# Supplementary material for: Getting More Out of Biomedical Documents with GATE's Full Lifecycle Open Source Text Analytics
Source: PLoS Comput Biol. 2013 Feb 7;9(2):e1002854. doi: 10.1371/journal.pcbi.1002854 (PMC3567135; doi:10.1371/journal.pcbi.1002854)
Supplement: Dataset S1 — GATE software. Dataset S1 bundled with this paper contains a distribution of GATE (or see http://gate.ac.uk/download/). (TGZ) [file pcbi.1002854.s001.tgz]

Archive with 4,899 entries (4,121 files):
- plos-gate
- plos-gate/licence.html
- plos-gate/.classpath
- plos-gate/misc
- plos-gate/misc/jape
- plos-gate/misc/jape/misc
- plos-gate/misc/jape/misc/japebatch.bat
- plos-gate/misc/jape/misc/japebatch.sh
- plos-gate/misc/jape/testdocs
- plos-gate/misc/jape/testdocs/Test11.txt
- plos-gate/misc/jape/testdocs/NewsText.00007
- plos-gate/misc/jape/testdocs/tokTest2.txt
- plos-gate/misc/jape/testdocs/ListsTest.txt
- plos-gate/misc/jape/testdocs/dates.txt
- plos-gate/misc/jape/testdocs/doc1
- plos-gate/misc/jape/testdocs/NewsText.00039
- plos-gate/misc/jape/testdocs/NewsText.00195
- plos-gate/misc/jape/testdocs/short_text1
- plos-gate/misc/jape/testdocs/JapeTestDoc.txt.long
- plos-gate/misc/jape/testdocs/JapeTestDoc.txt.veryshort
- plos-gate/misc/jape/testdocs/NewsText.00053
- plos-gate/misc/jape/testdocs/Test17.txt
- plos-gate/misc/jape/testdocs/Test12.txt
- plos-gate/misc/jape/testdocs/NewsText.00692
- plos-gate/misc/jape/testdocs/NewsText.00093
- plos-gate/misc/jape/testdocs/dates2.txt
- plos-gate/misc/jape/testdocs/doc0
- plos-gate/misc/jape/testdocs/AnotherJapeTestDoc.txt
- plos-gate/misc/jape/testdocs/doc4
- plos-gate/misc/jape/testdocs/Test16.txt
- plos-gate/misc/jape/testdocs/doc5
- plos-gate/misc/jape/testdocs/doc2
- plos-gate/misc/jape/testdocs/JapeTestDoc.txt.medium2
- plos-gate/misc/jape/testdocs/Test22.txt.copy
- plos-gate/misc/jape/testdocs/Test25.txt
- plos-gate/misc/jape/testdocs/JapeTestDoc.txt
- plos-gate/misc/jape/testdocs/NewsText.00145
- plos-gate/misc/jape/testdocs/TestDoc.txt.short
- plos-gate/misc/jape/testdocs/Test23.txt
- plos-gate/misc/jape/testdocs/Test21.txt
- plos-gate/misc/jape/testdocs/JapeNewRHSTestDoc.txt
- plos-gate/misc/jape/testdocs/short_text2
- plos-gate/misc/jape/testdocs/Test14.txt
- plos-gate/misc/jape/testdocs/NewsText.00171
- plos-gate/misc/jape/testdocs/doc3
- plos-gate/misc/jape/testdocs/0_Test1.txt
- plos-gate/misc/jape/testdocs/short_text3
- plos-gate/misc/jape/testdocs/Test4.txt
- plos-gate/misc/jape/testdocs/NewsText.00342
- plos-gate/misc/jape/testdocs/NewsText.00668
- plos-gate/misc/jape/testdocs/thing
- plos-gate/misc/jape/testdocs/Test20.txt
- plos-gate/misc/jape/testdocs/frozen2.txt
- plos-gate/misc/jape/testdocs/Test8.txt
- plos-gate/misc/jape/testdocs/NewsText.00663
- plos-gate/misc/jape/testdocs/Test13.txt
- plos-gate/misc/jape/testdocs/Test19.txt
- plos-gate/misc/jape/testdocs/NewsText.00007.copy
- plos-gate/misc/jape/testdocs/Test15.txt
- plos-gate/misc/jape/testdocs/Test18.txt
- plos-gate/misc/jape/testdocs/Test22.txt
- plos-gate/misc/jape/testdocs/NewsText.00340
- plos-gate/misc/jape/testdocs/JapeTestDoc.txt.medium
- plos-gate/misc/jape/testdocs/Test24.txt
- plos-gate/misc/jape/testdocs/frozen.txt
- plos-gate/misc/jape/grammars
- plos-gate/misc/jape/grammars/TestJavaDate.jape
- plos-gate/misc/jape/grammars/Test6.jape
- plos-gate/misc/jape/grammars/CombinedGrammars
- plos-gate/misc/jape/grammars/CombinedGrammars/frozen.ser
- plos-gate/misc/jape/grammars/CombinedGrammars/testloc.jape
- plos-gate/misc/jape/grammars/CombinedGrammars/brian-default.jape
- plos-gate/misc/jape/grammars/CombinedGrammars/brian-loc-final.jape
- plos-gate/misc/jape/grammars/CombinedGrammars/brian-orgs-final.jape
- plos-gate/misc/jape/grammars/CombinedGrammars/brian-money1.jape
- plos-gate/misc/jape/grammars/CombinedGrammars/brian-definite-orgs2.jape
- plos-gate/misc/jape/grammars/CombinedGrammars/brian-soc-loc1.jape
- plos-gate/misc/jape/grammars/CombinedGrammars/saliha-persontitle.jape
- plos-gate/misc/jape/grammars/CombinedGrammars/frozen.jar
- plos-gate/misc/jape/grammars/CombinedGrammars/saliha-personending.jape
- plos-gate/misc/jape/grammars/CombinedGrammars/brian-drugperson.jape
- plos-gate/misc/jape/grammars/CombinedGrammars/files.txt
- plos-gate/misc/jape/grammars/CombinedGrammars/brian-transport1.jape
- plos-gate/misc/jape/grammars/CombinedGrammars/saliha-personfinal.jape
- plos-gate/misc/jape/grammars/CombinedGrammars/saliha-personinitials.jape
- plos-gate/misc/jape/grammars/CombinedGrammars/saliha-sections.jape
- plos-gate/misc/jape/grammars/CombinedGrammars/brian-date1.jape
- plos-gate/misc/jape/grammars/CombinedGrammars/brian-orgs1.jape
- plos-gate/misc/jape/grammars/CombinedGrammars/brian-amount1.jape
- plos-gate/misc/jape/grammars/CombinedGrammars/brian-money2.jape
- plos-gate/misc/jape/grammars/CombinedGrammars/main.ser
- plos-gate/misc/jape/grammars/CombinedGrammars/brian-definite-orgs1.jape
- plos-gate/misc/jape/grammars/CombinedGrammars/main.jape
- plos-gate/misc/jape/grammars/CombinedGrammars/brian-loc1.jape
- plos-gate/misc/jape/grammars/CombinedGrammars/README.txt
- plos-gate/misc/jape/grammars/CombinedGrammars/brian-definite-person.jape
- plos-gate/misc/jape/grammars/CombinedGrammars/brian-loc-region1.jape
- plos-gate/misc/jape/grammars/CombinedGrammars/saliha-person.jape
- plos-gate/misc/jape/grammars/Test19.jape
- plos-gate/misc/jape/grammars/Test13.jape
- plos-gate/misc/jape/grammars/Test24.jape
- plos-gate/misc/jape/grammars/Test23.jape
- plos-gate/misc/jape/grammars/Test4.jape
- plos-gate/misc/jape/grammars/Main.jape
- plos-gate/misc/jape/grammars/Test21.jape
- plos-gate/misc/jape/grammars/date2small.jape
- plos-gate/misc/jape/grammars/orgs1.jape
- plos-gate/misc/jape/grammars/Dates.jape
- plos-gate/misc/jape/grammars/Test15.jape
- plos-gate/misc/jape/grammars/Test16.jape
- plos-gate/misc/jape/grammars/Test22.jape
- plos-gate/misc/jape/grammars/People.jape
- plos-gate/misc/jape/grammars/Test9.jape
- plos-gate/misc/jape/grammars/Test7.jape
- plos-gate/misc/jape/grammars/Test11.jape
- plos-gate/misc/jape/grammars/date2.jape
- plos-gate/misc/jape/grammars/Test12.jape
- plos-gate/misc/jape/grammars/MacroBug.jape
- plos-gate/misc/jape/grammars/Test3.jape
- plos-gate/misc/jape/grammars/Test10.jape
- plos-gate/misc/jape/grammars/Test5.jape
- plos-gate/misc/jape/grammars/Test8.jape
- plos-gate/misc/jape/grammars/BrianMoney1.jape
- plos-gate/misc/jape/grammars/Test20a.jape
- plos-gate/misc/jape/grammars/Test14.jape
- plos-gate/misc/jape/grammars/Test20c.jape
- plos-gate/misc/jape/grammars/Test18.jape
- plos-gate/misc/jape/grammars/Test2.cpsl
- plos-gate/misc/jape/grammars/ExampleRhs.txt
- plos-gate/misc/jape/grammars/Test17.jape
- plos-gate/misc/jape/grammars/bug.jape
- plos-gate/misc/jape/grammars/Test1.cpsl
- plos-gate/misc/jape/grammars/Test20b.jape
- plos-gate/gate.xml
- plos-gate/GATE.app
- plos-gate/GATE.app/Contents
- plos-gate/GATE.app/Contents/MacOS
- plos-gate/GATE.app/Contents/MacOS/GATE
- plos-gate/GATE.app/Contents/PkgInfo
- plos-gate/GATE.app/Contents/Resources
- plos-gate/GATE.app/Contents/Resources/gate-icon.icns
- plos-gate/GATE.app/Contents/Resources/gate-launcher.icns
- plos-gate/COPYRIGHT.txt
- plos-gate/gate.exe
- plos-gate/classes
- plos-gate/prj.el
- plos-gate/.cow-no-iframe
- plos-gate/src
- plos-gate/src/gate
- plos-gate/src/gate/corpora
- plos-gate/src/gate/corpora/TikaFormat.java
- plos-gate/src/gate/corpora/RepositioningInfo.java
- plos-gate/src/gate/corpora/ObjectWrapper.java
- plos-gate/src/gate/corpora/EventAwareCorpus.java
- plos-gate/src/gate/corpora/SynchronisationException.java
- plos-gate/src/gate/corpora/MimeType.java
- plos-gate/src/gate/corpora/XmlDocumentFormat.java
- plos-gate/src/gate/corpora/EmailDocumentFormat.java
- plos-gate/src/gate/corpora/EventAwareLanguageResource.java
- plos-gate/src/gate/corpora/DocumentData.java
- plos-gate/src/gate/corpora/NekoHtmlDocumentFormat.java
- plos-gate/src/gate/corpora/TestDocumentStaxUtils.java
- plos-gate/src/gate/corpora/DocumentContentImpl.java
- plos-gate/src/gate/corpora/DocumentXmlUtils.java
- plos-gate/src/gate/corpora/DocumentStaxUtils.java
- plos-gate/src/gate/corpora/TextualDocumentFormat.java
- plos-gate/src/gate/corpora/SgmlDocumentFormat.java
- plos-gate/src/gate/corpora/TestSerialCorpus.java
- plos-gate/src/gate/corpora/DocumentImpl.java
- plos-gate/src/gate/corpora/ConllDocumentFormat.java
- plos-gate/src/gate/corpora/SerialCorpusImpl.java
- plos-gate/src/gate/corpora/TestDocument.java
- plos-gate/src/gate/corpora/TestTikaFormats.java
- plos-gate/src/gate/corpora/DocType.java
- plos-gate/src/gate/corpora/TestCorpus.java
- plos-gate/src/gate/corpora/EventAwareDocument.java
- plos-gate/src/gate/corpora/CorpusImpl.java
- plos-gate/src/gate/corpora/UimaDocumentFormat.java
- plos-gate/src/gate/Executable.java
- plos-gate/src/gate/DocumentFormat.java
- plos-gate/src/gate/resources
- plos-gate/src/gate/resources/jartest
- plos-gate/src/gate/resources/jartest/ajartest.jar
- plos-gate/src/gate/resources/jartest/bjartest.jar
- plos-gate/src/gate/resources/creole
- plos-gate/src/gate/resources/creole/plugin-mappings.xml
- plos-gate/src/gate/resources/creole/GateDocumentSchema.xml
- plos-gate/src/gate/resources/creole/creole.xml
- plos-gate/src/gate/resources/creole/GateDocument.dtd
- plos-gate/src/gate/resources/creole/coref
- plos-gate/src/gate/resources/creole/coref/cleanup.jape
- plos-gate/src/gate/resources/creole/coref/find_quotation_marks.jape
- plos-gate/src/gate/resources/creole/coref/quoted.jape
- plos-gate/src/gate/resources/creole/coref/ace-pronouns.jape
- plos-gate/src/gate/resources/creole/coref/ace-pleonasm-print.jape
- plos-gate/src/gate/resources/creole/coref/quoted_text.jape
- plos-gate/src/gate/resources/creole/coref/pleonasm.jape
- plos-gate/src/gate/resources/creole/coref/ace-pronouns-print.jape
- plos-gate/src/gate/resources/creole/bootstrap
- plos-gate/src/gate/resources/creole/bootstrap/Template
- plos-gate/src/gate/resources/creole/bootstrap/Template/README
- plos-gate/src/gate/resources/creole/bootstrap/Template/creole.xml
- plos-gate/src/gate/resources/creole/bootstrap/Template/build.properties
- plos-gate/src/gate/resources/creole/bootstrap/Template/src
- plos-gate/src/gate/resources/creole/bootstrap/Template/src/template
- plos-gate/src/gate/resources/creole/bootstrap/Template/src/template/___CLASSNAME___.jav
- plos-gate/src/gate/resources/creole/bootstrap/Template/doc
- plos-gate/src/gate/resources/creole/bootstrap/Template/doc/index.html
- plos-gate/src/gate/resources/creole/bootstrap/Template/build.xml
- plos-gate/src/gate/resources/creole/bootstrap/header.txt
- plos-gate/src/gate/resources/creole/bootstrap/file-list.properties
- plos-gate/src/gate/resources/splash.html
- plos-gate/src/gate/resources/gate.ac.uk
- plos-gate/src/gate/resources/gate.ac.uk/tests
- plos-gate/src/gate/resources/gate.ac.uk/tests/TestResources.jar
- plos-gate/src/gate/resources/gate.ac.uk/tests/gu
- plos-gate/src/gate/resources/gate.ac.uk/tests/gu/__GATE_SerialDataStore__
- plos-gate/src/gate/resources/gate.ac.uk/tests/gu/gate.corpora.DocumentImpl
- plos-gate/src/gate/resources/gate.ac.uk/tests/gu/gate.corpora.DocumentImpl/gu-Am-Brit-4-aug-2001___1183924519166___3658
- plos-gate/src/gate/resources/gate.ac.uk/tests/demo.owl
- plos-gate/src/gate/resources/gate.ac.uk/tests/email
- plos-gate/src/gate/resources/gate.ac.uk/tests/email/test7.eml
- plos-gate/src/gate/resources/gate.ac.uk/tests/email/test2.eml
- plos-gate/src/gate/resources/gate.ac.uk/tests/email/test6.eml
- plos-gate/src/gate/resources/gate.ac.uk/tests/email/test4.eml
- plos-gate/src/gate/resources/gate.ac.uk/tests/email/test8.eml
- plos-gate/src/gate/resources/gate.ac.uk/tests/email/test5.eml
- plos-gate/src/gate/resources/gate.ac.uk/tests/email/test3.eml
- plos-gate/src/gate/resources/gate.ac.uk/tests/email/test1.eml
- plos-gate/src/gate/resources/gate.ac.uk/tests/email/test.eml
- plos-gate/src/gate/resources/gate.ac.uk/tests/creole-annotation-handler
- plos-gate/src/gate/resources/gate.ac.uk/tests/creole-annotation-handler/initial-creole.xml
- plos-gate/src/gate/resources/gate.ac.uk/tests/creole-annotation-handler/expected-creole.xml
- plos-gate/src/gate/resources/gate.ac.uk/tests/TestJdk.jar
- plos-gate/src/gate/resources/gate.ac.uk/tests/def
- plos-gate/src/gate/resources/gate.ac.uk/tests/TestJdk.jar.debug
- plos-gate/src/gate/resources/gate.ac.uk/tests/demo.daml
- plos-gate/src/gate/resources/gate.ac.uk/tests/gate.xml
- plos-gate/src/gate/resources/gate.ac.uk/tests/annic
- plos-gate/src/gate/resources/gate.ac.uk/tests/annic/ft-bank-of-england-02-aug-2001.xml
- plos-gate/src/gate/resources/gate.ac.uk/tests/annic/ft-airtours-08-aug-2001.xml
- plos-gate/src/gate/resources/gate.ac.uk/tests/annic/ft-bank-of-uk-08-Aug-2001.xml
- plos-gate/src/gate/resources/gate.ac.uk/tests/annic/ft-airlines-27-jul-2001.xml
- plos-gate/src/gate/resources/gate.ac.uk/tests/annic/ft-bmi-09-may-2001.xml
- plos-gate/src/gate/resources/gate.ac.uk/tests/abc
- plos-gate/src/gate/resources/gate.ac.uk/tests/RhsError2.jape
- plos-gate/src/gate/resources/gate.ac.uk/tests/sgml
- plos-gate/src/gate/resources/gate.ac.uk/tests/sgml/Hds.sgm
- plos-gate/src/gate/resources/gate.ac.uk/tests/matcher.txt
- plos-gate/src/gate/resources/gate.ac.uk/tests/ft-bt-03-aug-2001.html
- plos-gate/src/gate/resources/gate.ac.uk/tests/second.jar
- plos-gate/src/gate/resources/gate.ac.uk/tests/creole.xml
- plos-gate/src/gate/resources/gate.ac.uk/tests/first.jar
- plos-gate/src/gate/resources/gate.ac.uk/tests/defg
- plos-gate/src/gate/resources/gate.ac.uk/tests/test-inline.xml
- plos-gate/src/gate/resources/gate.ac.uk/tests/ft
- plos-gate/src/gate/resources/gate.ac.uk/tests/ft/__GATE_SerialDataStore__
- plos-gate/src/gate/resources/gate.ac.uk/tests/ft/gate.corpora.DocumentImpl
- plos-gate/src/gate/resources/gate.ac.uk/tests/ft/gate.corpora.DocumentImpl/ft-bt-03-aug-2001___1183924450832___4059
- plos-gate/src/gate/resources/gate.ac.uk/tests/morph
- plos-gate/src/gate/resources/gate.ac.uk/tests/morph/nounTest.dat
- plos-gate/src/gate/resources/gate.ac.uk/tests/morph/nounAnswer.dat
- plos-gate/src/gate/resources/gate.ac.uk/tests/morph/verbTest.dat
- plos-gate/src/gate/resources/gate.ac.uk/tests/morph/verbAnswer.dat
- plos-gate/src/gate/resources/gate.ac.uk/tests/TestMaxentConfigFile.xml
- plos-gate/src/gate/resources/gate.ac.uk/tests/in
- plos-gate/src/gate/resources/gate.ac.uk/tests/in/__GATE_SerialDataStore__
- plos-gate/src/gate/resources/gate.ac.uk/tests/in/gate.corpora.DocumentImpl
- plos-gate/src/gate/resources/gate.ac.uk/tests/in/gate.corpora.DocumentImpl/in-outlook-09-aug-2001___1183924571389___4030
- plos-gate/src/gate/resources/gate.ac.uk/tests/in-outlook-09-aug-2001.html
- plos-gate/src/gate/resources/gate.ac.uk/tests/gu-Am-Brit-4-aug-2001.html
- plos-gate/src/gate/resources/gate.ac.uk/tests/iaa
- plos-gate/src/gate/resources/gate.ac.uk/tests/iaa/beijing-opera.xml
- plos-gate/src/gate/resources/gate.ac.uk/tests/iaa/in-outlook-09-aug-2001.xml
- plos-gate/src/gate/resources/gate.ac.uk/tests/tika
- plos-gate/src/gate/resources/gate.ac.uk/tests/tika/tika-test.xlsx
- plos-gate/src/gate/resources/gate.ac.uk/tests/tika/tika-test.rtf
- plos-gate/src/gate/resources/gate.ac.uk/tests/tika/tika-test.doc
- plos-gate/src/gate/resources/gate.ac.uk/tests/tika/tika-test.docx
- plos-gate/src/gate/resources/gate.ac.uk/tests/tika/tika-test.odp
- plos-gate/src/gate/resources/gate.ac.uk/tests/tika/tika-test.pptx
- plos-gate/src/gate/resources/gate.ac.uk/tests/tika/tika-test.pdf
- plos-gate/src/gate/resources/gate.ac.uk/tests/tika/tika-test.odt
- plos-gate/src/gate/resources/gate.ac.uk/tests/tika/tika-test.ppt
- plos-gate/src/gate/resources/gate.ac.uk/tests/tika/tika-test.ods
- plos-gate/src/gate/resources/gate.ac.uk/tests/tika/tika-test.xls
- plos-gate/src/gate/resources/gate.ac.uk/tests/annotDiff
- plos-gate/src/gate/resources/gate.ac.uk/tests/annotDiff/KeyDocument.xml
- plos-gate/src/gate/resources/gate.ac.uk/tests/annotDiff/ResponseDocument.xml
- plos-gate/src/gate/resources/gate.ac.uk/tests/jape
- plos-gate/src/gate/resources/gate.ac.uk/tests/jape/brill.jape
- plos-gate/src/gate/resources/gate.ac.uk/tests/jape/all.jape
- plos-gate/src/gate/resources/gate.ac.uk/tests/jape/appelt.jape
- plos-gate/src/gate/resources/gate.ac.uk/tests/jape/once.jape
- plos-gate/src/gate/resources/gate.ac.uk/tests/jape/jape-test.xgapp
- plos-gate/src/gate/resources/gate.ac.uk/tests/jape/test-doc.xml
- plos-gate/src/gate/resources/gate.ac.uk/tests/jape/control_mode_tests
- plos-gate/src/gate/resources/gate.ac.uk/tests/jape/control_mode_tests/all_mode_test.jape
- plos-gate/src/gate/resources/gate.ac.uk/tests/jape/control_mode_tests/appelt_test.jape
- plos-gate/src/gate/resources/gate.ac.uk/tests/jape/control_mode_tests/brill_test.jape
[truncated: 4,599 more entries]
