# Supplementary material for: Getting More Out of Biomedical Documents with GATE's Full Lifecycle Open Source Text Analytics
Source: PLoS Comput Biol. 2013 Feb 7;9(2):e1002854. doi: 10.1371/journal.pcbi.1002854 (PMC3567135; doi:10.1371/journal.pcbi.1002854)
Supplement: Dataset S1 — GATE software. Dataset S1 bundled with this paper contains a distribution of GATE (or see http://gate.ac.uk/download/). (TGZ) [file pcbi.1002854.s001.tgz › plos-gate/misc/jape/misc/japebatch.bat]

w:\jbuilder2\java\bin\java.exe -classpath "Z:\gate2\classes;w:\jbuilder2\lib\swingall.jar;w:\jbuilder2\lib\jbcl2.0.jar;w:\jbuilder2\lib\jbcl2.0-res.jar;w:\jbuilder2\lib\jgl3.1.0.jar;z:\gate2\libs\pro.zip;w:\jbuilder2\dependency\~PSE;z:\gate2\libs\tools.zip;w:\jbuilder2\dependency\~PSETools;z:\gate2\libs;w:\jbuilder2\dependency\~OROTools;z:\creole2\gazetteer\classes;w:\jbuilder2\dependency\~Gazetteer;z:\creole2\tokeniser\classes;w:\jbuilder2\dependency\~Tokeniser;z:\creole2\directlookup\classes;w:\jbuilder2\dependency\~DirectLookup;Z:\creole2\directunlookup\classes;w:\jbuilder2\dependency\~DirectUnLookup;z:\creole2\chunker\classes;w:\jbuilder2\dependency\~Chunker;z:\creole2\namematcher\classes;w:\jbuilder2\dependency\~NameMatcher;z:\gate2\classes;w:\jbuilder2\dependency\~GATE;z:\creole2\jane\classes;w:\jbuilder2\dependency\~Jane;w:\jbuilder2\java\lib\classes.zip" gate.jape.Batch %1% %2% %3% %4% %5% %6% %7% %8% %9%
rem -c  z:\TestCollection2 -j
rem z:\gate2\jape\grammars\Test1.cpsl  -v
