# Supplementary material for: Getting More Out of Biomedical Documents with GATE's Full Lifecycle Open Source Text Analytics
Source: PLoS Comput Biol. 2013 Feb 7;9(2):e1002854. doi: 10.1371/journal.pcbi.1002854 (PMC3567135; doi:10.1371/journal.pcbi.1002854)
Supplement: Dataset S1 — GATE software. Dataset S1 bundled with this paper contains a distribution of GATE (or see http://gate.ac.uk/download/). (TGZ) [file pcbi.1002854.s001.tgz › plos-gate/misc/jape/testdocs/tokTest2.txt]

1287
123a
A2
234A2345
9-a33
b1
09-97
1-3-02
1/2/33
3/77
23,000.00
1,000
1,111,111,111.23245354
1.00
234.22
234234253245345
1
SDFSDF
SS
A
M.K.
47,
Z.
Sally
An
can
can
an
a
,
!
"
�432.40
$22
23%
twenty-three percent
23 percent
