# Supplementary material for: Getting More Out of Biomedical Documents with GATE's Full Lifecycle Open Source Text Analytics
Source: PLoS Comput Biol. 2013 Feb 7;9(2):e1002854. doi: 10.1371/journal.pcbi.1002854 (PMC3567135; doi:10.1371/journal.pcbi.1002854)
Supplement: Dataset S1 — GATE software. Dataset S1 bundled with this paper contains a distribution of GATE (or see http://gate.ac.uk/download/). (TGZ) [file pcbi.1002854.s001.tgz › plos-gate/misc/jape/testdocs/doc1]

<DOC>
<DOCID> wsj93_056.0132 </DOCID>
<DOCNO> 930203-0136. </DOCNO>
<HL>    Mary Kay Names Vice Chairman </HL>
<DD> 02/03/93 </DD>
<SO> WALL STREET JOURNAL (J), PAGE B10 </SO>
<CO>    X.MKY </CO>
<IN> COSMETICS & PERSONAL CARE (COS) </IN>
<DATELINE> DALLAS </DATELINE>
<TXT>
<p>
   Richard C. Bartlett was named to the newly created
position of vice chairman of Mary Kay Corp., a privately held
cosmetics company.
</p>
<p>
   Mr. Bartlett was previously president and chief operating officer
of Mary Kay Cosmetics Inc., the company's operating subsidiary.
Those positions won't be filled. Instead, Larry E. Harley,
previously executive vice president of U.S. operations for the
cosmetics unit, was named to the newly created post of president of
U.S. operations, and along with the head of international
operations, will report directly to John P. Rochon, chief executive
officer of the parent company.
</p>
<p>
   A spokesman for the company said Mr. Bartlett's promotion
reflects the current emphasis at Mary Kay on international
expansion. Mr. Bartlett will be involved in developing the
international expansion strategy, he said.
</p>
</TXT>
</DOC>
