# Supplementary material for: Getting More Out of Biomedical Documents with GATE's Full Lifecycle Open Source Text Analytics
Source: PLoS Comput Biol. 2013 Feb 7;9(2):e1002854. doi: 10.1371/journal.pcbi.1002854 (PMC3567135; doi:10.1371/journal.pcbi.1002854)
Supplement: Dataset S1 — GATE software. Dataset S1 bundled with this paper contains a distribution of GATE (or see http://gate.ac.uk/download/). (TGZ) [file pcbi.1002854.s001.tgz › plos-gate/misc/jape/testdocs/NewsText.00039]

		Alabama troopers find $23 million in cocaine NBC

RTw  4/4/97 12:21 PM  


Copyright 1997 Reuters Ltd.  All rights reserved.
The following news report may not be republished or redistributed, in whole or in part, without the prior written consent of Reuters Ltd.
 
    WASHINGTON, April 4 (Reuter) - A cocaine haul valued at $23 million was found in a load of bananas at a routine truck inspection near Evergreen, Ala., NBC television reported on Friday.
     An estimated 1,100 pounds (1.1 short tons) of cocaine, Alabama's largest drug seizure ever, was discovered after traffic control officers were alerted by a drug-sniffing dog, NBC said.
     Narcotics officers were then called in. The driver of the vehicle, a semi-trailer which was carrying about 30,000 pounds (15 short tons) of bananas, had been detained but had not been charged early on Friday, NBC said.
     An Alabama State Police dispatcher in Evergreen was unable to provide additional details.
  REUTE
