# Supplementary material for: Getting More Out of Biomedical Documents with GATE's Full Lifecycle Open Source Text Analytics
Source: PLoS Comput Biol. 2013 Feb 7;9(2):e1002854. doi: 10.1371/journal.pcbi.1002854 (PMC3567135; doi:10.1371/journal.pcbi.1002854)
Supplement: Dataset S1 — GATE software. Dataset S1 bundled with this paper contains a distribution of GATE (or see http://gate.ac.uk/download/). (TGZ) [file pcbi.1002854.s001.tgz › plos-gate/misc/jape/testdocs/NewsText.00195]

		   French police make major drug haul

RTna 4/11/97 7:50 PM  


Copyright 1997 Reuters Ltd.  All rights reserved.
The following news report may not be republished or redistributed, in whole or in part, without the prior written consent of Reuters Ltd.
 
    PARIS (Reuter) - French police seized three tonnes of Morocco cannabis Friday and arrested four men, Interior Minister Jean-Louis Debre announced.
     Debre told a news conference the drugs, valued at $7.7 million), were tracked from Tangiers to France in a joint operation with Moroccan police and seized in the Alpine Savoie region. Those detained were French and Moroccan.
  REUTER
