# Supplementary material for: Getting More Out of Biomedical Documents with GATE's Full Lifecycle Open Source Text Analytics
Source: PLoS Comput Biol. 2013 Feb 7;9(2):e1002854. doi: 10.1371/journal.pcbi.1002854 (PMC3567135; doi:10.1371/journal.pcbi.1002854)
Supplement: Dataset S1 — GATE software. Dataset S1 bundled with this paper contains a distribution of GATE (or see http://gate.ac.uk/download/). (TGZ) [file pcbi.1002854.s001.tgz › plos-gate/misc/jape/testdocs/NewsText.00093]

	

APO  4/8/97 4:28 AM   


Copyright 1997 The Associated Press. All rights reserved.
The information contained in this news report may not be published, broadcast or otherwise distributed without the prior written authority of the Associated Press.
  
   SAN JUAN, Puerto Rico (AP) -- Fifteen people were arrested for smuggling cocaine and heroin off cruise ships, authorities said Monday.
   Eight crew members of a cruise ship were arrested Sunday for smuggling about $750,000 worth of heroin from the Dutch territory of St. Maartin, the U.S. Customs Service said. Two people waiting to collect the heroin also were arrested, it said.
   Also Sunday, authorities arrested five people carrying $400,000 worth of cocaine off another cruise ship. Four of those arrested were passengers and the fifth was a crew member, Customs said in a statement.
   No further details were immediately available.
   
