# Supplementary material for: Getting More Out of Biomedical Documents with GATE's Full Lifecycle Open Source Text Analytics
Source: PLoS Comput Biol. 2013 Feb 7;9(2):e1002854. doi: 10.1371/journal.pcbi.1002854 (PMC3567135; doi:10.1371/journal.pcbi.1002854)
Supplement: Dataset S1 — GATE software. Dataset S1 bundled with this paper contains a distribution of GATE (or see http://gate.ac.uk/download/). (TGZ) [file pcbi.1002854.s001.tgz › plos-gate/misc/jape/testdocs/doc4]

PATTERN-ID 286 TRAINING-SET 
 1-APR-1987 11:58:19.48
TOPICS: corp-news    END-TOPICS 
PLACES: usa    END-PLACES 
PEOPLE:     END-PEOPLE 
ORGS:     END-ORGS 
EXCHANGES:     END-EXCHANGES 
COMPANIES:     END-COMPANIES 

F
f1525reute
r f BC-QUANTECH-<QANT>-SAYS   04-01 0103

QUANTECH <QANT> SAYS THREE DIRECTORS RESIGN
    LEVITTOWN, N.Y., April 1, Quantech Electronics Corp said
Leonard N. Hecht, Jack Goldfarb and Harold V. Wallace resigned
as directors.
    On March 26, the company announced the resignations of 
Bernard Weinblatt as president and a director, and Hecht as
chief executive officer. It said Hecht will serve as a
consultant for an interim period.
    Quantech said its remaining directors are Henry Ginsberg
and David Siegel. Ginsberg, who is chairman, has been named
president and chief executive officer, and Siegel has been
named chief operating officer, the company said.
 Reuter
