# Supplementary material for: Getting More Out of Biomedical Documents with GATE's Full Lifecycle Open Source Text Analytics
Source: PLoS Comput Biol. 2013 Feb 7;9(2):e1002854. doi: 10.1371/journal.pcbi.1002854 (PMC3567135; doi:10.1371/journal.pcbi.1002854)
Supplement: Dataset S1 — GATE software. Dataset S1 bundled with this paper contains a distribution of GATE (or see http://gate.ac.uk/download/). (TGZ) [file pcbi.1002854.s001.tgz › plos-gate/misc/jape/testdocs/doc2]

<DOC>
<DOCID> wsj94_008.0212 </DOCID>
<DOCNO> 940413-0062. </DOCNO>
<HL>    Who's News:
@  Burns Fry Ltd. </HL>
<DD> 04/13/94 </DD>
<SO> WALL STREET JOURNAL (J), PAGE B10 </SO>
<CO>    MER </CO>
<IN> SECURITIES (SCR) </IN>
<TXT>
<p>
   BURNS FRY Ltd. (Toronto) -- Donald Wright, 46 years old, was
named executive vice president and director of fixed income at this
brokerage firm. Mr. Wright resigned as president of Merrill Lynch
Canada Inc., a unit of Merrill Lynch & Co., to succeed Mark
Kassirer, 48, who left Burns Fry last month. A Merrill Lynch
spokeswoman said it hasn't named a successor to Mr. Wright, who is
expected to begin his new position by the end of the month.
</p>
</TXT>
</DOC>
