# Supplementary material for: Getting More Out of Biomedical Documents with GATE's Full Lifecycle Open Source Text Analytics
Source: PLoS Comput Biol. 2013 Feb 7;9(2):e1002854. doi: 10.1371/journal.pcbi.1002854 (PMC3567135; doi:10.1371/journal.pcbi.1002854)
Supplement: Dataset S1 — GATE software. Dataset S1 bundled with this paper contains a distribution of GATE (or see http://gate.ac.uk/download/). (TGZ) [file pcbi.1002854.s001.tgz › plos-gate/misc/jape/testdocs/NewsText.00668]

	   Over 18,000 arrested in Morocco for drugs in 1996

RTna 5/21/97 11:07 PM 


Copyright 1997 Reuters Ltd.  All rights reserved.
The following news report may not be republished or redistributed, in whole or
in part, without the prior written consent of Reuters Ltd.
 
    RABAT, Morocco (Reuter) - Morocco arrested more than 18,000 people for drug
trafficking, including 315 Europeans, and seized more than 100 tons of canabis
and other hard drugs last year, the interior ministry said Wednesday.
     In a 40-page report, the ministry said: "The undergoing government policy
to combat drug sumggling led to positive results and to arrests of 18,794 people
involved in drug trafficking."
     Among those arrested were 342 foreigners including 315 Europeans.
     The report said the authorities had drawn up a draft law which would
increase the penalty for drug trafficking to up to 30 years in jail and fines to
up to $86,000.
  REUTER
