# Supplementary material for: Getting More Out of Biomedical Documents with GATE's Full Lifecycle Open Source Text Analytics
Source: PLoS Comput Biol. 2013 Feb 7;9(2):e1002854. doi: 10.1371/journal.pcbi.1002854 (PMC3567135; doi:10.1371/journal.pcbi.1002854)
Supplement: Dataset S1 — GATE software. Dataset S1 bundled with this paper contains a distribution of GATE (or see http://gate.ac.uk/download/). (TGZ) [file pcbi.1002854.s001.tgz › plos-gate/misc/jape/testdocs/NewsText.00663]

	   Police seize record cocaine cargo in Croatian port

RTna 20/05/97 18:52   

    ZAGREB, Croatia (Reuter) - Police and customs in the Adriatic port of Rijeka seized 825 pounds of cocaine on a ship arriving from Ecuador Tuesday, in Croatia's largest drug haul, the state news agency HINA reported.
     The find brought the quantity of cocaine discovered in the port to 1,237 pounds in two months, the agency said.
     The cocaine, worth over $37 million, was hidden in a container aboard the ship from Ecuador and was destined for western Europe, according to Ivan Nadj, head of the Criminal Police Department at the Interior Ministry.
  
Copyright 1997 Reuters Ltd
