# Supplementary material for: Getting More Out of Biomedical Documents with GATE's Full Lifecycle Open Source Text Analytics
Source: PLoS Comput Biol. 2013 Feb 7;9(2):e1002854. doi: 10.1371/journal.pcbi.1002854 (PMC3567135; doi:10.1371/journal.pcbi.1002854)
Supplement: Dataset S1 — GATE software. Dataset S1 bundled with this paper contains a distribution of GATE (or see http://gate.ac.uk/download/). (TGZ) [file pcbi.1002854.s001.tgz › plos-gate/misc/jape/testdocs/NewsText.00340]

	   Moscow police confiscate one kilo of marijuana ...

OTC  4/21/97 2:49 PM  

MOSCOW, April 21 (Itar-Tass) - Russian police on Sunday seized one kilo  of marijuana from an Italian passenger who flew from Addis-Ababa to  Rome with a stopover in Moscow, a police spokesman told Itar-Tass on  Monday. 
   Two plastic bags of the drug were found under the passenger's clothes.  The smuggler was detained. 
   In a separate police report, customs officers and police detained, at  the Moscow airport of Sheremetyevo on Saturday, an Israeli passenger  who intended to carry 17.5 grammes of cocaine to Tel Aviv. A small bag  with cocaine was hidden under a trade mark label of his overcoat. 
   Criminal proceedings have been instituted in both cases. pol/ 
    Copyright 1997
