# Supplementary material for: Getting More Out of Biomedical Documents with GATE's Full Lifecycle Open Source Text Analytics
Source: PLoS Comput Biol. 2013 Feb 7;9(2):e1002854. doi: 10.1371/journal.pcbi.1002854 (PMC3567135; doi:10.1371/journal.pcbi.1002854)
Supplement: Dataset S1 — GATE software. Dataset S1 bundled with this paper contains a distribution of GATE (or see http://gate.ac.uk/download/). (TGZ) [file pcbi.1002854.s001.tgz › plos-gate/misc/jape/testdocs/frozen.txt]

	 Portugal Seizes More Than 6,000 Kilograms of Drugs ...

OTC  4/3/97 4:34 AM   

 LISBON (April 2) XINHUA - Portuguese police seized a total of 6,218  kilograms of narcotics in 1996 and arrested 3,724 people suspected of  drug trafficking, a police report said today. 
   The report said the drugs included 811.5 kilograms of cocaine, 46.7  kilograms of heroin and 5,324 kilograms of marijuana. 
   03/04/97 02:20 GMT 
    Copyright 1997
