# Supplementary material for: Getting More Out of Biomedical Documents with GATE's Full Lifecycle Open Source Text Analytics
Source: PLoS Comput Biol. 2013 Feb 7;9(2):e1002854. doi: 10.1371/journal.pcbi.1002854 (PMC3567135; doi:10.1371/journal.pcbi.1002854)
Supplement: Dataset S1 — GATE software. Dataset S1 bundled with this paper contains a distribution of GATE (or see http://gate.ac.uk/download/). (TGZ) [file pcbi.1002854.s001.tgz › plos-gate/misc/jape/grammars/Test6.jape]

// Test6.jape
//
// Test the new RHS stuff, against e.g. text JapeNewRHSTestDoc.txt
// Hamish, 19/8/98
//
// $Id: Test6.jape 3 1999-02-03 16:23:11Z hamish $


Phase:	TestNewRhsStuff
Input:	Token

/*
 * KiloAmount: recognise sequences of numbers followed by a word
 * meaning kilos, and add annotations in the various different ways
 * now available on the RHS.
 */
Rule:	KiloAmount

  (
    (
      ( {Token.kind == "otherNum"} | {Token.kind == "twoDigitNum"} ):firstNum
      ( {Token.kind == "otherNum"} | {Token.kind == "twoDigitNum"} )* 
    ):numbers
    (
      {Token.string == "kilograms"} | {Token.string == "kilos"} 
    )
  ):whole

-->

  // 1. create a new annot with single span and simple attribute values
  :numbers.NewAnnotType1 =
    { kind = "numberList", thing = twonk, otherthing = -243.68 },

  // 2. create new annot with composite span and simple attributes
  :+numbers.NewAnnotType2 =
    { kind = "numberList", thing = twonk, otherthing = -243.68 },

  // 3. create a new annot with single span and attr values picked from
  //    a different annotation set
  :whole.NewAnnotType3 =   
    {
      kind = "kiloAmmount", firstNum = :firstNum.Token.string,
      firstNumKind = :firstNum.Token.kind 
    },

  /*
   * 4. not doing this for now, but might do sometime if prevailed upon:
   * 
   * // change the value of an attribute on a bound set of annotations
   * :whole.Token.kind = "kilos",
   */

  // 5. the old Java code method
  :whole{
    doc.addAnnotation(
      "NewAnnotType5",
      wholeAnnots.getLeftmostStart(), 
      wholeAnnots.getRightmostEnd(),
      "spanStrings",
      doc.spanStrings(wholeAnnots)
    );
  },

  // will looking at :firstNum annots mess us up now?
  :firstNum{
  }
