# Supplementary material for: Getting More Out of Biomedical Documents with GATE's Full Lifecycle Open Source Text Analytics
Source: PLoS Comput Biol. 2013 Feb 7;9(2):e1002854. doi: 10.1371/journal.pcbi.1002854 (PMC3567135; doi:10.1371/journal.pcbi.1002854)
Supplement: Dataset S1 — GATE software. Dataset S1 bundled with this paper contains a distribution of GATE (or see http://gate.ac.uk/download/). (TGZ) [file pcbi.1002854.s001.tgz › plos-gate/misc/jape/grammars/CombinedGrammars/brian-default.jape]

// default.jape
// Brianm, 14/Sep/98

Phase:	DefaultRules
Options: control = appelt

Rule:	GazetteerOrganization
  (
	({Lookup.majorType == "ORGANIZATION"}):orgName
  )
  -->

  :orgName.Name = {kind = "organization", rule = "GazetteerOrganization"}

////////////////////////////////////////

Rule:	GazetteerLocation
  (
	({Lookup.majorType == "LOCATION"}):locationName
  )
  -->

  :locationName.Name = {kind = "location", rule = "GazetteerLocation"}

////////////////////////////////////////

Rule:	GazetteerPerson
  (
	({Lookup.majorType == "PERSON"}):personName
  )
  -->

  :personName.Name = {kind = "person", rule = "GazetteerPerson"}

////////////////////////////////////////

Rule:	GazetteerDrug
  (
	({Lookup.majorType == "DRUG"}):drugName
  )
  -->

  :drugName.Name = {kind = "drug", rule = "GazetteerDrug"}

////////////////////////////////////////

Rule:	GazetteerDate
  (
	({Lookup.majorType == "DATE"}):dateName
  )
  -->

  :dateName.Name = {kind = "date", rule = "GazetteerDate"}

////////////////////////////////////////

Rule:	GazetteerTransport
  (
	({Lookup.majorType == "TRANSPORT"}):transportName
  )
  -->

  :transportName.Name = {kind = "transport_means", rule = "GazetteerTransport"}

////////////////////////////////////////

Rule:	GazetteerCommunication
  (
	({Lookup.majorType == "COMMUNICATION"}):communicationName
  )
  -->

  :communicationName.Name = {kind = "communication_means", rule = "GazetteerCommunication"}

////////////////////////////////////////

Rule:	GazetteerAmount
  (
	({Lookup.majorType == "AMOUNT"}):amountName
  )
  -->

  :amountName.Name = {kind = "amount", rule = "GazetteerAmount"}

////////////////////////////////////////

Rule:	TokenizerMoney
  (
	({Token.kind == "money"}):moneyAmount
  )
  -->

  :moneyAmount.Name = {kind = "money", rule = "TokenizerMoney"}

////////////////////////////////////////


// $Log$
// Revision 1.1  1999/02/03 16:23:13  hamish
// Initial revision
//
// Revision 1.3  1998/11/25 12:10:31  hamish
// updates from unix
//
// Revision 1.2  1998/10/08 12:55:08  hamish
// added logs
//
