# Supplementary material for: Getting More Out of Biomedical Documents with GATE's Full Lifecycle Open Source Text Analytics
Source: PLoS Comput Biol. 2013 Feb 7;9(2):e1002854. doi: 10.1371/journal.pcbi.1002854 (PMC3567135; doi:10.1371/journal.pcbi.1002854)
Supplement: Dataset S1 — GATE software. Dataset S1 bundled with this paper contains a distribution of GATE (or see http://gate.ac.uk/download/). (TGZ) [file pcbi.1002854.s001.tgz › plos-gate/misc/jape/grammars/CombinedGrammars/brian-loc-final.jape]

// loc-final.jape
// Brianm, 28/Oct/98

Phase:	LocationsFinal1  // convert all previous phases to Name.kind = "location"
Options: control = brill // because we want all possible matches

////////////////////////////////////////

MACRO:	CAPS_MACRO_BASE
  ( {Token.orth == "initCap"} | {Token.orth == "allCaps"} )

////////////////////////////////////////

MACRO:	CAPS_MACRO
  ( CAPS_MACRO_BASE | CAPS_MACRO_BASE CAPS_MACRO_BASE )
  
////////////////////////////////////////

// initCaps 1 or 2 , Region

Rule:	CapsCommaRegion
  (CAPS_MACRO):locName
  {Token.string == ","}
  ({Region}):regionName

  -->

  :locName.Name = {kind = "location", subKind = "region", rule = "CapsCommaRegion"}

////////////////////////////////////////

Rule:	ConvertBasicRegion
  (({Region}):regionName
  ):locName

  -->

  :locName.Name = {kind = "location", subKind = "region", rule = :regionName.Region.rule,
                   conversionRule = "ConvertBasicRegion"}

////////////////////////////////////////
