# Supplementary material for: Getting More Out of Biomedical Documents with GATE's Full Lifecycle Open Source Text Analytics
Source: PLoS Comput Biol. 2013 Feb 7;9(2):e1002854. doi: 10.1371/journal.pcbi.1002854 (PMC3567135; doi:10.1371/journal.pcbi.1002854)
Supplement: Dataset S1 — GATE software. Dataset S1 bundled with this paper contains a distribution of GATE (or see http://gate.ac.uk/download/). (TGZ) [file pcbi.1002854.s001.tgz › plos-gate/misc/jape/grammars/CombinedGrammars/brian-orgs-final.jape]

// brian-orgs-final.jape
// Brianm, 1/Nov/98

Phase:	OrgsFinal1
Options: control = appelt

////////////////////////////////////////

Rule:	AppendAbbrev

  ( ({Name.kind == "organization"}):subSpan
    {Token.lowerString == "("}
    {Token.orth == "allCaps"}
    {Token.lowerString == ")"}
  ):orgName

  -->

  :orgName.Name = {kind = "organization", subrule = "AppendAbbrev",
                   rule = :subSpan.Name.rule}

////////////////////////////////////////
