# Supplementary material for: Getting More Out of Biomedical Documents with GATE's Full Lifecycle Open Source Text Analytics
Source: PLoS Comput Biol. 2013 Feb 7;9(2):e1002854. doi: 10.1371/journal.pcbi.1002854 (PMC3567135; doi:10.1371/journal.pcbi.1002854)
Supplement: Dataset S1 — GATE software. Dataset S1 bundled with this paper contains a distribution of GATE (or see http://gate.ac.uk/download/). (TGZ) [file pcbi.1002854.s001.tgz › plos-gate/misc/jape/grammars/CombinedGrammars/brian-money1.jape]

// money1.jape
// Brianm, 12/Aug/98

Phase:	Money1
Options: control = appelt


Rule:	NumberCurrencyPostfixed
// 30 dollars
  (
      {Token.kind == "num"} 
      {Token,
       Lookup.majorType == "CURRENCY_UNIT",
       Lookup.minorType == "POST_AMOUNT"}
  ) :amount

  -->

  :amount.Name = {kind = "money", rule = "NumberCurrencyPostfixed"}

Rule:	NumberCurrencyCountryPostfixed
// 30 US dollars
  (
      {Token.kind == "num"}
      {Token,
       Lookup.majorType == "CURRENCY_UNIT",
       Lookup.minorType == "PRE_AMOUNT"}
      {Token,
       Lookup.majorType == "CURRENCY_UNIT",
       Lookup.minorType == "POST_AMOUNT"}
  ) :amount

  -->

  :amount.Name = {kind = "money", rule = "NumberCurrencyCountryPostfixed"}

Rule:	TokenisedAmountCountryPostfixed
//Priority:	1
// 30 French francs
    ( {Token.kind == "num"}
      {Token,
       Lookup.majorType == "COUNTRY_ADJ"}
      {Token,
       Lookup.majorType == "CURRENCY_UNIT",
       Lookup.minorType == "POST_AMOUNT"}
    ) :amount
    
  -->

  :amount.Name = {kind = "money", rule = "TokenisedAmountCountryPostfixed"}

Rule:	TokenisedAmountCountryPrefixed
// US $30
  (
      {Lookup.majorType == "CURRENCY_UNIT",
       Lookup.minorType == "PRE_AMOUNT"}
      {Token, Token.kind == "money"} 
  ) :amount

  -->

  :amount.Name = {kind = "money", rule = "TokenisedAmountCountryPrefixed"}

/*  
Rule:	RawTokenisedAmount
    ( {Token.kind == "money"} ) :amount

  -->

  :amount.Name = {kind = "money", rule = "RawTokenisedAmount"}
*/


// $Log$
// Revision 1.1  1999/02/03 16:23:13  hamish
// Initial revision
//
// Revision 1.3  1998/11/25 12:10:31  hamish
// updates from unix
//
// Revision 1.2  1998/10/08 12:55:09  hamish
// added logs
//
