# Supplementary material for: Getting More Out of Biomedical Documents with GATE's Full Lifecycle Open Source Text Analytics
Source: PLoS Comput Biol. 2013 Feb 7;9(2):e1002854. doi: 10.1371/journal.pcbi.1002854 (PMC3567135; doi:10.1371/journal.pcbi.1002854)
Supplement: Dataset S1 — GATE software. Dataset S1 bundled with this paper contains a distribution of GATE (or see http://gate.ac.uk/download/). (TGZ) [file pcbi.1002854.s001.tgz › plos-gate/misc/jape/grammars/CombinedGrammars/brian-definite-orgs2.jape]

// brian-definite-orgs2.jape
// Brianm, 28/Oct/98

Phase:	DefOrgs2
Options: control = appelt
// requires brian-definite-orgs1.jape to have run first

Rule:	CountryOrgKey
// eg Dutch police
  (
	(
	 {Lookup.majorType == "COUNTRY_ADJ"}
	 {Token, Lookup.majorType == "ORG_KEY"}
	):orgName
  )
  -->

  :orgName.Name = {kind = "organization", rule = "CountryOrgKey"}

////////////////////////////////////////

Rule:	GazetteerEntryCdg
  (
	(({Lookup.majorType == "ORGANISATION"}|{Lookup.majorType == "ORGANIZATION"})
         CDG_MACRO):orgName
  )
  -->

  :orgName.Name = {kind = "organization", rule = "GazetteerEntryCdg"}

////////////////////////////////////////

Rule:	InitCapsCdg
  (
	(({Token.orth == "initCap", ! Lookup.majorType == "CDG"})+
         CDG_MACRO):orgName
  )
  -->

  :orgName.Name = {kind = "organization", rule = "InitCapsCdg"}

////////////////////////////////////////

Rule:	GovernmentKey
  (
	(
	 ({Token.orth == "initCap"})+
	 {Token, Lookup.majorType == "GOVERN_KEY"}
	):orgName
  )
  -->

  :orgName.Name = {kind = "organization", rule = "GovernmentKey"}

////////////////////////////////////////
