# Supplementary material for: Getting More Out of Biomedical Documents with GATE's Full Lifecycle Open Source Text Analytics
Source: PLoS Comput Biol. 2013 Feb 7;9(2):e1002854. doi: 10.1371/journal.pcbi.1002854 (PMC3567135; doi:10.1371/journal.pcbi.1002854)
Supplement: Dataset S1 — GATE software. Dataset S1 bundled with this paper contains a distribution of GATE (or see http://gate.ac.uk/download/). (TGZ) [file pcbi.1002854.s001.tgz › plos-gate/misc/jape/grammars/CombinedGrammars/brian-soc-loc1.jape]

// soc-loc1.jape
// Brianm, 28/Oct/98

Phase:	SocialLocations1
Options: control = appelt

////////////////////////////////////////

Rule: SocLoc1
// XXX Rrr Hotel

  (
    ({Token.orth == "initCap" } | {Token.orth == "allCaps"} )+
     {Token, Lookup.majorType == "SOC_LOC_KEY"}
  ):socLocName

  -->

  :socLocName.Name = {kind = "location", subkind = "social", rule = "SocLoc1"}

////////////////////////////////////////

Rule: SocialLoc2
// XXX Rrr Hotel

  (
     {Token, Lookup.majorType == "SOC_LOC_KEY"}
     {Token.lowerString == "of"}
    ({Token.orth == "initCap" } | {Token.orth == "allCaps"})+
  ):socLocName

  -->

  :socLocName.Name = {kind = "location", subkind = "social", rule = "SocLoc2"}

////////////////////////////////////////

Rule: SocialLocNearX
// Hotel near X

  ({Token, Lookup.majorType == "SOC_LOC_KEY"}):socLocName

    {Token.lowerString == "near"}
    {Token.orth == "initCap" } | {Token.orth == "allCaps"}

  -->

  :socLocName.Name = {kind = "location", subkind = "social", rule = "SocialLocNearX"}

////////////////////////////////////////

/*
38 West St Sheffield 
38 West St, Sheffield
38, West St, Sheffield
*/

////////////////////////////////////////

Rule: SocialAddress1
// 38 Caps SOC_LOC_KEY

  (
    {Token.sign == "u"} // an unsigned number
    ( {Token.orth == "initCap" } | {Token.orth == "allCaps"} )
    {Token, Lookup.majorType == "SOC_LOC_KEY"}
  ):socLocName

  -->

  :socLocName.Name = {kind = "location", subkind = "social", rule = "SocialAddress1"}

////////////////////////////////////////

Rule: SocialAddress2
// 38 Caps Caps SOC_LOC_KEY

  (
    {Token.sign == "u"} // an unsigned number
    (({Token.orth == "initCap"} {Token.orth == "initCap"}) |
     ({Token.orth == "allCaps"} {Token.orth == "allCaps"}))
    {Token, Lookup.majorType == "SOC_LOC_KEY"}
  ):socLocName

  -->

  :socLocName.Name = {kind = "location", subkind = "social", rule = "SocialAddress2"}

////////////////////////////////////////

Rule: SocialAddress3
// 38 Caps SOC_LOC_KEY CITY

  (
    {Token.sign == "u"} // an unsigned number
    ( {Token.orth == "initCap" } | {Token.orth == "allCaps"} )
    {Token, Lookup.majorType == "SOC_LOC_KEY"}
    {Token, Lookup.majorType == "LOCATION"}
  ):socLocName

  -->

  :socLocName.Name = {kind = "location", subkind = "social", rule = "SocialAddress3"}

////////////////////////////////////////

Rule: SocialAddress4
// 38 Caps Caps SOC_LOC_KEY CITY

  (
    {Token.sign == "u"} // an unsigned number
    (({Token.orth == "initCap" } {Token.orth == "initCap" }) |
     ({Token.orth == "allCaps"} {Token.orth == "allCaps"}))
    {Token, Lookup.majorType == "SOC_LOC_KEY"}
    {Token, Lookup.majorType == "LOCATION"}
  ):socLocName

  -->

  :socLocName.Name = {kind = "location", subkind = "social", rule = "SocialAddress4"}

////////////////////////////////////////

Rule: SocialAddress5
// 38, Caps SOC_LOC_KEY

  (
    {Token.sign == "u"} // an unsigned number
    {Token.lowerString == ","}
    ( {Token.orth == "initCap" } | {Token.orth == "allCaps"} )
    {Token, Lookup.majorType == "SOC_LOC_KEY"}
  ):socLocName

  -->

  :socLocName.Name = {kind = "location", subkind = "social", rule = "SocialAddress5"}

////////////////////////////////////////

Rule: SocialAddress6
// 38, Caps Caps SOC_LOC_KEY

  (
    {Token.sign == "u"} // an unsigned number
    {Token.lowerString == ","}
    (({Token.orth == "initCap"} {Token.orth == "initCap"}) |
     ({Token.orth == "allCaps"} {Token.orth == "allCaps"}))
    {Token, Lookup.majorType == "SOC_LOC_KEY"}
  ):socLocName

  -->

  :socLocName.Name = {kind = "location", subkind = "social", rule = "SocialAddress6"}

////////////////////////////////////////

Rule: SocialAddress7
// 38 Caps SOC_LOC_KEY, CITY

  (
    {Token.sign == "u"} // an unsigned number
    ( {Token.orth == "initCap" } | {Token.orth == "allCaps"} )
    {Token, Lookup.majorType == "SOC_LOC_KEY"}
    {Token.lowerString == ","}
    {Token, Lookup.majorType == "LOCATION"}
  ):socLocName

  -->

  :socLocName.Name = {kind = "location", subkind = "social", rule = "SocialAddress7"}

////////////////////////////////////////

Rule: SocialAddress8
// 38 Caps Caps SOC_LOC_KEY, CITY

  (
    {Token.sign == "u"} // an unsigned number
    (({Token.orth == "initCap" } {Token.orth == "initCap" }) |
     ({Token.orth == "allCaps"} {Token.orth == "allCaps"}))
    {Token, Lookup.majorType == "SOC_LOC_KEY"}
    {Token.lowerString == ","}
    {Token, Lookup.majorType == "LOCATION"}
  ):socLocName

  -->

  :socLocName.Name = {kind = "location", subkind = "social", rule = "SocialAddress8"}

////////////////////////////////////////

Rule: SocialAddress9
// 38, Caps SOC_LOC_KEY, CITY

  (
    {Token.sign == "u"} // an unsigned number
    {Token.lowerString == ","}
    ( {Token.orth == "initCap" } | {Token.orth == "allCaps"} )
    {Token, Lookup.majorType == "SOC_LOC_KEY"}
    {Token.lowerString == ","}
    {Token, Lookup.majorType == "LOCATION"}
  ):socLocName

  -->

  :socLocName.Name = {kind = "location", subkind = "social", rule = "SocialAddress9"}

////////////////////////////////////////

Rule: SocialAddress10
// 38, Caps Caps SOC_LOC_KEY, CITY

  (
    {Token.sign == "u"} // an unsigned number
    {Token.lowerString == ","}
    (({Token.orth == "initCap" } {Token.orth == "initCap" }) |
     ({Token.orth == "allCaps"} {Token.orth == "allCaps"}))
    {Token, Lookup.majorType == "SOC_LOC_KEY"}
    {Token.lowerString == ","}
    {Token, Lookup.majorType == "LOCATION"}
  ):socLocName

  -->

  :socLocName.Name = {kind = "location", subkind = "social", rule = "SocialAddress10"}

////////////////////////////////////////

/*
West St 38 Sheffield
West St 38, Sheffield
*/
////////////////////////////////////////

Rule: SocialAddress11
// Caps SOC_LOC_KEY 38

  (
    ( {Token.orth == "initCap" } | {Token.orth == "allCaps"} )
    {Token, Lookup.majorType == "SOC_LOC_KEY"}
    {Token.sign == "u"} // an unsigned number
  ):socLocName

  -->

  :socLocName.Name = {kind = "location", subkind = "social", rule = "SocialAddress11"}

////////////////////////////////////////

Rule: SocialAddress12
// Caps Caps SOC_LOC_KEY 38

  (
    (({Token.orth == "initCap"} {Token.orth == "initCap"}) |
     ({Token.orth == "allCaps"} {Token.orth == "allCaps"}))
    {Token, Lookup.majorType == "SOC_LOC_KEY"}
    {Token.sign == "u"} // an unsigned number
  ):socLocName

  -->

  :socLocName.Name = {kind = "location", subkind = "social", rule = "SocialAddress12"}

////////////////////////////////////////

Rule: SocialAddress13
// Caps SOC_LOC_KEY 38 CITY

  (
    ( {Token.orth == "initCap" } | {Token.orth == "allCaps"} )
    {Token, Lookup.majorType == "SOC_LOC_KEY"}
    {Token.sign == "u"} // an unsigned number
    {Token, Lookup.majorType == "LOCATION"}
  ):socLocName

  -->

  :socLocName.Name = {kind = "location", subkind = "social", rule = "SocialAddress13"}

////////////////////////////////////////

Rule: SocialAddress14
// Caps Caps SOC_LOC_KEY 38 CITY

  (
    (({Token.orth == "initCap" } {Token.orth == "initCap" }) |
     ({Token.orth == "allCaps"} {Token.orth == "allCaps"}))
    {Token, Lookup.majorType == "SOC_LOC_KEY"}
    {Token.sign == "u"} // an unsigned number
    {Token, Lookup.majorType == "LOCATION"}
  ):socLocName

  -->

  :socLocName.Name = {kind = "location", subkind = "social", rule = "SocialAddress14"}

////////////////////////////////////////

Rule: SocialAddress15
// Caps SOC_LOC_KEY 38, CITY

  (
    ( {Token.orth == "initCap" } | {Token.orth == "allCaps"} )
    {Token, Lookup.majorType == "SOC_LOC_KEY"}
    {Token.sign == "u"} // an unsigned number
    {Token.lowerString == ","}
    {Token, Lookup.majorType == "LOCATION"}
  ):socLocName

  -->

  :socLocName.Name = {kind = "location", subkind = "social", rule = "SocialAddress15"}

////////////////////////////////////////

Rule: SocialAddress16
// Caps Caps SOC_LOC_KEY 38, CITY

  (
    (({Token.orth == "initCap" } {Token.orth == "initCap" }) |
     ({Token.orth == "allCaps"} {Token.orth == "allCaps"}))
    {Token, Lookup.majorType == "SOC_LOC_KEY"}
    {Token.sign == "u"} // an unsigned number
    {Token.lowerString == ","}
    {Token, Lookup.majorType == "LOCATION"}
  ):socLocName

  -->

  :socLocName.Name = {kind = "location", subkind = "social", rule = "SocialAddress16"}

////////////////////////////////////////
