# Supplementary material for: Getting More Out of Biomedical Documents with GATE's Full Lifecycle Open Source Text Analytics
Source: PLoS Comput Biol. 2013 Feb 7;9(2):e1002854. doi: 10.1371/journal.pcbi.1002854 (PMC3567135; doi:10.1371/journal.pcbi.1002854)
Supplement: Dataset S1 — GATE software. Dataset S1 bundled with this paper contains a distribution of GATE (or see http://gate.ac.uk/download/). (TGZ) [file pcbi.1002854.s001.tgz › plos-gate/misc/jape/grammars/CombinedGrammars/saliha-persontitle.jape]

//// Titles
Phase: TitleBasic
Options: Control = appelt

Rule: Title1
// K3

(
 	 
 	{Token, Lookup.majorType == "TITLE"}
):title
-->
:title.TitlPatt = {kind = "title", rule = "Title1"}


Rule: Title11
// K3

(
 	{Token, Lookup.majorType == "TITLE"}
	{Token.string == "."}
):title
-->
:title.TitlPatt = {kind = "title", rule = "Title11"}

//// Titles
Phase: TitleFirst
Options: Control = appelt

Rule: Title2
// K4

(
      ({Token, TitlPatt.kind == "title"})+
	(
          {Token.orth == "initCaps"}
          |
          {Token.orth ==  "allCaps"}
        )
       ({Token, TitlPatt.kind == "title"})+
):title
-->
:title.TitlFin = {kind = "title", rule = "Title2"}

Rule: Title3
// K5
(
 	({Token, TitlPatt.kind == "title"})+ 
	{Token.string == "of"}
        {Token}
):title
-->
:title.TitlFin = {kind = "title", rule = "Title3"}


Rule: Title4
// K6
(
 	({Token, TitlPatt.kind == "title"})+ 
	{Token.string == "of"}
        (
          {Token.orth == "initCaps"}
          |
          {Token.orth ==  "allCaps"}
        )+
):title
-->
:title.TitlFin = {kind = "title", rule = "Title4"}

Rule: Title5

(
 	 ({Token, Lookup.majorType == COUNTRY_ADJ})+
         ({Token, TitlPatt.kind == "title"})+ 
):title
-->
:title.TitlFin = {kind = "title", rule = "Title5"}


Rule: Title6

(
	({Token, Lookup.majorType == COUNTRY_ADJ})+
	 (
          {Token.orth == "initCaps"}
          |
          {Token.orth ==  "allCaps"}
         )+
         ({Token, TitlPatt.kind == "title"})+
):title
-->
:title.TitlFin = {kind = "title", rule = "Title6"}


Rule: Title7

(
	 ({Token, TitlPatt.kind == "title"})+
):title
-->
:title.TitlFin = {kind = "title", rule = "Title7"}
