# Supplementary material for: Getting More Out of Biomedical Documents with GATE's Full Lifecycle Open Source Text Analytics
Source: PLoS Comput Biol. 2013 Feb 7;9(2):e1002854. doi: 10.1371/journal.pcbi.1002854 (PMC3567135; doi:10.1371/journal.pcbi.1002854)
Supplement: Dataset S1 — GATE software. Dataset S1 bundled with this paper contains a distribution of GATE (or see http://gate.ac.uk/download/). (TGZ) [file pcbi.1002854.s001.tgz › plos-gate/misc/jape/grammars/CombinedGrammars/saliha-personending.jape]

Phase: Ending
Options: control = appelt


//Rules with PersonEnding

Macro: PersonEnding
(
 ({Token, Token.string == "Jr"}{Token.string == "."})
 |
 {Token, Token.string == "Jr"}
 |
 ({Token, Token.string == "jr"}{Token.string == "."})
 |
 {Token, Token.string == "jr"}
 |
 ({Token, Token.string == "Sr"}{Token.string == "."})
 |
 {Token, Token.string == "Sr"}
 |
 ({Token, Token.string == "sr"}{Token.string == "."})
 |
 {Token, Token.string == "sr"}
 |
 {Token, Token.string == "II"}
 |
 {Token, Token.string == "III"}
)


Rule: PersonName6

(
    (
       {Token, Token.orth == "initCap"}
       |
       {Token, Token.orth == "allCaps"}
    )+
    PersonEnding

):personName
-->
:personName.Patternp = {kind = "person", rule = "PersonName6"}


// $Log$
// Revision 1.1  1999/02/03 16:23:15  hamish
// Initial revision
//
// Revision 1.3  1998/11/25 12:11:01  hamish
// updates from unix
//
// Revision 1.3  1998/10/16 16:41:51  saliha
// *** empty log message ***
//
// Revision 1.2  1998/10/08 12:55:15  hamish
// added logs
//
