# Supplementary material for: Getting More Out of Biomedical Documents with GATE's Full Lifecycle Open Source Text Analytics
Source: PLoS Comput Biol. 2013 Feb 7;9(2):e1002854. doi: 10.1371/journal.pcbi.1002854 (PMC3567135; doi:10.1371/journal.pcbi.1002854)
Supplement: Dataset S1 — GATE software. Dataset S1 bundled with this paper contains a distribution of GATE (or see http://gate.ac.uk/download/). (TGZ) [file pcbi.1002854.s001.tgz › plos-gate/misc/jape/grammars/CombinedGrammars/brian-drugperson.jape]

// brian-drugperson.jape
// Brianm, 1/Nov/98

Phase:	DrugPerson
Options: control = appelt

// the parts of the rules that specify personName could be replaced
// with some of the macros and rules definied in other, more extensive
// person-finding grammars

////////////////////////////////////////

Rule:	DrugPerson1
// {Mafia boss} X Y

  {Lookup.majorType == "DRUG_PERSON"}
  ( ( {Token.orth == "allCaps"} | {Token.orth == "initCap"} )
    ( {Token.orth == "allCaps"} | {Token.orth == "initCap"} )
  ):personName

  -->

  :personName.Name = {kind = "person", rule = "DrugPerson1"}

////////////////////////////////////////

Rule:	DrugPerson2a
// XY[,] a [known] {drug addict}
// could even be extended to find a trailing location:
// XY[,] a [known] {drug addict} from {southern Europe}

  (
    ( {Token.orth == "allCaps"} | {Token.orth == "initCap"} )
    ( {Token.orth == "allCaps"} | {Token.orth == "initCap"} )
  ):personName
    {Token.lowerString == ","}
    {Token.lowerString == "a"}
    {Token, Lookup.majorType == "DRUG_PERSON"}

  -->

  :personName.Name = {kind = "person", rule = "DrugPerson2a"}

////////////////////////////////////////

Rule:	DrugPerson2b
// XY[,] a [known] {drug addict}
// could even be extended to find a trailing location:
// XY[,] a [known] {drug addict} from {southern Europe}

  (
    ( {Token.orth == "allCaps"} | {Token.orth == "initCap"} )
    ( {Token.orth == "allCaps"} | {Token.orth == "initCap"} )
  ):personName
    {Token.lowerString == ","}
    {Token.lowerString == "a"}
    {Token.lowerString == "known"}
    {Token, Lookup.majorType == "DRUG_PERSON"}

  -->

  :personName.Name = {kind = "person", rule = "DrugPerson2b"}

////////////////////////////////////////

Rule:	DrugPerson3a
// XY[,] a [known] {heroin} {addict}
// could even be extended to find a trailing location:
// XY[,] a [known] {heroin} {addict} from {southern Europe}

  (
    ( {Token.orth == "allCaps"} | {Token.orth == "initCap"} )
    ( {Token.orth == "allCaps"} | {Token.orth == "initCap"} )
  ):personName
    {Token.lowerString == ","}
    {Token.lowerString == "a"}
    {Token, Lookup.majorType == "DRUG"}
    {Token, Lookup.majorType == "DRUG_PERSON"}

  -->

  :personName.Name = {kind = "person", rule = "DrugPerson3a"}

////////////////////////////////////////

Rule:	DrugPerson3b
// XY[,] a [known] {heroin} {addict}
// could even be extended to find a trailing location:
// XY[,] a [known] {heroin} {addict} from {southern Europe}

  (
    ( {Token.orth == "allCaps"} | {Token.orth == "initCap"} )
    ( {Token.orth == "allCaps"} | {Token.orth == "initCap"} )
  ):personName
    {Token.lowerString == ","}
    {Token.lowerString == "a"}
    {Token.lowerString == "known"}
    {Token, Lookup.majorType == "DRUG"}
    {Token, Lookup.majorType == "DRUG_PERSON"}

  -->

  :personName.Name = {kind = "person", rule = "DrugPerson3b"}

////////////////////////////////////////
