# Supplementary material for: Getting More Out of Biomedical Documents with GATE's Full Lifecycle Open Source Text Analytics
Source: PLoS Comput Biol. 2013 Feb 7;9(2):e1002854. doi: 10.1371/journal.pcbi.1002854 (PMC3567135; doi:10.1371/journal.pcbi.1002854)
Supplement: Dataset S1 — GATE software. Dataset S1 bundled with this paper contains a distribution of GATE (or see http://gate.ac.uk/download/). (TGZ) [file pcbi.1002854.s001.tgz › plos-gate/misc/jape/grammars/CombinedGrammars/brian-transport1.jape]

// brian-transport1.jape
// Brianm, 30/Oct/98

Phase:	TransportMeans1
Options: control = appelt

// This grammar needs a lower priority than the organisational grammars

////////////////////////////////////////

Macro:	TR_MEANS
  {Token, Lookup.majorType == "MANUFACTURER"}
  // in theory we should also test Lookup.minorType = CAR | BOAT | AIRCRAFT

////////////////////////////////////////

Macro:	TR_PREFIX_ADJ
  ( ( {Token.orth == "lowerCase"} {Token.orth == "lowerCase"} ) | {Token.orth == "lowerCase"} )

////////////////////////////////////////

Macro:	TR_PREFIX_DETERMINER
  ( {Token.lowerString == "a"} | {Token.lowerString == "an"} | {Token.lowerString == "the"} )

////////////////////////////////////////

Macro:	TR_PREFIX
  ( ( TR_PREFIX_DETERMINER TR_PREFIX_ADJ ) | TR_PREFIX_DETERMINER )

////////////////////////////////////////

Macro:	TR_MODEL

  (

  ( {Token.kind == "num"} {Token.orth == "initCap"}	// (BMW) 3 Series
  )
  | {Token.kind == "num"}				// (Peugeot) 206

  | ( {Token.orth == "initCap"}
     ( {Token.orth == "initCap"}			// (Lotus) Turbo Esprit
     | {Token.kind == "num"}				// (BMW) Series 3
     | {Token.orth == "allCaps"}			//
     | {Token.kind == "containsDigitAndAlpha"}		// (Ford) Escort XR3i
     | {Token.kind == "containsDigitAndAlphaAndDashes"}	//
     | {Token.kind == "containsDigitAndDashes"}		//
     | {Token.kind == "containsDigitAndSlashes"} )	//
    )
  | {Token.orth == "initCap"}				// (Ford) Mondeo

  | ( {Token.orth == "allCaps"}
     ( {Token.orth == "initCap"}			// (Jaguar) XJR Special
     | {Token.kind == "num"}				// (Jaguar) XJR 12
     | {Token.orth == "allCaps"}			//
     | {Token.kind == "containsDigitAndAlpha"}		// (Jaguar) XJR12
     | {Token.kind == "containsDigitAndAlphaAndDashes"}	//
     | {Token.kind == "containsDigitAndDashes"}		//
     | {Token.kind == "containsDigitAndSlashes"} )	//
    )
  | {Token.orth == "allCaps"}				// (Jaguar) XJR

  | {Token.kind == "containsDigitAndAlpha"}		// (BMW) 323i
  | {Token.kind == "containsDigitAndAlphaAndDashes"}	//
  | {Token.kind == "containsDigitAndDashes"}		//
  | {Token.kind == "containsDigitAndSlashes"}		//

  )

////////////////////////////////////////

Rule: BasicManufacturer

  (TR_PREFIX TR_MEANS):transportName

  -->

  :transportName.Name = {kind = "transport_means", rule = "BasicManufacturer"}

////////////////////////////////////////

Rule: ManufacturerModel

  (TR_PREFIX TR_MEANS TR_MODEL):transportName

  -->

  :transportName.Name = {kind = "transport_means", rule = "ManufacturerModel"}

////////////////////////////////////////

/*
( (a | the | colour) means ) | (means ((initCap | allCaps)+ | contains digits, alpha, dashes) )

colour = (dark | light | medium | metallic) colour_list
*/
