# Supplementary material for: Getting More Out of Biomedical Documents with GATE's Full Lifecycle Open Source Text Analytics
Source: PLoS Comput Biol. 2013 Feb 7;9(2):e1002854. doi: 10.1371/journal.pcbi.1002854 (PMC3567135; doi:10.1371/journal.pcbi.1002854)
Supplement: Dataset S1 — GATE software. Dataset S1 bundled with this paper contains a distribution of GATE (or see http://gate.ac.uk/download/). (TGZ) [file pcbi.1002854.s001.tgz › plos-gate/misc/jape/grammars/CombinedGrammars/saliha-personfinal.jape]

//////Phase that uses the Patternp annot. and generates the final name annot.

Phase: PersonFinal
Options: control = appelt

// Generate the Name annotation

Rule: PersonBasic
(
  {Token, Patternp.kind == "person"}

):personName
-->
:personName.Name = {kind = "person", rule = "PersonBasic"}

//4
Rule: PersonNameFirst
(
  {Token, Lookup.majorType == PERSON_FIRST}
  {Token, Patternp.kind == "person"}

):personName
-->
:personName.Name = {kind = "person", rule = "PersonNameFirst"}


//5
Rule: PersonNameFirstd
(
  {Token, Lookup.majorType == PERSON_FIRST}
  {Token, Token.symbol == "dash"}
  {Token, Patternp.kind == "person"}

):personName
-->
:personName.Name = {kind = "person", rule = "PersonNameFirstd"}


Rule: PersonName7
(
  {Token, Patternp.kind == "person"}
   PersonEnding
  
):personName
-->
:personName.Name = {kind = "person", rule = "PersonName7"}

//Rules with 'de', e.g: Jean de Fontaine

//4: strong?
Rule: PersonName8
(
  {Token, Patternp.kind == "person"}
  {Token, Patternp.kind == "person"}

):personName
-->
:personName.Name = {kind = "person", rule = "PersonName8"}


//Rules with Titles

Rule: PersonNameTitleFinal1
// 
(
 
 {Token, TitlFin.kind == "title"}
 {Token, Patternp.kind == "person"}

 ) :personName
-->
:personName.Name = {kind = "person", rule = "PersonNameTitleFinal1"}


Rule: PersonNameTitleFinal2
// 
(
 
 {Token, TitlPatt.kind == "title"}
 {Token, Patternp.kind == "person"}

 ) :personName
-->
:personName.Name = {kind = "person", rule = "PersonNameTitleFinal2"}

///Rules with Initials

Rule: PersonNameInit1

(
  (
        {Token, InitPatt.kind == "initial"}
	|
	{Token, InitFin.kind == "initial"}
	|
	{Token, InitialEnd.kind == "initial"}
  )
  {Token, Patternp.kind == "person"}

):personName
-->
:personName.Name = {kind = "person", rule = "PersonNameInit1"}
 


// $Log$
// Revision 1.1  1999/02/03 16:23:15  hamish
// Initial revision
//
// Revision 1.3  1998/11/25 12:11:02  hamish
// updates from unix
//
// Revision 1.8  1998/11/04 11:09:20  saliha
// *** empty log message ***
//
// Revision 1.7  1998/11/02 17:02:30  saliha
// *** empty log message ***
//
// Revision 1.6  1998/10/28 16:25:19  saliha
// *** empty log message ***
//
// Revision 1.5  1998/10/16 16:36:59  saliha
// *** empty log message ***
//
// Revision 1.4  1998/10/15 11:26:28  saliha
// *** empty log message ***
//
// Revision 1.3  1998/10/09 12:34:23  saliha
// *** empty log message ***
//
// Revision 1.2  1998/10/08 12:55:16  hamish
// added logs
//
