# Supplementary material for: Getting More Out of Biomedical Documents with GATE's Full Lifecycle Open Source Text Analytics
Source: PLoS Comput Biol. 2013 Feb 7;9(2):e1002854. doi: 10.1371/journal.pcbi.1002854 (PMC3567135; doi:10.1371/journal.pcbi.1002854)
Supplement: Dataset S1 — GATE software. Dataset S1 bundled with this paper contains a distribution of GATE (or see http://gate.ac.uk/download/). (TGZ) [file pcbi.1002854.s001.tgz › plos-gate/misc/jape/grammars/CombinedGrammars/saliha-personinitials.jape]

// Person Names with initials and quotes
Phase: InitialFirst
Options: control = appelt

//S.A.
Rule: Initial1
(
  ({Token.orth == "allCaps", Token.length == 1}
  {Token.string == "."})+
):initial
-->
:initial.InitPatt = {kind = "initial", rule = "Initial1"}

// "J..."
Rule: Initial2
(
  {Token.symbol == "dblquote"}
	 (
          {Token.orth == "initCap"}
          |
          {Token.orth ==  "allCaps"}
         )+
  {Token.symbol == "dblquote"}
  
):initial
-->
:initial.InitFin = {kind = "initial", rule = "Initial2"}
// ` Abbb Bddd'
Rule: Initial3
(
   {Token.symbol == "lquote"}
    (

          {Token.orth == "initCap"}
          |
          {Token.orth ==  "allCaps"}
    )+
   {Token.symbol == "rquote"}
):initial
-->
:initial.InitFin = {kind = "initial", rule = "Initial3"}

//''Aaa Bbb''
Rule: Initial4
(
   {Token.symbol == "lquote"}
   {Token.symbol == "lquote"}
    (

          {Token.orth == "initCap"}
          |
          {Token.orth ==  "allCaps"}
    )+
   {Token.symbol == "lquote"}
   {Token.symbol == "lquote"}
):initial
-->
:initial.InitFin = {kind = "initial", rule = "Initial4"}


Rule: Initial5
(
   {Token.symbol == "lquote"}
   {Token.symbol == "lquote"}
    (

          {Token.orth == "initCap"}
          |
          {Token.orth ==  "allCaps"}
    )+
   {Token.symbol == "rquote"}
   {Token.symbol == "rquote"}
   {Token.symbol == "rquote"}
   {Token.symbol == "rquote"}
):initial
-->
:initial.InitFin = {kind = "initial", rule = "Initial4"}


///Phase that uses Patterni and Patternf 

Phase: InitialSecond
Options: Control = appelt


Rule: Initial7

(
  {Token, InitPatt.kind == "initial"}
  {Token, InitFin.kind == "initial"}
):initial
-->
:initial.InitialEnd = {kind = "initial", rule = "Initial7"}
