# Supplementary material for: Getting More Out of Biomedical Documents with GATE's Full Lifecycle Open Source Text Analytics
Source: PLoS Comput Biol. 2013 Feb 7;9(2):e1002854. doi: 10.1371/journal.pcbi.1002854 (PMC3567135; doi:10.1371/journal.pcbi.1002854)
Supplement: Dataset S1 — GATE software. Dataset S1 bundled with this paper contains a distribution of GATE (or see http://gate.ac.uk/download/). (TGZ) [file pcbi.1002854.s001.tgz › plos-gate/misc/jape/grammars/CombinedGrammars/saliha-sections.jape]

Phase: FindTheSections

    Rule: BreakingSpaces
    (
      {SpaceToken.kind == "break"}
    ):break
    -->
    :break.Token = { orth = "break", rule = "BreakingSpaces" }

// $Log$
// Revision 1.1  1999/02/03 16:23:15  hamish
// Initial revision
//
// Revision 1.3  1998/11/25 12:11:03  hamish
// updates from unix
//
// Revision 1.2  1998/10/08 12:55:17  hamish
// added logs
//
