# Supplementary material for: Getting More Out of Biomedical Documents with GATE's Full Lifecycle Open Source Text Analytics
Source: PLoS Comput Biol. 2013 Feb 7;9(2):e1002854. doi: 10.1371/journal.pcbi.1002854 (PMC3567135; doi:10.1371/journal.pcbi.1002854)
Supplement: Dataset S1 — GATE software. Dataset S1 bundled with this paper contains a distribution of GATE (or see http://gate.ac.uk/download/). (TGZ) [file pcbi.1002854.s001.tgz › plos-gate/misc/jape/grammars/CombinedGrammars/brian-date1.jape]

// date1.jape
// Brianm, 28/Sep/98

Phase:	DateRulesOk
Options: control = appelt

////////////////////////////////////////

Macro:  SAINT_MACRO
 (
 ( ({Token.lowerString == "st"} | {Token.lowerString == "saint"}) {Token.lowerString == "."})
 |
 ({Token.lowerString == "st"} | {Token.lowerString == "saint"})
 )

////////////////////////////////////////

Macro: MONTH_MACRO

  {Token, Lookup.minorType == "MONTH"}

////////////////////////////////////////

Macro: SLASH

  ({Token.string == "/"} | {Token, Token.symbol == "rslash"})

////////////////////////////////////////
  
Macro: DASH

  {Token.string == "-"}


////////////////////////////////////////

Macro: OF

  {Token.lowerString == "of"}
  
////////////////////////////////////////

Macro:	ONE_OR_TWO_DIGITS

    ({Token.kind == "num", Token.length == 1}
    |
    {Token.format == "twoDigitNum"})

////////////////////////////////////////

Macro:	ONE_OR_TWO_NEGATIVE_DIGITS

    ({Token.sign == "-", Token.length == 2}
    |
    {Token.sign == "-", Token.format == "twoDigitNum"})
// the Token length is "2" for a 1 digit number because it includes the "-" sign

////////////////////////////////////////

Macro:	TWO_OR_FOUR_DIGITS

        ({Token.format == "fourDigitNum"}
        |
	{Token.format == "twoDigitNum"})

////////////////////////////////////////

Macro:	TWO_OR_FOUR_NEGATIVE_DIGITS

        ({Token.sign == "-", Token.format == "fourDigitNum"}
        |
	{Token.sign == "-", Token.format == "twoDigitNum"})

////////////////////////////////////////

Macro: AD_BC_MACRO
	(  {Token.lowerString == "ad"}
	|
	  ({Token.lowerString == "a"} {Token.lowerString == "."}
	   {Token.lowerString == "d"} {Token.lowerString == "."})
	|
	  {Token.lowerString == "bc"}
	|
	  ({Token.lowerString == "b"} {Token.lowerString == "."}
	   {Token.lowerString == "c"} {Token.lowerString == "."})
	)

////////////////////////////////////////

Macro: YEAR_MACRO
	(TWO_OR_FOUR_NEGATIVE_DIGITS | TWO_OR_FOUR_DIGITS)

////////////////////////////////////////

Macro: YEAR_AD_BC_MACRO

     ({Token.kind == "num"} AD_BC_MACRO)

////////////////////////////////////////

Macro: ORDINAL

  (
  {Token, Token.kind == "num"}
  ({Token.lowerString == "th"}|
   {Token.lowerString == "rd"}|
   {Token.lowerString == "nd"}|
   {Token.lowerString == "st"})
  ):ordinalPart

////////////////////////////////////////

Macro: NUM_OR_ORDINAL

  (ORDINAL | ONE_OR_TWO_NEGATIVE_DIGITS | ONE_OR_TWO_DIGITS)

////////////////////////////////////////

Rule:	NumberAndSlashesAndLookup
	(
         ( NUM_OR_ORDINAL SLASH MONTH_MACRO SLASH YEAR_MACRO )   // UK
         |
         ( MONTH_MACRO SLASH NUM_OR_ORDINAL SLASH YEAR_MACRO )   // US
         |
         ( YEAR_MACRO SLASH MONTH_MACRO SLASH NUM_OR_ORDINAL)    // Asian
         |
         ( NUM_OR_ORDINAL SLASH MONTH_MACRO )   // UK
         |
         ( MONTH_MACRO SLASH NUM_OR_ORDINAL )   // US
         |
         ( MONTH_MACRO SLASH YEAR_MACRO )
        ):dateName
  -->

  :dateName.Name = {kind = "date", rule = "NumberAndSlashesAndLookup"}

////////////////////////////////////////

Rule:	NumberAndDashesAndLookup

// due to the MACROS including negative numbers, there is no need to explicitly
// list out all the combinations since they are covered by
// NumsHypens, NumsSlashes and NumbersAndLookup

	(
         ( NUM_OR_ORDINAL DASH MONTH_MACRO YEAR_MACRO )
         |
         ( YEAR_MACRO NUM_OR_ORDINAL DASH MONTH_MACRO)
         |
         ( YEAR_MACRO DASH MONTH_MACRO NUM_OR_ORDINAL)
         |
         ( NUM_OR_ORDINAL DASH MONTH_MACRO )
        ):dateName
  -->

  :dateName.Name = {kind = "date", rule = "NumberAndDashesAndLookup"}

////////////////////////////////////////

Rule:	NumberAndLookup
	(
         ( NUM_OR_ORDINAL MONTH_MACRO YEAR_MACRO )
         |
         ( NUM_OR_ORDINAL OF MONTH_MACRO YEAR_MACRO )
         |
         ( MONTH_MACRO NUM_OR_ORDINAL YEAR_MACRO )
         |
         ( NUM_OR_ORDINAL MONTH_MACRO )
         |
         ( NUM_OR_ORDINAL OF MONTH_MACRO )
         |
         ( MONTH_MACRO NUM_OR_ORDINAL )
         |
         ( MONTH_MACRO YEAR_MACRO )
        ):dateName
  -->

  :dateName.Name = {kind = "date", rule = "NumberAndLookup"}

////////////////////////////////////////

Rule:	NumsHyphens
    (
      ( ONE_OR_TWO_DIGITS
        ONE_OR_TWO_NEGATIVE_DIGITS
        TWO_OR_FOUR_NEGATIVE_DIGITS
      )
      |
      ( TWO_OR_FOUR_DIGITS
        ONE_OR_TWO_NEGATIVE_DIGITS
        ONE_OR_TWO_NEGATIVE_DIGITS
      )
    ):dateName

  -->

  :dateName.Name = {kind = "date", rule = "NumsHypens"}

////////////////////////////////////////

Rule:	NumsSlashes
    (
      ( ONE_OR_TWO_DIGITS
        SLASH
        ONE_OR_TWO_DIGITS
        SLASH
        TWO_OR_FOUR_DIGITS
      )
      |
      ( TWO_OR_FOUR_DIGITS
        SLASH
        ONE_OR_TWO_DIGITS
        SLASH
        ONE_OR_TWO_DIGITS
      )
    ):dateName

  -->

  :dateName.Name = {kind = "date", rule = "NumsSlashes"}

////////////////////////////////////////

Rule:	InitCapsDay
    (
     {Token.orth == "initCap"}
     {Token.lowerString == "day"}
    ):dateName

  -->

  :dateName.Name = {kind = "date", rule = "InitCapsDay"}

////////////////////////////////////////

Rule:	AllCapsDay
    (
     {Token.orth == "allCaps"}
     {Token.lowerString == "day"}
    ):dateName

  -->

  :dateName.Name = {kind = "date", rule = "AllCapsDay"}

////////////////////////////////////////

Rule:	SaintsDay
    (
     SAINT_MACRO
     ({Token.orth == "initCap"} | {Token.orth == "allCaps"})
     {Token.lowerString == "day"}
    ):dateName

  -->

  :dateName.Name = {kind = "date", rule = "SaintsDay"}

////////////////////////////////////////

Rule:	SaintsDayApostrophe
    (
     SAINT_MACRO
     ({Token.orth == "initCap"} | {Token.orth == "allCaps"})
     ({Token.symbol == "lquote"} | {Token.symbol == "rquote"})
     {Token.lowerString == "s"}
     {Token.lowerString == "day"}
    ):dateName

  -->

  :dateName.Name = {kind = "date", rule = "SaintsDayApostrophe"}

////////////////////////////////////////
Rule:	Year
// this rule may fire but not add an annotation

	(YEAR_MACRO):dateName
  -->

  :dateName{  // let's do some Java!

  int yearValue = -1;
/*
  try {
    yearValue = Integer.parseInt(
                  doc.spanStrings(dateNameAnnots.nth(0)) );
  } catch (NumberFormatException e){
    // the default value of -1 will do
  }
*/
  // if the value looks like a valid year, then add an annotation
  if ( (yearValue < 2100) && (yearValue > 900) ) {
/*
  try {
          JdmSpanSequence spans = new JdmSpanSequence();
          spans.append( new JdmSpan(dateNameAnnots.getLeftmostStart(),
                              dateNameAnnots.getRightmostEnd() ) );

    JdmAttribute kind = new JdmAttribute("kind", "date");
    JdmAttribute rule = new JdmAttribute("rule", "Year");


    JdmAttributeSequence  allAttribs = new JdmAttributeSequence();
    allAttribs.append(kind);
    allAttribs.append(rule);

    doc.addAnnotation(new JdmAnnotation("Name", spans, allAttribs) );
  } catch (JdmException ex) {
    //do nothing for now
  }
*/

  } // if

  } // dateName javacode

////////////////////////////////////////

Rule:	Year_AD_BC

	(YEAR_AD_BC_MACRO):dateName
  -->

  :dateName.Name = {kind = "date", rule = "Year_AD_BC"}

////////////////////////////////////////


// $Log$
// Revision 1.2  2000/06/22 13:50:28  valyt
// Changed TestJdk to accommodate linux
//
// Revision 1.1.1.1  1999/02/03 16:23:13  hamish
// added gate2
//
// Revision 1.3  1998/11/25 12:10:30  hamish
// updates from unix
//
// Revision 1.2  1998/10/08 12:55:07  hamish
// added logs
//
