# Supplementary material for: Getting More Out of Biomedical Documents with GATE's Full Lifecycle Open Source Text Analytics
Source: PLoS Comput Biol. 2013 Feb 7;9(2):e1002854. doi: 10.1371/journal.pcbi.1002854 (PMC3567135; doi:10.1371/journal.pcbi.1002854)
Supplement: Dataset S1 — GATE software. Dataset S1 bundled with this paper contains a distribution of GATE (or see http://gate.ac.uk/download/). (TGZ) [file pcbi.1002854.s001.tgz › plos-gate/misc/jape/grammars/CombinedGrammars/brian-orgs1.jape]

// orgs1.jape
// Brianm, 1/Sep/98

Phase:	Orgs1
Options: control = appelt

Macro:  CDG_MACRO
 (
 ( {Token, Lookup.majorType == "CDG"} )
 |
 ( {Token.lowerString == ","} {Token, Lookup.majorType == "CDG"} )
 )

////////////////////////////////////////

/*
Rule:	RawGazetteerEntry
  (
	(({Lookup.majorType == "ORGANISATION"}|{Lookup.majorType == "ORGANIZATION"})):orgName
  )
  -->

  :orgName.Name = {kind = "organization", rule = "RawGazetteerEntry"}
*/

////////////////////////////////////////

Rule:	CapsAmpersandCaps
  (
	(
	 ({Token.orth == "initCap"})+
	  {Token.symbol == "ampersand"}
	 ({Token, Token.orth == "initCap"})+
	(CDG_MACRO)?
	):orgName
  )
  -->

  :orgName.Name = {kind = "organization", rule = "CapsAmpersandCaps"}

////////////////////////////////////////

Rule:	OrgKeyInitCaps
  (
	(
	 {Lookup.majorType == "ORG_KEY"}
	 ({Token.orth == "initCap"})+
	):orgName
  )
  -->

  :orgName.Name = {kind = "organization", rule = "OrgKeyInitCaps"}

////////////////////////////////////////

Rule:	OrgBaseInitCaps
  (
	(
	 {Lookup.majorType == "ORG_BASE"}
	 ({Token.orth == "initCap"})+
	):orgName
  )
  -->

  :orgName.Name = {kind = "organization", rule = "OrgBaseInitCaps"}

////////////////////////////////////////

// $Log$
// Revision 1.1  1999/02/03 16:23:13  hamish
// Initial revision
//
// Revision 1.3  1998/11/25 12:10:33  hamish
// updates from unix
//
// Revision 1.6  1998/11/04 20:54:45  brianm
// Final checkin for 5/11/98 delivery
//
// Revision 1.2  1998/10/08 12:55:11  hamish
// added logs
//
