# Supplementary material for: Getting More Out of Biomedical Documents with GATE's Full Lifecycle Open Source Text Analytics
Source: PLoS Comput Biol. 2013 Feb 7;9(2):e1002854. doi: 10.1371/journal.pcbi.1002854 (PMC3567135; doi:10.1371/journal.pcbi.1002854)
Supplement: Dataset S1 — GATE software. Dataset S1 bundled with this paper contains a distribution of GATE (or see http://gate.ac.uk/download/). (TGZ) [file pcbi.1002854.s001.tgz › plos-gate/misc/jape/grammars/CombinedGrammars/brian-amount1.jape]

// amount1.jape
// Brianm, 1/Oct/98


Phase: Amount
Options: control = brill
/* this guarantees both rules will always trigger
   which we want since the rules produce different kinds of annotations
*/

////////////////////////////////////////

Rule: AmountName

// amount of e.g cocaine: 100 tons

(

	({Token.kind == "num"}
	 {Token, Lookup.majorType == "AMOUNT_UNIT"})
	 :amountName
)
-->
:amountName.Name = {kind = "amount", rule = "AmountName"}

////////////////////////////////////////

Rule: AmountOfDrug

// 100 tons of cocaine

(

	(
	({Token.kind == "num"}):amount
	({Token, Lookup.majorType == "AMOUNT_UNIT"}):unit

	{Token.lowerString == "of"}

	({Token, Lookup.majorType == "DRUG"}):drug
	):drugAmount
)

-->
//:amount{}, // there is a JAPE bug (to be fixed) that forgets to create objects
//:unit{},   // with these names, so the empty code forces it to do so.
//:drug{},
:drugAmount{ // let's do some Java!
/*
  try {
    String amountStr = doc.spanStrings(amountAnnots.nth(0));
    String unitStr   = doc.spanStrings(  unitAnnots.nth(0));
    String drugStr   = doc.spanStrings(  drugAnnots.nth(0));

    JdmSpanSequence spans = new JdmSpanSequence();
    spans.append( new JdmSpan(amountAnnots.getLeftmostStart(),
                              drugAnnots.getRightmostEnd() ) );

    JdmAttribute amountAttrib = new JdmAttribute("amount", amountStr);
    JdmAttribute unitAttrib   = new JdmAttribute("unit", unitStr);
    JdmAttribute drugAttrib   = new JdmAttribute("drug", drugStr);
    JdmAttribute ruleAttrib   = new JdmAttribute("rule", "drugAmount");


    JdmAttributeSequence allAttribs = new JdmAttributeSequence();
    allAttribs.append(amountAttrib);
    allAttribs.append(unitAttrib);
    allAttribs.append(drugAttrib);
    allAttribs.append(ruleAttrib);

    doc.addAnnotation(new JdmAnnotation("DrugQuantity", spans, allAttribs) );
  } catch (JdmException ex) {
    //do nothing for now
  }
*/
  } // drugAmount javacode


// $Log$
// Revision 1.2  2000/06/22 13:50:28  valyt
// Changed TestJdk to accommodate linux
//
// Revision 1.1.1.1  1999/02/03 16:23:13  hamish
// added gate2
//
// Revision 1.3  1998/11/25 12:10:29  hamish
// updates from unix
//
// Revision 1.2  1998/10/08 12:55:06  hamish
// added logs
//
