# Supplementary material for: Getting More Out of Biomedical Documents with GATE's Full Lifecycle Open Source Text Analytics
Source: PLoS Comput Biol. 2013 Feb 7;9(2):e1002854. doi: 10.1371/journal.pcbi.1002854 (PMC3567135; doi:10.1371/journal.pcbi.1002854)
Supplement: Dataset S1 — GATE software. Dataset S1 bundled with this paper contains a distribution of GATE (or see http://gate.ac.uk/download/). (TGZ) [file pcbi.1002854.s001.tgz › plos-gate/misc/jape/grammars/CombinedGrammars/brian-money2.jape]

// money2.jape
// Brianm, 24/Sep/98

Phase:	Money2
Options: control = appelt

Rule:	MoneyCountryPostfixed
//Priority:	10
// $30 US
  (
      {Token.kind == "money"} 
      {Token,
       Lookup.majorType == "CURRENCY_UNIT",
       Lookup.minorType == "PRE_AMOUNT"}
  ) :amount

  -->
  :amount.Name = {kind = "money", rule = "MoneyCountryPostfixed"}


// $Log$
// Revision 1.1  1999/02/03 16:23:13  hamish
// Initial revision
//
// Revision 1.3  1998/11/25 12:10:32  hamish
// updates from unix
//
// Revision 1.2  1998/10/08 12:55:10  hamish
// added logs
//
