# Supplementary material for: Getting More Out of Biomedical Documents with GATE's Full Lifecycle Open Source Text Analytics
Source: PLoS Comput Biol. 2013 Feb 7;9(2):e1002854. doi: 10.1371/journal.pcbi.1002854 (PMC3567135; doi:10.1371/journal.pcbi.1002854)
Supplement: Dataset S1 — GATE software. Dataset S1 bundled with this paper contains a distribution of GATE (or see http://gate.ac.uk/download/). (TGZ) [file pcbi.1002854.s001.tgz › plos-gate/misc/jape/grammars/CombinedGrammars/brian-definite-orgs1.jape]

// brian-definite-orgs1.jape
// Brianm, 28/Oct/98

Phase:	DefOrgs1
Options: control = brill // because not all rules add annotations

Macro:  CDG_MACRO
 (
 ( {Token, Lookup.majorType == "CDG"} )
 |
 ( {Token.lowerString == ","} {Token, Lookup.majorType == "CDG"} )
 )

////////////////////////////////////////

Macro:  ORG_KEY_MACRO_BASE
  ({Token.orth == "initCap", ! Lookup.majorType == "ORG_KEY"})+

////////////////////////////////////////

Macro:  ORG_BASE_MACRO_BASE
  ({Token.orth == "initCap", ! Lookup.majorType == "ORG_BASE"})+

////////////////////////////////////////

Macro:  ORG_KEY_MACRO
  (ORG_KEY_MACRO_BASE)
//  ({Token.lowerString == "of"})?)
// something is stopping this from back tracking

////////////////////////////////////////

Macro:  ORG_BASE_MACRO
  (ORG_BASE_MACRO_BASE)
//  ({Token.lowerString == "of"})?)
// something is stopping this from back tracking

// when the above problem is fixed the following macro can be activated
// and appended to various rules
////////////////////////////////////////

Macro:  POST_ORG_MACRO
  (
  (
   {Token.lowerString == "for"}
  ({Token.lowerString == "the"})?
  ({Token.orth == "initCap"})+
  )?
  )


////////////////////////////////////////


Rule:	InitCapsOrganization1
// may not add an annotation
  (
	(
	 ORG_KEY_MACRO
	 {Token, Lookup.majorType == "ORG_KEY"}
	):orgName
  )
  -->

  :orgName{  // let's java!

  if (orgNameAnnots.size() < 5) {  // if there's too many words it's probably not an org
/*
  try {
          JdmSpanSequence spans = new JdmSpanSequence();
          spans.append( new JdmSpan(orgNameAnnots.getLeftmostStart(),
                              orgNameAnnots.getRightmostEnd() ) );

    JdmAttribute kind = new JdmAttribute("kind", "organization");
    JdmAttribute rule = new JdmAttribute("rule", "InitCapsOrganization1");


    JdmAttributeSequence  allAttribs = new JdmAttributeSequence();
    allAttribs.append(kind);
    allAttribs.append(rule);

    doc.addAnnotation(new JdmAnnotation("Name", spans, allAttribs) );
  } catch (JdmException ex) {
    //do nothing for now
  }
*/

  } // if

  } // end of javacode

////////////////////////////////////////

Rule:	InitCapsOrganization2
// may not add an annotation
  (
	(
	 ORG_BASE_MACRO
	 {Token, Lookup.majorType == "ORG_BASE"}
	):orgName
  )
  -->

  :orgName{  // let's java!

  if (orgNameAnnots.size() < 5) {  // if there's too many words it's probably not an org
/*
  try {
          JdmSpanSequence spans = new JdmSpanSequence();
          spans.append( new JdmSpan(orgNameAnnots.getLeftmostStart(),
                              orgNameAnnots.getRightmostEnd() ) );

    JdmAttribute kind = new JdmAttribute("kind", "organization");
    JdmAttribute rule = new JdmAttribute("rule", "InitCapsOrganization2");


    JdmAttributeSequence  allAttribs = new JdmAttributeSequence();
    allAttribs.append(kind);
    allAttribs.append(rule);

    doc.addAnnotation(new JdmAnnotation("Name", spans, allAttribs) );
  } catch (JdmException ex) {
    //do nothing for now
  }
*/

  } // if

  } // end of javacode

////////////////////////////////////////
