# Supplementary material for: Getting More Out of Biomedical Documents with GATE's Full Lifecycle Open Source Text Analytics
Source: PLoS Comput Biol. 2013 Feb 7;9(2):e1002854. doi: 10.1371/journal.pcbi.1002854 (PMC3567135; doi:10.1371/journal.pcbi.1002854)
Supplement: Dataset S1 — GATE software. Dataset S1 bundled with this paper contains a distribution of GATE (or see http://gate.ac.uk/download/). (TGZ) [file pcbi.1002854.s001.tgz › plos-gate/misc/jape/grammars/CombinedGrammars/main.jape]

// main.jape
// hamish, 8/Oct/98

MultiPhase:	TestTheGrammars
Phases:
  saliha-sections
  brian-default brian-money1 brian-money2 brian-amount1
      brian-date1 brian-transport1 brian-orgs1
  saliha-persontitle saliha-person saliha-personending
      saliha-personfinal

  brian-drugperson

  brian-loc-region1
  brian-loc1
  brian-soc-loc1
  brian-loc-final

  brian-definite-orgs1
  brian-definite-orgs2
  brian-orgs-final

  brian-definite-person

// $Log$
// Revision 1.1  1999/02/03 16:23:13  hamish
// Initial revision
//
// Revision 1.3  1998/11/25 12:10:34  hamish
// updates from unix
//
// Revision 1.6  1998/11/04 20:54:49  brianm
// Final checkin for 5/11/98 delivery
//
// Revision 1.3  1998/10/09 12:26:59  saliha
// *** empty log message ***
//
// Revision 1.2  1998/10/08 12:55:13  hamish
// added logs
//
