# Supplementary material for: Getting More Out of Biomedical Documents with GATE's Full Lifecycle Open Source Text Analytics
Source: PLoS Comput Biol. 2013 Feb 7;9(2):e1002854. doi: 10.1371/journal.pcbi.1002854 (PMC3567135; doi:10.1371/journal.pcbi.1002854)
Supplement: Dataset S1 — GATE software. Dataset S1 bundled with this paper contains a distribution of GATE (or see http://gate.ac.uk/download/). (TGZ) [file pcbi.1002854.s001.tgz › plos-gate/misc/jape/grammars/CombinedGrammars/brian-loc1.jape]

// loc1.jape
// Brianm, 28/Oct/98

Phase:	Locations1
Options: control = appelt

////////////////////////////////////////

Rule:	LookupKey_InitCaps
// Western Europe

  ( {Token, Lookup.majorType == "LOC_KEY", Lookup.minorType == "PRE"}
    ({Token.orth == "initCap"})+
  ):locName

  -->

  :locName.Name = {kind = "location", rule = "LookupKey_InitCaps"}

////////////////////////////////////////

Rule:	LookupKey_AllCaps
// Western Europe

  ( {Token, Lookup.majorType == "LOC_KEY", Lookup.minorType == "PRE"}
    ({Token.orth == "allCaps"})+
  ):locName

  -->

  :locName.Name = {kind = "location", rule = "LookupKey_AllCaps"}

////////////////////////////////////////

Rule:	InitCaps_LookupKey
// South China sea

  ( ({Token.orth == "initCap"})+
   {Token, Lookup.majorType == "LOC_KEY", Lookup.minorType == "POST"}
  ):locName

  -->

  :locName.Name = {kind = "location", rule = "InitCaps_LookupKey"}

////////////////////////////////////////

Rule:	AllCaps_LookupKey
// South China sea

  ( ({Token.orth == "allCaps"})+
   {Token, Lookup.majorType == "LOC_KEY", Lookup.minorType == "POST"}
  ):locName

  -->

  :locName.Name = {kind = "location", rule = "AllCaps_LookupKey"}

////////////////////////////////////////
