# Supplementary material for: Getting More Out of Biomedical Documents with GATE's Full Lifecycle Open Source Text Analytics
Source: PLoS Comput Biol. 2013 Feb 7;9(2):e1002854. doi: 10.1371/journal.pcbi.1002854 (PMC3567135; doi:10.1371/journal.pcbi.1002854)
Supplement: Dataset S1 — GATE software. Dataset S1 bundled with this paper contains a distribution of GATE (or see http://gate.ac.uk/download/). (TGZ) [file pcbi.1002854.s001.tgz › plos-gate/misc/jape/grammars/CombinedGrammars/brian-definite-person.jape]

// brian-definite-person.jape
// Brianm, 28/Oct/98

Phase:	DefPerson1
Options: control = brill

Rule:	PolicePerson
  (
	 (
	 {Lookup.minorType == "POLICE", Lookup.majorType == "TITLE"}
	 ( ({Token.orth == "initCap"}) | ({Token.orth == "initCap"}) )+
	 ):personName
  )
  -->

  :personName.Name = {kind = "person", rule = "PolicePerson"}
