# Supplementary material for: Getting More Out of Biomedical Documents with GATE's Full Lifecycle Open Source Text Analytics
Source: PLoS Comput Biol. 2013 Feb 7;9(2):e1002854. doi: 10.1371/journal.pcbi.1002854 (PMC3567135; doi:10.1371/journal.pcbi.1002854)
Supplement: Dataset S1 — GATE software. Dataset S1 bundled with this paper contains a distribution of GATE (or see http://gate.ac.uk/download/). (TGZ) [file pcbi.1002854.s001.tgz › plos-gate/misc/jape/grammars/CombinedGrammars/brian-loc-region1.jape]

// loc-region1.jape
// Brianm, 28/Oct/98

Phase:	Regions1  // find all regions, provinces, countries and continents
Options: control = appelt

////////////////////////////////////////

Rule:	StateOfX
// (the) State of xxx

  {Token.lowerString == "the"}  // this is not included in the name

  (    ({Token.orth == "initCap", Token.lowerString == "state"} |
        {Token.orth == "allCaps", Token.lowerString == "state"})

       {Token.lowerString == "of"}

       ( ({Token.orth == "initCap"})+ | ({Token.orth == "allCaps"})+ )

  ) :locName

  -->

  :locName.Region = {rule = "StateOfX"}

////////////////////////////////////////

Rule:	XRegionOfY
// X region of Y

  (    {Token.orth == "initCap"} | {Token.orth == "allCaps"}
  ) :locName1

       {Token.lowerString == "region"}
       {Token.lowerString == "of"}

       ( ({Token.orth == "initCap"})+ | ({Token.orth == "allCaps"})+ ):locName2


  -->

  :locName1.Region = {rule = "XRegionOfY"},
  :locName2.Name = {kind = "location", rule = "XRegionOfY"}

////////////////////////////////////////

Rule:	XRegion
// (The) xxx Region

  {Token.lowerString == "the"} // this is not included in the name

  (
       ( {Token.orth == "initCap"} | {Token.orth == "allCaps"} )

       {Token.lowerString == "region"}

  ):locName

  -->

  :locName.Region = {rule = "XRegion"}

////////////////////////////////////////

Rule:	XXRegion
// (The) xxx xxx Region

  {Token.lowerString == "the"} // this is not included in the name

  (
       ( ({Token.orth == "initCap"} {Token.orth == "initCap"}) |
         ({Token.orth == "allCaps"} {Token.orth == "allCaps"}) )

       {Token.lowerString == "region"}

  ):locName

  -->

  :locName.Region = {rule = "XXRegion"}

////////////////////////////////////////

Rule:	LookupRegion
  ({Lookup.minorType == "REGION"}
  ):locName

  -->

  :locName.Region = {rule = "LookupRegion"}

////////////////////////////////////////

Rule:	LookupProvince
  ({Lookup.minorType == "PROVINCE"}
  ):locName

  -->

  :locName.Region = {rule = "LookupProvince"}

////////////////////////////////////////

Rule:	LookupCountry
  ({Lookup.minorType == "COUNTRY"}
  ):locName

  -->

  :locName.Region = {rule = "LookupCountry"}

////////////////////////////////////////
