# Supplementary material for: Getting More Out of Biomedical Documents with GATE's Full Lifecycle Open Source Text Analytics
Source: PLoS Comput Biol. 2013 Feb 7;9(2):e1002854. doi: 10.1371/journal.pcbi.1002854 (PMC3567135; doi:10.1371/journal.pcbi.1002854)
Supplement: Dataset S1 — GATE software. Dataset S1 bundled with this paper contains a distribution of GATE (or see http://gate.ac.uk/download/). (TGZ) [file pcbi.1002854.s001.tgz › plos-gate/misc/jape/grammars/Test13.jape]

// Test13.jape
// Hamish 22/9/98
// $Id: Test13.jape 3 1999-02-03 16:23:11Z hamish $

Phase:	PhaseTest13

Rule:	SillyPersonName
(
  {Lookup.majorType == "CDG"}
  {! Lookup.majorType == "CDG"}
  {Token.orth == "initCap"}
):personName
-->
:+personName.Name = {kind = "person", rule = "SillyPersonName"}
