# Supplementary material for: Getting More Out of Biomedical Documents with GATE's Full Lifecycle Open Source Text Analytics
Source: PLoS Comput Biol. 2013 Feb 7;9(2):e1002854. doi: 10.1371/journal.pcbi.1002854 (PMC3567135; doi:10.1371/journal.pcbi.1002854)
Supplement: Dataset S1 — GATE software. Dataset S1 bundled with this paper contains a distribution of GATE (or see http://gate.ac.uk/download/). (TGZ) [file pcbi.1002854.s001.tgz › plos-gate/misc/jape/grammars/Test24.jape]

    // Test24.jape
    // Simple test for Jane using Gaz testtext.txt
    // Hamish, 2/2/98
    // $Id: Test24.jape 3 1999-02-03 16:23:11Z hamish $

    Phase:	Test24
    Options: control = appelt


    Rule:	Num1
    (
      {Token.string == "a"}
      {Token.string == "time"}
    ):num
    -->
    :num.Name = {rule = "Num1"}
