# Supplementary material for: Getting More Out of Biomedical Documents with GATE's Full Lifecycle Open Source Text Analytics
Source: PLoS Comput Biol. 2013 Feb 7;9(2):e1002854. doi: 10.1371/journal.pcbi.1002854 (PMC3567135; doi:10.1371/journal.pcbi.1002854)
Supplement: Dataset S1 — GATE software. Dataset S1 bundled with this paper contains a distribution of GATE (or see http://gate.ac.uk/download/). (TGZ) [file pcbi.1002854.s001.tgz › plos-gate/misc/jape/grammars/Test23.jape]

    // Test23.jape
    // Minimal test to check advancement logic
    // Hamish, 23.10.98
    // $Id: Test23.jape 3 1999-02-03 16:23:11Z hamish $

    Phase:	Test23
    Options: control = appelt


    Rule:	VeryShortRule
    (
      {Token.string == "a"}
    ):a
    -->
    :a.A = {rule = "VeryShortRule"}
