# Supplementary material for: Getting More Out of Biomedical Documents with GATE's Full Lifecycle Open Source Text Analytics
Source: PLoS Comput Biol. 2013 Feb 7;9(2):e1002854. doi: 10.1371/journal.pcbi.1002854 (PMC3567135; doi:10.1371/journal.pcbi.1002854)
Supplement: Dataset S1 — GATE software. Dataset S1 bundled with this paper contains a distribution of GATE (or see http://gate.ac.uk/download/). (TGZ) [file pcbi.1002854.s001.tgz › plos-gate/misc/jape/grammars/Test4.jape]

// Test4.jape
// Test RHS blocks - use doc Test4.txt
// 
// Hamish, 24/7/98
//
// $Id: Test4.jape 3 1999-02-03 16:23:11Z hamish $


Phase:	ExamplePhase


// match a sequence of num

Rule:	AllCaps

( {Token.kind == "num"} )+ :numbers

-->

/* error
:nonexistant{
},
*/

{
  // an anonymous block
},

:numbers{

  doc.addAnnotation(
    "numbers",
    numbersAnnots.getLeftmostStart(),
    numbersAnnots.getRightmostEnd(),
    "thing",
    "otherthing"
  );

} // numbers
