# Supplementary material for: Getting More Out of Biomedical Documents with GATE's Full Lifecycle Open Source Text Analytics
Source: PLoS Comput Biol. 2013 Feb 7;9(2):e1002854. doi: 10.1371/journal.pcbi.1002854 (PMC3567135; doi:10.1371/journal.pcbi.1002854)
Supplement: Dataset S1 — GATE software. Dataset S1 bundled with this paper contains a distribution of GATE (or see http://gate.ac.uk/download/). (TGZ) [file pcbi.1002854.s001.tgz › plos-gate/misc/jape/grammars/Test21.jape]

// Test21
// Failed attempt to duplicate Sali's "OFFICER:" bug
// Hamish, 17/10/98
// $Id: Test21.jape 3 1999-02-03 16:23:11Z hamish $

Phase: Test21

Rule: lowerPunc
(
  {Token, Lookup.majorType == "TITLE"}
  {Token.kind == "punc"}
  ( {Token.orth == "allCaps"} )+
):item
-->
:item.New = { }


/**** working thingy; intentionally complex macros
Macro: TITLE1
(
  (
    {Lookup.majorType == "TITLE"}
    ( {Token.kind == "punc"} )
  ):title0
):title1

Macro: TITLE2
(
  (
    {Lookup.majorType == "TITLE"}
    ( {Token.kind == "punc"} )
  ):title2
):title3

Macro: TITLE3
TITLE2 // gets us a "title3 already bound" warning, but still works

Rule: lowerPunc
(
  ( TITLE3 | TITLE1 | TITLE2 ):title4
  ( {Token.orth == "allCaps"} )+
):item
-->
:item.New = { }
****/
