# Supplementary material for: Getting More Out of Biomedical Documents with GATE's Full Lifecycle Open Source Text Analytics
Source: PLoS Comput Biol. 2013 Feb 7;9(2):e1002854. doi: 10.1371/journal.pcbi.1002854 (PMC3567135; doi:10.1371/journal.pcbi.1002854)
Supplement: Dataset S1 — GATE software. Dataset S1 bundled with this paper contains a distribution of GATE (or see http://gate.ac.uk/download/). (TGZ) [file pcbi.1002854.s001.tgz › plos-gate/misc/jape/grammars/date2small.jape]

// date2small.jape
// Brianm, 29/Sep/98

Phase:	DateRulesOk
Options: control = appelt

Macro:	ONE_OR_TWO_DIGITS
(
  {Token.kind == "num", Token.length == 1}
  |
  {Token.format == "twoDigitNum"}
)

Macro:	ONE_OR_TWO_NEGATIVE_DIGITS
(
  // the Token length is "2" for a 1 digit number because it 
  // includes the "-" sign
  {Token.sign == "-", Token.length == 2}
  |
  {Token.sign == "-", Token.format == "twoDigitNum"}
)

Macro:	TWO_OR_FOUR_DIGITS
(
  {Token.format == "fourDigitNum"}
  |
  {Token.format == "twoDigitNum"}
)

Macro:	TWO_OR_FOUR_NEGATIVE_DIGITS
(
  {Token.sign == "-", Token.format == "fourDigitNum"}
  |
  {Token.sign == "-", Token.format == "twoDigitNum"}
)

Rule:	NumsHyphens
(
  (
    ONE_OR_TWO_DIGITS
    ONE_OR_TWO_NEGATIVE_DIGITS
    TWO_OR_FOUR_NEGATIVE_DIGITS
  )
  |
  (
    TWO_OR_FOUR_DIGITS
    ONE_OR_TWO_NEGATIVE_DIGITS
    ONE_OR_TWO_NEGATIVE_DIGITS
  )
):dateName
-->
:dateName.Name = {kind = "date", rule = "NumsHypens"}
