# Supplementary material for: Getting More Out of Biomedical Documents with GATE's Full Lifecycle Open Source Text Analytics
Source: PLoS Comput Biol. 2013 Feb 7;9(2):e1002854. doi: 10.1371/journal.pcbi.1002854 (PMC3567135; doi:10.1371/journal.pcbi.1002854)
Supplement: Dataset S1 — GATE software. Dataset S1 bundled with this paper contains a distribution of GATE (or see http://gate.ac.uk/download/). (TGZ) [file pcbi.1002854.s001.tgz › plos-gate/misc/jape/grammars/orgs1.jape]

// orgs1.jape
// Brianm, 1/Sep/98

Phase:	Orgs1
Input:	Token

Rule:	RawGazetteerEntry
  (
	(({Lookup.majorType == "ORGANISATION"}|{Lookup.majorType == "ORGANIZATION"})):orgName
  )
  -->

  :orgName.Name = {kind = "organisation", rule = "RawGazetteerEntry"}

Rule:	GazetteerEntryCdg
  (
	(({Lookup.majorType == "ORGANISATION"}|{Lookup.majorType == "ORGANIZATION"})
         {Lookup.majorType == "CDG"}):orgName
  )
  -->

  :orgName.Name = {kind = "organisation", rule = "GazetteerEntryCdg"}

Rule:	InitCapsCdg
  (
	(({Token.orth == "initCap"})+
         {Lookup.majorType == "CDG"}):orgName
  )
  -->

  :orgName.Name = {kind = "organisation", rule = "InitCapsCdg"}
