# Supplementary material for: Getting More Out of Biomedical Documents with GATE's Full Lifecycle Open Source Text Analytics
Source: PLoS Comput Biol. 2013 Feb 7;9(2):e1002854. doi: 10.1371/journal.pcbi.1002854 (PMC3567135; doi:10.1371/journal.pcbi.1002854)
Supplement: Dataset S1 — GATE software. Dataset S1 bundled with this paper contains a distribution of GATE (or see http://gate.ac.uk/download/). (TGZ) [file pcbi.1002854.s001.tgz › plos-gate/misc/jape/grammars/Dates.jape]

// Dates.jape

Phase:	DateRules
Options: control = appelt


Macro: ORDINAL
(
  {Token.kind == "num"}
  (
    {Token.string == "TH"} | {Token.string == "th"} | {Token.string == "RD"} |
    {Token.string == "rd"} | {Token.string == "ND"} | {Token.string == "nd"} |
    {Token.string == "ST"} | {Token.string == "st"}
  )
):ordinalBase


Rule:	DateOrdinal
(
  {Lookup.minorType == "MONTH"}
  ORDINAL
):dateName
-->
:dateName.Name = {kind = "date", rule = "DateOrdinal"},
:ordinalBase.Ordinal = {rule = "DateOrdinal"}

Rule:	OrdinalDate
(
  ORDINAL
/*
  (
    {Token.kind == "num"}
    (
      {Token.string == "TH"} | {Token.string == "th"} | {Token.string == "RD"} |
      {Token.string == "rd"} | {Token.string == "ND"} | {Token.string == "nd"} |
      {Token.string == "ST"} | {Token.string == "st"}
    )
  ):ordinalBase
*/
  {Token.annotType == "Token", Lookup.minorType == "MONTH"}
):dateName
-->
:dateName.Name = {kind = "date", rule = "OrdinalDate"},
:ordinalBase.Ordinal = {rule = "OrdinalDate"}
