# Supplementary material for: Getting More Out of Biomedical Documents with GATE's Full Lifecycle Open Source Text Analytics
Source: PLoS Comput Biol. 2013 Feb 7;9(2):e1002854. doi: 10.1371/journal.pcbi.1002854 (PMC3567135; doi:10.1371/journal.pcbi.1002854)
Supplement: Dataset S1 — GATE software. Dataset S1 bundled with this paper contains a distribution of GATE (or see http://gate.ac.uk/download/). (TGZ) [file pcbi.1002854.s001.tgz › plos-gate/misc/jape/grammars/Test15.jape]

// Test15.jape

Phase: People

Macro: PersonDe
(
  {Token.string == "de"}   
  |
  {Token.string == "De"}  
  |
  {Token.string == "di"}  
  |
  {Token.string == "Di"}  
  |
  {Token.string == "von"} 
  |
  {Token.string == "Von"} 
  |
  {Token.string == "van"} 
  |
  {Token.string == "Van"}   
)


Macro: PersonSpecial
(
  {Lookup.minorType == "PERSON_FIRST"}
  |
  {Lookup.minorType == "PERSON_FULL"}
)


Rule: PersonName3
(
  (
    PersonSpecial 
    PersonDe
  )
  (
    ({Token.orth == "initCap"})+
  )
):personName
-->
:personName.Name = {kind = "person", rule = "PersonName3"}


Rule: Person
(
  {Lookup.minorType == "PERSON_FIRST"}
  {Token.string == "von"}
  ( {Token.orth == "initCap"} )+
):personName
-->
:personName.Name = {kind = "person", rule = "Person"}
