# Supplementary material for: Getting More Out of Biomedical Documents with GATE's Full Lifecycle Open Source Text Analytics
Source: PLoS Comput Biol. 2013 Feb 7;9(2):e1002854. doi: 10.1371/journal.pcbi.1002854 (PMC3567135; doi:10.1371/journal.pcbi.1002854)
Supplement: Dataset S1 — GATE software. Dataset S1 bundled with this paper contains a distribution of GATE (or see http://gate.ac.uk/download/). (TGZ) [file pcbi.1002854.s001.tgz › plos-gate/misc/jape/grammars/Test16.jape]

    // Test16.jape
    // Chasing macros bug triggered by appelt control
    // Hamish, 24.9.98
    // $Id: Test16.jape 3 1999-02-03 16:23:11Z hamish $

    Phase:	Test16
    // Options: control = brill
    Options: control = appelt


    Macro: NUM
    (
      {Token.kind == "num"}
    ):numBase


    Rule:	Num1
    (
      {Token.string == "a"}
      // (
      // {Token.kind == "num"}
      // ):numBase
      NUM
    ):num
    -->
    // :numBase.NumBase = {rule = "1"},
    :num.Num = {rule = "1"}


    Rule:	Num2
    (
      NUM
      {Token.string == "a"}
    ):num
    -->
    // :numBase.NumBase = {rule = "2"},
    :num.Num = {rule = "2"}
