# Supplementary material for: Getting More Out of Biomedical Documents with GATE's Full Lifecycle Open Source Text Analytics
Source: PLoS Comput Biol. 2013 Feb 7;9(2):e1002854. doi: 10.1371/journal.pcbi.1002854 (PMC3567135; doi:10.1371/journal.pcbi.1002854)
Supplement: Dataset S1 — GATE software. Dataset S1 bundled with this paper contains a distribution of GATE (or see http://gate.ac.uk/download/). (TGZ) [file pcbi.1002854.s001.tgz › plos-gate/misc/jape/grammars/Test22.jape]

    // Test22.jape
    // Chasing second doc bug
    // Hamish, 23.10.98
    // $Id: Test22.jape 3 1999-02-03 16:23:11Z hamish $

    Phase:	Test22
    Options: control = appelt


/* In Brill style, we get applied once and tried 3 more times; in
   Appelt style we get applied once and tried twice more. There
   being only 2 tokens, we should only ever be tried twice.
 */
    Rule:	Num1
    (
      {Token.string == "a"}
      {Token.kind == "num"}
    ):num
    -->
    :num.Name = {rule = "Num1"}


    Rule:	Num2
    (
      {Token.string == "a"}
    ):num
    -->
    :num.Name = {rule = "Num2"}
