# Supplementary material for: Getting More Out of Biomedical Documents with GATE's Full Lifecycle Open Source Text Analytics
Source: PLoS Comput Biol. 2013 Feb 7;9(2):e1002854. doi: 10.1371/journal.pcbi.1002854 (PMC3567135; doi:10.1371/journal.pcbi.1002854)
Supplement: Dataset S1 — GATE software. Dataset S1 bundled with this paper contains a distribution of GATE (or see http://gate.ac.uk/download/). (TGZ) [file pcbi.1002854.s001.tgz › plos-gate/misc/jape/grammars/Test7.jape]

// Test7.jape
//
// Test a long sequence of matches. Use e.g. AnotherJapeTestDoc.txt
// Hamish, 14/9/98
//
// $Id: Test7.jape 3 1999-02-03 16:23:11Z hamish $


Phase:	FourLowersPhase
Input:	Token

/*
 * FourLowers: regognise 4 lower case tokens. Annotate 3rd with
 * spanStrings of all.
 */
Rule:	FourLowers

  (
    ({Token.kind == "lowerCase"}):first
    ({Token.kind == "lowerCase"}):second
    ({Token.kind == "lowerCase"}):third
    ({Token.kind == "lowerCase"}):fourth
  ):whole

-->

:third{
},

:whole{

  doc.addAnnotation(
    "FourLowers",
    thirdAnnots.getLeftmostStart(), 
    thirdAnnots.getRightmostEnd(),
    "spanStrings",
    doc.spanStrings(wholeAnnots)
  );
  
}
