# Supplementary material for: Getting More Out of Biomedical Documents with GATE's Full Lifecycle Open Source Text Analytics
Source: PLoS Comput Biol. 2013 Feb 7;9(2):e1002854. doi: 10.1371/journal.pcbi.1002854 (PMC3567135; doi:10.1371/journal.pcbi.1002854)
Supplement: Dataset S1 — GATE software. Dataset S1 bundled with this paper contains a distribution of GATE (or see http://gate.ac.uk/download/). (TGZ) [file pcbi.1002854.s001.tgz › plos-gate/misc/jape/grammars/Test11.jape]

// Test11.jape
//
// Test negation
// Hamish, 17/9/98
//
// $Id: Test11.jape 3 1999-02-03 16:23:11Z hamish $


Multiphase: Test11Multi


Phase: One
Options: control=brill


Macro: NUMBER
( {Token.kind == "num"} ):number
Macro: KILO_PATTERN
( NUMBER {Token.string == "Kilograms"} ):whole


Rule:	KiloAmount
  KILO_PATTERN
-->
  :whole.Name = { amount = :number.Token.string },
  :whole.Name = { kind = "KiloAmount" }


Macro: KILO_ACTION1
  :whole.Name2 = { amount = :number.Token.string }
Macro: KILO_ACTION2
  :biggerWhole.Name2 = { amount = :number.Token.string }


Rule:	KiloAmountOf
  ( KILO_PATTERN { ! Token.string == "of" } ):biggerWhole
-->
  KILO_ACTION1,
  KILO_ACTION2
