# Supplementary material for: Getting More Out of Biomedical Documents with GATE's Full Lifecycle Open Source Text Analytics
Source: PLoS Comput Biol. 2013 Feb 7;9(2):e1002854. doi: 10.1371/journal.pcbi.1002854 (PMC3567135; doi:10.1371/journal.pcbi.1002854)
Supplement: Dataset S1 — GATE software. Dataset S1 bundled with this paper contains a distribution of GATE (or see http://gate.ac.uk/download/). (TGZ) [file pcbi.1002854.s001.tgz › plos-gate/misc/jape/grammars/date2.jape]

// date2.jape
// Brianm, 28/Sep/98

Phase:	DateRulesOk
Options: control = appelt

////////////////////////////////////////

Macro: YEAR
     ({Token, Token.format == "twoDigitNum"}|
     {Token, Token.format == "fourDigitNum"})

////////////////////////////////////////

Macro: DATE_BASE
  {Token, Lookup.majorType == "DATE"}

////////////////////////////////////////

Macro: SLASH
  ({Token.string == "/"} | {Token.string == "\"})

////////////////////////////////////////
  
Macro: ORDINAL
(
  {Token, Token.kind == "num"}
  ({Token.string == "TH"}|{Token.string == "th"}|
   {Token.string == "RD"}|{Token.string == "rd"}|
   {Token.string == "ND"}|{Token.string == "nd"}|
   {Token.string == "ST"}|{Token.string == "st"})
):ordinalBase

////////////////////////////////////////

Macro:	ONE_OR_TWO_DIGITS
    ({Token.kind == "num", Token.length == 1}
    |
    {Token.format == "twoDigitNum"})

////////////////////////////////////////

Macro:	ONE_OR_TWO_NEGATIVE_DIGITS
    ({Token.sign == "-", Token.length == 2}
    |
    {Token.sign == "-", Token.format == "twoDigitNum"})
// the Token length is "2" for a 1 digit number because it includes the "-" sign

////////////////////////////////////////

Macro:	TWO_OR_FOUR_DIGITS
        ({Token.format == "fourDigitNum"}
        |
	{Token.format == "twoDigitNum"})

////////////////////////////////////////

Macro:	TWO_OR_FOUR_NEGATIVE_DIGITS
        ({Token.sign == "-", Token.format == "fourDigitNum"}
        |
	{Token.sign == "-", Token.format == "twoDigitNum"})

////////////////////////////////////////

/*
Rule:	NumberDate
	({Token.format == "twoDigitNum"}
         {Token, Lookup.minorType == "MONTH"}):dateName
  -->

  :dateName.Name = {kind = "date", rule = "NumberDate"}
*/
////////////////////////////////////////

Rule:	DateNumber
	({Lookup.minorType == "MONTH"}
         {Token, Token.format == "twoDigitNum"}):dateName
  -->

  :dateName.Name = {kind = "date", rule = "DateNumber"}

////////////////////////////////////////

Rule:	NumsHyphens
    (
      ( ONE_OR_TWO_DIGITS
        ONE_OR_TWO_NEGATIVE_DIGITS
        TWO_OR_FOUR_NEGATIVE_DIGITS
      )
      |
      ( TWO_OR_FOUR_DIGITS
        ONE_OR_TWO_NEGATIVE_DIGITS
        ONE_OR_TWO_NEGATIVE_DIGITS
      )
    ):dateName

  -->

  :dateName.Name = {kind = "date", rule = "NumsHypens"}

////////////////////////////////////////
/*
Rule:	NumsSlashes
    (
      ( ONE_OR_TWO_DIGITS
        SLASH
        ONE_OR_TWO_DIGITS
        SLASH
        TWO_OR_FOUR_DIGITS
      )
      |
      ( TWO_OR_FOUR_DIGITS
        SLASH
        ONE_OR_TWO_DIGITS
        SLASH
        ONE_OR_TWO_DIGITS
      )
    ):dateName

  -->

  :dateName.Name = {kind = "date", rule = "NumsSlashes"}

////////////////////////////////////////

Rule:	NumOfMonth

	((ONE_OR_TWO_DIGITS
	 |
	 ORDINAL)
	  {Token, Token.string == "of"}
	  {Token, Lookup.minorType == "MONTH"}
        ):dateName
  -->

  :dateName.Name = {kind = "date", rule = "NumOfMonth"}
*/
////////////////////////////////////////

// Rule:	PrepDate
// in on during before after "prior to"
