# Supplementary material for: Getting More Out of Biomedical Documents with GATE's Full Lifecycle Open Source Text Analytics
Source: PLoS Comput Biol. 2013 Feb 7;9(2):e1002854. doi: 10.1371/journal.pcbi.1002854 (PMC3567135; doi:10.1371/journal.pcbi.1002854)
Supplement: Dataset S1 — GATE software. Dataset S1 bundled with this paper contains a distribution of GATE (or see http://gate.ac.uk/download/). (TGZ) [file pcbi.1002854.s001.tgz › plos-gate/misc/jape/grammars/Test12.jape]

// Test12.jape
// Hamish 22/9/98
// $Id: Test12.jape 3 1999-02-03 16:23:11Z hamish $


Phase:	Test12Phase


Rule:	InitCapsCdg

(
  (
    // this one matches
    {Token.orth == "initCap", ! Lookup.majorType == "CDG"}

    // this one doesn't
    // {! Lookup.majorType == "CDG", Token.orth == "initCap"}
  )+
  {Lookup.majorType == "CDG"}
):orgName

-->

:orgName.Name = {kind = "organisation", rule = "InitCapsCdg"}


Rule:	Thing

(
  {Token.orth == "initCap", Lookup.majorType == "CDG"}
):orgName

-->

:orgName.Thing = {kind = "organisation", rule = "InitCapsCdg"}
