# Supplementary material for: Getting More Out of Biomedical Documents with GATE's Full Lifecycle Open Source Text Analytics
Source: PLoS Comput Biol. 2013 Feb 7;9(2):e1002854. doi: 10.1371/journal.pcbi.1002854 (PMC3567135; doi:10.1371/journal.pcbi.1002854)
Supplement: Dataset S1 — GATE software. Dataset S1 bundled with this paper contains a distribution of GATE (or see http://gate.ac.uk/download/). (TGZ) [file pcbi.1002854.s001.tgz › plos-gate/misc/jape/grammars/MacroBug.jape]

// MacroBug.jape


/*

Macro: DATE_BASE
(
  {Lookup.majorType == "DATE"}|
  {Token.format == "twoDigitNum"}
):dateBase

*/


////////////////////////
// date1.jape
// Brianm, 21/Sep/98
////////////////////////

Phase:	DateRules
Input:	Token   // not that anyone's taking any notice of this line
Options: control = appelt

////////////////////////////////////////

Macro: DATE_BASE
(
  {Lookup.majorType == "DATE"} |
  (
    {Token.format == "twoDigitNum"}
    {Token.format == "twoDigitNum", Token.sign == "-"}
  )
):dateBase

////////////////////////////////////////

Rule:	NumberDate
(
  (
    {Token.format == "twoDigitNum"}
    DATE_BASE
  ):dateName
)
-->
:dateName.Name = {kind = "date", rule = "NumberDate"}

////////////////////////////////////////

Rule:	DateNumber
  (
	(DATE_BASE
         {Token.format == "twoDigitNum"}):dateName
  )
  -->

  :dateName.Name = {kind = "date", rule = "DateNumber"}

////////////////////////////////////////
