# Supplementary material for: Getting More Out of Biomedical Documents with GATE's Full Lifecycle Open Source Text Analytics
Source: PLoS Comput Biol. 2013 Feb 7;9(2):e1002854. doi: 10.1371/journal.pcbi.1002854 (PMC3567135; doi:10.1371/journal.pcbi.1002854)
Supplement: Dataset S1 — GATE software. Dataset S1 bundled with this paper contains a distribution of GATE (or see http://gate.ac.uk/download/). (TGZ) [file pcbi.1002854.s001.tgz › plos-gate/misc/jape/grammars/Test10.jape]

// Test10.jape
//
// Test macros
// Hamish, 17/9/98
//
// $Id: Test10.jape 3 1999-02-03 16:23:11Z hamish $


Multiphase: Test10Multi


Phase: One
Options: control=brill


// Macros can appear anywhere a rule can. They can be either a
// PatternElement or an Action (i.e. either the primitive constituent of a
// rule lefthandside or righthandside respectively). They must be defined
// before referencing, and they must be referenced from somewhere that
// makes sense (i.e. no Actions in lefthandsides and vice versa).
//
// PatternElement macros may recursively include references to other
// such macros.
//
// Action macros may only contain a single action.
//
// If you have two macros of the same name, the second silently
// overwrites the first.


// this one doesn't get used
Macro: NUMBER
( {Token.kind == "dogBreath"} ):number

Macro: NUMBER
( {Token.kind == "num"} ):number

Macro: KILO_PATTERN
( NUMBER {Token.string == "Kilograms"} ):whole


Rule:	KiloAmount
  KILO_PATTERN
-->
  :whole.Name = { amount = :number.Token.string },
  :whole.Name = { kind = "KiloAmount" }


Macro: KILO_ACTION1
  :whole.Name2 = { amount = :number.Token.string }

Macro: KILO_ACTION2
  :biggerWhole.Name2 = { amount = :number.Token.string }


Rule:	KiloAmountOf
  ( KILO_PATTERN {Token.string == "of"} ):biggerWhole
-->
  KILO_ACTION1,
  KILO_ACTION2
