# Supplementary material for: Getting More Out of Biomedical Documents with GATE's Full Lifecycle Open Source Text Analytics
Source: PLoS Comput Biol. 2013 Feb 7;9(2):e1002854. doi: 10.1371/journal.pcbi.1002854 (PMC3567135; doi:10.1371/journal.pcbi.1002854)
Supplement: Dataset S1 — GATE software. Dataset S1 bundled with this paper contains a distribution of GATE (or see http://gate.ac.uk/download/). (TGZ) [file pcbi.1002854.s001.tgz › plos-gate/misc/jape/grammars/Test5.jape]

// Test5.jape
// $Id: Test5.jape 3 1999-02-03 16:23:11Z hamish $

Phase:	One
Input:	Token

Rule:	CountryTokenisedMoneyAmount
  (
      {Token.kind == "allCaps"} {Token.kind == "money"} 
  ) :amount

  -->

  :amount{

    doc.addAnnotation(
      "Name",
      amountAnnots.getLeftmostStart(),
      amountAnnots.getRightmostEnd(),
      "money",
      "really big spender"
    );

  } // amount

Rule:	RawTokenisedMoneyAmount
    ( {Token.kind == "money"} ) :amount

  -->

  :amount{

    doc.addAnnotation(
      "Name",
      amountAnnots.getLeftmostStart(),
      amountAnnots.getRightmostEnd(),
      "money",
      "big spender"
    );

  } // amount


Phase:	Two
Input:	Token

Rule:	KiloAmount

  (
    ( {Token.kind == "containsDigitAndComma"} ):number
    {Token.string == "kilograms"}
  ):whole

-->

  :whole.Name = { kind = "KiloAmount" },
  :whole.Name = { amount = :number.Token.string }


Phase:	Three
Input:	Token

// match a sequence of integers, and store their sum
Rule: 	NumberSum

( {Token.kind == "otherNum"} )+ :numberList

-->

:numberList{
  // the running total
  int theSum = 0;

  // loop round all the annotations the LHS consumed
  for(int i = 0; i<numberListAnnots.length(); i++) {
  
    // get the number string for this annot
    String numberString = doc.spanStrings(numberListAnnots.nth(i));

    // parse the number string and add to running total
    try {
      theSum += Integer.parseInt(numberString);
    } catch(NumberFormatException e) {
      // ignore badly-formatted numbers
    }
  } // for each number annot
  
  doc.addAnnotation(
    "number",
    numberListAnnots.getLeftmostStart(),
    numberListAnnots.getRightmostEnd(),
    "sum",
    new Integer(theSum)
  );

} // :numberList


Phase:	Four
Input:	Token

// match a sequence of all caps tokens and put a LotsOfCaps annotation
// above it
Rule:	AllCaps
( {Token.kind == "allCaps"} )+ :capsList

-->

:capsList{

  doc.addAnnotation(
    "LotsOfCaps",
    capsListAnnots.getLeftmostStart(),
    capsListAnnots.getRightmostEnd(),
    "how hum",
    "twiddlee dee"
  );

} // capsList


Phase:	Five

// match a sequence of all caps tokens and put a LotsOfCaps annotation
// above it
Rule:	AllCaps
( {lookup.majorType == "LOC_KEY", lookup.minorType == "LOC_KEY"} )+
:locats

-->

:locats{

  doc.addAnnotation(
    "Locations",
    locatsAnnots.getLeftmostStart(),
    locatsAnnots.getRightmostEnd(),
    "thing",
    "otherthing"
  );

} // locats
