# Supplementary material for: Getting More Out of Biomedical Documents with GATE's Full Lifecycle Open Source Text Analytics
Source: PLoS Comput Biol. 2013 Feb 7;9(2):e1002854. doi: 10.1371/journal.pcbi.1002854 (PMC3567135; doi:10.1371/journal.pcbi.1002854)
Supplement: Dataset S1 — GATE software. Dataset S1 bundled with this paper contains a distribution of GATE (or see http://gate.ac.uk/download/). (TGZ) [file pcbi.1002854.s001.tgz › plos-gate/misc/jape/grammars/Test8.jape]

// Test8.jape
//
// Test Appelt style rule application
// Hamish, 16/9/98
//
// $Id: Test8.jape 3 1999-02-03 16:23:11Z hamish $


Phase:	LeftBollock
Options: control = appelt


// this rule is higher priority and earlier position than the next, but
// should never match instead if the next, under appelt style application

Rule:	RightBollock1
Priority: 10

  (
    ({Token.orth == "lowerCase"}):first
    ({Token.orth == "lowerCase"}):second
    ({Token.orth == "lowerCase"}):third
  ):whole

-->

:third{
},

:whole{

  doc.addAnnotation(
    "_ThreeLowers",
    thirdAnnots.getLeftmostStart(), 
    thirdAnnots.getRightmostEnd(),
    "spanStrings",
    doc.spanStrings(wholeAnnots)
  );
  
}


Rule:	RightBollock2
Priority: 1

  (
    ({Token.orth == "lowerCase"}):first
    ({Token.orth == "lowerCase"}):second
    ({Token.orth == "lowerCase"}):third
    ({Token.orth == "lowerCase"}):fourth
  ):whole

-->

:third{
},

:whole{

  doc.addAnnotation(
    "_FourLowers",
    thirdAnnots.getLeftmostStart(), 
    thirdAnnots.getRightmostEnd(),
    "spanStrings",
    doc.spanStrings(wholeAnnots)
  );
  
}
