# Supplementary material for: Getting More Out of Biomedical Documents with GATE's Full Lifecycle Open Source Text Analytics
Source: PLoS Comput Biol. 2013 Feb 7;9(2):e1002854. doi: 10.1371/journal.pcbi.1002854 (PMC3567135; doi:10.1371/journal.pcbi.1002854)
Supplement: Dataset S1 — GATE software. Dataset S1 bundled with this paper contains a distribution of GATE (or see http://gate.ac.uk/download/). (TGZ) [file pcbi.1002854.s001.tgz › plos-gate/misc/jape/grammars/BrianMoney1.jape]

// money1.jape
// Brianm, 12/Aug/98

Phase:	Money1
Input:	Token

Rule:	CountryTokenisedMoneyAmount
  (
      {Token.kind == "allCaps"} {Token.kind == "money"} 
  ) :amount

  -->

  :amount{

    doc.addAnnotation(
      "Name",
      amountAnnots.getLeftmostStart(),
      amountAnnots.getRightmostEnd(),
      "money",
      "really big spender"
    );

  } // amount


Rule:	RawTokenisedMoneyAmount
    ( {Token.kind == "money"} ) :amount

  -->

  :amount{

    doc.addAnnotation(
      "Name",
      amountAnnots.getLeftmostStart(),
      amountAnnots.getRightmostEnd(),
      "money",
      "big spender"
    );

  } // amount
