# Supplementary material for: Getting More Out of Biomedical Documents with GATE's Full Lifecycle Open Source Text Analytics
Source: PLoS Comput Biol. 2013 Feb 7;9(2):e1002854. doi: 10.1371/journal.pcbi.1002854 (PMC3567135; doi:10.1371/journal.pcbi.1002854)
Supplement: Dataset S1 — GATE software. Dataset S1 bundled with this paper contains a distribution of GATE (or see http://gate.ac.uk/download/). (TGZ) [file pcbi.1002854.s001.tgz › plos-gate/misc/jape/grammars/Test14.jape]

// Test14.jape
// Hamish 24/9/98
// $Id: Test14.jape 3 1999-02-03 16:23:11Z hamish $

Phase:	PhaseTest14

// The idea is to match "26 Feb" but not "26 of Feb" or "26-Feb"

// this will match, but it will include intervening tokens, hence
// matching all three
Macro: ONE
(
  {Token.format == "twoDigitNum"}
  {Lookup.minorType == "MONTH"}
)

// this won't work - it will always find another token, and so fail
// via negation
Macro: TWO
(
  {Token.format == "twoDigitNum"}
  {! Token.annotType == "Token"}
  {Lookup.minorType == "MONTH"}
)

// this works:
// matches "26 Feb" but not "26-Feb" or "26 of Feb"
Macro: THREE
(
  {Token.format == "twoDigitNum"}
  {Token, Lookup.minorType == "MONTH"}
)

Rule:	Date1
(
  // ONE
  // TWO
  THREE
):date
-->
:date.Name = {kind = "date", rule = "Date1"}
