# Supplementary material for: Getting More Out of Biomedical Documents with GATE's Full Lifecycle Open Source Text Analytics
Source: PLoS Comput Biol. 2013 Feb 7;9(2):e1002854. doi: 10.1371/journal.pcbi.1002854 (PMC3567135; doi:10.1371/journal.pcbi.1002854)
Supplement: Dataset S1 — GATE software. Dataset S1 bundled with this paper contains a distribution of GATE (or see http://gate.ac.uk/download/). (TGZ) [file pcbi.1002854.s001.tgz › plos-gate/misc/jape/grammars/Test20c.jape]

// Test20c

Phase: Test20c

Rule: LookupInitcap
(
  ( TITLE0 | TITLE1 )
  (
    {Token.orth == "initCap"} 
    |
    {Token.orth == "allCaps"}
  )*
):name
-->
:name.Name = { rule = "LookupInitcap" }
