# Supplementary material for: Getting More Out of Biomedical Documents with GATE's Full Lifecycle Open Source Text Analytics
Source: PLoS Comput Biol. 2013 Feb 7;9(2):e1002854. doi: 10.1371/journal.pcbi.1002854 (PMC3567135; doi:10.1371/journal.pcbi.1002854)
Supplement: Dataset S1 — GATE software. Dataset S1 bundled with this paper contains a distribution of GATE (or see http://gate.ac.uk/download/). (TGZ) [file pcbi.1002854.s001.tgz › plos-gate/misc/jape/grammars/Test2.cpsl]

;; Test2.cpsl
;; ugh - lisp-style comments :-)
// let's allow C/C++/Java style too, just to be awkward
;; 
;; Hamish, 24/7/98
;;
;; $Id: Test2.cpsl 3 1999-02-03 16:23:11Z hamish $


Phase:	Test2
Input:	Token


// match a sequence of integers, and store their sum
Rule: 	NumberSum

( {Token.kind == "num"} )+ :numberList

-->

:numberList{
  // the running total
  int theSum = 0;

  // loop round all the annotations the LHS consumed
  for(int i = 0; i<numberListAnnots.length(); i++) { /* this
							is a
							comment */ 
  
    // get the number string for this annot
    String numberString = doc.spanStrings(numberListAnnots.nth(i));
    Debug.pr(this, "adding " + numberString + " to sum");  

    // parse the number string and add to running total
    try {
      theSum += Integer.parseInt(numberString);
    } catch(NumberFormatException e) {
      // ignore badly-formatted numbers
    }
  } // for each number annot
  
  Debug.pr(this, "numberListAnnots: " + numberListAnnots);  
  Debug.pr(this, "theSum: " + theSum);  
  Debug.pr(this, "numberListAnnots.getLeftmostStart( =  " +
	   numberListAnnots.getLeftmostStart());  
  Debug.pr(this, "numberListAnnots.getRightmostEnd( =  " +
	   numberListAnnots.getRightmostEnd());  

  doc.addAnnotation(
    "number",
    numberListAnnots.getLeftmostStart(),
    numberListAnnots.getRightmostEnd(),
    "sum",
    new Integer(theSum)
  );

} // :numberList
