# Supplementary material for: Getting More Out of Biomedical Documents with GATE's Full Lifecycle Open Source Text Analytics
Source: PLoS Comput Biol. 2013 Feb 7;9(2):e1002854. doi: 10.1371/journal.pcbi.1002854 (PMC3567135; doi:10.1371/journal.pcbi.1002854)
Supplement: Dataset S1 — GATE software. Dataset S1 bundled with this paper contains a distribution of GATE (or see http://gate.ac.uk/download/). (TGZ) [file pcbi.1002854.s001.tgz › plos-gate/misc/jape/grammars/ExampleRhs.txt]

    // parser strips off this:    :numberList{
      // the running total
      int theSum = 0;
      // loop round all the annotations the LHS consumed
      for(int i = 0; i<numberListAnnots.length(); i++) {
  
        // get the number string for this annot
        String numberString = doc.spanStrings(numberListAnnots.nth(i));
Debug.pr(this, "adding " + numberString + " to sum");  
        // parse the number string and add to running total
        try {
          theSum += Integer.parseInt(numberString);
        } catch(NumberFormatException e) {
          // ignore badly-formatted numbers
        }
      } // for each number annot
  
Debug.pr(this, "numberListAnnots: " + numberListAnnots);  
Debug.pr(this, "theSum: " + theSum);  
Debug.pr(this, "numberListAnnots.getLeftmostStart( =  " + numberListAnnots.getLeftmostStart());  
Debug.pr(this, "numberListAnnots.getRightmostEnd( =  " + numberListAnnots.getRightmostEnd());  
      doc.addAnnotation(
        "number",
        numberListAnnots.getLeftmostStart(),
        numberListAnnots.getRightmostEnd(),
        "sum",
        new Integer(theSum)
      );
    //parser strips off this:   }
