# Supplementary material for: Getting More Out of Biomedical Documents with GATE's Full Lifecycle Open Source Text Analytics
Source: PLoS Comput Biol. 2013 Feb 7;9(2):e1002854. doi: 10.1371/journal.pcbi.1002854 (PMC3567135; doi:10.1371/journal.pcbi.1002854)
Supplement: Dataset S1 — GATE software. Dataset S1 bundled with this paper contains a distribution of GATE (or see http://gate.ac.uk/download/). (TGZ) [file pcbi.1002854.s001.tgz › plos-gate/misc/jape/grammars/Test17.jape]

//File Test17.jape

Multiphase:   AventinusNamedEntitie


Phase: Person1
Options: control = appelt

//Rule in Person1.jape
Rule: PersonNamePattern

(
  (
   {Lookup.majorType == "PERSON_FIRST"}
   {Token.orth == "initCap"}
   )
) :personName
-->
:personName.Pattern = {kind = "person", rule = "PersonNamePattern"}


Phase: Ending1
Options: control = appelt

Macro: PersonEnding
(
 ({Token.string == "Jr"}{Token.string == "."})
 |
 {Token.string == "Sr"}
 |
 {Token.string == "II"}
 |
 {Token.string == "III"}
)

Rule: PersonName
(
  ({Pattern.kind == "person"}
   {Token.string == "Jr"}
   {Token.string == "."}
   )
):personName
-->
:personName.Name = {kind = "person", rule = "PersonName"}
