# Supplementary material for: Getting More Out of Biomedical Documents with GATE's Full Lifecycle Open Source Text Analytics
Source: PLoS Comput Biol. 2013 Feb 7;9(2):e1002854. doi: 10.1371/journal.pcbi.1002854 (PMC3567135; doi:10.1371/journal.pcbi.1002854)
Supplement: Dataset S1 — GATE software. Dataset S1 bundled with this paper contains a distribution of GATE (or see http://gate.ac.uk/download/). (TGZ) [file pcbi.1002854.s001.tgz › plos-gate/misc/jape/grammars/bug.jape]

// bug.jape
// Hamish, 16/9/98

Phase:	Bug
Input:	Token


Rule:	InitCapsCdg

(
  (
    {Token.orth == "initCap"} |
    ( {Token.orth == "initCap"} {Token.orth == "initCap"} ) |
    (
      {Token.orth == "initCap"} {Token.orth == "initCap"} 
      {Token.orth == "initCap"}
    )
  )
  {Lookup.majorType == "CDG"}
):orgName

-->

:orgName.Name = {kind = "organisation", rule = "InitCapsCdg"}
