# Supplementary material for: Getting More Out of Biomedical Documents with GATE's Full Lifecycle Open Source Text Analytics
Source: PLoS Comput Biol. 2013 Feb 7;9(2):e1002854. doi: 10.1371/journal.pcbi.1002854 (PMC3567135; doi:10.1371/journal.pcbi.1002854)
Supplement: Dataset S1 — GATE software. Dataset S1 bundled with this paper contains a distribution of GATE (or see http://gate.ac.uk/download/). (TGZ) [file pcbi.1002854.s001.tgz › plos-gate/misc/jape/grammars/Test1.cpsl]

;; Test1.cpsl
;; ugh - lisp-style comments :-)
;; 
;; Hamish, 8/7/98
;;
;; $Id: Test1.cpsl 3 1999-02-03 16:23:11Z hamish $


Phase:	Test1
Input:	Token


Rule:	KiloAmount

  (
    ( {Token.kind == "containsDigitAndComma"} ):number
    {Token.string == "kilograms"}
  ):whole

-->

  :whole.Name = { kind = "KiloAmount" },
  :whole.Name = { amount = :number.Token.string }
