# Supplementary material for: Getting More Out of Biomedical Documents with GATE's Full Lifecycle Open Source Text Analytics
Source: PLoS Comput Biol. 2013 Feb 7;9(2):e1002854. doi: 10.1371/journal.pcbi.1002854 (PMC3567135; doi:10.1371/journal.pcbi.1002854)
Supplement: Dataset S1 — GATE software. Dataset S1 bundled with this paper contains a distribution of GATE (or see http://gate.ac.uk/download/). (TGZ) [file pcbi.1002854.s001.tgz › plos-gate/gate.xml]

<?xml version="1.0"?>
<!-- gate.xml -->
<!-- $Id: gate.xml 11600 2009-10-13 17:13:22Z johann_p $ -->

<!-- any entries in this file will be processed at Gate.init()
     time - i.e. will appear in every GATE invocation -->

<GATE>

<GATECONFIG Save_options_on_exit="true" Save_session_on_exit="true"/>


</GATE>
