# Supplementary material for: Getting More Out of Biomedical Documents with GATE's Full Lifecycle Open Source Text Analytics
Source: PLoS Comput Biol. 2013 Feb 7;9(2):e1002854. doi: 10.1371/journal.pcbi.1002854 (PMC3567135; doi:10.1371/journal.pcbi.1002854)
Supplement: Dataset S1 — GATE software. Dataset S1 bundled with this paper contains a distribution of GATE (or see http://gate.ac.uk/download/). (TGZ) [file pcbi.1002854.s001.tgz › plos-gate/src/gate/corpora/XmlDocumentFormat.java]

/*
 *  XmlDocumentFormat.java
 *
 *  Copyright (c) 1995-2012, The University of Sheffield. See the file
 *  COPYRIGHT.txt in the software or at http://gate.ac.uk/gate/COPYRIGHT.txt
 *
 *  This file is part of GATE (see http://gate.ac.uk/), and is free
 *  software, licenced under the GNU Library General Public License,
 *  Version 2, June 1991 (in the distribution as file licence.html,
 *  and also available at http://gate.ac.uk/gate/licence.html).
 *
 *  Cristian URSU, 26/May/2000
 *
 *  $Id: XmlDocumentFormat.java 15333 2012-02-07 13:18:33Z ian_roberts $
 */

package gate.corpora;

// import com.sun.xml.parser.* ;
import gate.Document;
import gate.GateConstants;
import gate.Resource;
import gate.TextualDocument;
import gate.creole.ResourceInstantiationException;
import gate.creole.metadata.AutoInstance;
import gate.creole.metadata.CreoleResource;
import gate.event.StatusListener;
import gate.util.DocumentFormatException;
import gate.util.Out;
import gate.xml.XmlDocumentHandler;

import java.io.IOException;
import java.io.InputStream;
import java.io.InputStreamReader;
import java.io.Reader;
import java.io.StringReader;

import javax.xml.parsers.ParserConfigurationException;
import javax.xml.parsers.SAXParser;
import javax.xml.parsers.SAXParserFactory;
import javax.xml.stream.XMLInputFactory;
import javax.xml.stream.XMLStreamException;
import javax.xml.stream.XMLStreamReader;

import org.xml.sax.InputSource;
import org.xml.sax.SAXException;

// import org.w3c.www.mime.*;

/**
 * The format of Documents. Subclasses of DocumentFormat know about
 * particular MIME types and how to unpack the information in any markup
 * or formatting they contain into GATE annotations. Each MIME type has
 * its own subclass of DocumentFormat, e.g. XmlDocumentFormat,
 * RtfDocumentFormat, MpegDocumentFormat. These classes register
 * themselves with a static index residing here when they are
 * constructed. Static getDocumentFormat methods can then be used to get
 * the appropriate format class for a particular document.
 */
@CreoleResource(name = "GATE XML Document Format", isPrivate = true,
    autoinstances = {@AutoInstance(hidden = true)})
public class XmlDocumentFormat extends TextualDocumentFormat {
  /** Debug flag */
  private static final boolean DEBUG = false;

  /**
   * InputFactory for the StAX parser used for GATE format XML.
   */
  private static XMLInputFactory staxFactory;

  /** Default construction */
  public XmlDocumentFormat() {
    super();
  }

  /** We could collect repositioning information during XML parsing */
  public Boolean supportsRepositioning() {
    return new Boolean(true);
  } // supportsRepositioning

  /** Old style of unpackMarkup (without collecting of RepositioningInfo) */
  public void unpackMarkup(Document doc) throws DocumentFormatException {
    unpackMarkup(doc, (RepositioningInfo)null, (RepositioningInfo)null);
  } // unpackMarkup

  /**
   * Unpack the markup in the document. This converts markup from the
   * native format (e.g. XML) into annotations in GATE format. Uses the
   * markupElementsMap to determine which elements to convert, and what
   * annotation type names to use. If the document was created from a
   * String, then is recomandable to set the doc's sourceUrl to <b>null</b>.
   * So, if the document has a valid URL, then the parser will try to
   * parse the XML document pointed by the URL.If the URL is not valid,
   * or is null, then the doc's content will be parsed. If the doc's
   * content is not a valid XML then the parser might crash.
   *
   * @param doc The gate document you want to parse. If
   *          <code>doc.getSourceUrl()</code> returns <b>null</b>
   *          then the content of doc will be parsed. Using a URL is
   *          recomended because the parser will report errors corectlly
   *          if the XML document is not well formed.
   */
  public void unpackMarkup(Document doc, RepositioningInfo repInfo,
          RepositioningInfo ampCodingInfo) throws DocumentFormatException {
    if((doc == null)
            || (doc.getSourceUrl() == null && doc.getContent() == null)) {

      throw new DocumentFormatException(
              "GATE document is null or no content found. Nothing to parse!");
    }// End if

    // Create a status listener
    StatusListener statusListener = new StatusListener() {
      public void statusChanged(String text) {
        // This is implemented in DocumentFormat.java and inherited here
        fireStatusChanged(text);
      }
    };

    // determine whether we have a GATE format XML document or another
    // kind
    String content = doc.getContent().toString();
    if(content.length() > 2048) {
      content = content.substring(0, 2048);
    }
    boolean gateFormat = isGateXmlFormat(content);

    if(gateFormat) {
      unpackGateFormatMarkup(doc, statusListener);
    }
    else {
      unpackGeneralXmlMarkup(doc, repInfo, ampCodingInfo, statusListener);
    }
  }

  /**
   * Unpacks markup in the GATE-specific standoff XML markup format.
   *
   * @param doc the document to process
   * @param statusListener optional status listener to receive status
   *          messages
   * @throws DocumentFormatException if a fatal error occurs during
   *           parsing
   */
  private void unpackGateFormatMarkup(Document doc,
          StatusListener statusListener) throws DocumentFormatException {
    boolean docHasContentButNoValidURL = hasContentButNoValidUrl(doc);

    try {
      Reader inputReader = null;
      InputStream inputStream = null;
      XMLStreamReader xsr = null;
      if(docHasContentButNoValidURL) {
        inputReader = new StringReader(doc.getContent().toString());
        xsr = getInputFactory().createXMLStreamReader(inputReader);
      }
      else if(doc instanceof TextualDocument) {
        String encoding = ((TextualDocument)doc).getEncoding();
        // Don't strip BOM on XML.
        inputReader = new InputStreamReader(doc.getSourceUrl().openStream(),
                encoding);
        // create stream reader with the URL as system ID, to support
        // relative URLs to e.g. DTD or external entities
        xsr = getInputFactory().createXMLStreamReader(
                doc.getSourceUrl().toExternalForm(), inputReader);
      }
      else {
        // not a TextualDocument, so let parser determine encoding
        inputStream = doc.getSourceUrl().openStream();
        xsr = getInputFactory().createXMLStreamReader(
                doc.getSourceUrl().toExternalForm(), inputStream);
      }

      // find the opening GateDocument tag
      xsr.nextTag();

      // parse the document
      try {
        DocumentStaxUtils.readGateXmlDocument(xsr, doc, statusListener);
      }
      finally {
        xsr.close();
        if(inputStream != null) {
          inputStream.close();
        }
        if(inputReader != null) {
          inputReader.close();
        }
      }
    }
    catch(XMLStreamException e) {
      doc.getFeatures().put("parsingError", Boolean.TRUE);

      Boolean bThrow = (Boolean)doc.getFeatures().get(
              GateConstants.THROWEX_FORMAT_PROPERTY_NAME);

      if(bThrow != null && bThrow.booleanValue()) {
        // the next line is commented to avoid Document creation fail on
        // error
        throw new DocumentFormatException(e);
      }
      else {
        Out.println("Warning: Document remains unparsed. \n"
                + "\n  Stack Dump: ");
        e.printStackTrace(Out.getPrintWriter());
      } // if
    }
    catch(IOException ioe) {
      throw new DocumentFormatException("I/O exception for "
              + doc.getSourceUrl().toString(), ioe);
    }
  }

  /**
   * Returns the StAX input factory, creating one if it is currently
   * null.
   *
   * @return <code>staxFactory</code>
   * @throws XMLStreamException
   */
  private static XMLInputFactory getInputFactory() throws XMLStreamException {
    if(staxFactory == null) {
      staxFactory = XMLInputFactory.newInstance();
      staxFactory.setProperty(XMLInputFactory.IS_VALIDATING, Boolean.FALSE);
      staxFactory.setProperty(XMLInputFactory.IS_NAMESPACE_AWARE, Boolean.TRUE);
      staxFactory.setProperty(XMLInputFactory.IS_REPLACING_ENTITY_REFERENCES,
              Boolean.TRUE);
      staxFactory.setProperty(XMLInputFactory.IS_SUPPORTING_EXTERNAL_ENTITIES,
              Boolean.TRUE);
    }
    return staxFactory;
  }

  /**
   * Unpack markup from any XML format. The XML elements are translated
   * to annotations on the Original markups annotation set.
   *
   * @param doc the document to process
   * @throws DocumentFormatException
   */
  private void unpackGeneralXmlMarkup(Document doc, RepositioningInfo repInfo,
          RepositioningInfo ampCodingInfo, StatusListener statusListener)
          throws DocumentFormatException {
    boolean docHasContentButNoValidURL = hasContentButNoValidUrl(doc);

    XmlDocumentHandler xmlDocHandler = null;
    try {
      // use Xerces XML parser with JAXP
      // System.setProperty("javax.xml.parsers.SAXParserFactory",
      // "org.apache.xerces.jaxp.SAXParserFactoryImpl");
      // Get a parser factory.
      SAXParserFactory saxParserFactory = SAXParserFactory.newInstance();
      // Set up the factory to create the appropriate type of parser
      // non validating one
      saxParserFactory.setValidating(false);
      // non namesapace aware one
      saxParserFactory.setNamespaceAware(true);
      // create it
      SAXParser xmlParser = saxParserFactory.newSAXParser();

      // Create a new Xml document handler
      xmlDocHandler = new XmlDocumentHandler(doc, this.markupElementsMap,
              this.element2StringMap);
      // Register a status listener with it
      xmlDocHandler.addStatusListener(statusListener);
      // set repositioning object
      xmlDocHandler.setRepositioningInfo(repInfo);
      // set the object with ampersand coding positions
      xmlDocHandler.setAmpCodingInfo(ampCodingInfo);

      org.xml.sax.XMLReader newxmlParser = xmlParser.getXMLReader();
      // Set up the factory to create the appropriate type of parser
      // non validating one
      // http://xml.org/sax/features/validation set to false
      newxmlParser.setFeature("http://xml.org/sax/features/validation", false);
      // namesapace aware one
      // http://xml.org/sax/features/namespaces set to true
      newxmlParser.setFeature("http://xml.org/sax/features/namespaces", true);
      newxmlParser.setFeature("http://xml.org/sax/features/namespace-prefixes",
              true);
      newxmlParser.setContentHandler(xmlDocHandler);
      newxmlParser.setErrorHandler(xmlDocHandler);
      newxmlParser.setDTDHandler(xmlDocHandler);
      newxmlParser.setEntityResolver(xmlDocHandler);
      // Parse the XML Document with the appropriate encoding
      Reader docReader = null;
      try{
        InputSource is;
        if(docHasContentButNoValidURL) {
          // no URL, so parse from string
          is = new InputSource(new StringReader(doc.getContent().toString()));
        }
        else if(doc instanceof TextualDocument) {
          // textual document - load with user specified encoding
          String docEncoding = ((TextualDocument)doc).getEncoding();
          // don't strip BOM on XML.
          docReader = new InputStreamReader(doc.getSourceUrl()
                  .openStream(), docEncoding);
          is = new InputSource(docReader);
          // must set system ID to allow relative URLs (e.g. to a DTD) to
          // work
          is.setSystemId(doc.getSourceUrl().toString());
        }
        else {
          // let the parser decide the encoding
          is = new InputSource(doc.getSourceUrl().toString());
        }
        newxmlParser.parse(is);
      }finally{
        //make sure the open streams are closed
        if(docReader != null) docReader.close();
      }
      // Angel - end
      ((DocumentImpl)doc).setNextAnnotationId(xmlDocHandler
              .getCustomObjectsId());
    }
    catch(ParserConfigurationException e) {
      throw new DocumentFormatException("XML parser configuration exception ",
              e);
    }
    catch(SAXException e) {
      doc.getFeatures().put("parsingError", Boolean.TRUE);

      Boolean bThrow = (Boolean)doc.getFeatures().get(
              GateConstants.THROWEX_FORMAT_PROPERTY_NAME);

      if(bThrow != null && bThrow.booleanValue()) {
        // the next line is commented to avoid Document creation fail on
        // error
        throw new DocumentFormatException(e);
      }
      else {
        Out.println("Warning: Document remains unparsed. \n"
                + "\n  Stack Dump: ");
        e.printStackTrace(Out.getPrintWriter());
      } // if

    }
    catch(IOException e) {
      throw new DocumentFormatException("I/O exception for "
              + doc.getSourceUrl(), e);
    }
    finally {
      if(xmlDocHandler != null)
        xmlDocHandler.removeStatusListener(statusListener);
    }// End if else try
  }// unpackMarkup

  /**
   * Determine whether the given document content string represents a
   * GATE custom format XML document.
   */
  protected static boolean isGateXmlFormat(String content) {
    return (content.indexOf("<GateDocument") != -1 || content
            .indexOf(" GateDocument") != -1);
  }

  /** Initialise this resource, and return it. */
  public Resource init() throws ResourceInstantiationException {
    // Register XML mime type
    MimeType mime = new MimeType("text", "xml");
    // Register the class handler for this mime type
    mimeString2ClassHandlerMap.put(mime.getType() + "/" + mime.getSubtype(),
            this);
    // Register the mime type with mine string
    mimeString2mimeTypeMap.put(mime.getType() + "/" + mime.getSubtype(), mime);
    // sometimes XML file appear as application/xml
    mimeString2mimeTypeMap.put("application/xml", mime);
    // Register file sufixes for this mime type
    suffixes2mimeTypeMap.put("xml", mime);
    suffixes2mimeTypeMap.put("xhtm", mime);
    suffixes2mimeTypeMap.put("xhtml", mime);
    // Register magic numbers for this mime type
    magic2mimeTypeMap.put("<?xml", mime);
    // Set the mimeType for this language resource
    setMimeType(mime);
    return this;
  }// init()

}// class XmlDocumentFormat
