# Supplementary material for: Getting More Out of Biomedical Documents with GATE's Full Lifecycle Open Source Text Analytics
Source: PLoS Comput Biol. 2013 Feb 7;9(2):e1002854. doi: 10.1371/journal.pcbi.1002854 (PMC3567135; doi:10.1371/journal.pcbi.1002854)
Supplement: Dataset S1 — GATE software. Dataset S1 bundled with this paper contains a distribution of GATE (or see http://gate.ac.uk/download/). (TGZ) [file pcbi.1002854.s001.tgz › plos-gate/src/gate/corpora/ConllDocumentFormat.java]

/*
 *  ConllDocumentFormat.java
 *
 *  Copyright (c) 1995-2012, The University of Sheffield. See the file
 *  COPYRIGHT.txt in the software or at http://gate.ac.uk/gate/COPYRIGHT.txt
 *
 *  This file is part of GATE (see http://gate.ac.uk/), and is free
 *  software, licenced under the GNU Library General Public License,
 *  Version 2, June 1991 (in the distribution as file licence.html,
 *  and also available at http://gate.ac.uk/gate/licence.html).
 *  
 *  $Id: ConllDocumentFormat.java 15438 2012-02-17 16:00:21Z adamfunk $
 */

package gate.corpora;

import java.util.*;
import gate.*;
import gate.creole.ANNIEConstants;
import gate.creole.ResourceInstantiationException;
import gate.creole.metadata.AutoInstance;
import gate.creole.metadata.CreoleResource;
import gate.util.DocumentFormatException;
import gate.util.InvalidOffsetException;


/** Document format for handling CoNLL/IOB documents:
  * He PRP B-NP
  * accepted VBD B-VP
  * the DT B-NP
  * position NN I-NP
  * ...
  */
@CreoleResource(name = "GATE CoNLL Document Format", isPrivate = true,
    autoinstances = {@AutoInstance(hidden = true)})
public class ConllDocumentFormat extends TextualDocumentFormat {
  
  private static final long serialVersionUID = 5756433194230855515L;
  
  public static final String ANNOTATION_COLUMN_FEATURE = "column";
  public static final String ANNOTATION_KIND_FEATURE = "kind";
  
  
  /** Debug flag */
  private static final boolean DEBUG = false;

  /** Default construction */
  public ConllDocumentFormat() { super();}


  public void unpackMarkup(gate.Document doc) throws DocumentFormatException{
    if ( (doc == null) || (doc.getSourceUrl() == null && doc.getContent() == null) ) {
      throw new DocumentFormatException("GATE document is null or no content found. Nothing to parse!");
    }

    setNewLineProperty(doc);

    String[] lines = doc.getContent().toString().split("[\\n\\r]+");
    StringBuilder newContent = new StringBuilder();
    
    // Items of data to be turned into Original markups annotations
    List<Annotandum> annotanda = new ArrayList<Annotandum>();
    
    // Currently open tags: created by "B-FOO", extended by "I-FOO", closed
    // by "O" or end of sentence.
    Map<String, Annotandum> inProgress = new HashMap<String, Annotandum>();

    /* Note: I-Foo handling currently has a weak spot.
     * 
     * this    B-Foo
     * is      B-Bar
     * strange I-Foo
     * 
     * will result in a Foo annotation spanning "this is strange", because
     * the I-Foo extends the existing B-Foo.  If the sentence is cut off 
     * before hitting another I-Foo, however, the Foo annotation will not
     * have been extended.  But this situation will not occur in carefully
     * edited input.  
     */

    long oldEnd = 0L;
    long start = 0L;
    long end = 0L;

    for (String line : lines) {
      oldEnd = end;
      start = newContent.length();
      String[] items = line.split("\\s+");
      
      // blank line: stick a newline in the document content and close
      // any annotations in progress
      if (items.length == 0) {
        newContent.append("\n");
        end = newContent.length();
        finishAllTags(inProgress, annotanda, oldEnd);
      }
      
      else {
        String token = items[0];
        // We've agreed to put the space after every token.
        newContent.append(token);
        end = newContent.length();
        newContent.append(' ');
        
        // Create Token and following SpaceToken annotation.
        annotanda.add(Annotandum.makeToken(start, end, token));
        annotanda.add(Annotandum.makeSpaceToken(end));

        for (int column=1 ; column < items.length ; column++) {
          // O means close all annotations in progress
          if (items[column].equals("O")) {
            finishAllTags(inProgress, annotanda, oldEnd);
          }
          
          // "B-FOO": start a new "FOO" annotation
          // after closing any "FOO" already in progress
          else if ( (items[column].length() > 2) &&
              items[column].startsWith("B-") ) {
            String type = items[column].substring(2);
            finishTag(type, inProgress, annotanda, oldEnd);
            inProgress.put(type, new Annotandum(type, start, end, column, true));
          }
          
          // "I-FOO": extend current "FOO" annotation
          else if ( (items[column].length() > 2) &&
              items[column].startsWith("I-") ) {
            String type = items[column].substring(2);
            
            if (inProgress.containsKey(type)) {
              // good I-FOO, so update the end offset
              inProgress.get(type).endOffset = end;
            }
            else {
              // bad data, containing I-FOO without a B-FOO, so treat as if B-FOO
              inProgress.put(type, new Annotandum(type, start, end, column, true));
            }
          }
          
          // "FOO": treat as single-token annotation (such as POS tag)
          else { 
            Annotandum tag = new Annotandum(items[1], start, end, column, false);
            annotanda.add(tag);
          }
        }
      }
      
    }
    // end of input: close any remaining annotations
    finishAllTags(inProgress, annotanda, end);

    
    // set new content & create Original markups annotations
    try {
      DocumentContent newContentImpl = new DocumentContentImpl(newContent.toString());
      doc.edit(0L, doc.getContent().size(), newContentImpl);
      long newSize = doc.getContent().size();
      
      AnnotationSet originalMarkups = doc.getAnnotations(GateConstants.ORIGINAL_MARKUPS_ANNOT_SET_NAME);
      for (Annotandum ann : annotanda) {
        if (DEBUG) {
          String string = Utils.stringFor(doc, ann.startOffset, 
              (ann.endOffset <= newSize) ? ann.endOffset : newSize);
          System.out.format("%d  %d  %s  %s\n", ann.startOffset, ann.endOffset, ann.type, string);
        }
        originalMarkups.add(ann.startOffset, ann.endOffset, ann.type, ann.features);
      }
    }
    catch (InvalidOffsetException e) {
      throw new DocumentFormatException(e);
    }
  }

  
  /* Close any open annotations (typically at the end of a sentence).  Leave the existing
   * end offset on an annotation that has one, but chop it off if it's still unspecified.
   */
  private void finishAllTags(Map<String, Annotandum> annsUnderway, List<Annotandum> annsFinished, long cutoff) {
    for (String key : annsUnderway.keySet()) {
      Annotandum ann = annsUnderway.get(key);
      if (ann.endOffset == null) {
        ann.endOffset = cutoff;
      }
      annsFinished.add(ann);
    }
    annsUnderway.clear();
  }
  
  
  /* If there is an annotation in progress of this type, close it;
   * if not, do nothing.    */
  private void finishTag(String type, Map<String, Annotandum> annsUnderway, List<Annotandum> annsFinished, long cutoff) {
    Annotandum ann = annsUnderway.remove(type);
    if (ann != null) {
      if (ann.endOffset == null) {
        ann.endOffset = cutoff;
      }
      annsFinished.add(ann);
    }
  }
  
  
  
  /** Initialise this resource, and return it. */
  public Resource init() throws ResourceInstantiationException{
    // Register ad hoc MIME-type
    MimeType mime = new MimeType("text","x-conll");
    // Register the class handler for this MIME-type
    mimeString2ClassHandlerMap.put(mime.getType()+ "/" + mime.getSubtype(), this);
    // Register the mime type with string
    mimeString2mimeTypeMap.put(mime.getType() + "/" + mime.getSubtype(), mime);
    // Register file suffixes for this mime type
    suffixes2mimeTypeMap.put("conll",mime);
    suffixes2mimeTypeMap.put("iob",mime);
    // Register magic numbers for this mime type
    //magic2mimeTypeMap.put("Subject:",mime);
    // Set the mimeType for this language resource
    setMimeType(mime);
    return this;
  }
  
}


/** Wrapper around data to be turned into an "Original markups" annotation.
 */
class Annotandum {
  protected Long startOffset, endOffset;
  protected String type;
  protected FeatureMap features;
  
  protected Annotandum(String type, Long startOffset, Long endOffset) {
    this.startOffset = startOffset;
    this.endOffset = endOffset;
    this.type = type;
    this.features = Factory.newFeatureMap();
  }
  
  /* Note that chunkiness is determined by the tag structure.  A "B-Foo"
   * that spans only one token is chunky.  Tags outside the B/I/O system
   * get the kind==token feature; tags in the system get kind==chunky.   */
  protected Annotandum(String type, Long startOffset, Long endOffset, int column, boolean chunky) {
    this.features = Factory.newFeatureMap();
    this.features.put(ConllDocumentFormat.ANNOTATION_COLUMN_FEATURE, column);
    this.features.put(ConllDocumentFormat.ANNOTATION_KIND_FEATURE, chunky ? "chunk" : "token");
    this.startOffset = startOffset;
    this.endOffset = endOffset;
    this.type = type;
  }

  protected Annotandum(String type, Long startOffset, Long endOffset, FeatureMap features) {
    this.startOffset = startOffset;
    this.endOffset = endOffset;
    this.type = type;
    this.features = features;
  }

  protected static Annotandum makeToken(long start, long end, String string) {
    int length = (int) (end - start);
    FeatureMap features = Factory.newFeatureMap();
    features.put(ANNIEConstants.TOKEN_LENGTH_FEATURE_NAME, length);
    features.put(ANNIEConstants.TOKEN_STRING_FEATURE_NAME, string);
    return new Annotandum("Token", start, end, features);
  }
  
  protected static Annotandum makeSpaceToken(long start) {
    long end = start + 1L;
    FeatureMap features = Factory.newFeatureMap();
    features.put(ANNIEConstants.TOKEN_LENGTH_FEATURE_NAME, 1);
    features.put(ANNIEConstants.TOKEN_STRING_FEATURE_NAME, " ");
    return new Annotandum("SpaceToken", start, end, features);
  }
  
  
}
