# Supplementary material for: Getting More Out of Biomedical Documents with GATE's Full Lifecycle Open Source Text Analytics
Source: PLoS Comput Biol. 2013 Feb 7;9(2):e1002854. doi: 10.1371/journal.pcbi.1002854 (PMC3567135; doi:10.1371/journal.pcbi.1002854)
Supplement: Dataset S1 — GATE software. Dataset S1 bundled with this paper contains a distribution of GATE (or see http://gate.ac.uk/download/). (TGZ) [file pcbi.1002854.s001.tgz › plos-gate/src/gate/resources/creole/plugin-mappings.xml]

<?xml version="1.0"?>
<!-- This file is used for mapping old plugin names to their new names -->
<Mappings>
  <!-- Example entry below
  <Plugin>
    <OldName>alignment</OldName>
    <NewName>Alignment</NewName>
  </Plugin>
  -->
  <Plugin>
    <OldName>alignment</OldName>
    <NewName>Alignment</NewName>
  </Plugin>
  <Plugin>
    <OldName>annotationMerging</OldName>
    <NewName>Annotation_Merging</NewName>
  </Plugin>
  <Plugin>
    <OldName>abner</OldName>
    <NewName>Tagger_Abner</NewName>
  </Plugin>
  <Plugin>
    <OldName>arabic</OldName>
    <NewName>Lang_Arabic</NewName>
  </Plugin>
  <Plugin>
    <OldName>bdmComputation</OldName>
    <NewName>Ontology_BDM_Computation</NewName>
  </Plugin>
  <Plugin>
    <OldName>cebuano</OldName>
    <NewName>Lang_Cebuano</NewName>
  </Plugin>
  <Plugin>
    <OldName>chinese</OldName>
    <NewName>Lang_Chinese</NewName>
  </Plugin>
  <Plugin>
    <OldName>Chemistry_Tagger</OldName>
    <NewName>Tagger_Chemistry</NewName>
  </Plugin>
  <Plugin>
    <OldName>chineseSegmenter</OldName>
    <NewName>Lang_Chinese</NewName>
  </Plugin>
  <Plugin>
    <OldName>Segmenter_Chinese</OldName>
    <NewName>Lang_Chinese</NewName>
  </Plugin>
  <Plugin>
    <OldName>copyAS2AnoDoc</OldName>
    <NewName>Copy_Annots_Between_Docs</NewName>
  </Plugin>
  <Plugin>
    <OldName>crawl</OldName>
    <NewName>Web_Crawler_Websphinx</NewName>
  </Plugin>
  <Plugin>
    <OldName>french</OldName>
    <NewName>Lang_French</NewName>
  </Plugin>
  <Plugin>
    <OldName>german</OldName>
    <NewName>Lang_German</NewName>
  </Plugin>
  <Plugin>
    <OldName>google</OldName>
    <NewName>Web_Search_Google</NewName>
  </Plugin>
  <Plugin>
    <OldName>hindi</OldName>
    <NewName>Lang_Hindi</NewName>
  </Plugin>
  <Plugin>
    <OldName>iaaPlugin</OldName>
    <NewName>Inter_Annotator_Agreement</NewName>
  </Plugin>
  <Plugin>
    <OldName>italian</OldName>
    <NewName>Lang_Italian</NewName>
  </Plugin>
  <Plugin>
    <OldName>Kea</OldName>
    <NewName>Keyphrase_Extraction_Algorithm</NewName>
  </Plugin>
  <Plugin>
    <OldName>learning</OldName>
    <NewName>Learning</NewName>
  </Plugin>  
  <Plugin>
    <OldName>lkb_gazetteer</OldName>
    <NewName>Gazetteer_LKB</NewName>
  </Plugin>  
  <Plugin>
    <OldName>Minipar</OldName>
    <NewName>Parser_Minipar</NewName>
  </Plugin>
  <Plugin>
    <OldName>NP_Chunking</OldName>
    <NewName>Tagger_NP_Chunking</NewName>
  </Plugin>
  <Plugin>
    <OldName>Ontology_Based_Gazetteer</OldName>
    <NewName>Gazetteer_Ontology_Based</NewName>
  </Plugin>
  <Plugin>
    <OldName>OpenCalais</OldName>
    <NewName>Tagger_OpenCalais</NewName>
  </Plugin>
  <Plugin>
    <OldName>openNLP</OldName>
    <NewName>OpenNLP</NewName>
  </Plugin>
  <Plugin>
    <OldName>rasp</OldName>
    <NewName>Parser_RASP</NewName>
  </Plugin>
  <Plugin>
    <OldName>romanian</OldName>
    <NewName>Lang_Romanian</NewName>
  </Plugin>
  <Plugin>
    <OldName>Stanford</OldName>
    <NewName>Parser_Stanford</NewName>
  </Plugin>
  <Plugin>
    <OldName>Stemmer</OldName>
    <NewName>Stemmer_Snowball</NewName>
  </Plugin>
  <Plugin>
    <OldName>SUPPLE</OldName>
    <NewName>Parser_SUPPLE</NewName>
  </Plugin>
  <Plugin>
    <OldName>TaggerFramework</OldName>
    <NewName>Tagger_Framework</NewName>
  </Plugin>
  <Plugin>
    <OldName>TreeTagger</OldName>
    <NewName>Tagger_TreeTagger</NewName>
  </Plugin>
  <Plugin>
    <OldName>uima</OldName>
    <NewName>UIMA</NewName>
  </Plugin>
  <Plugin>
    <OldName>yahoo</OldName>
    <NewName>Web_Search_Yahoo</NewName>
  </Plugin>
</Mappings>
