# Supplementary material for: Getting More Out of Biomedical Documents with GATE's Full Lifecycle Open Source Text Analytics
Source: PLoS Comput Biol. 2013 Feb 7;9(2):e1002854. doi: 10.1371/journal.pcbi.1002854 (PMC3567135; doi:10.1371/journal.pcbi.1002854)
Supplement: Dataset S1 — GATE software. Dataset S1 bundled with this paper contains a distribution of GATE (or see http://gate.ac.uk/download/). (TGZ) [file pcbi.1002854.s001.tgz › plos-gate/src/gate/resources/creole/GateDocumentSchema.xml]

<?xml version="1.0" encoding="UTF-8"?>
<xsd:schema xmlns:xsd="http://www.w3.org/2000/10/XMLSchema" elementFormDefault="qualified">
	<!-- The GATE document root element -->
	<xsd:element name="GateDocument">
		<xsd:complexType>
			<xsd:sequence>
				<xsd:element ref="GateDocumentFeatures"/>
				<xsd:element ref="TextWithNodes"/>
				<xsd:choice>
					<xsd:element ref="AnnotationSet" maxOccurs="unbounded"/>
				</xsd:choice>
			</xsd:sequence>
		</xsd:complexType>
	</xsd:element>
	<xsd:element name="Annotation">
		<xsd:complexType>
			<xsd:sequence>
				<xsd:element ref="Feature" minOccurs="0" maxOccurs="unbounded"/>
			</xsd:sequence>
			<xsd:attribute name="Type" type="xsd:string" use="required"/>
			<xsd:attribute name="StartNode" type="xsd:long" use="required"/>
			<xsd:attribute name="EndNode" type="xsd:long" use="required"/>
		</xsd:complexType>
	</xsd:element>
	<xsd:element name="AnnotationSet">
		<xsd:complexType>
			<xsd:sequence>
				<xsd:element ref="Annotation" minOccurs="0" maxOccurs="unbounded"/>
			</xsd:sequence>
			<xsd:attribute name="Name" type="xsd:string"/>
		</xsd:complexType>
	</xsd:element>
	<xsd:element name="Feature">
		<xsd:complexType>
			<xsd:sequence>
				<xsd:element ref="Name"/>
				<xsd:element ref="Value"/>
			</xsd:sequence>
		</xsd:complexType>
	</xsd:element>
	<xsd:element name="GateDocumentFeatures">
		<xsd:complexType>
			<xsd:sequence>
				<xsd:element ref="Feature" maxOccurs="unbounded"/>
			</xsd:sequence>
		</xsd:complexType>
	</xsd:element>
	<xsd:element name="Name" type="xsd:string"/>
	<xsd:element name="Node">
		<xsd:complexType>
			<xsd:attribute name="id" type="xsd:long" use="required"/>
		</xsd:complexType>
	</xsd:element>
	<xsd:element name="TextWithNodes">
		<xsd:complexType mixed="true">
			<xsd:choice minOccurs="0" maxOccurs="unbounded">
				<xsd:element ref="Node"/>
			</xsd:choice>
		</xsd:complexType>
	</xsd:element>
	<xsd:element name="Value" type="xsd:string"/>
</xsd:schema>
