# Supplementary material for: Getting More Out of Biomedical Documents with GATE's Full Lifecycle Open Source Text Analytics
Source: PLoS Comput Biol. 2013 Feb 7;9(2):e1002854. doi: 10.1371/journal.pcbi.1002854 (PMC3567135; doi:10.1371/journal.pcbi.1002854)
Supplement: Dataset S1 — GATE software. Dataset S1 bundled with this paper contains a distribution of GATE (or see http://gate.ac.uk/download/). (TGZ) [file pcbi.1002854.s001.tgz › plos-gate/src/gate/resources/creole/creole.xml]

<?xml version="1.0"?>
<!-- $Id: creole.xml 15433 2012-02-17 13:08:57Z adamfunk $ -->
<!-- creole.xml directory file for GATE builtins -->
<CREOLE-DIRECTORY>
  <!-- Language Resources -->
  <CREOLE>
    <!-- Documents -->
    <RESOURCE>
      <CLASS>gate.corpora.DocumentImpl</CLASS>
    </RESOURCE>
    <!-- Corpora -->
    <RESOURCE>
      <CLASS>gate.corpora.CorpusImpl</CLASS>
    </RESOURCE>
    <RESOURCE>
      <CLASS>gate.corpora.SerialCorpusImpl</CLASS>
    </RESOURCE>
    <RESOURCE>
      <CLASS>gate.corpora.XmlDocumentFormat</CLASS>
    </RESOURCE>
    <RESOURCE>
      <CLASS>gate.corpora.TextualDocumentFormat</CLASS>
    </RESOURCE>
    <RESOURCE>
      <CLASS>gate.corpora.NekoHtmlDocumentFormat</CLASS>
    </RESOURCE>
    <RESOURCE>
      <CLASS>gate.corpora.SgmlDocumentFormat</CLASS>
    </RESOURCE>
    <RESOURCE>
      <CLASS>gate.corpora.TikaFormat</CLASS>
    </RESOURCE>
    <RESOURCE>
      <CLASS>gate.corpora.EmailDocumentFormat</CLASS>
    </RESOURCE>
    <RESOURCE>
      <CLASS>gate.corpora.ConllDocumentFormat</CLASS>
    </RESOURCE>
    <RESOURCE>
      <CLASS>gate.corpora.UimaDocumentFormat</CLASS>
    </RESOURCE>
  </CREOLE>

  <!-- creole.xml for Controllers -->
  <CREOLE>
    <RESOURCE>
      <CLASS>gate.creole.SerialController</CLASS>
    </RESOURCE>
    <RESOURCE>
      <CLASS>gate.creole.SerialAnalyserController</CLASS>
    </RESOURCE>
    <RESOURCE>
      <CLASS>gate.creole.ConditionalSerialController</CLASS>
    </RESOURCE>
    <RESOURCE>
      <CLASS>gate.creole.ConditionalSerialAnalyserController</CLASS>
    </RESOURCE>
    <RESOURCE>
      <CLASS>gate.creole.RealtimeCorpusController</CLASS>
    </RESOURCE>
  </CREOLE>

  <!-- creole.xml for Visual Resources -->
  <CREOLE>
    <RESOURCE>
      <CLASS>gate.gui.FeaturesSchemaEditor</CLASS>
    </RESOURCE>


    <RESOURCE>
      <CLASS>gate.gui.PRViewer</CLASS>
    </RESOURCE>

    <RESOURCE>
      <CLASS>gate.gui.docview.DocumentEditor</CLASS>
    </RESOURCE>

    <RESOURCE>
      <NAME>Text</NAME>
      <CLASS>gate.gui.docview.TextualDocumentView</CLASS>
    </RESOURCE>
    <RESOURCE>
      <NAME>Annotation Sets</NAME>
      <CLASS>gate.gui.docview.AnnotationSetsView</CLASS>
    </RESOURCE>
    <RESOURCE>
      <NAME>Annotations List</NAME>
      <CLASS>gate.gui.docview.AnnotationListView</CLASS>
    </RESOURCE>
    <RESOURCE>
      <NAME>Annotations Stack</NAME>
      <CLASS>gate.gui.docview.AnnotationStackView</CLASS>
    </RESOURCE>

    <RESOURCE>
      <NAME>Co-reference Editor</NAME>
      <CLASS>gate.gui.docview.CorefEditor</CLASS>
    </RESOURCE>

		<!-- The default annotation editor -->
    <RESOURCE>
      <NAME>Annotations Editor</NAME>
      <CLASS>gate.gui.docview.AnnotationEditor</CLASS>
    </RESOURCE>

    <RESOURCE>
      <CLASS>gate.gui.CorpusQualityAssurance</CLASS>
    </RESOURCE>

    <RESOURCE>
      <CLASS>gate.gui.CorpusEditor</CLASS>
    </RESOURCE>

    <RESOURCE>
      <CLASS>gate.gui.SerialControllerEditor</CLASS>
    </RESOURCE>

    <RESOURCE>
      <CLASS>gate.gui.SerialDatastoreViewer</CLASS>
    </RESOURCE>

    <RESOURCE>
      <CLASS>gate.gui.LuceneDataStoreSearchGUI</CLASS>
    </RESOURCE>

  </CREOLE>
</CREOLE-DIRECTORY>
