# Supplementary material for: Getting More Out of Biomedical Documents with GATE's Full Lifecycle Open Source Text Analytics
Source: PLoS Comput Biol. 2013 Feb 7;9(2):e1002854. doi: 10.1371/journal.pcbi.1002854 (PMC3567135; doi:10.1371/journal.pcbi.1002854)
Supplement: Dataset S1 — GATE software. Dataset S1 bundled with this paper contains a distribution of GATE (or see http://gate.ac.uk/download/). (TGZ) [file pcbi.1002854.s001.tgz › plos-gate/src/gate/resources/creole/GateDocument.dtd]

<!ELEMENT GateDocument (GateDocumentFeatures, TextWithNodes, (AnnotationSet+))>
<!ELEMENT GateDocumentFeatures (Feature+)>
<!ELEMENT Feature (Name, Value)>
<!ELEMENT Name (#PCDATA)>
<!ELEMENT Value (#PCDATA)>
<!ELEMENT TextWithNodes (#PCDATA | Node)*>
<!ELEMENT AnnotationSet (Annotation*)>
<!ATTLIST AnnotationSet
	Name CDATA #IMPLIED>
<!ELEMENT Annotation (Feature*)>
<!ATTLIST Annotation
	Type CDATA #REQUIRED
	StartNode CDATA #REQUIRED
	EndNode CDATA #REQUIRED>
<!ELEMENT Node EMPTY>
<!ATTLIST Node
	id CDATA #REQUIRED>
