# Supplementary material for: Getting More Out of Biomedical Documents with GATE's Full Lifecycle Open Source Text Analytics
Source: PLoS Comput Biol. 2013 Feb 7;9(2):e1002854. doi: 10.1371/journal.pcbi.1002854 (PMC3567135; doi:10.1371/journal.pcbi.1002854)
Supplement: Dataset S1 — GATE software. Dataset S1 bundled with this paper contains a distribution of GATE (or see http://gate.ac.uk/download/). (TGZ) [file pcbi.1002854.s001.tgz › plos-gate/src/gate/resources/creole/coref/find_quotation_marks.jape]

/*
*  find_quotation_marks.jape
*
* Copyright (c) 1998-2004, The University of Sheffield.
*
*  This file is part of GATE (see http://gate.ac.uk/), and is free
*  software, licenced under the GNU Library General Public License,
*  Version 2, June 1991 (in the distribution as file licence.html,
*  and also available at http://gate.ac.uk/gate/licence.html).
*
*  Marin Dimitrov, 27 Jan 2002
*
*  $Id: find_quotation_marks.jape 5922 2004-07-21 17:10:11Z akshay $
*/

Phase: find_quotation_marks
Input: Token Split
Options: control = appelt

Macro:QUOTE
(
   {Token.kind=="punctuation",Token.string == "\""} |
   (
      {Token.kind=="symbol",Token.string == "`"}
      {Token.kind=="symbol",Token.string == "`"}
   ) |
   (
      {Token.kind=="punctuation",Token.string == "'"}
      {Token.kind=="punctuation",Token.string == "'"}
   )
)

Rule: find_quote_positive
Priority:10
(
   (QUOTE)
) :quote_mark
-->
:quote_mark.tempQuoteMark = {}


Rule: find_quote_negative
Priority:1
(
   {Token}
) :non_quote_mark
-->
:non_quote_mark.tempNonQuoteMark = {}


Rule: create_missing_end_quote
Priority:10
(
   ({Split}) :missing_quote
   (QUOTE)
)
-->
:missing_quote.tempQuoteMark = {quote_type="artificial"}
