# Supplementary material for: Getting More Out of Biomedical Documents with GATE's Full Lifecycle Open Source Text Analytics
Source: PLoS Comput Biol. 2013 Feb 7;9(2):e1002854. doi: 10.1371/journal.pcbi.1002854 (PMC3567135; doi:10.1371/journal.pcbi.1002854)
Supplement: Dataset S1 — GATE software. Dataset S1 bundled with this paper contains a distribution of GATE (or see http://gate.ac.uk/download/). (TGZ) [file pcbi.1002854.s001.tgz › plos-gate/src/gate/resources/creole/coref/quoted.jape]

/*
*  quoted.jape
*
* Copyright (c) 1998-2004, The University of Sheffield.
*
*  This file is part of GATE (see http://gate.ac.uk/), and is free
*  software, licenced under the GNU Library General Public License,
*  Version 2, June 1991 (in the distribution as file licence.html,
*  and also available at http://gate.ac.uk/gate/licence.html).
*
*  Marin Dimitrov, 14/Jan/2002
*  
*  Andrew Borthwick, Spock Networks, 8/26/2008:  
*  Efficiency modfication to rule_Q1 to remove leading and trailing ( {tempQuoteMark} )*
*  This greatly improved speed and had no impact on the module's logic.
*
*  $Id: quoted.jape 11880 2009-11-03 13:29:39Z markagreenwood $
*/


Phase:quoted
Input: tempNonQuoteMark tempQuoteMark
Options: control = first

//adds the qouted attribute to the sentence annotations

/*
Macro: QUOTE
(
   {Token.kind=="punctuation",Token.string == "\""}
)

Macro: NON_QUOTE
(
   {Token.kind=="word"} |
   {Token.kind=="symbol"} |
   {Token.kind=="number"} |
   {Token.kind=="space"} |
   //these are for non-quote punctuation
   {Token.kind=="punctuation",Token.string=="!"} |
   {Token.kind=="punctuation",Token.string=="!"} |
   {Token.kind=="punctuation",Token.string=="#"} |
   {Token.kind=="punctuation",Token.string=="%"} |
   {Token.kind=="punctuation",Token.string=="&"} |
   {Token.kind=="punctuation",Token.string=="'"} |
   {Token.kind=="punctuation",Token.string=="*"} |
   {Token.kind=="punctuation",Token.string==","} |
   {Token.kind=="punctuation",Token.string=="."} |
   {Token.kind=="punctuation",Token.string=="/"} |
   {Token.kind=="punctuation",Token.string==":"} |
   {Token.kind=="punctuation",Token.string==";"} |
   {Token.kind=="punctuation",Token.string=="|"} |
   {Token.kind=="punctuation",Token.string=="?"} |
   {Token.kind=="punctuation",Token.string=="@"} |
   {Token.kind=="punctuation",Token.string=="-"} |
   {Token.kind=="punctuation",Token.string=="_"} |
   {Token.kind=="punctuation",Token.string=="("} |
   {Token.kind=="punctuation",Token.string=="["} |
   {Token.kind=="punctuation",Token.string=="{"} |
   {Token.kind=="punctuation",Token.string=="<<"} |
   {Token.kind=="punctuation",Token.string==")"} |
   {Token.kind=="punctuation",Token.string=="]"} |
   {Token.kind=="punctuation",Token.string=="}"} |
   {Token.kind=="punctuation",Token.string==">>"}
)
*/
/*
Rule: rule_Q1
Priority:99
(
   ((NON_QUOTE)*)
   (QUOTE)
   ((NON_QUOTE)+) :quoted
   (QUOTE)
   ((NON_QUOTE)*)
)
-->
{
   gate.AnnotationSet quoted = (gate.AnnotationSet)bindings.get("quoted");

   gate.FeatureMap features = Factory.newFeatureMap();
   features.put("firedBy","rule_Q1");
   outputAS.add(quoted.firstNode(), quoted.lastNode(), "QuotedText", features);
}
*/


Rule: rule_Q1
Priority:99
(
   ( {tempQuoteMark} )
   ( {tempNonQuoteMark} )+ :quoted
   ( {tempQuoteMark} )
)
-->
{
   gate.AnnotationSet quoted = (gate.AnnotationSet)bindings.get("quoted");

   gate.FeatureMap features = Factory.newFeatureMap();
   features.put("firedBy","rule_Q1");
   outputAS.add(quoted.firstNode(), quoted.lastNode(), "QuotedText", features);
}
