# Supplementary material for: Getting More Out of Biomedical Documents with GATE's Full Lifecycle Open Source Text Analytics
Source: PLoS Comput Biol. 2013 Feb 7;9(2):e1002854. doi: 10.1371/journal.pcbi.1002854 (PMC3567135; doi:10.1371/journal.pcbi.1002854)
Supplement: Dataset S1 — GATE software. Dataset S1 bundled with this paper contains a distribution of GATE (or see http://gate.ac.uk/download/). (TGZ) [file pcbi.1002854.s001.tgz › plos-gate/src/gate/resources/creole/coref/ace-pronouns-print.jape]

/*
*  ace-pronouns-print.jape
*
* Copyright (c) 1998-2004, The University of Sheffield.
*
*  This file is part of GATE (see http://gate.ac.uk/), and is free
*  software, licenced under the GNU Library General Public License,
*  Version 2, June 1991 (in the distribution as file licence.html,
*  and also available at http://gate.ac.uk/gate/licence.html).
*
*  Marin DImitrov, 19/Dec/2001
* 
*  $Id: ace-pronouns-print.jape 5922 2004-07-21 17:10:11Z akshay $
*/

Phase:	PrintStats
Input: BODY TEXT
Options: control = appelt

/**
* Run on Original markups. There is only 1 BODY/TEXT annotation in each doc, so 
* I'm using it as a way of having a rul called once per document so I can 
* print out the stats
*/


Rule:printStats1
Priority:5
(
  ({BODY} | {TEXT})
)
-->
{      
  //Print the overall coref stats
    try{
        String prefix = "_03";
        String fileName = "d:/prj/coref/results/results" + prefix +".csv";
    
        Writer out = new FileWriter(fileName, true);
        BufferedWriter buff = new BufferedWriter(out);
        PrintWriter pwr = new PrintWriter(buff);
    
        pwr.print(doc.getName() + ",");
  
        List types = new ArrayList();
        types.add("WORDS");        
        types.add("i");
        types.add("me");
        types.add("you");
        types.add("him");
        types.add("he");
        types.add("she");
        types.add("her");
        types.add("it");
        types.add("we");
        types.add("us");
        types.add("they");
        types.add("them");
        types.add("my");
        types.add("mine");
        types.add("your");
        types.add("yours");
        types.add("his");
        types.add("hers");
        types.add("its");
        types.add("our");
        types.add("ours");
        types.add("their");
        types.add("theirs");
        types.add("myself");
        types.add("yourself");
        types.add("himself");
        types.add("herself");
        types.add("itself");
        types.add("oneself");
        types.add("ourselves");
        types.add("yourselves");
        types.add("themselves");    

        
        for(int i = 0; i< types.size(); i++) {    

            Integer cnt = (Integer)doc.getFeatures().get(types.get(i));                
        
            if (cnt == null) {
                cnt = new Integer(0);
            }
        
            pwr.print(types.get(i) +","+ cnt.toString() + ",");            
        }
    
        pwr.println();
        pwr.close();
        buff.close();
        out.close();
    }     
    catch (Exception ex) {
        Out.prln("Error: " + ex.getMessage());
    }      
}
