# Supplementary material for: Getting More Out of Biomedical Documents with GATE's Full Lifecycle Open Source Text Analytics
Source: PLoS Comput Biol. 2013 Feb 7;9(2):e1002854. doi: 10.1371/journal.pcbi.1002854 (PMC3567135; doi:10.1371/journal.pcbi.1002854)
Supplement: Dataset S1 — GATE software. Dataset S1 bundled with this paper contains a distribution of GATE (or see http://gate.ac.uk/download/). (TGZ) [file pcbi.1002854.s001.tgz › plos-gate/src/gate/resources/creole/bootstrap/Template/README]

___RESOURCE___

This directory has been created by the GATE bootstrap wizard.
The following files and directories have been created:

___RESOURCE___/
  |
  +-- src/
  |     put all your Java sources in here.
  +-- resources/
  |     any external files used by your plugin (e.g. configuration files,
  |     JAPE grammars, gazetteer lists, etc.) go in here.
  +-- build.xml
  |     Ant build file for building your plugin.
  +-- build.properties
  |     property definitions that control the build process go in here,
  |     in particular, make sure that gate.home points to your copy of GATE.
  +-- creole.xml
        plugin configuration file for GATE - edit this to add parameters, etc.,
        for your resources.

To build your plugin you can use Ant:

ant jar

This will compile the Java code and package the classes into a JAR file.  The
build file also has a target to create JavaDoc documentation - "ant javadoc".
If you run Ant without any arguments it will build everything in one pass.

The build process creates additional files and directories:

___RESOURCE___/
  |
  +-- classes/
  |     compiled classes are placed in here.
  +-- doc/
  |    +-- javadoc/
  +-- ___RESOURCE___.jar
