# Supplementary material for: Getting More Out of Biomedical Documents with GATE's Full Lifecycle Open Source Text Analytics
Source: PLoS Comput Biol. 2013 Feb 7;9(2):e1002854. doi: 10.1371/journal.pcbi.1002854 (PMC3567135; doi:10.1371/journal.pcbi.1002854)
Supplement: Dataset S1 — GATE software. Dataset S1 bundled with this paper contains a distribution of GATE (or see http://gate.ac.uk/download/). (TGZ) [file pcbi.1002854.s001.tgz › plos-gate/src/gate/resources/creole/bootstrap/Template/creole.xml]

<!-- creole.xml ___RESOURCE___ -->
<!--  ___AUTHOR___, ___DATE___ -->
<!-- $Id: creole.xml 9992 2008-10-31 16:53:29Z ian_roberts $ -->

<!--
This file just references the JAR file that contains the compiled resource.
Configuration is contained in the @CreoleResource annotation on 
___PACKAGE___.___CLASSNAME___.
-->

<CREOLE-DIRECTORY>
  <JAR SCAN="true">Template.jar</JAR>
</CREOLE-DIRECTORY>
