# Supplementary material for: Getting More Out of Biomedical Documents with GATE's Full Lifecycle Open Source Text Analytics
Source: PLoS Comput Biol. 2013 Feb 7;9(2):e1002854. doi: 10.1371/journal.pcbi.1002854 (PMC3567135; doi:10.1371/journal.pcbi.1002854)
Supplement: Dataset S1 — GATE software. Dataset S1 bundled with this paper contains a distribution of GATE (or see http://gate.ac.uk/download/). (TGZ) [file pcbi.1002854.s001.tgz › plos-gate/src/gate/resources/creole/bootstrap/Template/build.properties]

# $Id: build.properties 11755 2009-10-23 18:18:15Z johann_p $
#
# build.properties for ___RESOURCE___
#
# NOTE: plugins included in the GATE default plugin directory should
# work without this file being modified. This file should not be
# checked into the subversion repository in order to allow different
# settings for different people.
 
# gate.home - the location of your top-level GATE directory
# If your plugin is not located in the default plugins directory
# of gate (GATEHOME/plugins/) the full path of the GATE home direcoty
# should be specified here.
#
#gate.home=___GATEHOME___

# The name of this plugin.
# If you want to overwrite the name as specified in the build.xml file,
# you can do it here. 
#plugin.name=___RESOURCE___

# All other settings in the build.xml file can be overwritten here ...
#
