# Supplementary material for: Getting More Out of Biomedical Documents with GATE's Full Lifecycle Open Source Text Analytics
Source: PLoS Comput Biol. 2013 Feb 7;9(2):e1002854. doi: 10.1371/journal.pcbi.1002854 (PMC3567135; doi:10.1371/journal.pcbi.1002854)
Supplement: Dataset S1 — GATE software. Dataset S1 bundled with this paper contains a distribution of GATE (or see http://gate.ac.uk/download/). (TGZ) [file pcbi.1002854.s001.tgz › plos-gate/src/gate/resources/creole/bootstrap/Template/src/template/___CLASSNAME___.jav]

/*
 *  ___CLASSNAME___.java
 *
 *
 * Copyright (c) 2000-2001, The University of Sheffield.
 *
 * This file is part of GATE (see http://gate.ac.uk/), and is free
 * software, licenced under the GNU Library General Public License,
 * Version 2, June1991.
 *
 * A copy of this licence is included in the distribution in the file
 * licence.html, and is also available at http://gate.ac.uk/gate/licence.html.
 *
 *  ___AUTHOR___, ___DATE___
 *
 *  $Id: ___CLASSNAME___.jav 9992 2008-10-31 16:53:29Z ian_roberts $
 *
 * For details on the configuration options, see the user guide:
 * http://gate.ac.uk/cgi-bin/userguide/sec:creole-model:config
 */

package ___PACKAGE___;

import java.util.*;

import gate.*;
import gate.creole.*;
import gate.creole.metadata.*;
import gate.util.*;
import ___packages___.*;

/** 
 * This class is the implementation of the resource TEMPLATE.
 */
@CreoleResource(name = "Template",
        comment = "Add a descriptive comment about this resource")
public class ___CLASSNAME___ ___INTERFACES___ {

___CONTENT___
} // class ___CLASSNAME___
