# Supplementary material for: Getting More Out of Biomedical Documents with GATE's Full Lifecycle Open Source Text Analytics
Source: PLoS Comput Biol. 2013 Feb 7;9(2):e1002854. doi: 10.1371/journal.pcbi.1002854 (PMC3567135; doi:10.1371/journal.pcbi.1002854)
Supplement: Dataset S1 — GATE software. Dataset S1 bundled with this paper contains a distribution of GATE (or see http://gate.ac.uk/download/). (TGZ) [file pcbi.1002854.s001.tgz › plos-gate/src/gate/resources/gate.ac.uk/tests/demo.owl]

<?xml version="1.0"?>
<rdf:RDF
    xmlns:rdf="http://www.w3.org/1999/02/22-rdf-syntax-ns#"
    xmlns:xsd="http://www.w3.org/2001/XMLSchema#"
    xmlns:rdfs="http://www.w3.org/2000/01/rdf-schema#"
    xmlns:owl="http://www.w3.org/2002/07/owl#"
    xmlns="http://www.owl-ontologies.com/unnamed.owl#"
  xml:base="http://www.owl-ontologies.com/unnamed.owl">
  <owl:Ontology rdf:about=""/>
  <owl:Class rdf:ID="Person"/>
  <owl:Class rdf:ID="Charity">
    <rdfs:subClassOf>
      <owl:Class rdf:ID="Organization"/>
    </rdfs:subClassOf>
  </owl:Class>
  <owl:Class rdf:ID="Company">
    <rdfs:subClassOf rdf:resource="#Organization"/>
  </owl:Class>
  <owl:Class rdf:ID="Ministry">
    <rdfs:subClassOf>
      <owl:Class rdf:ID="Government"/>
    </rdfs:subClassOf>
  </owl:Class>
  <owl:Class rdf:ID="Province">
    <rdfs:subClassOf>
      <owl:Class rdf:ID="Location"/>
    </rdfs:subClassOf>
  </owl:Class>
  <owl:Class rdf:ID="Sportsman">
    <rdfs:subClassOf rdf:resource="#Person"/>
  </owl:Class>
  <owl:Class rdf:ID="Department">
    <rdfs:subClassOf>
      <owl:Class rdf:about="#Government"/>
    </rdfs:subClassOf>
  </owl:Class>
  <owl:Class rdf:ID="MoneyAmount"/>
  <owl:Class rdf:ID="City">
    <rdfs:subClassOf rdf:resource="#Location"/>
  </owl:Class>
  <owl:Class rdf:ID="Region">
    <rdfs:subClassOf rdf:resource="#Location"/>
  </owl:Class>
  <owl:Class rdf:ID="Politician">
    <rdfs:subClassOf rdf:resource="#Person"/>
  </owl:Class>
  <owl:Class rdf:ID="MediaPerson">
    <rdfs:subClassOf rdf:resource="#Person"/>
  </owl:Class>
  <owl:Class rdf:ID="Businessman">
    <rdfs:subClassOf rdf:resource="#Person"/>
  </owl:Class>
  <owl:Class rdf:about="Government">
    <rdfs:subClassOf rdf:resource="#Organization"/>
  </owl:Class>
  <owl:Class rdf:ID="Date"/>
  <owl:Class rdf:ID="Country">
    <rdfs:subClassOf rdf:resource="#Location"/>
  </owl:Class>
</rdf:RDF>

<!-- Created with Protege (with OWL Plugin 2.1, Build 284)  http://protege.stanford.edu -->
