# Supplementary material for: Getting More Out of Biomedical Documents with GATE's Full Lifecycle Open Source Text Analytics
Source: PLoS Comput Biol. 2013 Feb 7;9(2):e1002854. doi: 10.1371/journal.pcbi.1002854 (PMC3567135; doi:10.1371/journal.pcbi.1002854)
Supplement: Dataset S1 — GATE software. Dataset S1 bundled with this paper contains a distribution of GATE (or see http://gate.ac.uk/download/). (TGZ) [file pcbi.1002854.s001.tgz › plos-gate/src/gate/resources/gate.ac.uk/tests/email/test7.eml]

From oana@dcs.shef.ac.uk Wed Sep 13 13:05:23 2000
Status: O
X-Status: 
Date: Wed, 13 Sep 2000 13:05:22 +0100 (BST)
From: Oana Hamza <oana@dcs.shef.ac.uk>
X-Sender: oana@derwent
To: Cristian Ursu <cursu@dcs.shef.ac.uk>
cc: Oana Hamza <oana@dcs.shef.ac.uk>
Subject: Stupid things...
Message-ID: <Pine.SOL.3.91.1000913130311.19537A-100000@derwent>
MIME-Version: 1.0
Content-Type: TEXT/PLAIN; charset=US-ASCII

Prima lege: Nu este hdhfdsjkhf kjdsf#dsf
dsfksdajlfkjdf sd#fs
dsfj lfdsjlsdf dsf
sfdkjds;flkds;fg
lfg ;dkg;fd g;fdg
fdsg fd;ogd'g fds  fd'lgkd'fsg
dfg
