# Supplementary material for: Getting More Out of Biomedical Documents with GATE's Full Lifecycle Open Source Text Analytics
Source: PLoS Comput Biol. 2013 Feb 7;9(2):e1002854. doi: 10.1371/journal.pcbi.1002854 (PMC3567135; doi:10.1371/journal.pcbi.1002854)
Supplement: Dataset S1 — GATE software. Dataset S1 bundled with this paper contains a distribution of GATE (or see http://gate.ac.uk/download/). (TGZ) [file pcbi.1002854.s001.tgz › plos-gate/src/gate/resources/gate.ac.uk/tests/email/test2.eml]

From cursu@dcs.shef.ac.uk Wed Sep  6 10:35:50 2000
Status: O
X-Status: 
Date: Wed, 6 Sep 2000 10:35:49 +0100 (BST)
From: Cristian Ursu <cursu@dcs.shef.ac.uk>
X-Sender: cursu@derwent
To: Hamish Cunningham <hamish@dcs.shef.ac.uk>
Subject: Re: XML question
In-Reply-To: <39ABDA34.D20C1D36@dcs.shef.ac.uk>
Message-ID: <Pine.SOL.3.91.1000906103251.26010A-100000@derwent>
MIME-Version: 1.0
Content-Type: TEXT/PLAIN; charset=US-ASCII

Hi Hamish,
I am sure that my answer is comming to late but better late than never.
An XML document (with or without a DTD) must have only a root element.
It's not possible to have multiple trees.

Cristian


On Tue, 29 Aug 2000, Hamish Cunningham wrote:

> is it true that an XML document that has a DTD has to have 
> a non-repeating root element, i.e. has to form a single tree?
> 
> (I'd like to have a document which can be concatenated, which
> would imply multiple trees)
> 
> thanks
> 
> h
> 

From cursu@dcs.shef.ac.uk Wed Sep  6 10:51:45 2000
Status: O
X-Status: 
Date: Wed, 6 Sep 2000 10:51:44 +0100 (BST)
From: Cristian Ursu <cursu@dcs.shef.ac.uk>
X-Sender: cursu@derwent
To: Acasa <ica@bacau.iiruc.ro>
Subject: Re: Cum a fost calatoria?
In-Reply-To: <004c01c017d6$4f25ee60$854befd1@bacau.iiruc.ro>
Message-ID: <Pine.SOL.3.91.1000906105013.26010B-100000@derwent>
MIME-Version: 1.0
Content-Type: TEXT/PLAIN; charset=US-ASCII

E un raspuns scurt in Pine...
Trebuie sa-mi instalez calculatorul in noul birou si nu stiu cat timp va 
lua...
Asa ca pana atunci mailurile de la mine vor veni cu greutate...
Dupa aceea intram in normal...
Pe aici este o harabababura generala, generata de mutarea birourilor.

Cristi

On Wed, 6 Sep 2000, Acasa wrote:

>     Am asteptat aseara un telefon de la tine, dar cred ca ai ajuns destul de
> tirziu ...
>     Speram ca ai calatorit bine. Mama a fost tare necajita ieri cind a vazut
> ca a uitat sa-ti spuna sarmalele (le-a uitat in frigider) ... asta este,
> macar atita sa fi uitat ....
>      Adi m-a anuntat azi ca mai sta citeva zile (Luni si Marti) din
> saptamina viitoare si apoi va veni in Iasi sa lucreze la seekweek ... it's
> great!
>     pe curind :)
> 
> 

From cursu@dcs.shef.ac.uk Wed Sep  6 10:57:19 2000
Status: O
X-Status: 
Date: Wed, 6 Sep 2000 10:57:18 +0100 (BST)
From: Cristian Ursu <cursu@dcs.shef.ac.uk>
X-Sender: cursu@derwent
To: Adrian Dumitrascu <adumi@army.net>
Subject: Re: Ce faci ?
In-Reply-To: <003101bfff84$1fcedd80$1800a8c0@lipo>
Message-ID: <Pine.SOL.3.91.1000906105225.26010C-100000@derwent>
MIME-Version: 1.0
Content-Type: TEXT/PLAIN; charset=US-ASCII

Salve.
Am ajuns bine in Anglia... Fara nici un incident...
Bagajele mi-au venit la timp dat rotile mari din spate ale gemantanului 
mi le-au stricat.
Cred ca o sa -mi cumpar unul din fier.

Bine ca nu ai venit pentru ca nu cred ca ne intalneam.
Am gasit un tip la gara care ne-a dus pe Otopeni cu 150 de mii.
Asa ca am ajuns imediat in aeroport.
Imi pare rau ca nu am ajuns pe la frima la birouri sa imi iau ramas bun, 
dar o sa le scriu lui Ioana si Martin.
Deocamdata calculatorul meu nu e instalat si mail-ul acesta l-am scris cu 
un pine.
S-au mutat mult oameni cu birourile si pe aici e o harababura generala...
E fain ca vii in Iasi sa lucrezi iar la seekweek.

MAi vorbim in curand...
Am vazut si eu Gladiatorul... A fost primul film pe care l-am dat jos de 
pe Internet.
CU


On Sun, 6 Aug 2000, Adrian Dumitrascu wrote:

> Cum a fost drumul ?
> Ai ajuns cu bagajele intregi ?
> 
> Imi pare rau ca nu am venit ieri la gara, insa nu prea aveam cum. Saptamana
> asta incerc sa termin cat mai mult din ce ar fi de facut pentru Motoractive,
> dupa care ma intorc in Iasi sa lucrez la seekweek !
> 
> Am fost luni seara la Gladiator (un film). E fain (regie buna a luptelor +
> coloana sonora).
> Cum te simti iar in Anglia ?
> 
> 

From cursu@dcs.shef.ac.uk Wed Sep  6 11:00:59 2000
Status: O
X-Status: 
Date: Wed, 6 Sep 2000 11:00:58 +0100 (BST)
From: Cristian Ursu <cursu@dcs.shef.ac.uk>
X-Sender: cursu@derwent
To: Adrian Dumitrascu <adumi@army.net>
cc: c.ursu@dcs.shef.ac.uk
Subject: Re: your mail
In-Reply-To: <003b01bfff84$563d7f20$1800a8c0@lipo>
Message-ID: <Pine.SOL.3.91.1000906110015.26010D-100000@derwent>
MIME-Version: 1.0
Content-Type: TEXT/PLAIN; charset=US-ASCII

Da. Am citit si eu un mail care l-a trimis imediat dupa nunta.
Adevarul e ca am cam luat-o razna atunci.

Cristi

On Sun, 6 Aug 2000, Adrian Dumitrascu wrote:

> Martin a spus ca esti un "very good animator" si a fost "hyper-impressed" de
> tine la nunta.
> 
> 

From cursu@dcs.shef.ac.uk Wed Sep  6 11:14:01 2000
Status: O
X-Status: 
Date: Wed, 6 Sep 2000 11:14:00 +0100 (BST)
From: Cristian Ursu <cursu@dcs.shef.ac.uk>
X-Sender: cursu@derwent
To: mstobbs@motoractive.ro
Subject: Hello from England
Message-ID: <Pine.SOL.3.91.1000906110110.26010E-100000@derwent>
MIME-Version: 1.0
Content-Type: TEXT/PLAIN; charset=US-ASCII

Hi Martin,

First of all I am sorry that I couldn't make it to came in person at the 
company to see everybody before leaving but I'll be back this winter and 
hope to see you all then. 

I arrived safetely in Sheffield (with a little damage to my luggage by 
Lufthansa).
Here the wheater is very changing by this time.Right now it is very sunny.

I was very happy that you could make it to came to Adrian's wedding and I 
am glad that you and Ioana had a good time.

Here everybody changed their offices (mine too) and we have to organize 
everithing.
I wrote this message from another computer.
So until I'll have my own computer running again I'll be writting short 
and iregular messages.

I hope everything is fine at Motoractive.
Until my next message I wish you a good day.

CU soon.
 

From cursu@dcs.shef.ac.uk Wed Sep  6 11:23:33 2000
Status: O
X-Status: 
Date: Wed, 6 Sep 2000 11:23:30 +0100 (BST)
From: Cristian Ursu <cursu@dcs.shef.ac.uk>
X-Sender: cursu@derwent
To: itilea@motoractive.ro
Subject: Salutari din Anglia
Message-ID: <Pine.SOL.3.91.1000906111435.26010F-100000@derwent>
MIME-Version: 1.0
Content-Type: TEXT/PLAIN; charset=US-ASCII

Buna Ioana,

Ce mai faci ?
Eu imi cer scuze ca nu am reusit inainte de a pleca sa ajing pe la firma 
sa-mi iau ramas bun de la voi.
Inloc de ramas bun va fi un bine v-am gasit cand voi reveni in iarna.

Multumesc pentru ajutorul cu Lufthansa.
Am ajuns cu bine aici in Anglia si vad ca pe la universitate pe aici 
toata lume isi schimba birourile.
Acuma nu am nici birou si nici calculator (fiind tras pe tusa)...
Sper ca lucrurile sa reintre in normal cat mai curand posibil.
Pana atunci va pup, si va doresc sa va dublati/triplati numarul de clienti.


Cu drag,
Cristi
 


From cursu@dcs.shef.ac.uk Wed Sep  6 11:48:31 2000
Status: O
X-Status: 
Date: Wed, 6 Sep 2000 11:48:30 +0100 (BST)
From: Cristian Ursu <cursu@dcs.shef.ac.uk>
X-Sender: cursu@derwent
To: Hamish Cunningham <hamish@dcs.shef.ac.uk>
Subject: Re: XML question
In-Reply-To: <39B6726F.96C09D21@dcs.shef.ac.uk>
Message-ID: <Pine.SOL.3.91.1000906114104.2540A-100000@derwent>
MIME-Version: 1.0
Content-Type: TEXT/PLAIN; charset=US-ASCII


Glad to hear that.
I added for some time(but I forgot to mention) in gate.util a class called 
LAX (Lazy Api for XML) which simplifies even more the work with an XML document.
It's meant for processing like you did for creole metadata.
In future I'll add an example in ../doc/internal to show how to work with 
LAX.
 
Cristian

On Wed, 6 Sep 2000, Hamish Cunningham wrote:

> I figured it - but the good news is that I wrote an xml parser
> for creole metadata in 2 hours using your code - thanks!
> -- 
> 
> Dr. Hamish Cunningham
> Research Fellow in Computer Science, University of Sheffield
> http://www.dcs.shef.ac.uk/~hamish
> 

From cursu@dcs.shef.ac.uk Wed Sep  6 13:45:03 2000
Status: O
X-Status: 
Date: Wed, 6 Sep 2000 13:45:02 +0100 (BST)
From: Cristian Ursu <cursu@dcs.shef.ac.uk>
X-Sender: cursu@derwent
To: Oana Hamza <O.Hamza@dcs.shef.ac.uk>
Subject: Re: salut!
In-Reply-To: <002301c01843$18977b30$5f09a78f@dcs.shef.ac.uk>
Message-ID: <Pine.SOL.3.91.1000906134406.2540B-100000@derwent>
MIME-Version: 1.0
Content-Type: TEXT/PLAIN; charset=US-ASCII

l-am vazut pe aici...
s-ar putea sa fie in camera unde am fost noi pana acum 107.

C

On Wed, 6 Sep 2000, Oana Hamza wrote:

> A venit Hamish?
> Mersi, Oana
> 
> 
