# Supplementary material for: Getting More Out of Biomedical Documents with GATE's Full Lifecycle Open Source Text Analytics
Source: PLoS Comput Biol. 2013 Feb 7;9(2):e1002854. doi: 10.1371/journal.pcbi.1002854 (PMC3567135; doi:10.1371/journal.pcbi.1002854)
Supplement: Dataset S1 — GATE software. Dataset S1 bundled with this paper contains a distribution of GATE (or see http://gate.ac.uk/download/). (TGZ) [file pcbi.1002854.s001.tgz › plos-gate/src/gate/resources/gate.ac.uk/tests/email/test6.eml]

From sentto-1561398-7-cursu=dcs.shef.ac.uk@returns.onelist.com Mon Apr  3 22:09:12 2000
Received: from mv.egroups.com (mv.egroups.com [208.50.144.81])
	by cedar.dcs.shef.ac.uk (8.9.3+Sun/8.9.3) with SMTP id WAA06103
	for <cursu@dcs.shef.ac.uk>; Mon, 3 Apr 2000 22:09:10 +0100 (BST)
X-eGroups-Return: sentto-1561398-7-cursu=dcs.shef.ac.uk@returns.onelist.com
Received: from [10.1.10.35] by mv.egroups.com with NNFMP; 03 Apr 2000 22:08:22 -0000
Received: (qmail 32089 invoked from network); 3 Apr 2000 21:08:07 -0000
Received: from unknown (10.1.10.26) by m1.onelist.org with QMQP; 3 Apr 2000 21:08:07 -0000
Received: from unknown (HELO qg.egroups.com) (10.1.2.27) by mta1 with SMTP; 3 Apr 2000 21:08:07 -0000
Received: (qmail 32579 invoked from network); 3 Apr 2000 21:08:06 -0000
Received: from kiwi.opsynet.com (HELO mail.opsynet.com) (207.241.173.9) by qg.egroups.com with SMTP; 3 Apr 2000 21:08:06 -0000
Received: from sam (ppp19.opsynet.com [207.241.173.51]) by mail.opsynet.com (8.9.3/8.9.3) with SMTP id VAA03029 for <tpdg@egroups.com>; Mon, 3 Apr 2000 21:07:54 GMT
Message-ID: <001501bf9db0$c0703fd0$010de6a8@home>
To: <tpdg@egroups.com>
X-Priority: 3
X-MSMail-Priority: Normal
X-Mailer: Microsoft Outlook Express 5.00.2919.6700
X-MimeOLE: Produced By Microsoft MimeOLE V5.00.2919.6700
MIME-Version: 1.0
Mailing-List: list tpdg@egroups.com; contact tpdg-owner@egroups.com
Delivered-To: mailing list tpdg@egroups.com
Precedence: bulk
List-Unsubscribe: <mailto:tpdg-unsubscribe@egroups.com>
Date: Tue, 4 Apr 2000 00:07:32 +0300
X-eGroups-From: "Adrian Dumitrascu" <adumi@army.net>
From: "Adrian Dumitrascu" <adumi@army.net>
Reply-To: tpdg@egroups.com
Subject: [tpdg] web hosting 
Content-Type: text/plain; charset=US-ASCII
Content-Transfer-Encoding: 7bit
Content-Length: 241
Status: RO
X-Status: $$$$
X-UID: 0000000010

I found a good offer at http://www.shaforsystems.com/GoldPackage.htm
with 40$/month (plus the initial setup : 40$).


To Post a message, send it to:   tpdg@eGroups.com
To Unsubscribe, send a blank message to: tpdg-unsubscribe@eGroups.com


From lory@infoiasi.ro Tue Apr  4 09:25:22 2000
Received: from mail.opsynet.com (kiwi.opsynet.com [207.241.173.9])
	by cedar.dcs.shef.ac.uk (8.9.3+Sun/8.9.3) with ESMTP id JAA03113
	for <cursu@dcs.shef.ac.uk>; Tue, 4 Apr 2000 09:25:18 +0100 (BST)
Received: from sam (ppp03.opsynet.com [207.241.173.35])
	by mail.opsynet.com (8.9.3/8.9.3) with SMTP id IAA06731
	for <cursu@dcs.shef.ac.uk>; Tue, 4 Apr 2000 08:25:09 GMT
Message-ID: <005401bf9e0f$59748610$010de6a8@home>
From: "Aura URSU" <lory@infoiasi.ro>
To: "Cristian Ursu" <cursu@dcs.shef.ac.uk>
Subject: Sa stii ca acuma este corect...
Date: Tue, 4 Apr 2000 11:23:41 +0300
MIME-Version: 1.0
Content-Type: multipart/mixed;
	boundary="----=_NextPart_000_0050_01BF9E28.3B1F2300"
X-Priority: 3
X-MSMail-Priority: Normal
X-Mailer: Microsoft Outlook Express 5.00.2919.6700
X-MimeOLE: Produced By Microsoft MimeOLE V5.00.2919.6700
Content-Length: 5584
Status: RO
X-Status: $$$$
X-UID: 0000000011

This is a multi-part message in MIME format.

------=_NextPart_000_0050_01BF9E28.3B1F2300
Content-Type: multipart/alternative;
	boundary="----=_NextPart_001_0051_01BF9E28.3B1F2300"


------=_NextPart_001_0051_01BF9E28.3B1F2300
Content-Type: text/plain;
	charset="iso-8859-1"
Content-Transfer-Encoding: quoted-printable

M-am uitat si in fisier, si ti-am vazut adresele ....
Eu iti raspund la posta de la calculatorul lui Adi. I-am dat telefon =
mamei aseara si le-am spus ca te-ai cazat si ca ti-ai luat o sacosa mare =
de morcovi(a inceput sa rida.....) Ei fac bine, mama aseara punea miere =
la borcane  :(
Mi-a spus ca telefonul de la contabilitate merge, nu s-a stricat asa cum =
au banuit ei, asa ca tata trebuie sa verifice daca firul care face =
legatura intre calculator si telefon este bun!=20
In privinta intretinerii :
Eu am fost ieri si am platit-o, iar cea de la salubrizare mi-a spus ca =
pe luna februarie suntem trecute doua persoane.
Trebuia sa o platesc, pentru ca penalizarile cresteau....
Aseara cind a venit administratorul nu l-am mai intrebat cite persoane =
ne-a trecut, pentru ca m-a vazut si pe mine si pe Adi si ar fi fost =
jenant....daca a trecut doua este foarte  bine, daca a trecut trei nu =
este asa mare prapad, pentru ca oricum vecinii ne vad citi suntem si =
ni-i sculam in cap de pomana.....
Pai , iti doresc o zi buna de serviciu, si mult spor la invatat Java!
BYE for now!!
Te pupam,
A&A

------=_NextPart_001_0051_01BF9E28.3B1F2300
Content-Type: text/html;
	charset="iso-8859-1"
Content-Transfer-Encoding: quoted-printable

<!DOCTYPE HTML PUBLIC "-//W3C//DTD HTML 4.0 Transitional//EN">
<HTML><HEAD>
<META content=3D"text/html; charset=3Diso-8859-1" =
http-equiv=3DContent-Type>
<META content=3D"MSHTML 5.00.2920.0" name=3DGENERATOR>
<STYLE></STYLE>
</HEAD>
<BODY bgColor=3D#ffffff>
<DIV><FONT face=3DArial size=3D2>M-am uitat si in fisier, si ti-am vazut =
adresele=20
....</FONT></DIV>
<DIV><FONT face=3DArial size=3D2>Eu iti raspund la posta de la =
calculatorul lui Adi.=20
I-am dat telefon mamei aseara si le-am spus ca te-ai cazat si ca ti-ai =
luat o=20
sacosa mare de morcovi(a inceput sa rida.....) Ei fac bine, mama aseara =
punea=20
miere la borcane&nbsp; :(</FONT></DIV>
<DIV><FONT face=3DArial size=3D2>Mi-a spus ca telefonul de la =
contabilitate merge,=20
nu s-a stricat asa cum au banuit ei, asa ca tata trebuie sa verifice =
daca firul=20
care face legatura intre calculator si telefon este bun! </FONT></DIV>
<DIV><FONT face=3DArial size=3D2>In privinta intretinerii :</FONT></DIV>
<DIV><FONT face=3DArial size=3D2>Eu am fost ieri si am platit-o, iar cea =
de la=20
salubrizare mi-a spus ca pe luna februarie suntem trecute&nbsp;doua=20
persoane.</FONT></DIV>
<DIV><FONT face=3DArial size=3D2>Trebuia sa o platesc, pentru ca =
penalizarile=20
cresteau....</FONT></DIV>
<DIV><FONT face=3DArial size=3D2>Aseara cind a venit administratorul nu =
l-am mai=20
intrebat cite persoane ne-a trecut, pentru ca m-a vazut si pe mine si pe =
Adi si=20
ar fi fost jenant....daca a trecut doua este foarte  bine, daca a trecut =
trei nu=20
este asa mare prapad, pentru ca oricum vecinii ne vad citi suntem si =
ni-i sculam=20
in cap de pomana.....</FONT></DIV>
<DIV><FONT face=3DArial size=3D2>Pai , iti doresc o zi buna de serviciu, =
si mult=20
spor la invatat Java!</FONT></DIV>
<DIV><FONT face=3DArial size=3D2>BYE for now!!</FONT></DIV>
<DIV><FONT face=3DArial size=3D2>Te pupam,</FONT></DIV>
<DIV><FONT face=3DArial size=3D2>A&amp;A</FONT></DIV></BODY></HTML>

------=_NextPart_001_0051_01BF9E28.3B1F2300--

------=_NextPart_000_0050_01BF9E28.3B1F2300
Content-Type: application/octet-stream;
	name="adresele.csv"
Content-Transfer-Encoding: quoted-printable
Content-Disposition: attachment;
	filename="adresele.csv"

First Name;Last Name;Middle Name;Name;Nickname;E-mail Address;Home =
Street;Home City;Home Postal Code;Home State;Home Country;Home =
Phone;Home Fax;Mobile Phone;Personal Web Page;Business Street;Business =
City;Business Postal Code;Business State;Business Country;Business Web =
Page;Business Phone;Business Fax;Pager;Company;Job =
Title;Department;Office Location;Notes
;;;Adrian Dumitrascu;;adumi@infoiasi.ro;;;;;;;;;;;;;;;;;;;;;;;
;;;asp@lists.lco.net;;asp@lists.lco.net;;;;;;;;;;;;;;;;;;;;;;;
;;;asptips@zdtips.com;;asptips@zdtips.com;;;;;;;;;;;;;;;;;;;;;;;
;;;Cristian Marius URSU;;crys@army.net;;;;;;;;;;;;;;;;;;;;;;;
;;;Cristian Marius URSU;;cursu@infoiasi.ro;;;;;;;;;;;;;;;;;;;;;;;
;;;Cristian URSU;;crisaura@mail.dntis.ro;;;;;;;;;;;;;;;;;;;;;;;
;;;Gill Wells;;g.wells@dcs.shef.ac.uk;;;;;;;;;;;;;;;;;;;;;;;
;;;HAMZA Roxana Oana;;hoana@infoiasi.ro;;;;;;;;;;;;;;;;;;;;;;;
;;;Kelli-Fox@astrology.com;;Kelli-Fox@astrology.com;;;;;;;;;;;;;;;;;;;;;;=
;
;;;listmaster@intraware.com;;listmaster@intraware.com;;;;;;;;;;;;;;;;;;;;=
;;;
;;;Ovidiu Craciun;;ocraciun@nodes.ro;;;;;;;;;;;;;;;;;;;;;;;
;;;sara@sara-freder.com;;sara@sara-freder.com;;;;;;;;;;;;;;;;;;;;;;;
;;;Simona Orzan;;simona@thor.infoiasi.ro;;;;;;;;;;;;;;;;;;;;;;;
;;;Software Express;;Express@zdemail.zdlists.com;;;;;;;;;;;;;;;;;;;;;;;
;;;SUNIL GADKARI;;sunil_gadkari@yahoo.com;;;;;;;;;;;;;;;;;;;;;;;
;;;'tpdg@egroups.com';;tpdg@egroups.com;;;;;;;;;;;;;;;;;;;;;;;
;;;URSU Aura;;lory@infoiasi.ro;;;;;;;;;;;;;;;;;;;;;;;
;;;URSU Cristian;;cursu@thor.infoiasi.ro;;;;;;;;;;;;;;;;;;;;;;;
;;;Valentin Tablan;;v.tablan@sheffield.ac.uk;;;;;;;;;;;;;;;;;;;;;;;
;;;win2000tips@zdtips.com;;win2000tips@zdtips.com;;;;;;;;;;;;;;;;;;;;;;;
;;;'xsl-list@mulberrytech.com';;xsl-list@mulberrytech.com;;;;;;;;;;;;;;;;=
;;;;;;;

------=_NextPart_000_0050_01BF9E28.3B1F2300--


From sentto-1561398-9-cursu=dcs.shef.ac.uk@returns.onelist.com Tue Apr  4 09:37:23 2000
Received: from mailhub2.shef.ac.uk (mailhub2.shef.ac.uk [143.167.2.154])
	by cedar.dcs.shef.ac.uk (8.9.3+Sun/8.9.3) with ESMTP id JAA04681
	for <cursu@dcs.shef.ac.uk>; Tue, 4 Apr 2000 09:37:18 +0100 (BST)
Received: from b05.egroups.com ([207.138.41.189])
	by mailhub2.shef.ac.uk with smtp (Exim 3.02 #2)
	id 12cNkA-0005ZU-00
	for cursu@dcs.shef.ac.uk; Tue, 04 Apr 2000 08:27:23 +0100
X-eGroups-Return: sentto-1561398-9-cursu=dcs.shef.ac.uk@returns.onelist.com
Received: from [10.1.10.36] by b05.egroups.com with NNFMP; 04 Apr 2000 07:27:16 -0000
Received: (qmail 7010 invoked from network); 4 Apr 2000 07:27:13 -0000
Received: from unknown (10.1.10.26) by m2.onelist.org with QMQP; 4 Apr 2000 07:27:13 -0000
Received: from unknown (HELO q8.egroups.com) (10.1.2.31) by mta1 with SMTP; 4 Apr 2000 07:27:13 -0000
Received: (qmail 18806 invoked from network); 4 Apr 2000 07:27:10 -0000
Received: from kiwi.opsynet.com (HELO mail.opsynet.com) (207.241.173.9) by mx3.egroups.com with SMTP; 4 Apr 2000 07:27:10 -0000
Received: from sam (ppp03.opsynet.com [207.241.173.35]) by mail.opsynet.com (8.9.3/8.9.3) with SMTP id HAA05666 for <tpdg@egroups.com>; Tue, 4 Apr 2000 07:26:59 GMT
Message-ID: <002d01bf9e07$3a8508e0$010de6a8@home>
To: <tpdg@egroups.com>
References: <01BF9E10.C5303740.mstobbs@motoractive.ro>
X-Priority: 3
X-MSMail-Priority: Normal
X-Mailer: Microsoft Outlook Express 5.00.2919.6700
X-MimeOLE: Produced By Microsoft MimeOLE V5.00.2919.6700
MIME-Version: 1.0
Mailing-List: list tpdg@egroups.com; contact tpdg-owner@egroups.com
Delivered-To: mailing list tpdg@egroups.com
Precedence: bulk
List-Unsubscribe: <mailto:tpdg-unsubscribe@egroups.com>
Date: Tue, 4 Apr 2000 10:22:32 +0300
X-eGroups-From: "Adrian Dumitrascu" <adumi@army.net>
From: "Adrian Dumitrascu" <adumi@army.net>
Reply-To: tpdg@egroups.com
Subject: Re: [tpdg] web hosting   
Content-Type: text/plain; charset=US-ASCII
Content-Transfer-Encoding: 7bit
Content-Length: 1075
Status: RO
X-Status: $$$$
X-UID: 0000000012

Don't buy it yet. Let me send them an e-mail in order to clarify some
aspects.

----- Original Message -----
From: "Martin Stobbs" <mstobbs@motoractive.ro>
To: <tpdg@egroups.com>
Sent: Tuesday, April 04, 2000 8:35 AM
Subject: RE: [tpdg] web hosting


> If this is the one you want I will buy it today.
> Martin
>
> -----Original Message-----
> From: Adrian Dumitrascu [SMTP:adumi@army.net]
> Sent: Tuesday, April 04, 2000 12:08 AM
> To: tpdg@egroups.com
> Subject: [tpdg] web hosting
>
> I found a good offer at http://www.shaforsystems.com/GoldPackage.htm
> with 40$/month (plus the initial setup : 40$).


------------------------------------------------------------------------
@Backup- Protect and Access your data any time, any where on the net.
Try @Backup FREE and recieve 300 points from mypoints.com Install now:
http://click.egroups.com/1/2345/1/_/347472/_/954833235/
------------------------------------------------------------------------

To Post a message, send it to:   tpdg@eGroups.com
To Unsubscribe, send a blank message to: tpdg-unsubscribe@eGroups.com


From sentto-1561398-8-cursu=dcs.shef.ac.uk@returns.onelist.com Tue Apr  4 09:38:46 2000
Received: from mailhub2.shef.ac.uk (mailhub2.shef.ac.uk [143.167.2.154])
	by cedar.dcs.shef.ac.uk (8.9.3+Sun/8.9.3) with ESMTP id JAA05438
	for <cursu@dcs.shef.ac.uk>; Tue, 4 Apr 2000 09:38:45 +0100 (BST)
Received: from ej.egroups.com ([208.50.144.75])
	by mailhub2.shef.ac.uk with smtp (Exim 3.02 #2)
	id 12cLzK-0003VQ-00
	for cursu@dcs.shef.ac.uk; Tue, 04 Apr 2000 06:34:54 +0100
X-eGroups-Return: sentto-1561398-8-cursu=dcs.shef.ac.uk@returns.onelist.com
Received: from [10.1.10.38] by ej.egroups.com with NNFMP; 04 Apr 2000 05:34:46 -0000
Received: (qmail 7308 invoked from network); 4 Apr 2000 05:34:44 -0000
Received: from unknown (10.1.10.26) by m4.onelist.org with QMQP; 4 Apr 2000 05:34:44 -0000
Received: from unknown (HELO q8.egroups.com) (10.1.2.31) by mta1 with SMTP; 4 Apr 2000 05:34:44 -0000
Received: (qmail 32474 invoked from network); 4 Apr 2000 05:34:42 -0000
Received: from relay.logicnet.ro (193.226.80.252) by mx3.egroups.com with SMTP; 4 Apr 2000 05:34:42 -0000
Received: from mstobbs (dial03-as1.logicnet.ro [193.254.47.66]) by relay.logicnet.ro (8.9.3/8.9.3) with SMTP id IAA03683 for <tpdg@egroups.com>; Tue, 4 Apr 2000 08:35:00 +0300
Received: by localhost with Microsoft MAPI; Tue, 4 Apr 2000 08:35:45 +0300
Message-ID: <01BF9E10.C5303740.mstobbs@motoractive.ro>
To: "'tpdg@egroups.com'" <tpdg@egroups.com>
Organization: Motoractive SA
X-Mailer: Microsoft Internet E-mail/MAPI - 8.0.0.4211
MIME-Version: 1.0
Mailing-List: list tpdg@egroups.com; contact tpdg-owner@egroups.com
Delivered-To: mailing list tpdg@egroups.com
Precedence: bulk
List-Unsubscribe: <mailto:tpdg-unsubscribe@egroups.com>
Date: Tue, 4 Apr 2000 08:35:42 +0300
X-eGroups-From: Martin Stobbs <mstobbs@motoractive.ro>
From: Martin Stobbs <mstobbs@motoractive.ro>
Reply-To: tpdg@egroups.com
Subject: RE: [tpdg] web hosting  
Content-Type: text/plain; charset=US-ASCII
Content-Transfer-Encoding: 7bit
Content-Length: 865
Status: RO
X-Status: $$$$
X-UID: 0000000013

If this is the one you want I will buy it today.
Martin

-----Original Message-----
From:	Adrian Dumitrascu [SMTP:adumi@army.net]
Sent:	Tuesday, April 04, 2000 12:08 AM
To:	tpdg@egroups.com
Subject:	[tpdg] web hosting 

I found a good offer at http://www.shaforsystems.com/GoldPackage.htm
with 40$/month (plus the initial setup : 40$).


To Post a message, send it to:   tpdg@eGroups.com
To Unsubscribe, send a blank message to: tpdg-unsubscribe@eGroups.com

------------------------------------------------------------------------
You can win $1000!
Just one of 1000 great reasons to visit eGroups!
Click here:
http://click.egroups.com/1/2865/1/_/347472/_/954826486/
------------------------------------------------------------------------

To Post a message, send it to:   tpdg@eGroups.com
To Unsubscribe, send a blank message to: tpdg-unsubscribe@eGroups.com
