# Supplementary material for: Getting More Out of Biomedical Documents with GATE's Full Lifecycle Open Source Text Analytics
Source: PLoS Comput Biol. 2013 Feb 7;9(2):e1002854. doi: 10.1371/journal.pcbi.1002854 (PMC3567135; doi:10.1371/journal.pcbi.1002854)
Supplement: Dataset S1 — GATE software. Dataset S1 bundled with this paper contains a distribution of GATE (or see http://gate.ac.uk/download/). (TGZ) [file pcbi.1002854.s001.tgz › plos-gate/src/gate/resources/gate.ac.uk/tests/email/test4.eml]

From Your_Astrologer@astrology.com Wed Apr  5 09:50:38 2000
Content-Type: text/plain; charset=us-ascii
plain:
Content-Transfer-Encoding: 7bit
Content-Length: 2277
Status: RO
X-Status: $$$$
X-UID: 0000000052

-----------------------------------------------------------------
          Will your storybook life become a fairy tale?
                       New Printed Reports.
  http://chartshop.com/scripts/runisa.dll?AO:PRINTEDSHOP::DAILY
-----------------------------------------------------------------

Greetings Capricorn,

Here is your horoscope for Wednesday, April 5:

If you don't take care of yourself, no one else will. Intimacy 
has a claustrophobic quality, while obligation lacks all heart 
and soul. Drown your existential dilemma in a deluge of busy 
work.

For Cancer,
