# Supplementary material for: Getting More Out of Biomedical Documents with GATE's Full Lifecycle Open Source Text Analytics
Source: PLoS Comput Biol. 2013 Feb 7;9(2):e1002854. doi: 10.1371/journal.pcbi.1002854 (PMC3567135; doi:10.1371/journal.pcbi.1002854)
Supplement: Dataset S1 — GATE software. Dataset S1 bundled with this paper contains a distribution of GATE (or see http://gate.ac.uk/download/). (TGZ) [file pcbi.1002854.s001.tgz › plos-gate/src/gate/resources/gate.ac.uk/tests/email/test8.eml]

From <IMAP4.psuedo.sims> Wed Sep 13 18:19:03 2000
Date: Wed, 13 Sep 2000 18:19:03 +0100 (BST)
From: Postmaster
Subject: IMAP4 Server Data-DO NOT DELETE
Content-Length: 95
Mime-Version: 1.0
Status: RO
X-IMAP: 968769084 59

This message is from the IMAP server.
VERY IMPORTANT Server DATA.


--END+PSEUDO--

From richard.spinks@corp.vavo.com Wed Sep 13 18:31:16 2000
Received: from planer.vavo.com ([209.202.160.37])
	by cedar.dcs.shef.ac.uk (8.9.3+Sun/8.9.3) with ESMTP id SAA01501
	for <cursu@dcs.shef.ac.uk>; Wed, 13 Sep 2000 18:31:15 +0100 (BST)
Received: by planer.vavo.com (Postfix)
	id 4FB0D20082; Wed, 13 Sep 2000 12:05:52 -0400 (EDT)
Delivered-To: 8373jhdskjsh7dss@vavo.com
Received: from rgs (lon-gw.vavo.com [212.161.31.189])
	by planer.vavo.com (Postfix) with SMTP
	id C1B6020065; Wed, 13 Sep 2000 12:05:49 -0400 (EDT)
From: "Richard Spinks" <richard.spinks@corp.vavo.com>
To: "Rgs@Vavo. Com" <rgs@vavo.com>
Subject: PETROL and DIESEL...available now with Vavo
Date: Wed, 13 Sep 2000 17:17:54 +0100
Message-ID: <LPBBKAOPLNLDABFPEGDOOECBCIAA.richard.spinks@corp.vavo.com>
MIME-Version: 1.0
Content-Type: text/plain;
	charset="iso-8859-1"
Content-Transfer-Encoding: 7bit
X-Priority: 1 (Highest)
X-MSMail-Priority: High
X-Mailer: Microsoft Outlook IMO, Build 9.0.2416 (9.0.2910.0)
X-MimeOLE: Produced By Microsoft MimeOLE V5.50.4133.2400
Importance: High
Content-Length: 866

Dear Vavo Member

If you're sitting at home afraid to go out in case you run out of fuel,
visit Vavo and find out just where there is petrol available

We have managed to get hold of the full list of fuel stations that have
received deliveries today, right across the UK!!

It has been confirmed as accurate by several sources and so we've decided to
make it available to you as part of our commitment to adding value to our
members

You simply need to follow this link
http://www.vavo.com/travel/petrolavail.asp and download the list, I then
recommend that you get the number of your nearest garages and ring and
confirm that fuel is still available

You may wish to forward this to friends and family in order to bring them
'up to speed'

Happy Motoring!

RGS

Richard G Spinks
Founder

Tel; +44 (0)7803 599 355

www.vavo.com
www.vavo.de
www.vavo.se
www.vavo.org


From hamish Wed Sep 13 18:36:02 2000
Received: from mailhub1.shef.ac.uk (mailhub1.shef.ac.uk [143.167.1.9])
	by cedar.dcs.shef.ac.uk (8.9.3+Sun/8.9.3) with ESMTP id SAA01735;
	Wed, 13 Sep 2000 18:36:00 +0100 (BST)
Received: from ridingwood.shef.ac.uk ([143.167.59.249])
	by mailhub1.shef.ac.uk with esmtp (Exim 3.02 #2)
	id 13ZGS0-0001qo-00; Wed, 13 Sep 2000 18:36:00 +0100
Received: from RIDINGWOOD/SpoolDir by ridingwood.shef.ac.uk (Mercury 1.46);
    13 Sep 00 18:36:00 +0100
Received: from SpoolDir by RIDINGWOOD (Mercury 1.46); 13 Sep 00 18:35:46 +0100
Received: from dcs.shef.ac.uk (143.167.212.229) by ridingwood.shef.ac.uk (Mercury 1.46) with ESMTP;
    13 Sep 00 18:35:39 +0100
Message-ID: <39BFAC72.76D727CA@dcs.shef.ac.uk>
Date: Wed, 13 Sep 2000 17:33:54 +0100
From: Hamish Cunningham <hamish>
X-Mailer: Mozilla 4.5 [en] (WinNT; I)
X-Accept-Language: en
MIME-Version: 1.0
To: lucy <lucy@dcs.shef.ac.uk>, wells <wells@dcs.shef.ac.uk>
CC: Christian Ursu <cursu@dcs.shef.ac.uk>
Subject: [Fwd: JBuilder 4]
Content-Type: text/plain; charset=us-ascii
Content-Transfer-Encoding: 7bit
Content-Length: 626

lucy

please order this asap; christian and gill have details if you need them

can we (me, you, gill) meet next week to talk about how orders are
managed? my main concern is that I never know what status an order is
at after asking for it; perhaps we can organise some sort of tracking
arrangement

thanks

hamish


Cristian URSU wrote:
> 
> Maybe you know already the JBuilder 4 is on the market.
> If you want to have a look @ http://www.borland.com you will see what is all
> about.
> 
> Cristian

-- 

Dr. Hamish Cunningham
Research Fellow in Computer Science, University of Sheffield
http://www.dcs.shef.ac.uk/~hamish


From owner-nlp Wed Sep 13 18:38:02 2000
Received: (from majordomo@localhost)
	by cedar.dcs.shef.ac.uk (8.9.3+Sun/8.9.3) id SAA02176
	for nlp-outgoing; Wed, 13 Sep 2000 18:37:50 +0100 (BST)
Received: from mailhub1.shef.ac.uk (mailhub1.shef.ac.uk [143.167.1.9])
	by cedar.dcs.shef.ac.uk (8.9.3+Sun/8.9.3) with ESMTP id SAA02171
	for <nlp@dcs.shef.ac.uk>; Wed, 13 Sep 2000 18:37:48 +0100 (BST)
Received: from ridingwood.shef.ac.uk ([143.167.59.249])
	by mailhub1.shef.ac.uk with esmtp (Exim 3.02 #2)
	id 13ZGTk-0001rd-00
	for nlp@dcs.shef.ac.uk; Wed, 13 Sep 2000 18:37:48 +0100
Received: from RIDINGWOOD/SpoolDir by ridingwood.shef.ac.uk (Mercury 1.46);
    13 Sep 00 18:37:48 +0100
Received: from SpoolDir by RIDINGWOOD (Mercury 1.46); 13 Sep 00 18:37:35 +0100
Received: from dcs.shef.ac.uk (143.167.212.229) by ridingwood.shef.ac.uk (Mercury 1.46) with ESMTP;
    13 Sep 00 18:37:27 +0100
Message-ID: <39BFBA9E.EAD699FF@dcs.shef.ac.uk>
Date: Wed, 13 Sep 2000 18:34:22 +0100
From: Hamish Cunningham <hamish>
X-Mailer: Mozilla 4.5 [en] (WinNT; I)
X-Accept-Language: en
MIME-Version: 1.0
To: nlp <nlp@dcs.shef.ac.uk>
Subject: I'm off sick
Content-Type: text/plain; charset=us-ascii
Content-Transfer-Encoding: 7bit
Sender: owner-nlp
Precedence: bulk
Content-Length: 44

and may not be back till next week

hamish


From ssdhanoa@us.ibm.com Wed Sep 13 22:18:08 2000
Received: from fenrir.info.uaic.ro (fenrir.info.uaic.ro [193.231.30.197])
	by cedar.dcs.shef.ac.uk (8.9.3+Sun/8.9.3) with ESMTP id WAA10282
	for <cursu@dcs.shef.ac.uk>; Wed, 13 Sep 2000 22:18:05 +0100 (BST)
Received: from thor.infoiasi.ro (IDENT:root@thor.net.infoiasi.ro [192.168.30.194])
	by fenrir.info.uaic.ro (8.9.3/8.9.3) with ESMTP id AAA02880
	for <cursu@fenrir.info.uaic.ro>; Thu, 14 Sep 2000 00:17:36 +0300
Received: from e31.bld.us.ibm.com (e31.co.us.ibm.com [32.97.110.129])
	by thor.infoiasi.ro (8.9.3/8.9.3) with ESMTP id AAA17952
	for <cursu@infoiasi.ro>; Thu, 14 Sep 2000 00:18:01 +0300
Received: from westrelay01.boulder.ibm.com (westrelay01.boulder.ibm.com [9.99.132.204])
	by e31.bld.us.ibm.com (8.9.3/8.9.3) with ESMTP id RAA27426
	for <cursu@infoiasi.ro>; Wed, 13 Sep 2000 17:11:41 -0400
Received: from f5n80e (d03nm112h.boulder.ibm.com [9.99.140.80])
	by westrelay01.boulder.ibm.com (8.8.8m3/NCO v4.93) with ESMTP id PAA161250
	for <cursu@infoiasi.ro>; Wed, 13 Sep 2000 15:17:41 -0600
Importance: Normal
Subject: "Bigger than Java and XML"
To: "Frank Carlos/Santa Teresa/IBM" <solrac@us.ibm.com>
X-Mailer: Lotus Notes Release 5.0a  May 4, 1999
Message-ID: <OFF85F8EED.8F512B90-ON87256959.0073F3E9@LocalDomain>
From: "Shailendra S Dhanoa/Cupertino/IBM" <ssdhanoa@us.ibm.com>
Date: Wed, 13 Sep 2000 15:08:48 -0600
X-MIMETrack: Serialize by Router on D03NM112/03/M/IBM(Release 5.0.3 (Intl)|21 March 2000) at
 09/13/2000 03:09:32 PM
MIME-Version: 1.0
Content-type: text/plain; charset=us-ascii
Content-Length: 1606

-----------------------------------------------------------------------------------------------------------------------------------------------------------------------------------------------------------------


IBM's Rod Smith explains Web Services and UDDI
IBM announces UDDI and Web services, the next-generation architecture for
e-business. Take a look at an interview with Rod Smith the Vice President
of Emerging Technology, Software Group, IBM. He gives a brief overview of
the Web Services architecture and an in-depth discussion of what it means
to you.. Rod states, quite confidently, that "we absolutely believe this is
bigger than Java and XML". You can also download the Web Services Toolkit
Version 1.1 and try it yourself.
Here is Rod's Interview:
http://www-4.ibm.com/software/developer/library/w-int.html?open&l=317,t=gr,p=rdsmint
Here is the Toolkit download:
http://www.alphaworks.ibm.com/tech/webservicestoolkit?open&l=xm4jlst,t=gr,p=wstkit
-----------------------------------------------------------------------------------------------------------------------------------------------------------------------------------------------------------------


Ariba, Microsoft, Sun and IBM announce new standard for B2B electronic
commerce
Thirty-six technology companies, led by Ariba Inc., IBM Corp., Sun, and
Microsoft Corp., have joined to create a global Internet standard designed
to accelerate e-commerce.UDDI and Web services, the next-generation
architecture for e-business.
Here is the article:
http://www-4.ibm.com/software/developer/library/w-uddi.html?open&l=317,t=gr,p=webserv


From getminted@getminted.com Wed Sep 13 22:41:07 2000
Received: from ants.getminted.co.uk ([212.23.60.120])
	by cedar.dcs.shef.ac.uk (8.9.3+Sun/8.9.3) with SMTP id WAA10955
	for <cursu@dcs.shef.ac.uk>; Wed, 13 Sep 2000 22:41:06 +0100 (BST)
From: getminted@getminted.com
Message-Id: <200009132141.WAA10955@cedar.dcs.shef.ac.uk>
Received: (qmail 30905 invoked from network); 13 Sep 2000 21:40:04 -0000
Received: from localhost (HELO ants.cashcade.co.uk) (127.0.0.1)
  by localhost with SMTP; 13 Sep 2000 21:40:04 -0000
Date: Wed, 13 Sep 2000 22:40:04 +0100
To: cursu@dcs.shef.ac.uk
Cc: 
Subject: It's showtime - more money
Content-Length: 1184

Dear cristian

My trivia games are now connected to the big prize diallers. This means
more CASH....lots more CASH!

I'm now giving away a massive �700 per session in my funky 70's
multiplayer trivia quiz game - getminted fever.
http://www.getminted.com/dpages/fever/index.html The game lasts under
three minutes and if you finish in the top 50 you are guaranteed a minimum
prize of �5. The current session has only just begun and the top prize is
�100 so come along and getminted.

I'm also giving away a �20 jackpot per game if you answer ten questions
correctly in my 50's trivia game - getminted original.
http://www.getminted.com/dpages/original/index.html

There really is no easier way to getminted - so come and join me and the
other contestants in the trivia games rooms now!

Oh and by the way, thanks for testing my special local rate diallers.
They're long gone now baby so you will need to visit my site to download
the new ones to play for big cash.

Goodluck and getminted!

Bob Cash
http://www.getminted.com

PS. Remember you can also win �1,000,000 by registering six numbers in the
getminted quick free lottery draw.
http://www.getminted.com/dpages/quick/index.html

From owner-gate2 Thu Sep 14 00:06:58 2000
Received: (from majordomo@localhost)
	by cedar.dcs.shef.ac.uk (8.9.3+Sun/8.9.3) id AAA13692
	for gate2-outgoing; Thu, 14 Sep 2000 00:06:54 +0100 (BST)
Received: from redmires.dcs.shef.ac.uk (redmires.dcs.shef.ac.uk [143.167.9.64])
	by cedar.dcs.shef.ac.uk (8.9.3+Sun/8.9.3) with ESMTP id AAA13680
	for <gate2@dcs.shef.ac.uk>; Thu, 14 Sep 2000 00:06:51 +0100 (BST)
Received: (from valyt@localhost)
	by redmires.dcs.shef.ac.uk (8.9.3/8.8.7) id BAA07889
	for gate2@dcs.shef.ac.uk; Thu, 14 Sep 2000 01:07:56 +0100
Date: Thu, 14 Sep 2000 01:07:56 +0100
Message-Id: <200009140007.BAA07889@redmires.dcs.shef.ac.uk>
X-Authentication-Warning: redmires.dcs.shef.ac.uk: valyt set sender to v.tablan@sheffield.ac.uk using -f
Subject: >>> GATE automated build results <<<
From: Gate Linux(tm) tester <v.tablan@sheffield.ac.uk>
To: Gate developpers <gate2@dcs.shef.ac.uk>
Sender: owner-gate2
Precedence: bulk
Content-Length: 9747

/opt/jdk1.3/bin/javac -g:none -O -d ../classes -sourcepath ../src -classpath ../classes:../lib/junit.jar:../lib/jgl3.1.0.jar:../lib/orajdbc2.zip:../lib/jacl.jar:../lib/oro.jar:../lib/postgres6.5-jdbc1.2.jar:../lib/graph_drawing.jar:../lib/javacompiler.jar:../lib/jaxp.jar:../lib/SunXmlParser.jar:../lib/jigsaw.jar:../lib/gnu-regexp-1.0.8.jar: ../src/gate/TestGate.java
/opt/jdk1.3/bin/javac -g:none -O -d ../classes -sourcepath ../src -classpath ../classes:../lib/junit.jar:../lib/jgl3.1.0.jar:../lib/orajdbc2.zip:../lib/jacl.jar:../lib/oro.jar:../lib/postgres6.5-jdbc1.2.jar:../lib/graph_drawing.jar:../lib/javacompiler.jar:../lib/jaxp.jar:../lib/SunXmlParser.jar:../lib/jigsaw.jar:../lib/gnu-regexp-1.0.8.jar: ../src/gate/AnnotationGraph.java
/opt/jdk1.3/bin/javac -g:none -O -d ../classes -sourcepath ../src -classpath ../classes:../lib/junit.jar:../lib/jgl3.1.0.jar:../lib/orajdbc2.zip:../lib/jacl.jar:../lib/oro.jar:../lib/postgres6.5-jdbc1.2.jar:../lib/graph_drawing.jar:../lib/javacompiler.jar:../lib/jaxp.jar:../lib/SunXmlParser.jar:../lib/jigsaw.jar:../lib/gnu-regexp-1.0.8.jar: ../src/gate/corpora/EmailDocumentFormat.java
/opt/jdk1.3/bin/javac -g:none -O -d ../classes -sourcepath ../src -classpath ../classes:../lib/junit.jar:../lib/jgl3.1.0.jar:../lib/orajdbc2.zip:../lib/jacl.jar:../lib/oro.jar:../lib/postgres6.5-jdbc1.2.jar:../lib/graph_drawing.jar:../lib/javacompiler.jar:../lib/jaxp.jar:../lib/SunXmlParser.jar:../lib/jigsaw.jar:../lib/gnu-regexp-1.0.8.jar: ../src/gate/corpora/RtfDocumentFormat.java
/opt/jdk1.3/bin/javac -g:none -O -d ../classes -sourcepath ../src -classpath ../classes:../lib/junit.jar:../lib/jgl3.1.0.jar:../lib/orajdbc2.zip:../lib/jacl.jar:../lib/oro.jar:../lib/postgres6.5-jdbc1.2.jar:../lib/graph_drawing.jar:../lib/javacompiler.jar:../lib/jaxp.jar:../lib/SunXmlParser.jar:../lib/jigsaw.jar:../lib/gnu-regexp-1.0.8.jar: ../src/gate/corpora/SgmlDocumentFormat.java
/opt/jdk1.3/bin/javac -g:none -O -d ../classes -sourcepath ../src -classpath ../classes:../lib/junit.jar:../lib/jgl3.1.0.jar:../lib/orajdbc2.zip:../lib/jacl.jar:../lib/oro.jar:../lib/postgres6.5-jdbc1.2.jar:../lib/graph_drawing.jar:../lib/javacompiler.jar:../lib/jaxp.jar:../lib/SunXmlParser.jar:../lib/jigsaw.jar:../lib/gnu-regexp-1.0.8.jar: ../src/gate/email/TestEmail.java
/opt/jdk1.3/bin/javac -g:none -O -d ../classes -sourcepath ../src -classpath ../classes:../lib/junit.jar:../lib/jgl3.1.0.jar:../lib/orajdbc2.zip:../lib/jacl.jar:../lib/oro.jar:../lib/postgres6.5-jdbc1.2.jar:../lib/graph_drawing.jar:../lib/javacompiler.jar:../lib/jaxp.jar:../lib/SunXmlParser.jar:../lib/jigsaw.jar:../lib/gnu-regexp-1.0.8.jar: ../src/gate/gui/AnnotationSetTableModel.java
/opt/jdk1.3/bin/javac -g:none -O -d ../classes -sourcepath ../src -classpath ../classes:../lib/junit.jar:../lib/jgl3.1.0.jar:../lib/orajdbc2.zip:../lib/jacl.jar:../lib/oro.jar:../lib/postgres6.5-jdbc1.2.jar:../lib/graph_drawing.jar:../lib/javacompiler.jar:../lib/jaxp.jar:../lib/SunXmlParser.jar:../lib/jigsaw.jar:../lib/gnu-regexp-1.0.8.jar: ../src/gate/gui/ColorGenerator.java
/opt/jdk1.3/bin/javac -g:none -O -d ../classes -sourcepath ../src -classpath ../classes:../lib/junit.jar:../lib/jgl3.1.0.jar:../lib/orajdbc2.zip:../lib/jacl.jar:../lib/oro.jar:../lib/postgres6.5-jdbc1.2.jar:../lib/graph_drawing.jar:../lib/javacompiler.jar:../lib/jaxp.jar:../lib/SunXmlParser.jar:../lib/jigsaw.jar:../lib/gnu-regexp-1.0.8.jar: ../src/gate/gui/DocumentViewer.java
/opt/jdk1.3/bin/javac -g:none -O -d ../classes -sourcepath ../src -classpath ../classes:../lib/junit.jar:../lib/jgl3.1.0.jar:../lib/orajdbc2.zip:../lib/jacl.jar:../lib/oro.jar:../lib/postgres6.5-jdbc1.2.jar:../lib/graph_drawing.jar:../lib/javacompiler.jar:../lib/jaxp.jar:../lib/SunXmlParser.jar:../lib/jigsaw.jar:../lib/gnu-regexp-1.0.8.jar: ../src/gate/gui/DragLabel.java
/opt/jdk1.3/bin/javac -g:none -O -d ../classes -sourcepath ../src -classpath ../classes:../lib/junit.jar:../lib/jgl3.1.0.jar:../lib/orajdbc2.zip:../lib/jacl.jar:../lib/oro.jar:../lib/postgres6.5-jdbc1.2.jar:../lib/graph_drawing.jar:../lib/javacompiler.jar:../lib/jaxp.jar:../lib/SunXmlParser.jar:../lib/jigsaw.jar:../lib/gnu-regexp-1.0.8.jar: ../src/gate/gui/ExtensionFileFilter.java
/opt/jdk1.3/bin/javac -g:none -O -d ../classes -sourcepath ../src -classpath ../classes:../lib/junit.jar:../lib/jgl3.1.0.jar:../lib/orajdbc2.zip:../lib/jacl.jar:../lib/oro.jar:../lib/postgres6.5-jdbc1.2.jar:../lib/graph_drawing.jar:../lib/javacompiler.jar:../lib/jaxp.jar:../lib/SunXmlParser.jar:../lib/jigsaw.jar:../lib/gnu-regexp-1.0.8.jar: ../src/gate/gui/ProgressListenerAdaptor.java
/opt/jdk1.3/bin/javac -g:none -O -d ../classes -sourcepath ../src -classpath ../classes:../lib/junit.jar:../lib/jgl3.1.0.jar:../lib/orajdbc2.zip:../lib/jacl.jar:../lib/oro.jar:../lib/postgres6.5-jdbc1.2.jar:../lib/graph_drawing.jar:../lib/javacompiler.jar:../lib/jaxp.jar:../lib/SunXmlParser.jar:../lib/jigsaw.jar:../lib/gnu-regexp-1.0.8.jar: ../src/gate/gui/WaitDialog.java
/opt/jdk1.3/bin/javac -g:none -O -d ../classes -sourcepath ../src -classpath ../classes:../lib/junit.jar:../lib/jgl3.1.0.jar:../lib/orajdbc2.zip:../lib/jacl.jar:../lib/oro.jar:../lib/postgres6.5-jdbc1.2.jar:../lib/graph_drawing.jar:../lib/javacompiler.jar:../lib/jaxp.jar:../lib/SunXmlParser.jar:../lib/jigsaw.jar:../lib/gnu-regexp-1.0.8.jar: ../src/gate/jape/Compiler.java
/opt/jdk1.3/bin/javac -g:none -O -d ../classes -sourcepath ../src -classpath ../classes:../lib/junit.jar:../lib/jgl3.1.0.jar:../lib/orajdbc2.zip:../lib/jacl.jar:../lib/oro.jar:../lib/postgres6.5-jdbc1.2.jar:../lib/graph_drawing.jar:../lib/javacompiler.jar:../lib/jaxp.jar:../lib/SunXmlParser.jar:../lib/jigsaw.jar:../lib/gnu-regexp-1.0.8.jar: ../src/gate/jape/JdmException.java
/opt/jdk1.3/bin/javac -g:none -O -d ../classes -sourcepath ../src -classpath ../classes:../lib/junit.jar:../lib/jgl3.1.0.jar:../lib/orajdbc2.zip:../lib/jacl.jar:../lib/oro.jar:../lib/postgres6.5-jdbc1.2.jar:../lib/graph_drawing.jar:../lib/javacompiler.jar:../lib/jaxp.jar:../lib/SunXmlParser.jar:../lib/jigsaw.jar:../lib/gnu-regexp-1.0.8.jar: ../src/gate/jape/gui/JapeGUI.java
/opt/jdk1.3/bin/javac -g:none -O -d ../classes -sourcepath ../src -classpath ../classes:../lib/junit.jar:../lib/jgl3.1.0.jar:../lib/orajdbc2.zip:../lib/jacl.jar:../lib/oro.jar:../lib/postgres6.5-jdbc1.2.jar:../lib/graph_drawing.jar:../lib/javacompiler.jar:../lib/jaxp.jar:../lib/SunXmlParser.jar:../lib/jigsaw.jar:../lib/gnu-regexp-1.0.8.jar: ../src/gate/jape/TestJape2.java
/opt/jdk1.3/bin/javac -g:none -O -d ../classes -sourcepath ../src -classpath ../classes:../lib/junit.jar:../lib/jgl3.1.0.jar:../lib/orajdbc2.zip:../lib/jacl.jar:../lib/oro.jar:../lib/postgres6.5-jdbc1.2.jar:../lib/graph_drawing.jar:../lib/javacompiler.jar:../lib/jaxp.jar:../lib/SunXmlParser.jar:../lib/jigsaw.jar:../lib/gnu-regexp-1.0.8.jar: ../src/gate/util/DumbTokeniser.java
/opt/jdk1.3/bin/javac -g:none -O -d ../classes -sourcepath ../src -classpath ../classes:../lib/junit.jar:../lib/jgl3.1.0.jar:../lib/orajdbc2.zip:../lib/jacl.jar:../lib/oro.jar:../lib/postgres6.5-jdbc1.2.jar:../lib/graph_drawing.jar:../lib/javacompiler.jar:../lib/jaxp.jar:../lib/SunXmlParser.jar:../lib/jigsaw.jar:../lib/gnu-regexp-1.0.8.jar: ../src/gate/util/InvalidDatabaseException.java
/opt/jdk1.3/bin/javac -g:none -O -d ../classes -sourcepath ../src -classpath ../classes:../lib/junit.jar:../lib/jgl3.1.0.jar:../lib/orajdbc2.zip:../lib/jacl.jar:../lib/oro.jar:../lib/postgres6.5-jdbc1.2.jar:../lib/graph_drawing.jar:../lib/javacompiler.jar:../lib/jaxp.jar:../lib/SunXmlParser.jar:../lib/jigsaw.jar:../lib/gnu-regexp-1.0.8.jar: ../src/gate/util/Lax.java
/opt/jdk1.3/bin/javac -g:none -O -d ../classes -sourcepath ../src -classpath ../classes:../lib/junit.jar:../lib/jgl3.1.0.jar:../lib/orajdbc2.zip:../lib/jacl.jar:../lib/oro.jar:../lib/postgres6.5-jdbc1.2.jar:../lib/graph_drawing.jar:../lib/javacompiler.jar:../lib/jaxp.jar:../lib/SunXmlParser.jar:../lib/jigsaw.jar:../lib/gnu-regexp-1.0.8.jar: ../src/gate/util/ProgressPrinter.java
/opt/jdk1.3/bin/javac -g:none -O -d ../classes -sourcepath ../src -classpath ../classes:../lib/junit.jar:../lib/jgl3.1.0.jar:../lib/orajdbc2.zip:../lib/jacl.jar:../lib/oro.jar:../lib/postgres6.5-jdbc1.2.jar:../lib/graph_drawing.jar:../lib/javacompiler.jar:../lib/jaxp.jar:../lib/SunXmlParser.jar:../lib/jigsaw.jar:../lib/gnu-regexp-1.0.8.jar: ../src/gate/util/Scratch.java
/opt/jdk1.3/bin/javac -g:none -O -d ../classes -sourcepath ../src -classpath ../classes:../lib/junit.jar:../lib/jgl3.1.0.jar:../lib/orajdbc2.zip:../lib/jacl.jar:../lib/oro.jar:../lib/postgres6.5-jdbc1.2.jar:../lib/graph_drawing.jar:../lib/javacompiler.jar:../lib/jaxp.jar:../lib/SunXmlParser.jar:../lib/jigsaw.jar:../lib/gnu-regexp-1.0.8.jar: ../src/gate/util/TemplateLaxErrorHandler.java
cd ../src/gate && cp -R resources ../../classes/gate
cd ../classes/gate/resources && rm -r `find . -name CVS -print`
./jdk.sh javac -classpath ../classes -d testpkg testpkg/Dummy.java
/opt/jdk1.3/bin/javac -classpath ../classes -d testpkg testpkg/Dummy.java
cd testpkg && ../jdk.sh jar cvf ../TestJdk.jar testpkg/Dummy.class
/opt/jdk1.3/bin/jar cvf ../TestJdk.jar testpkg/Dummy.class
added manifest
adding: testpkg/Dummy.class(in = 272) (out= 206)(deflated 24%)
./jdk.sh javac -classpath ../classes -d testpkg testpkg/Test*.java
/opt/jdk1.3/bin/javac -classpath ../classes -d testpkg testpkg/TestPR1.java testpkg/TestPR2.java
cd testpkg && ../jdk.sh jar cvf ../TestResources.jar \
  testpkg/Test*.class creole.xml
/opt/jdk1.3/bin/jar cvf ../TestResources.jar testpkg/TestPR1.class testpkg/TestPR2.class creole.xml
added manifest
adding: testpkg/TestPR1.class(in = 629) (out= 388)(deflated 38%)
adding: testpkg/TestPR2.class(in = 629) (out= 388)(deflated 38%)
adding: creole.xml(in = 449) (out= 234)(deflated 47%)

From owner-gate2 Thu Sep 14 00:06:59 2000
Received: (from majordomo@localhost)
	by cedar.dcs.shef.ac.uk (8.9.3+Sun/8.9.3) id AAA13711
	for gate2-outgoing; Thu, 14 Sep 2000 00:06:56 +0100 (BST)
Received: from redmires.dcs.shef.ac.uk (redmires.dcs.shef.ac.uk [143.167.9.64])
	by cedar.dcs.shef.ac.uk (8.9.3+Sun/8.9.3) with ESMTP id AAA13682
	for <gate2@dcs.shef.ac.uk>; Thu, 14 Sep 2000 00:06:51 +0100 (BST)
Received: (from valyt@localhost)
	by redmires.dcs.shef.ac.uk (8.9.3/8.8.7) id BAA07894
	for gate2@dcs.shef.ac.uk; Thu, 14 Sep 2000 01:07:56 +0100
Date: Thu, 14 Sep 2000 01:07:56 +0100
Message-Id: <200009140007.BAA07894@redmires.dcs.shef.ac.uk>
X-Authentication-Warning: redmires.dcs.shef.ac.uk: valyt set sender to v.tablan@sheffield.ac.uk using -f
Subject: >>> GATE automated test results <<<
From: Gate Linux(tm) tester <v.tablan@sheffield.ac.uk>
To: Gate developpers <gate2@dcs.shef.ac.uk>
Sender: owner-gate2
Precedence: bulk
Content-Length: 372

cd ../src && for f in `find . -name '*.jape' -print |grep -v resources`; \
do cp $f ../classes/$f; done
./jdk.sh java -Djava.compiler=none -classpath gate.jar \
  junit.textui.TestRunner gate.TestGate
/opt/jdk1.3/bin/java -Djava.compiler=none -classpath gate.jar junit.textui.TestRunner gate.TestGate
..........................................
Time: 34.31

OK (42 tests)


From contact@bananalotto.co.uk Thu Sep 14 01:05:39 2000
Received: from i02sv2035.ids2.intelonline.com ([147.208.6.144])
	by cedar.dcs.shef.ac.uk (8.9.3+Sun/8.9.3) with ESMTP id BAA15571
	for <cursu@dcs.shef.ac.uk>; Thu, 14 Sep 2000 01:05:37 +0100 (BST)
From: contact@bananalotto.co.uk
Received: from mail pickup service by i02sv2035.ids2.intelonline.com with Microsoft SMTPSVC;
	 Wed, 13 Sep 2000 23:09:09 +0000
To: <cursu@dcs.shef.ac.uk>
Subject: Results of the bananalotto.co.uk draw
Date: Wed, 13 Sep 2000 23:09:08 -0000
X-MimeOLE: Produced By Microsoft MimeOLE V4.72.3612.1700
Message-ID: <0c4d40909230d90I02SV2035@i02sv2035.ids2.intelonline.com>
Content-Length: 1210

Dear Cristian URSU

Thank you for playing at Bananalotto !
Today�s draw has just taken place.
The winning numbers were : 10-28-9-39-32-16
The winning Banana number was 24

1 of your numbers, from the 1st time you played on Wednesday, September
13, 2000, matched the winning numbers.
Just to remind you���.
Your numbers  were : 1-3-10-18-22-34
Your Banana bonus number was : 36

2 of your numbers, from the 2nd time you played on Wednesday, September
13, 2000, matched the winning numbers.
Just to remind you���.
Your numbers  were : 9-18-23-30-32-37
Your Banana bonus number was : 21

1 of your numbers, from the 3rd time you played on Wednesday, September
13, 2000, matched the winning numbers.
Just to remind you���.
Your numbers  were : 2-16-24-31-44-48
Your Banana bonus number was : 15

You didn't win today, but Bananalotto is all about luck.
And, your luck may change at any second.
So head back over to www.bananalotto.co.uk to get back in the game.
Tomorrow�s draw is just around the corner, and you have three chances to
win it!

Prepare to be a millionaire.

Good Luck!
The Bananalotto Team
www.bananalotto.co.uk

P.S. - As a registered user you can play in less than a minute! Fast, easy
and fun!


From return@mail.luckysurf.com Thu Sep 14 01:15:26 2000
Received: from mailer.luckysurf.com (mailer.luckysurf.com [208.178.31.157])
	by cedar.dcs.shef.ac.uk (8.9.3+Sun/8.9.3) with SMTP id BAA15902
	for <cursu@dcs.shef.ac.uk>; Thu, 14 Sep 2000 01:15:25 +0100 (BST)
Received: (qmail 26152 invoked by uid 0); 14 Sep 2000 00:14:38 -0000
Date: 14 Sep 2000 00:14:38 -0000
Message-ID: <20000914001438.26151.qmail@mailer.luckysurf.com>
From: LuckySurf <members@mail.luckysurf.com>
Subject: LuckySurf.com results
To: cursu@dcs.shef.ac.uk
MIME-Version: 1.0
Content-Type: multipart/alternative;
	boundary="----=_NextPart_76856476"
Content-Length: 4969

This is a multi-part message in MIME format.

------=_NextPart_76856476
Content-Type: text/plain; charset=ISO-8859-1
Content-Transfer-Encoding: 7bit


LuckySurf.com Results

 
Wednesday, September 13th, 2000
 

Dear Cristian URSU: 
 
Results of Drawing Held September 13th:
 

Winning Numbers
2-6-13-33-35-44-47 

Your Numbers
03-15-32-37-46-49-50
  
You can still qualify for tomorrow's Dream Drawing to 
win a Trip-for-Two to the World Series! Just match 
2-of-7 or more numbers anytime now through Thursday, 
September 14th, before 3:00 PM P.T. and you'll 
automatically be entered to win!
 
 
Click here to play the Daily Drawing for the $1-Million 
Jackpot:
 

Thank You and Good Luck,
The LuckySurf.com Team.

If the above link does not work, copy this URL and paste 
it into your browser's address field: 
http://www.luckysurf.com/play?action=game&promo=newresults&email=cursu@dcs.shef.ac.uk&passw=.l3DfmRMSN.M2


Neither this site nor this contest is affiliated with or 
endorsed by Major League Baseball Properties, Inc. 
"World Series" &reg; is the registered trademark of Major 
League Baseball entities. 
    
  


------=_NextPart_76856476
Content-Type: text/html; charset=ISO-8859-1
Content-Transfer-Encoding: 7bit

<!DOCTYPE HTML PUBLIC "-//W3C//DTD HTML 3.2 Final//EN">
<HTML><HEAD><TITLE></TITLE></HEAD><BODY>
<html>
<head><title>LuckySurf.com Results</title><meta http-equiv="Content-Type" content="text/html; charset=iso-8859-1"></head><body bgcolor="#FFFFFF" link="663399">
<table width="86%" border="0" cellspacing="0" cellpadding="5"><tr><td width="36%"><img src="http://www.luckysurf.com/pix/email_results2.gif" width="275" height="60"></td>
<td align="right" width="64%"><font face="Verdana, Arial, Helvetica, sans-serif" size="2"><b> 
Wednesday, September 13<sup>th</sup>, 2000</b></font></td>
</tr><tr><td colspan="2" align="center" height="137"> <p align="left"><font face="Verdana, Arial, Helvetica, sans-serif" size="2">

Dear Cristian URSU: </font><br></p><table width="70%" border="0" cellspacing="0" cellpadding="5"><tr>
<td><font face="Verdana, Arial, Helvetica, sans-serif" size="3" color="663399"><b> 
Results of Drawing Held September 13<sup>th</sup>:</b></font></td>
</tr></table><table width="70%" border="1" cellspacing="0" cellpadding="5" bgcolor="ffffcc" bordercolor="663399"><tr><td align="left" valign="middle" width="50%" height="20"><b><font face="Verdana, Arial, Helvetica, sans-serif" size="3"> 

Winning Numbers
</font></b></td><td width="50%" align="center" valign="middle" height="20"><font face="Verdana, Arial, Helvetica, sans-serif" size="3">2-6-13-33-35-44-47</font></td></tr><tr><td align="left" valign="middle" width="50%" height="20"><b><font face="Verdana, Arial, Helvetica, sans-serif" size="3"> 

Your Numbers
</font></b></td><td width="50%" align="center" valign="middle" height="20"><font face="Verdana, Arial, Helvetica, sans-serif" size="3">03-15-32-37-46-49-50</font></td></tr>
</table></td></tr><tr><td colspan="2"> <p><font face="Verdana, Arial, Helvetica, sans-serif" size="2"> <br>
</font><font face="Verdana, Arial, Helvetica, sans-serif" size="2"><b>You can still qualify</b> for tomorrow's <b>Dream Drawing</b> to<b><font color="ff3300"> 
</font></b>win <b><font color="#FF3300"></font><font face="Verdana, Arial, Helvetica, sans-serif" size="2"><b><font color="#FF3300">a Trip-for-Two to the </font></b></font><font color="#FF3300">World Series!</font> </b>Just match 
2-of-7 or more numbers anytime<b> now through Thursday, 
September 14th, </b>before 3:00 PM P.T. and you'll 
automatically be entered to win!</font></p>
<p><font face="Verdana, Arial, Helvetica, sans-serif" size="3" color="663399"><b> 
<a href="http://www.luckysurf.com/play?action=game&promo=newresults&email=cursu@dcs.shef.ac.uk&passw=.l3DfmRMSN.M2"> 
Click here to play the Daily Drawing for the $1-Million 
Jackpot</a>:
 </b></font><font face="Verdana, Arial, Helvetica, sans-serif"><a href="http://www.luckysurf.com/play?action=game&promo=newresults&email=cursu@dcs.shef.ac.uk&passw=.l3DfmRMSN.M2"><img src="http://www.luckysurf.com/LuckyDeals/news_go_but.gif" width="57" height="28" align="absmiddle" border="0"></a></font></p>
<p><font face="Verdana, Arial, Helvetica, sans-serif" size="2">
Thank You and Good Luck,<br>
The LuckySurf.com Team.</font><font face="Verdana, Arial, Helvetica, sans-serif"><br>
<br>
<font size="1">If the above link does not work, copy this URL and paste 
it into your browser's address field: <br>
http://www.luckysurf.com/play?action=game&promo=newresults&email=cursu@dcs.shef.ac.uk&passw=.l3DfmRMSN.M2</font></font></p>
<p><font face="Verdana, Arial, Helvetica, sans-serif" size="1">

Neither this site nor this contest is affiliated with or 
endorsed by Major League Baseball Properties, Inc. 
"World Series" <sup>&reg;</sup> is the registered trademark of Major 
League Baseball entities. </font></p>
    </td>
  </tr>
</table></body></html>
</BODY></HTML>

------=_NextPart_76856476--

From away.com_008888@away.customer-email.com Thu Sep 14 01:36:20 2000
Received: from svcds21.customer-email.com ([216.32.31.131])
	by cedar.dcs.shef.ac.uk (8.9.3+Sun/8.9.3) with ESMTP id BAA16554
	for <cursu@dcs.shef.ac.uk>; Thu, 14 Sep 2000 01:36:17 +0100 (BST)
Message-Id: <200009140036.BAA16554@cedar.dcs.shef.ac.uk>
Received: from PickupDirectory by svcds21.customer-email.com with SMTP (Microsoft Exchange Internet Mail Service Version 5.5.2448.0)
	id S6PGLCDK; Wed, 13 Sep 2000 17:35:04 -0700
From: "away.com" <away.com_008888@away.customer-email.com>
To: <cursu@dcs.shef.ac.uk>
Subject: Weekly Newsletter: September 13, 2000
Date: Wed, 13 Sep 2000 17:35:02 -0700
MIME-Version: 1.0
Content-Type: multipart/alternative;
	boundary="----=_NextPart_000_33DD3A_01C01DA8.F2800000"
X-Recipient_Key: 420257
X-Cq_Job: 8888
X-MimeOLE: Produced By Microsoft MimeOLE V4.72.3612.1700
Content-Length: 26461

This is a multi-part message in MIME format.

------=_NextPart_000_33DD3A_01C01DA8.F2800000
Content-Type: text/plain;
	charset="iso-8859-1"
Content-Transfer-Encoding: quoted-printable

<http://redir.cq0.net/r/default.asp?R=3D00000337400099652> =20
<http://redir.cq0.net/r/default.asp?R=3D00000337400099652>
<http://redir.cq0.net/r/default.asp?R=3D0000033eb00099652>
<http://redir.cq0.net/r/default.asp?R=3D00000337c00099652>
<http://redir.cq0.net/r/default.asp?R=3D0000033ed00099652&special_p=3D1>
<http://redir.cq0.net/r/default.asp?R=3D0000033b700099652>=20
<http://redir.cq0.net/r/default.asp?R=3D0000033ef00099652> =20
  =20
September 13, 2000 =20


Journey to Antarctica:
<http://redir.cq0.net/r/default.asp?R=3D00000368400099652&id=3D106012>  =
This
15-day journey includes an intensive exploration of the Antarctic
Peninsula and the surrounding islands and waterways. Save 25 percent,
more than $1,800 per person, on the Dec. 6, 2000 voyage. Price: $5720/14
days.   more
<http://redir.cq0.net/r/default.asp?R=3D00000368400099652&id=3D106012>=20
Baja Wildlife Safari Cruise:
<http://redir.cq0.net/r/default.asp?R=3D00000368400099652&id=3D106244>
Spend eight days leisurely cruising the Baja Peninsula, discovering
ancient cultures, exotic wildlife, pristine beaches, and blue water.
Save $400 per couple when you book before Dec. 1, 2000. Price: $2045/8
days.   more
<http://redir.cq0.net/r/default.asp?R=3D00000368400099652&id=3D106244>=20
Trek to Machu Picchu:
<http://redir.cq0.net/r/default.asp?R=3D00000368400099652&id=3D20921>  =
Walk
in the footsteps of the Incas on one of the world's oldest pilgrimages
along the Inca Trail to Machu Picchu in Peru. Save $100 on the Nov. 16,
2000 trip. Price: $995/11 days.   more
<http://redir.cq0.net/r/default.asp?R=3D00000368400099652&id=3D20921>=20


  =20
Lose 10 pounds in only 5 weeks with eDiets.com - personalized online
weight-loss programs with customized weekly menus, shopping lists,
online meetings, support boards, chats, nutrition tools, fitness tips,
motivational advice, and more! Click here
<http://redir.cq0.net/r/default.asp?R=3D00000362900099652&code=3D48002>  =
to
find out more.=20


In the Tracks of Champions:
<http://redir.cq0.net/r/default.asp?R=3D00000368800099652>  As the world
shifts its focus toward Sydney, take a tour of cities around the globe
that left an Olympic mark.   more
<http://redir.cq0.net/r/default.asp?R=3D00000368800099652>=20
Europe the Active Way:
<http://redir.cq0.net/r/default.asp?R=3D00000362a00099652>  Hiking and
biking the continent is the best way to experience the unique m=E9lange =
of
spectacular scenery mixed with cultural and architectural wonders. =20
more <http://redir.cq0.net/r/default.asp?R=3D00000362a00099652>=20
Biking Guadeloupe:
<http://redir.cq0.net/r/default.asp?R=3D00000368c00099652>  The ride is
challenging, but the rewards are well worth it. Rainforests, wildlife,
and an active volcano all factor into this island adventure.   more
<http://redir.cq0.net/r/default.asp?R=3D00000368c00099652>=20
The Most Happening Place This Week:
<http://redir.cq0.net/r/default.asp?R=3D00000362b00099652>  Vietnam's
Mid-Autumn Festival celebrates moon legends of the Duong Dynasty, but
dancing children are the stars of the show.   more
<http://redir.cq0.net/r/default.asp?R=3D00000362b00099652>=20


Discover new ways to enjoy autumn in New York.=20


Customer Service=20
Unsubscribe
Want to unsubscribe from this newsletter? Click Here
<http://away.com/un.tcl?id=3Dcursu@dcs.shef.ac.uk> =20
Your Account
Want to update your email address or change the format of your
newsletters? Click Here
<http://redir.cq0.net/r/default.asp?R=3D000003c9300099652> =20
Privacy
Want to read our privacy policy? Click Here
<http://redir.cq0.net/r/default.asp?R=3D000003c9700099652> =20


Our Pick of the Week=20
Outpost Magazine=20
<http://redir.cq0.net/r/default.asp?R=3D00000362800099652> Get lost with
Outpost, the bi-monthly adventure travel magazine for a new generation
of nomads. Special Away.com subscription rate is only $17 for 6 issues!=20
Learn more. <http://redir.cq0.net/r/default.asp?R=3D00000362800099652> =20


   WIN A TRIP TO AUSTRALIA!!! Send your friends and family a ZingCard
today for a chance to win a trip to Australia. Every time you send a
FREE ZingCard, between now and October 15, 2000, you will automatically
be entered to win. Click here
<http://redir.cq0.net/r/default.asp?R=3D000003c3000099652>  to find out
more.


   Looking for the perfect down sleeping bag, a birthday present for
Mom, or a street map of Bangkok? Check out the Away.com Marketplace.
It's your one-stop source for outdoor gear and apparel, travel books and
maps, world arts and crafts, magazines, film and more!   Click here
<http://redir.cq0.net/r/default.asp?R=3D000003cc800099652> .=20


This email was sent to: cursu@dcs.shef.ac.uk
------=_NextPart_000_33DD3A_01C01DA8.F2800000
Content-Type: text/html;
	charset="iso-8859-1"
Content-Transfer-Encoding: quoted-printable

<html>
<BODY BGCOLOR=3D"#ffffff" marginheight=3D"0" marginwidth=3D"0" =
leftmargin=3D"0">
<TABLE CELLPADDING=3D0 CELLSPACING=3D0 BORDER=3D0 WIDTH=3D730>
  <TR><TD><A =
HREF=3D"http://redir.cq0.net/r/default.asp?R=3D00000337400099652"><IMG =
SRC=3D"http://a1608.g.akamai.net/7/1608/1365/d75d3830e251f0/away.com/imag=
es/newsletters/weekly/miniaway%2Egif" BORDER=3D"0" WIDTH=3D"91" =
HEIGHT=3D"45"></A></TD><TD VALIGN=3Dbottom ALIGN=3Dleft><img =
src=3D"http://a1608.g.akamai.net/7/1608/1365/3452333ea033cb/away.com/imag=
es/newsletters/weekly/bluestrip%2Ejpg" border=3D"0" width=3D"394" =
height=3D"22"><IMG =
SRC=3D"http://a1608.g.akamai.net/7/1608/1365/6637125a17f973/away.com/imag=
es/newsletters/weekly/blue%2Egif" WIDTH=3D"245" HEIGHT=3D"22" =
border=3D"0"></TD>
  </TR>
  <!--TOP NAV STRIP-->
  <TR><TD COLSPAN=3D3><A =
HREF=3D"http://redir.cq0.net/r/default.asp?R=3D00000337400099652"><IMG =
SRC=3D"http://a1608.g.akamai.net/7/1608/1365/3c13ee7edfd152/away.com/imag=
es/newsletters/weekly/nav01%2Egif" BORDER=3D"0"></A><A =
HREF=3D"http://redir.cq0.net/r/default.asp?R=3D0000033eb00099652"><IMG =
SRC=3D"http://a1608.g.akamai.net/7/1608/1365/23d736eeeb7d87/away.com/imag=
es/newsletters/weekly/nav02%2Egif" BORDER=3D"0"></A><A =
HREF=3D"http://redir.cq0.net/r/default.asp?R=3D00000337c00099652"><IMG =
SRC=3D"http://a1608.g.akamai.net/7/1608/1365/9c0f2926c665cd/away.com/imag=
es/newsletters/weekly/nav03%2Egif" BORDER=3D"0"></A><A =
HREF=3D"http://redir.cq0.net/r/default.asp?R=3D0000033ed00099652&special_=
p=3D1"><IMG =
SRC=3D"http://a1608.g.akamai.net/7/1608/1365/b89e4cb0fada67/away.com/imag=
es/newsletters/weekly/nav04%2Egif" BORDER=3D"0"></A><A =
HREF=3D"http://redir.cq0.net/r/default.asp?R=3D0000033b700099652"><IMG =
SRC=3D"http://a1608.g.akamai.net/7/1608/1365/ba43aa5667ccf9/away.com/imag=
es/newsletters/weekly/nav05%2Egif" BORDER=3D"0"></A><IMG =
SRC=3D"http://a1608.g.akamai.net/7/1608/1365/bdef41d08dc6e4/away.com/imag=
es/newsletters/weekly/green%2Egif" BORDER=3D"0" WIDTH=3D"342" =
HEIGHT=3D"21"></TD></TR>
  <TR>
    <TD COLSPAN=3D3><IMG =
SRC=3D"http://a1608.g.akamai.net/7/1608/1365/c9b16b49d42827/away.com/imag=
es/newsletters/weekly/dots%2Egif" BORDER=3D"0" WIDTH=3D"730"></TD>
  </TR>
  <TR>
    <TD COLSPAN=3D3><a =
href=3D"http://redir.cq0.net/r/default.asp?R=3D0000033ef00099652"><IMG =
SRC=3D"http://a1608.g.akamai.net/7/1608/1365/b62a19bae5eaac/away.com/imag=
es/banners/091200-leaves%2Ejpg" BORDER=3D"0" width=3D"471"><IMG =
SRC=3D"http://a1608.g.akamai.net/7/1608/1365/3fbf517d653b4a/away.com/imag=
es/banners/091200-leaves-newsletter-right%2Egif" BORDER=3D"0" =
width=3D"259" height=3D"120"></a></TD>
  </TR>
  <TR>
    <TD COLSPAN=3D3><IMG =
SRC=3D"http://a1608.g.akamai.net/7/1608/1365/c9b16b49d42827/away.com/imag=
es/newsletters/weekly/dots%2Egif" BORDER=3D"0" WIDTH=3D"730"></TD>
  </TR>
  <TR><TD COLSPAN=3D3 VALIGN=3Dtop>
      <TABLE WIDTH=3D730 CELLPADDING=3D0 CELLSPACING=3D0 BORDER=3D0>
        <!--RIGHT SIDE NAV-->=20
        <TR>
          <TD VALIGN=3Dtop width=3D"544">
            <TABLE BORDER=3D0 CELLPADDING=3D0 CELLSPACING=3D0 =
WIDTH=3D530>
              <TR>
                <TD ROWSPAN=3D7>&nbsp;&nbsp;</TD>
                <TD><IMG =
SRC=3D"http://a1608.g.akamai.net/7/1608/1365/db45506b09d982/away.com/imag=
es/newsletters/weekly/t_main%2Egif" WIDTH=3D"269" HEIGHT=3D"25"></TD>
                <TD VALIGN=3Dbottom ALIGN=3Dright width=3D"181"><IMG =
SRC=3D"http://a1608.g.akamai.net/7/1608/1365/db45a8f494c4b4/away.com/imag=
es/nav/spacer%2Egif" WIDTH=3D"141" HEIGHT=3D"1" BORDER=3D"0"><BR>
                  <FONT FACE=3Darial SIZE=3D1>September 13, =
2000&nbsp;</FONT></TD>
              </TR>
              <TR>
                <TD COLSPAN=3D2 BGCOLOR=3D"#000000"><IMG =
SRC=3D"http://a1608.g.akamai.net/7/1608/1365/db45a8f494c4b4/away.com/imag=
es/nav/spacer%2Egif" HEIGHT=3D"1"></TD>
              </TR> <TR>
                <TD COLSPAN=3D2><BR>
                  <IMG =
SRC=3D"http://a1608.g.akamai.net/7/1608/1365/541014914a8453/away.com/imag=
es/newsletters/weekly/t_special%2Egif"><BR>
                  <FONT FACE=3Dtahoma SIZE=3D2><b><A =
HREF=3D"http://redir.cq0.net/r/default.asp?R=3D00000368400099652&id=3D106=
012">Journey to Antarctica:</a>=20
                  </b></FONT> <FONT FACE=3Dverdana SIZE=3D1>This 15-day =
journey includes an intensive
exploration of the Antarctic Peninsula and the
surrounding islands and waterways. Save 25
percent, more than $1,800 per person, on the Dec.
6, 2000 voyage. Price: $5720/14 days.&nbsp;&nbsp;<A =
HREF=3D"http://redir.cq0.net/r/default.asp?R=3D00000368400099652&id=3D106=
012">more</A></FONT><BR>
                  <FONT FACE=3Dtahoma SIZE=3D2><b><A =
HREF=3D"http://redir.cq0.net/r/default.asp?R=3D00000368400099652&id=3D106=
244">Baja Wildlife Safari Cruise:</a>=20
                  </b></FONT> <FONT FACE=3Dverdana SIZE=3D1>Spend eight =
days leisurely cruising the Baja
Peninsula, discovering ancient cultures, exotic
wildlife, pristine beaches, and blue water.  Save
$400 per couple when you book before Dec. 1,
2000.  Price: $2045/8 days.&nbsp;&nbsp;<A =
HREF=3D"http://redir.cq0.net/r/default.asp?R=3D00000368400099652&id=3D106=
244">more</A></FONT><BR>
                  <FONT FACE=3Dtahoma SIZE=3D2><b><A =
HREF=3D"http://redir.cq0.net/r/default.asp?R=3D00000368400099652&id=3D209=
21">Trek to Machu Picchu:</a>=20
                  </b></FONT> <FONT FACE=3Dverdana SIZE=3D1>Walk in the =
footsteps of the Incas on one of the
world's oldest pilgrimages along the Inca Trail
to Machu Picchu in Peru. Save $100 on the Nov.
16, 2000 trip. Price: $995/11 days.&nbsp;&nbsp;<A =
HREF=3D"http://redir.cq0.net/r/default.asp?R=3D00000368400099652&id=3D209=
21">more</A></FONT><BR>
                  <BR>
                </TD>
              </TR>
              <!--End Entries for Selected Trips -->=20
              <TR>
                <TD COLSPAN=3D2>=20
                  <CENTER>
                    <TABLE BORDER=3D0 CELLPADDING=3D0 CELLSPACING=3D0 =
WIDTH=3D400>
                      <TR>
                        <TD BGCOLOR=3D"#4E7C9C" COLSPAN=3D4><IMG =
SRC=3D"http://a1608.g.akamai.net/7/1608/1365/e0cd7e34d5214b/away.com/imag=
es/newsletters/weekly/dk_blue%2Egif" HEIGHT=3D"1" WIDTH=3D"400"></TD>
                      </TR>
                      <TR>
                        <TD BGCOLOR=3D"#4E7C9C"><IMG =
SRC=3D"http://a1608.g.akamai.net/7/1608/1365/e0cd7e34d5214b/away.com/imag=
es/newsletters/weekly/dk_blue%2Egif" WIDTH=3D"1"></TD>
                        <TD BGCOLOR=3D"#E3FBFB">&nbsp;&nbsp;</TD>
                        <TD BGCOLOR=3D"#E3FBFB" VALIGN=3Dtop><IMG =
SRC=3D"http://a1608.g.akamai.net/7/1608/1365/5bd3a968fa4c6c/away.com/imag=
es/newsletters/weekly/lt_blue%2Egif" WIDTH=3D"394" HEIGHT=3D"1"><BR>
                          <!-- Ad Content goes here--> <FONT =
FACE=3Darial SIZE=3D2>Lose 10 pounds in only 5 weeks with eDiets.com -
personalized online weight-loss programs with
customized weekly menus, shopping lists, online
meetings, support boards, chats, nutrition tools,
fitness tips, motivational advice, and more!=20
                          Click <A =
HREF=3D"http://redir.cq0.net/r/default.asp?R=3D00000362900099652&code=3D4=
8002">here</A> to find out=20
                          more.</FONT> <!-- End Ad Content--><BR>
                          <IMG =
SRC=3D"http://a1608.g.akamai.net/7/1608/1365/dcbce44ff040a1/away.com/imag=
es/newsletters/weekly/ad2%2Egif" ALIGN=3D"right"></TD>
                        <TD BGCOLOR=3D"#4E7C9C"><IMG =
SRC=3D"http://a1608.g.akamai.net/7/1608/1365/e0cd7e34d5214b/away.com/imag=
es/newsletters/weekly/dk_blue%2Egif" WIDTH=3D"1"></TD>
                      </TR>
                      <TR>
                        <TD BGCOLOR=3D"#4E7C9C" COLSPAN=3D4><IMG =
SRC=3D"http://a1608.g.akamai.net/7/1608/1365/e0cd7e34d5214b/away.com/imag=
es/newsletters/weekly/dk_blue%2Egif" HEIGHT=3D"1" WIDTH=3D"400"></TD>
                      </TR>
                    </TABLE>
                  </CENTER>
                  <BR>
                </TD>
              </TR><!-- Entries for Selected Features go here-->=20
              <TR>
                <TD COLSPAN=3D2><BR>
                  <IMG =
SRC=3D"http://a1608.g.akamai.net/7/1608/1365/43b56abf552708/away.com/imag=
es/newsletters/weekly/t_selfeat%2Egif"><BR>
                  <FONT FACE=3Dtahoma SIZE=3D2><A =
HREF=3D"http://redir.cq0.net/r/default.asp?R=3D00000368800099652"><b>In =
the Tracks of Champions:</b></A></FONT>&nbsp;<FONT FACE=3Dverdana =
SIZE=3D1>As the world shifts its focus toward Sydney, take
a tour of cities around the globe that left an
Olympic mark.&nbsp;&nbsp;<A =
HREF=3D"http://redir.cq0.net/r/default.asp?R=3D00000368800099652">more</A=
></FONT><BR>
                  <FONT FACE=3Dtahoma SIZE=3D2><A =
HREF=3D"http://redir.cq0.net/r/default.asp?R=3D00000362a00099652"><b>Euro=
pe the Active Way:</b></A></FONT>&nbsp;<FONT FACE=3Dverdana =
SIZE=3D1>Hiking and biking the continent is the best way
to experience the unique m&eacute;lange of spectacular
scenery mixed with cultural and architectural wonders.&nbsp;&nbsp;<A =
HREF=3D"http://redir.cq0.net/r/default.asp?R=3D00000362a00099652">more</A=
></FONT><BR>
                  <FONT FACE=3Dtahoma SIZE=3D2><A =
HREF=3D"http://redir.cq0.net/r/default.asp?R=3D00000368c00099652"><b>Biki=
ng Guadeloupe:</b></A></FONT>&nbsp;<FONT FACE=3Dverdana SIZE=3D1>The =
ride is challenging, but the rewards are well
worth it. Rainforests, wildlife, and an active
volcano all factor into this island adventure.&nbsp;&nbsp;<A =
HREF=3D"http://redir.cq0.net/r/default.asp?R=3D00000368c00099652">more</A=
></FONT><BR>
                  <FONT FACE=3Dtahoma SIZE=3D2><A =
HREF=3D"http://redir.cq0.net/r/default.asp?R=3D00000362b00099652"><b>The =
Most Happening Place This Week:</b></A></FONT>&nbsp;<FONT FACE=3Dverdana =
SIZE=3D1>Vietnam's Mid-Autumn Festival celebrates moon
legends of the Duong Dynasty, but dancing
children are the stars of the show.&nbsp;&nbsp;<A =
HREF=3D"http://redir.cq0.net/r/default.asp?R=3D00000362b00099652">more</A=
></FONT><BR>
                  <BR>
                </TD>
              </TR>
              <!-- End Trip Specials Entries-->=20
              <TR>
                <TD COLSPAN=3D2><IMG =
SRC=3D"http://a1608.g.akamai.net/7/1608/1365/e9d7e1069cd37a/away.com/imag=
es/newsletters/weekly/t_nextwk%2Egif"><BR>
                  <!-- Coming Next Week text goes here--> <FONT =
FACE=3Darial SIZE=3D1 COLOR=3D"#999999">=20
                  Discover new ways to enjoy autumn in New York. =
</FONT></TD>
              </TR>
              <!-- End Coming Next Week text-->=20
<TR>
                <TD width=3D"445"> <BR>
                  <BR>
                  <table border=3D"0" cellpadding=3D"0">
                    <tr>=20
                      <td bgcolor=3D"#666699">=20
                        <table  border=3D"0" cellpadding=3D"1" =
cellspacing=3D"1">
                          <tr>=20
                            <td  align=3D"center" =
bgcolor=3D"#ffffff"><font color=3D"#666699" face=3D"Arial, Helvetica, =
sans-serif" size=3D"3"><b>Customer=20
                              Service</b></font> </td>
                          </tr>
                          <tr valign=3D"top">=20
                            <td bgcolor=3D"#ffffff"> <img =
src=3D"http://www.away.com/images/nav/carat_red.gif" border=3D"0"><font =
color=3D"#000000" face=3D"Arial, Helvetica, sans-serif" =
size=3D"2"><b>Unsubscribe</b><BR>
                              <font color=3D"#000000" face=3D"Arial, =
Helvetica, sans-serif" size=3D"2">Want=20
                              to unsubscribe from this newsletter? <a =
href=3D"http://away.com/un.tcl?id=3Dcursu@dcs.shef.ac.uk" =
class=3D"InlineLink">Click=20
                              Here</a></font> </font></td>
                          </tr>
                          <tr valign=3D"top">=20
                            <td width=3D"50%" bgcolor=3D"#ffffff"><img =
src=3D"http://www.away.com/images/nav/carat_red.gif" border=3D"0"><font =
color=3D"#000000" face=3D"Arial, Helvetica, sans-serif" =
size=3D"2"><b>Your=20
                              Account</b></font><BR>
                              <font color=3D"#000000" face=3D"Arial, =
Helvetica, sans-serif" size=3D"2">Want=20
                              to update your email address or change the =
format=20
                              of your newsletters? <a =
href=3D"http://redir.cq0.net/r/default.asp?R=3D000003c9300099652">Click=20
                              Here</a> </font></td>
                          </tr>
                          <tr>=20
                            <td width=3D"50%" bgcolor=3D"#ffffff"><img =
src=3D"http://www.away.com/images/nav/carat_red.gif" border=3D"0"><font =
color=3D"#000000" face=3D"Arial, Helvetica, sans-serif" =
size=3D"2"><b>Privacy</b></font><BR>
                              <font color=3D"#000000" face=3D"Arial, =
Helvetica, sans-serif" size=3D"2">Want=20
                              to read our privacy policy? <a =
href=3D"http://redir.cq0.net/r/default.asp?R=3D000003c9700099652">Click=20
                              Here</a></font> </td>
                          </tr>
                        </table>
                      </td>
                    </tr>
                  </table>
                </TD>
              </TR>
              <BR>
              <BR>
            </TABLE>
          </TD>
          <TD valign=3D"top" nowrap><img =
src=3D"http://away.com/nav/spacer.gif" width=3D8 height=3D1></TD>
          <!--END LEFT NAV-->=20
          <TD width=3D"186" valign=3D"top">=20
            <table cellpadding=3D0 cellspacing=3D0 border=3D0 =
width=3D186 BGCOLOR=3D"#F7EFDD">
              <tr>
                <td bgcolor=3D"#F7EFDD"><IMG =
SRC=3D"http://a1608.g.akamai.net/7/1608/1365/456011b09c39d8/away.com/imag=
es/newsletters/weekly/cream%2Egif" WIDTH=3D"2"></td>
                <td VALIGN=3Dtop>=20
                  <table width=3D170 cellpadding=3D0 cellspacing=3D0>
                    <tr>
                      <td bgcolor=3D"#F7EFDD"><img =
src=3D"http://a1608.g.akamai.net/7/1608/1365/3206ffaac25857/away.com/imag=
es/newsletters/weekly/ourpick%2Egif" width=3D"182" height=3D"42" =
alt=3D"Our Pick of the Week">=20
                        <br>
                        <font face=3Dverdana,tahoma,arial =
size=3D2><b>Outpost Magazine</b></font>=20
                        <br>
                        <font face=3Darial size=3D2><a =
href=3D"http://redir.cq0.net/r/default.asp?R=3D00000362800099652"><img =
src=3D"http://a1608.g.akamai.net/7/1608/1365/6f3010d8678daf/away.com/imag=
es/newsletters/weekly/our_pick/09-13-2000%2Ejpg" align=3D"right" =
hspace=3D"3" border=3D"0"></a>Get lost with Outpost, the bi-monthly =
adventure
travel magazine for a new generation of nomads.
Special Away.com subscription rate is only $17
for 6 issues!&nbsp;<a =
href=3D"http://redir.cq0.net/r/default.asp?R=3D00000362800099652">Learn=20
                        more.</a></font> <br>
                        <br>
                      </td>
                    </tr><!-- Ad Box-->=20
                    <tr>=20
                      <td bgcolor=3D"#F7EFDD">=20
                        <table cellpadding=3D0 cellspacing=3D0 =
border=3D0 width=3D160 bgcolor=3D"#F7EFDD">
                          <tr>=20
                            <td colspan=3D3 bgcolor=3D"#4C7C9C"><img =
src=3D"http://a1608.g.akamai.net/7/1608/1365/e0cd7e34d5214b/away.com/imag=
es/newsletters/weekly/dk_blue%2Egif" width=3D"160" height=3D"1"></td>
                          </tr>
                          <tr>=20
                            <td bgcolor=3D"#4C7C9C"><img =
src=3D"http://a1608.g.akamai.net/7/1608/1365/e0cd7e34d5214b/away.com/imag=
es/newsletters/weekly/dk_blue%2Egif" width=3D"1"></td>
                            <td bgcolor=3D"#F7EFDD"><img =
src=3D"http://a1608.g.akamai.net/7/1608/1365/5364c6467cb961/away.com/imag=
es/newsletters/weekly/spacer%2Egif" width=3D"158" height=3D"1"></td>
                            <td bgcolor=3D"#4C7C9C" valign=3Dtop><img =
src=3D"http://a1608.g.akamai.net/7/1608/1365/e0cd7e34d5214b/away.com/imag=
es/newsletters/weekly/dk_blue%2Egif" width=3D"1"></td>
                          </tr>
                          <tr>=20
                            <td bgcolor=3D"#4C7C9C"><img =
src=3D"http://a1608.g.akamai.net/7/1608/1365/e0cd7e34d5214b/away.com/imag=
es/newsletters/weekly/dk_blue%2Egif" width=3D"1"></td>
                            <td bgcolor=3D"#F7EFDD">=20
                              <table cellpadding=3D0 cellspacing=3D0>
                                <tr>=20
                                  <td =
bgcolor=3D"#F7EFDD">&nbsp;&nbsp;</td>
                                  <td bgcolor=3D"#F7EFDD"><FONT =
FACE=3Darial SIZE=3D2>WIN A TRIP TO AUSTRALIA!!! Send your friends and
family a ZingCard today for a chance to win a
trip to Australia.  Every time you send a FREE
ZingCard, between now and October 15, 2000, you
will automatically be entered to win.=20
                                    Click <A =
HREF=3D"http://redir.cq0.net/r/default.asp?R=3D000003c3000099652">here</A=
>=20
                                    to find out more.</FONT><br>
                                    <img =
src=3D"http://a1608.g.akamai.net/7/1608/1365/007e1f61aaaf9a/away.com/imag=
es/newsletters/weekly/ad%2Egif" align=3D"right" vspace=3D"2" =
hspace=3D"2"></td>
                                </tr>
                              </table>
                            </td>
                            <td bgcolor=3D"#4C7C9C"><img =
src=3D"http://a1608.g.akamai.net/7/1608/1365/5364c6467cb961/away.com/imag=
es/newsletters/weekly/spacer%2Egif" width=3D"1"></td>
                          </tr>
                          <tr>=20
                            <td colspan=3D3 valign=3Dtop =
bgcolor=3D"#F7EFDD"><img =
src=3D"http://a1608.g.akamai.net/7/1608/1365/e0cd7e34d5214b/away.com/imag=
es/newsletters/weekly/dk_blue%2Egif" width=3D"160" height=3D"1"></td>
                          </tr>
                        </table>
                        <br>
                        <br>
                      </td>
                    </tr><!-- Merchandise Box-->=20
                    <tr>=20
                      <td bgcolor=3D"#F7EFDD">=20
                        <table cellpadding=3D0 cellspacing=3D0 =
border=3D0 width=3D160>
                          <tr>=20
                            <td colspan=3D3><img =
src=3D"http://a1608.g.akamai.net/7/1608/1365/e524fc55d527c7/away.com/imag=
es/newsletters/weekly/red%2Egif" width=3D"160" height=3D"1"></td>
                          </tr>
                          <tr>=20
                            <td bgcolor=3D"#990000"><img =
src=3D"http://a1608.g.akamai.net/7/1608/1365/e524fc55d527c7/away.com/imag=
es/newsletters/weekly/red%2Egif" width=3D"1"></td>
                            <td bgcolor=3D"#F7EFDD"><img =
src=3D"http://a1608.g.akamai.net/7/1608/1365/5364c6467cb961/away.com/imag=
es/newsletters/weekly/spacer%2Egif" width=3D"158" height=3D"1"></td>
                            <td bgcolor=3D"#990000" valign=3Dtop><img =
src=3D"http://a1608.g.akamai.net/7/1608/1365/e524fc55d527c7/away.com/imag=
es/newsletters/weekly/red%2Egif" width=3D"1"></td>
                          </tr>
                          <tr>=20
                            <td bgcolor=3D"#990000"><img =
src=3D"http://a1608.g.akamai.net/7/1608/1365/e524fc55d527c7/away.com/imag=
es/newsletters/weekly/red%2Egif" width=3D"1"></td>
                            <td bgcolor=3D"#F7EFDD">=20
                              <table cellpadding=3D0 cellspacing=3D0>
                                <tr>=20
                                  <td =
bgcolor=3D"#F7EFDD">&nbsp;&nbsp;</td>
                                  <td bgcolor=3D"#F7EFDD"><font =
face=3Darial size=3D1 color=3Dgray>=20
                                    Looking for the perfect down =
sleeping bag, a
birthday present for Mom, or a street map of
Bangkok? Check out the Away.com Marketplace. It's
your one-stop source for outdoor gear and
apparel, travel books and maps, world arts and
crafts, magazines, film and more! &nbsp; Click <A =
HREF=3D"http://redir.cq0.net/r/default.asp?R=3D000003cc800099652">here</A=
>.=20
                                    </font></td>
                                </tr>
                              </table>
                            </td>
                            <td bgcolor=3D"#990000"><img =
src=3D"http://a1608.g.akamai.net/7/1608/1365/e524fc55d527c7/away.com/imag=
es/newsletters/weekly/red%2Egif" width=3D"1"></td>
                          </tr>
                          <tr>=20
                            <td colspan=3D3 valign=3Dtop><img =
src=3D"http://a1608.g.akamai.net/7/1608/1365/e524fc55d527c7/away.com/imag=
es/newsletters/weekly/red%2Egif" width=3D"160" height=3D"1"><br>
                              <br>
                            </td>
                          </tr>
                        </table>
                      </td>
                    </tr>
                  </table>
                </td>
              </tr>
            </table>
          </TD>
          <!--MAIN CONTENT RIGHT SIDE--> </TR>
      </TABLE>
<!--END MAIN CONTENT RIGHT SIDE--></TD></TR></TABLE>
<IMG HEIGHT=3D1 WIDTH=3D1 =
SRC=3Dhttp://redir.cq0.net/r/default.asp?R=3D000003c6e00099652></BODY>
</HTML>This email was sent to:  cursu@dcs.shef.ac.uk
------=_NextPart_000_33DD3A_01C01DA8.F2800000--

From itwnews@itwpub1.com Thu Sep 14 03:52:26 2000
Received: from fenrir.info.uaic.ro (fenrir.info.uaic.ro [193.231.30.197])
	by cedar.dcs.shef.ac.uk (8.9.3+Sun/8.9.3) with ESMTP id DAA20263
	for <cursu@dcs.shef.ac.uk>; Thu, 14 Sep 2000 03:52:16 +0100 (BST)
Received: from thor.infoiasi.ro (IDENT:root@thor.net.infoiasi.ro [192.168.30.194])
	by fenrir.info.uaic.ro (8.9.3/8.9.3) with ESMTP id FAA15573
	for <cursu@fenrir.info.uaic.ro>; Thu, 14 Sep 2000 05:51:52 +0300
Received: from mondragone.itwpub1.com (mondragone.itwpub1.com [199.105.191.48])
	by thor.infoiasi.ro (8.9.3/8.9.3) with ESMTP id FAA20105
	for <cursu@infoiasi.ro>; Thu, 14 Sep 2000 05:52:17 +0300
Received: from NODE43 (node43.itworld.com [192.168.35.43])
	by mondragone.itwpub1.com (8.9.3/8.9.3) with SMTP id WAA10453
	for <cursu@infoiasi.ro>; Wed, 13 Sep 2000 22:49:28 -0400 (EDT)
Message-Id: <200009140249.WAA10453@mondragone.itwpub1.com>
From: ITworld Newsletters <itwnews@itwpub1.com>
To: <cursu@infoiasi.ro>
Date: Wed, 13 Sep 2000 22:47:47
Reply-To: itwnews@itwpub1.com
Errors-To: bounced@itwpub1.com
X-Mailer: NetMailer v1.03 [D.R-DEB59E754C59984F24337]   
Subject: E-Commerce in Action -- Voice Portals  
Mime-Version: 1.0
Content-Type: text/plain; charset="us-ascii"
Content-Length: 8838

E-COMMERCE IN ACTION --- September 13, 2000
Published by ITworld.com, the IT problem-solving network
http://www.itworld.com/newsletters

*********************************************************************
HIGHLIGHTS

* Voice portals may not be ready for everyday functionality but when 
  they work, they're a blessing

SERVICES

* IT Job Spot:  Principal Managing Engineer, Sr. or Lead Staff -- 
  Washington, DC
* RFP Center:  Connect with the e-business service providers you need
* Webcast:  Active Directory vs. Novell Directory Services

********************************************************************* 
SPONSORED LINK 

Attention IT Decision-Makers!

Looking to outsource applications or IT services? Wondering how ASPs
can help? Find answers on WebHarbor.com, the ASP Industry Portal, with
the latest news plus comprehensive directories of ASPS, software deve-
lopers and other providers. Join the tens of thousands of people daily 
who take advantage of this valuable information resource. Visit:
http://ad.doubleclick.net/clk;1747211;4702574;d 

*********************************************************************
The Role of the Web in Voice eCommerce Portals
by David Strom

In one of my favorite Star Trek scenes, Scotty is transported back to 
present day Earth and sits down in front of Mac to design a tank to hold 
a whale. He picks up the mouse and starts talking to it as he would the 
computers on board the Enterprise. "Computer? Computer?" After no 
response, he says, "I'll just use the keyboard" and furiously starts 
typing away.

Herein lies a lesson for those of you designing voice portals for 
eCommerce. Make your voice-activated interfaces simple. Otherwise, your 
customers will either turn to other, more familiar input methods or 
leave your site altogether. So, if you are contemplating using one of 
these voice portals, learn from some others' mistakes.

I know many people who love the phone answering service Wildfire; but, 
every attempt left me so frustrated and tangled deep inside its menu 
tree, I was tempted to say "Wildfire, get lost!" (or stronger words I'd 
rather not use here). When designing your prompts, provide quick 
mobility through the system for experienced users while still 
maintaining a mutually exclusive, and collectively exhaustive, list of 
obvious choices. A very hard bill to fill. I seem to be one of those 
people that gets to the end of a long list of voice menu prompts and has 
to hold on for a human to deal with my question.

Another important design point:   Make the system more navigable via 
voice commands than a quick typist surfing your Web site. FedEx's 
packing scheduling system is a perfect example. Their site provides a 
great application. Using nothing more than your browser, you can print 
out airbills from your PC printer. Naturally, this service requires an 
established FedEx account and you a special password for the Web site; 
but, once you're setup, it takes less time to type in your information 
than to handwrite it on a paper airbill. Plus, you don't have to worry 
about keeping the paper supplies on hand.

The trouble begins with a second FedEx application designed to schedule 
package pickups. Yesterday, I was finally able to utilize this Web 
feature, rather than using the toll-free number. On several previous 
attempts earlier this year, I encountered nothing but database errors 
whenever I tried to schedule pickups using the Web application. Still, 
when the application works it takes less time than using the phone, and 
that's what really counts. On the phone, I have to key in my account 
number and zip code -- the web application already has that information. 
That is a smart, time saving design.

Not all voice applications are as speedy, however. Michelle Rafter 
looked at five sites for an Industry Standard article in this week and 
found that all of them were slower using their voice prompts than doing 
equivalent tasks on Yahoo's web site.  ("Navigating the voice prompts 
was like playing 20 questions," is one example of her comments.)
http://www.thestandard.com/article/display/0,1151,18158,00.html

Remember, we are still at the very beginning of the voice portal 
industry, but in the meantime proceed with caution and speak forcefully 
and clearly.


Resources

BeVocal sounds off with VocalSuites
http://www.javaworld.com/javaworld/jw-06-2000/f_jw-0602-newsbriefs.html#7

Learn from users before deploying VoIP everywhere
http://www2.itworld.com/cma/ett_article_frame/0,2848,1_1410,00.html

How much for a phone call?
http://mithras.itworld.com/articles/columns/net-mier-0515.html

Need QoS in your IP backbone?
http://mithras.itworld.com/articles/columns/f_net-mier-0411.html

************************************************************************
STAY CONNECTED

IDC's eBusiness Trends
A guidepost to successful eBusiness strategies, this newsletter provides 
a holistic view of important trends, tracks key events and highlights 
best practices for others to adopt in the business-to-business market. 
In addition, it draws upon IDC's extensive suite of data to provide a 
global picture of Internet usage and E-commerce adoption and transaction 
volume.
http://www.itworld.com/cgi-bin/w3-msql/newsletters/subcontent12.html

************************************************************************ 

About the author
----------------
David Strom is the president of David Strom, Inc., a Port
Washington, NY-based firm dedicated to improving the quality of
networked products and explaining the potential of Internet
technologies to corporate computer managers. Mr. Strom is a leading
expert on network and Internet technologies and has written extensively 
on the topic for over twelve years for a wide variety of publications. 
He can be reached at: david.strom@windowstechedge.com.
 
*********************************************************************
IT JOB SPOT (TM) 

This week's featured job from ITcareers.com:

MITRE (Washington, DC) -- Principal Managing Engineer, Sr. or Lead Staff

Use every square inch of your brain -- enjoy every last minute of your
day -- when you join MITRE. Are your skills taxed to the max? We can
do better. Join us and take on the challenges of technical analyses for
the IRS FFRDC with primary focus on electronic commerce and IRS e-file
activities. Experience should include electronic commerce, EDI and
information security applied to electronic commerce activities, secure
messaging, web-based commerce, commercial electronic commerce offer-
ings, and LDAP-based directory services. Ability to move between legacy
and modem systems essential. Apply for this job and others at MITRE:
http://ad.doubleclick.net/clk;1725964;4662576;v

Request your free ITcareers.com white paper about successful online
recruiting techniques from: info@itcareers.com

********************************************************************* 
ITWORLD.COM SERVICES 

RFP: GETTING MULTIPLE e-BUSINESS SERVICE PROVIDERS TO RESPOND TO YOUR 
RFP IS EASY!

ITworld.com RFP Center connects you with providers of e-business ser-
vices. Find the help you need by searching our directory of over 10,000
qualified service providers. Post your requests to our robust RFP Cen-
ter where companies can response to your needs. Get connected today at:
http://ad.doubleclick.net/clk;1087744;4127236;h

WEBCAST: Debate the Benefits of Active Directory vs. Novell Directory 
Services

You know you need a high-performance directory to tie your enterprise
together and to help manage access, security, moves and changes. The
two top contenders are ADS and NDS. Who is right for you? This event is
sponsored by AT&T. CLICK HERE:
http://www.itworld.com/itwebcast/nw

*********************************************************************  
CUSTOMER SERVICE

You can subscribe or unsubscribe from any newsletter by 
updating your form at: 
http://www.itworld.com/cgi-bin/w3-msql/newsletters/subcontent12.html?

For subscription changes that cannot be handled via the web, 
please send an email to our customer service dept: support@itworld.com

*********************************************************************
CONTACTS

* For editorial comments, write Andrew Santosusso, Associate Editor, 
Newsletters at: andrew_santosusso@itworld.com
* For advertising information, write Dan Chupka, Account Executive at:
dan_chupka@itworld.com
* For recruitment advertising information, write Jamie Swartz, Eastern
Regional Sales Manager at: jamie_swartz@itworld.com or Paul Duthie,
Western Regional Sales Manager at: paul_duthie@itworld.com
* For all other inquiries, write Jodie Naze, Product Manager, 
Newsletters at: jodie_naze@itworld.com

*********************************************************************

Copyright 2000 ITworld.com, Inc., All Rights Reserved. 

http://www.itworld.com


From owner-gate2 Thu Sep 14 04:17:12 2000
Received: (from majordomo@localhost)
	by cedar.dcs.shef.ac.uk (8.9.3+Sun/8.9.3) id EAA20850
	for gate2-outgoing; Thu, 14 Sep 2000 04:17:10 +0100 (BST)
Received: from derwent.dcs.shef.ac.uk. (derwent.dcs.shef.ac.uk [143.167.9.70])
	by cedar.dcs.shef.ac.uk (8.9.3+Sun/8.9.3) with ESMTP id EAA20837
	for <gate2@dcs.shef.ac.uk>; Thu, 14 Sep 2000 04:17:08 +0100 (BST)
Received: by derwent.dcs.shef.ac.uk. (8.9.3+Sun/1.2-sol)
	id EAA12885; Thu, 14 Sep 2000 04:17:07 +0100 (BST)
Date: Thu, 14 Sep 2000 04:17:07 +0100 (BST)
From: hamish
Message-Id: <200009140317.EAA12885@derwent.dcs.shef.ac.uk.>
To: gate2@dcs.shef.ac.uk
Subject: >>> GATE automated build results <<<
Sender: owner-gate2
Precedence: bulk
Content-Length: 61

make: *** No targets specified and no makefile found.  Stop.

From owner-gate2 Thu Sep 14 04:17:15 2000
Received: (from majordomo@localhost)
	by cedar.dcs.shef.ac.uk (8.9.3+Sun/8.9.3) id EAA20885
	for gate2-outgoing; Thu, 14 Sep 2000 04:17:13 +0100 (BST)
Received: from derwent.dcs.shef.ac.uk. (derwent.dcs.shef.ac.uk [143.167.9.70])
	by cedar.dcs.shef.ac.uk (8.9.3+Sun/8.9.3) with ESMTP id EAA20839
	for <gate2@dcs.shef.ac.uk>; Thu, 14 Sep 2000 04:17:08 +0100 (BST)
Received: by derwent.dcs.shef.ac.uk. (8.9.3+Sun/1.2-sol)
	id EAA12887; Thu, 14 Sep 2000 04:17:07 +0100 (BST)
Date: Thu, 14 Sep 2000 04:17:07 +0100 (BST)
From: hamish
Message-Id: <200009140317.EAA12887@derwent.dcs.shef.ac.uk.>
To: gate2@dcs.shef.ac.uk
Subject: >>> GATE automated test results <<<
Sender: owner-gate2
Precedence: bulk
Content-Length: 48

make: *** No rule to make target `test'.  Stop.

From subscribe_262111@list.andover.net Thu Sep 14 06:24:57 2000
Received: from subscribe.andover.net (subscribe.andover.net [209.192.217.4])
	by cedar.dcs.shef.ac.uk (8.9.3+Sun/8.9.3) with ESMTP id GAA23907
	for <cursu@dcs.shef.ac.uk>; Thu, 14 Sep 2000 06:24:55 +0100 (BST)
Date: Thu, 14 Sep 2000 06:24:55 +0100 (BST)
From: subscribe_262111@list.andover.net
Message-Id: <200009140524.GAA23907@cedar.dcs.shef.ac.uk>
To: cursu@dcs.shef.ac.uk
Reply-To: subscribe_262111@list.andover.net
X-Memberid: 262111
Subject: [animfactory-list] Animation of the Day
Mime-Version: 1.0
Content-Type: text/html;charset=iso-8859-1
Content-Length: 13258

<html>

<head>
<title></title>
</head>

<body bgcolor="#FFFFFF" text="#000000" topmargin="2">

<p>Animation Factory - Animation of the Day.<br>
Sent in HTML format.&nbsp; To unsubscribe, send message to:<br>
<a href="mailto:animfactory-list-unsubscribe@animfactory.net">animfactory-list-unsubscribe@animfactory.net</a><br>
with &quot;unsubscribe&quot; in the subject or body.</p>

<p><!--webbot bot="HTMLMarkup" StartSpan --><a href="http://www.andover.net/cgi-bin/admail_rotate.pl?anim,redirect"><IMG SRC="http://www.andover.net/cgi-bin/admail_rotate.pl?anim,rotate" height=60 width=468></a>


<!--webbot BOT="HTMLMarkup" endspan --></p>

<table border="0" width="500" cellspacing="0" cellpadding="4">
  <tr>
    <td valign="middle" align="left" bgcolor="#008080"><p align="center"><img src="http://www.animfactory.com/factimages/factteal.gif" alt="factteal.gif (2968 bytes)" align="left" width="94" height="41"></td>
    <td width="75%" valign="top" align="left" bgcolor="#008080"><p align="right"><strong><font face="Arial" size="2" color="#FFFFFF">Animation Factory's Animation of the Day Newsletter</font><br>
    <a href="http://www.animfactory.com"><font face="Arial" size="2" color="#FFFFFF">www.animfactory.com</font></a></strong></td>
  </tr>
</table>
<div align="left">

<table border="0" cellspacing="1" width="555">
  <tr>
    <td valign="top" align="left" width="147"><table width="142">
      <tr>
        <td bgColor="#FFFFFF" width="138"><p align="center"><a href="http://www.andover.net"><img src="http://209.192.217.100/an/newlogo_an.gif" alt="Andover.Net" border="0" width="120" height="45"></a><font color="#ffffff" face="arial,helvetica" size="-2"><br>
        </font><small><small><font face="arial,helvetica" color="#000000">NETWORK LINKS</font></small></small></td>
      </tr>
      <tr>
        <td bgColor="#008080" width="138"><font face="arial,helvetica" size="-2"><a href="http://www.AndoverNews.com/index.html"><font color="FFFFFF">ANDOVER NEWS NETWORK</font></a><br>
        All the Technology News that fits we print.<br>
        _____________<br>
        <br>
        <a href="http://www.MediaBuilder.com/abm.html"><font color="FFFFFF">ANIMATED BANNER MAKER</font></a><br>
        An online tool for creating killer animated GIFs.<br>
        _____________<br>
        <br>
        <a href="http://www.AskReggie.com/index.html"><font color="FFFFFF">ASK REGGIE</font></a><br>
        Domain Name Search. View by domain, company or contact.<br>
        _____________<br>
        <br>
        <a href="http://www.ButtonMaker.com/index.html"><font color="FFFFFF">BUTTONMAKER</font></a><br>
        An online tool that turns any GIF image into a button.<br>
        _____________<br>
        <br>
        <a href="http://www.AndoverNews.com/cartoon/index.html"><font color="FFFFFF">CARTOON OF
        THE DAY</font></a><br>
        Funny stuff! The archive includes a month's worth of cartoons.<br>
        _____________<br>
        <br>
        <a href="http://www.DaveCentral.com/index.html"><font color="FFFFFF">DAVECENTRAL</font></a><br>
        Largest collection of Internet software - descriptions, screen shots, downloads.<br>
        _____________<br>
        <br>
        <a href="http://www.MediaBuilder.com/fontmapper.html"><font color="FFFFFF">FONTMAPPER</font></a><br>
        Discover the secrets of fonts on the Web with our newest online tool.<br>
        _____________<br>
        <br>
        <a href="http://www.MediaBuilder.com/fontday.html"><font color="FFFFFF">FREE FONT OF THE
        DAY</font></a><br>
        Express yourself with a new, free font to download everyday.<br>
        _____________<br>
        <br>
        <a href="http://www.FreeCode.com/index.html"><font color="FFFFFF">FREECODE</font></a><br>
        Perl, C\C++, Java and Visual Basic, it's the largest buffet of free source code.<br>
        _____________<br>
        <br>
        <a href="http://www.gifoptimizer.com/index.html"><font color="FFFFFF">GIFOPTIMIZER</font></a><br>
        Make your GIFs load faster with this amazing, free online tool. <br>
        _____________<br>
        <br>
        <a href="http://www.InternetTrafficReport.com/index.html"><font color="FFFFFF">INTERNET
        TRAFFIC REPORT</font></a><br>
        Slow connections? Check the Traffic Report.<br>
        _____________<br>
        <br>
        <a href="http://www.MediaBuilder.com/index.html"><font color="FFFFFF">MEDIABUILDER</font></a><br>
        Multimedia resource center featuring a huge collection of free images.<br>
        _____________<br>
        <br>
        <a href="http://www.Slaughterhouse.com/index.html"><font color="FFFFFF">SLAUGHTERHOUSE</font></a><br>
        Daily reviews and updates of Windows software downloads.<br>
        _____________<br>
        <br>
        <a href="http://www.techmailings.com/index.html"><font color="FFFFFF">TECHMAILINGS</font></a><br>
        Your guide to free technology mailing lists.<br>
        _____________<br>
        <br>
        <a href="http://www.techsightings.com/index.html"><font color="FFFFFF">TECHSIGHTINGS</font></a><br>
        Daily reviews of the best high-tech sites on the Net.<br>
        _____________<br>
        <br>
        <br>
        <br>
        Copyright (c) 1998, 1999 Andover.Net. All rights reserved. Reproduction in whole or in
        part in any form or medium without express written permission of Andover.Net is
        prohibited. Andover.Net and the Andover.Net logo are trademarks of Andover Advanced
        Technologies, Inc.</font><p><font face="arial,helvetica" size="-2">The Animation Factory
        is a division of Andover.net.&nbsp; Animations provided here are for personal use only.</font><br>
        </td>
      </tr>
    </table>
    </td>
    <td valign="top" align="center" width="403" bgcolor="#FFFFFF"><p align="left"><font face="Arial"><strong><a href="http://www.developer.ibm.com/news/newsletter_ann.html?c=pwd&amp;l=1&amp;t=nl710"><small>Sponsored
    by: IBM Partner World for Developers</small></a></strong><br>
    <small><br>
    Looking for an easy way to stay current with IBM developer information? Subscribe to IBM
    Developer News and customize a subscription to fit your interests. This bi-weekly
    electronic newsletter lets you pick from topics such as IBM Technologies, Java, Linux and
    Go-to-Market activities. Visit:<br>
    <a href="http://www.developer.ibm.com/news/newsletter_ann.html?c=pwd&amp;l=1&amp;t=nl710">http://www.developer.ibm.com/news/newsletter_ann.html?c=pwd&amp;l=1&amp;t=nl710</a><br>
    </small></font></p>
    <!--webbot bot="Include" U-Include="../animationtoday/anim-botMAIL.html" TAG="BODY" startspan -->
<div align="center"><center>

<table border="0" cellspacing="0" cellpadding="0" height="37">
  <tr>
    <td width="250" bgcolor="#008080" valign="middle" align="center" height="37"><p align="center"><font color="#FFFFFF" face="Arial" size="2"><strong>Animation of the Day<br>
    September 13</strong></font></td>
  </tr>
</table>
</center></div>

<p align="center"><img src="http://www.animfactory.com/animations/people_a_l/angels/angela_looking_up_sm_wht.gif" width="84" height="84" alt="angela_looking_up_sm_wht.gif (12279 bytes)"></p>

<p align="center"><font color="#008080"><strong>Angel Looking Up<br>
</strong></font><small>12K, 84 x 84</small><br>
<small>Animation Factory Artist - <a href="mailto:valda@animfactory.net">Valda Glennie</a></small><br>
<small>White Background</small><br>
<a href="http://www.postcardmaker.com/cgi-bin/postcard.pl?image_url=http://www.animfactory.com/animations/people_a_l/angels/angela_looking_up_md_wht.gif"><small>Click
here to send this image as a postcard</small></a></p>

<p align="center"><a href="http://www.gifworks.com/cgi-bin/gif_get.pl?http://www.animfactory.com/animations/people_a_l/angels/angela_looking_up_md_wht.gif"><img src="http://www.animfactory.com/factimages/gifworks.gif" width="96" height="35" alt="Gifworks" border="0"></a><br>
<small>You can also re-size and manipulate</small><br>
<small>this graphic at <a href="http://www.gifworks.com">http://www.gifworks.com</a><br>
<a href="http://www.gifworks.com/cgi-bin/gif_get.pl?http://www.animfactory.com/animations/people_a_l/angels/angela_looking_up_md_wht.gif">Click
here to send it to Gifworks now.</a></small></p>
<!--webbot bot="Include" endspan i-checksum="32998" -->
<table border="0" height="1" width="100%">
      <tr>
        <td bgColor="#008080" height="1" width="100%"><p align="center"><font color="#ffffff" face="Arial" size="2"><strong>New Animations</strong></font></td>
      </tr>
</tbody>
    </table>
    <p align="left"><font face="Arial"><small><strong>9/13/00</strong><br>
    <a href="http://www.animfactory.com/af_machines_factory_page_ab.html"><font color="#008080"><strong>Compressor</strong></font></a><br>
    With revolving gears<br>
    <a href="http://www.animfactory.com/af_machines_factory_page_ab.html">http://www.animfactory.com/af_machines_factory_page_ab.html</a></small></font></p>
    <table border="0" height="1" width="100%">
      <tr>
        <td bgColor="#008080" height="1" width="100%"><p align="center"><font color="#ffffff" face="Arial" size="2"><strong>Gifartist Contest</strong></font></td>
      </tr>
</tbody>
    </table>
    <p align="left"><small><font face="Arial">The results are in for the 14th Gifartist
    Contest.&nbsp; Congratulations to Tatsuro Tokuo who tied for 3rd place with the entry,
    &quot;Black Dog.&quot;</font></small></p>
    <div align="center"><center><table cellSpacing="8" border="1">
<tbody>
      <tr>
        <td><img src="http://www.gifartist.com/contest/winners/dog-black.gif" alt="dog-black.gif (42650 bytes)" width="160" height="120"></td>
      </tr>
</tbody>
    </table>
    </center></div><p align="center"><font face="Arial" color="#008080" size="2"><strong>Black
    Dog</strong></font><font face="Arial" color="#000000" size="2"><br>
    �</font><small><font face="Arial">Tatsuro Tokuo</font></small></p>
    <p align="center"><font face="Arial" color="#000000" size="2">This animation is
    copyrighted by Tatsuro Tokuo.&nbsp; To ask permission to use this graphic or inquire about
    services, please contact Tatsuro at: <br>
    </font><a href="http://www.gifartist.com/contest/winners/ttblackdog.htm"><font face="Arial"><small>http://www.gifartist.com/contest/winners/ttblackdog.htm</small></font></a></p>
    <p align="center"><font face="Arial"><small>View all of the winning entries here:</small><br>
    <a href="http://www.gifartist.com/contest/winners.html"><small>http://www.gifartist.com/contest/winners.html</small></a></font></p>
    <p align="center"><font face="Arial" color="#000000" size="2">Are you a gif animator? The
    next contest is underway. We are accepting entries for our newest contest. Contest rules
    and entry form located here:<br>
    <a href="http://www.gifartist.com/contest.html">http://www.gifartist.com/contest.html</a></font></p>
    <table border="0" height="1" width="100%">
<tbody>
      <tr>
        <td bgColor="#008080" height="1" width="100%"><p align="center"><font color="#ffffff" face="Arial" size="2"><strong>Animated Postcards</strong></font></td>
      </tr>
</tbody>
    </table>
    <p align="center"><a href="http://www.postcardmaker.com/cgi-bin/postcard.pl?image_url=http://www.animfactory.com/animations/school/miscellaneous/school_desk_opening_md_wht.gif"><img src="http://www.animfactory.com/animations/school/miscellaneous/school_desk_opening_md_wht.gif" width="86" height="100" alt="school_desk_opening_md_wht.gif (6106 bytes)" border="0"></a><br>
    <font color="#008080" face="Arial"><strong><br>
    <small>School Desk</small></strong></font></p>
    <p align="left"><font face="Arial" color="#000000" size="2">We are featuring our </font><font face="Arial" size="2" color="#008080"><strong>Back to School</strong></font><font face="Arial" color="#000000" size="2"> graphics.&nbsp; Click on the image above to send
    this as an animated postcard.</font></p>
    <p align="left"><font face="Arial" color="#000000" size="2">Plus several other categories
    of cards including Inspirational, Invitations, and&nbsp;Office/Business greetings are
    available.&nbsp; Visit <a href="http://www.postcardmaker.com">http://www.postcardmaker.com</a>
    to send an animated card today!&nbsp;</font></p>
    <hr>
    <p align="left"><font face="Arial" size="1">Join the Animation Factory Premium Gold
    Site.&nbsp; Over 80,000 animations and growing! <a href="http://www.animfactory.net">Click
    here</a>.</font></p>
    <hr>
    <p align="left"><font size="2">This is a subscription newsletter.&nbsp; At sometime your
    e-mail address was submitted at our site and this newsletter was requested.&nbsp; To
    unsubscribe from this list, simply send&nbsp; message with &quot;unsubscribe&quot; in the
    subject or body to <a href="mailto:animfactory-list-unsubscribe@animfactory.net">animfactory-list-unsubscribe@animfactory.net</a>
    &nbsp; If you have problems with the automatic unsubscribe process, please send an
    &quot;unsubscribe&quot; message to <a href="mailto:admin@animfactory.net">admin@animfactory.net</a></font></td>
  </tr>
</table>
</div>

<p>&nbsp;</p>
</body>
</html>


From announce-request@sheffield.ac.uk Thu Sep 14 08:27:01 2000
Received: from mailhub2.shef.ac.uk (mailhub2.shef.ac.uk [143.167.2.154])
	by cedar.dcs.shef.ac.uk (8.9.3+Sun/8.9.3) with ESMTP id IAA27134
	for <c.ursu@dcs.shef.ac.uk>; Thu, 14 Sep 2000 08:27:01 +0100 (BST)
Received: from localhost ([127.0.0.1] helo=mailhub2)
	by mailhub2.shef.ac.uk with smtp (Exim 3.02 #2)
	id 13ZTQB-0006kB-00; Thu, 14 Sep 2000 08:26:59 +0100
Message-Id: <14F02F92B73@bamford.shef.ac.uk>
Reply-To: M.Morley@sheffield.ac.uk
Originator: announce@sheffield.ac.uk
Sender: announce-request@sheffield.ac.uk
Precedence: bulk
From: M.Morley@sheffield.ac.uk
To: Multiple recipients of list ANNOUNCE <announce@sheffield.ac.uk>
Subject: New Student IT Demonstrations
MIME-Version: 1.0
Content-type: text/plain; charset=US-ASCII
Content-transfer-encoding: 7BIT
X-Listprocessor-Version: 6.0d -- ListProcessor by Anastasios Kotsikonas
X-Comment: Sheffield Staff Announcements Mail Distribution List
Date: Thu, 14 Sep 2000 08:26:59 +0100
Content-Length: 1395


On Thursday and Friday of Intro Week (21 & 22 September) CiCS will be
running their usual demonstrations outlining the use of University IT
facilities for new students. The demos last approximately 30 minutes
and start on the following hours both days 11:00, 12:00, 13:00, 14:00,
15:00. They will take place in the Auditorium (Cinema) in the Union of
Students' building. 

If you have any interaction with new students during this week, 
please encourage then to attend any one of these sessions.

A flyer has been placed in the CiCS Starter Pack, which is received by
all new students when registrating. The main contents of this year's
Starter Pack are reproduced on the CiCS Web pages:
http://www.shef.ac.uk/cics/docs/starterpack/

The Managed NT Service is now the main service for students and CiCS 
also want to help returning students who may not have used it last 
year. Hence, brief demonstrations will be provided to inform 
returning undergraduate students. The first of these demonstration 
will take place in the Auditorium (Cinema) in the Union of Students' 
building on Wednesday 20 September, (10:00am, noon, and 2:00pm) with 
additional dates being planned for early in the new semester. 
Documents will also be provided on the counters of IT Centres to help 
returning students make the easy transition to the new service. 

Thank you
Mark Morley
Information Services
CICS


From bounces-results-9220212@bounces.freelotto.com Thu Sep 14 08:48:49 2000
Received: from fenrir.info.uaic.ro (fenrir.info.uaic.ro [193.231.30.197])
	by cedar.dcs.shef.ac.uk (8.9.3+Sun/8.9.3) with ESMTP id IAA27998
	for <cursu@dcs.shef.ac.uk>; Thu, 14 Sep 2000 08:48:35 +0100 (BST)
Received: from thor.infoiasi.ro (IDENT:root@thor.net.infoiasi.ro [192.168.30.194])
	by fenrir.info.uaic.ro (8.9.3/8.9.3) with ESMTP id KAA09957
	for <cursu@fenrir.info.uaic.ro>; Thu, 14 Sep 2000 10:48:09 +0300
Received: from relay-0-7.freelotto.com (relay-0-7.freelotto.com [64.14.48.138])
	by thor.infoiasi.ro (8.9.3/8.9.3) with ESMTP id KAA22699
	for <cursu@infoiasi.ro>; Thu, 14 Sep 2000 10:48:36 +0300
Received: from [10.0.0.103] (helo=core-0.west.freelotto.com)
	by relay-0-7.freelotto.com with esmtp (Exim 3.14 #3)
	id 13ZTjv-00087b-04
	for cursu@infoiasi.ro; Thu, 14 Sep 2000 03:47:23 -0400
Message-ID: <results-399-80-9220212@freelotto.com>
Mime-Version: 1.0
Content-Type: text/plain; charset=iso-8859-1
Content-Transfer-Encoding: 8bit
From: Click2Win@freelotto.com
To: cursu@infoiasi.ro
Subject: Marius Cristian URSU: YOU HAVE 24 CHANCES TO WIN!
Date: Thu, 14 Sep 2000 03:47:23 -0400
Content-Length: 7680

Dear Marius Cristian, $169,830.00 ALREADY WON BY FREELOTTO PLAYERS BY CLICKING OUR 
Click2Win NEWSLETTER LINKS!

Win $4,995.00 CASH from FreeLotto and INCREDIBLE CASH, EXOTIC TRIPS, COMPUTERS, 
TVs, DVDs, AND MORE CASH AND MUCH, MUCH MORE FROM OUR Click2Win NEWSLETTER 
sponsors - EVERY SINGLE DAY OF THE WEEK!

Click all 4 links now, Marius Cristian, and again every day for a week!  You have 24 
chances to win this week!

==============================================================
*  Marius Cristian: FreeLotto PLAYERS' REALLY LOVE THIS
*  Click2Win SITE!  WIN FREE BRAND NEW, STATE OF THE ART 
*  COMPUTER SYSTEMS -- up to 866 MHz! HUGE & FREE COMPUTER 
*  "HORSEPOWER" HERE !! WIN An Apple iMac(r), Apple iBook(r), 
*  Dell Dimensions(r) Desktop or Dell InSpiron(r) Laptop!
*  DVD player or CD recordable drive from ComputerDrawing.com.  
*  http://www.freelotto.com/offer.asp?offer=16123&id=9220212
==============================================================
==============================================================
*  Marius Cristian:  THIS IS A GREAT "FLIPSIDE" TO WORKING!
*  Take a break for PROFIT AND FUN:  relax and WIN CASH, TRIPS 
*  AND LOTS OF OTHER GREAT PRIZES from Flipside.com!!  
*  And for more "fun and profit," AND ITS ALL FREE, WIN BIG 
*  PRIZES NOW playing over 90 games: slots, arcade games, 
*  solitaire or poker and more!!  Click here now!!
*  http://www.freelotto.com/offer.asp?offer=16124&id=9220212
==============================================================
==============================================================
*  WIN CASH, CASH, CASH ... 
*  INSTANT WIN EVERY SINGLE DAY, Marius Cristian! AND A COLOR TV,
*  VCR, DVD PLAYER, PANASONIC CORDLESS PHONE, HP COLOR PRINTER, 
*  AMAZON.COM GIFT CERTIFICATES, MEDDITERRANEAN SPA TREATMENT
*  AND MUCH, MUCH MORE!  ABOLUTELY FREE - NO GIMMICKS!
*  http://www.freelotto.com/offer.asp?offer=16125&id=9220212
==============================================================
==============================================================
*  A VACATION IN ORLANDO, FLORIDA - SUMMER, WINTER OR FALL!
*  GET A 3 DAY, 2 NIGHT BONUS VACATION TO ONE OF OVER 50 GREAT
*  SPOTS IN THE U.S. with your 6 day, 5 night dream vacation
*  to Orlando.  Get in on this before the end of next week:  
*  the offer expires on September 21!!  Click here now.
*  http://www.freelotto.com/offer.asp?offer=16126&id=9220212
==============================================================

$169,830.00 ALREADY WON BY FREELOTTO PLAYERS JUST LIKE YOU JUST FOR CLICKING 
OUR Click2Win NEWSLETTER LINKS!

Marius Cristian: we guarantee that once again a FreeLotto player is absolutely 
going to win another $4,995.00 cash this week just for clicking our Click2Win 
Newsletter Sponsors' links!  32,959 FreeLotto players have won cash prizes in 
the last 7 days alone!  Leonard H. of Williamston, MI and Colin C. of Washington,
DC each won $10,000.00 CASH!  Heidi V. of Van Nuys, CA won a $50,000.00 LUXURY 
CAR!  Zabdyr L., of Slask, Poland won $2,500.00 TGIF CASH!  Terry P. of 
St. Petersburg, FL  just won $4,995.00 CASH this afternoon!  WOW!  Another 
fantastic week for FreeLotto players!  1 OUT OF 4 FreeLotto PLAYERS HAVE WON 
CASH, CARS OR TRIPS FROM FreeLotto: THE NUMBER 1 SWEEPSTAKES IN THE ENTIRE 
INTERNET WORLD WHERE YOU CAN WIN $11,000,000.00 EVERY DAY!

Marius Cristian:  each link you click gets you one more entry closer to winning 
$4,995.00 cash from FreeLotto!  The more sponsors' links you click, Marius Cristian,
the better your chances to win $4,995.00 CASH! It's that easy!

Play FreeLotto every day, Marius Cristian: you can win $11,000,000.00 CASH!  We 
guarantee that we will have at least one new FreeLotto Millionaire every month!
Guaranteed!  Click our winning sponsors' links now, tomorrow and again every 
day for a week!  We would love to add Marius Cristian URSU of Iasi, -- 
to our list of NEW WINNERS - maybe FreeLotto Millionaires!

***REGISTER TODAY FOR A FREE COMPUTER FROM COMPUTERDRAWING.COM

Now you can win an EVEN FASTER system (up to 866 MHz!) and with more
features like a DVD player or a CD recordable drive.  Why fiddle around on
your old computer when you can have the industry's latest?  Whether you are
a Mac lover or a PC fan, we've got you covered!  Register today!
http://www.freelotto.com/offer.asp?offer=16123&id=9220212

***Take a break at the Flipside!

It's time to take a break from the daily grind and visit Flipside.com where you 
relax, have fun and play over 90 FREE games to win hundreds fantastic prizes.  
You can play slots, a classic arcade game, solve puzzles, or choose from your 
favorite card games such as solitaire or poker. When you start playing any of 
your favorite games at Flipside.com you can win prizes like a trip to Las Vegas,
a tropical trip island vacation, free flowers for a year, or $10,000 cash!  So, 
what you are waiting for? Come play now.
http://www.freelotto.com/offer.asp?offer=16124&id=9220212

***WIN INSTANT FREE CASH, A NEW DVD PLAYER, AND MORE FREE PRIZES!

Bay9 is giving away INSTANT CASH PRIZES, a Toshiba color TV with VCR,
a Panasonic Cordless Phone, an HP Color Printer, a Luxurious Mediterranean
Spa Treatment, Amazon.com gift certificates, tickets to a Broadway Show & many 
more amazing FREE GIVEAWAYS EVERY DAY!  No Gimmicks.  Don't miss out!

Click here for your chance to win INSTANT CASH today:
http://www.freelotto.com/offer.asp?offer=16125&id=9220212

***Respond By September 21st, 2000 For A Great Travel Offer!

Are you ready for a VACATION?  How does 6 days/5 nights in Orlando sound, at 
over 50% off?

Register now for your 6-day/5-night Orlando dream vacation and receive, as a 
BONUS, 1 "FREE" 3-day/2-night BONUS VACATION to one of over 50 locations 
throughout the USA.  Plus, if you sign up "TODAY," we will also include 2 adult 
passes to board the Sterling Casino Cruise Ship for an adventure on one of 
Florida's finest casino cruises!

This offer expires September 21st, 2000 so click here to register today!!
http://www.freelotto.com/offer.asp?offer=16126&id=9220212

FreeLotto Winning Draw Results for Wednesday September 13th, 2000
------------------------------------------------------------------------
 $1,000,000.00 Jackpot      26 42 34 07 53 22
 Win a Car                  05 30 04 18 07 37
 $10,000.00 FastCASH        08 07 14 30 19 22
 $10,000,000.00 SuperBucks  34 32 16 10 01 46 26

 Your FreeBets for Wednesday September 13th, 2000 Match Prize
------------------------------------------------------------------------
 $1,000,000.00 Jackpot      07 17 19 34 36 38     2/6  Play again today!   
 Win a Car                  06 17 20 27 29 31     0/6  Play again today!   
 $10,000.00 FastCASH        01 08 15 21 23 29     1/6  Play again today!   
 $10,000,000.00 SuperBucks  01 15 18 31 33 42 44  1/7  Play again today!   

A FreeLotto day is from 3:00:01 PM EST (New York Time) to 3:00:00 PM EST 
(New York Time). Drawings are held at 5:00:00 PM EST (New York Time). 
So FreeBet often! The more you play the more you can win. We will 
continue to send you e-mail notifications of other great opportunities.
The more you play the more you can win.

CLICK2WIN NOW by clicking on the link below:
  http://www.freelotto.com/LottoPicker/login.asp?FID=f3f79220212
If it is not clickable just copy it into the location bar of your browser.

If you'd prefer not to receive the results by e-mail please click below to unsubscribe:
  http://www.freelotto.com/util/unsub.asp?ID=f3f79220212
If it is not clickable just copy it into the location bar of your browser.

Sincerely,
Kevin J. Aronin
Chairman & CEO


Official Rules: http://www.freelotto.com/Rules.asp?rules=click2win


From owner-nolist-20234*cursu**INFOIASI*-RO@MAIL.ZDLISTS.COM Thu Sep 14 09:14:27 2000
Received: from fenrir.info.uaic.ro (fenrir.info.uaic.ro [193.231.30.197])
	by cedar.dcs.shef.ac.uk (8.9.3+Sun/8.9.3) with ESMTP id JAA29111
	for <cursu@dcs.shef.ac.uk>; Thu, 14 Sep 2000 09:14:12 +0100 (BST)
Received: from thor.infoiasi.ro (IDENT:root@thor.net.infoiasi.ro [192.168.30.194])
	by fenrir.info.uaic.ro (8.9.3/8.9.3) with ESMTP id LAA08002
	for <cursu@fenrir.info.uaic.ro>; Thu, 14 Sep 2000 11:13:47 +0300
Received: from smtp1.zdlists.com (smtp1.zdlists.com [128.11.44.11])
	by thor.infoiasi.ro (8.9.3/8.9.3) with ESMTP id LAA23154
	for <cursu@INFOIASI.RO>; Thu, 14 Sep 2000 11:14:11 +0300
Message-Id: <200009140814.LAA23154@thor.infoiasi.ro>
Received: from lv3 (128.11.44.11) by smtp1.zdlists.com (LSMTP for Windows NT v1.1b) with SMTP id <2.00004033@smtp1.zdlists.com>; Thu, 14 Sep 2000 4:12:09 -0400
Date: Thu, 14 Sep 2000 03:31:18 -0400
To: cursu@INFOIASI.RO
From: "ZDNet Express" <Express@zdemail.zdlists.com>
Errors-To: bounce-Express-2859864@zdemail.zdlists.com
Subject: Digital music plays on
Reply-To: Express@zdemail.zdlists.com
List-Subscribe: mailto:Express@zdemail.zdlists.com?subject=subscribe
List-Unsubscribe: mailto:Express@zdemail.zdlists.com?subject=unsubscribe
Content-Length: 8700

ZDNet's Software Express
September 14, 2000
Brought to you by ZDNet Downloads
http://www.zdnet.com/downloads
The Web's most authoritative freeware, shareware,
and software collection.

***************************Advertisement***************************
i-drive lets you securely store music, share photos and access
files from any Web-connected computer. Leave your zips,
floppy disks and laptops at home! Sign up for a free account now!
http://adcenter.in2.com/cgi-bin/click.cgi?tid=31566
*******************************************************************

In this issue:

1.  Editors' Picks
- Digital music plays on
- Full-tilt pinball action
- The art of the screen saver
- Football fever
- Ultimate geek tools
- Tray magnifique!

2.  What's New on LaunchPad
- Microangelo On Display
- Knowledge Adventure games
- 100% Free Spades

3.  Other Hot Files
4.  AOL-Friendly Links: For AOL users only
5.  Elsewhere on ZDNet
6.  How do I subscribe? Unsubscribe? Change my address?
    What about Macintosh?

***************************************************************
HTML VERSION OF THE SOFTWARE EXPRESS!
The HTML version the Software Express contains the same great
software in a quick-click HTML format. To begin receiving our
HTML version, please point your browser to:
http://cgi.zdnet.com/slink?52089:2859864
***************************************************************


_____1. Editors' Picks __________

Digital music plays on
Napster, Scour, MP3.com are on the ropes,
but digital file sharing is alive and well. Grab
MP3 finders, jukeboxes, and more.
http://cgi.zdnet.com/slink?53460:2859864

Full-tilt pinball action
Warm up your flipper fingers, because these
downloads will turn your PC into a virtual pinball
machine.
http://cgi.zdnet.com/slink?53461:2859864

The art of the screen saver
Protect your monitor with timeless images from the masters.
These artful screen savers will turn your PC into a virtual
Louvre.
http://cgi.zdnet.com/slink?53462:2859864

Football fever
Kick off the season with these pool
managers, schedulers, handicappers,
screen savers, games, and more. We've
got everything football.
http://cgi.zdnet.com/slink?53463:2859864

Ultimate geek tools
Monitor and tweak every PC process
and Windows component with these
handy top-rated utilities for power users
-- and wannabees.
http://cgi.zdnet.com/slink?53464:2859864

Tray magnifique!
Free! Get a grab bag of great utilities!
These free gems run from the system tray,
putting a wealth of tools just a click away.
http://cgi.zdnet.com/slink?53465:2859864


_____2. What's New on LaunchPad __________

Microangelo On Display
Change the appearance of any icon displayed by Windows
with animation, colors, and transparent backgrounds with
Microangelo On Display.
http://cgi.zdnet.com/slink?53466:2859864

Knowledge Adventure games
Learning can be fun with games by Knowledge Adventure.
Check out the new releases of Adiboo, Math Blaster Ages
8-9, and Reading Blaster Ages 7-8. And enter to win a
Cybiko!
http://cgi.zdnet.com/slink?53467:2859864

100% Free Spades
Play a challenging game of Spades with 100% Free Spades.
It comes complete with eight unique opponents and numerous
variations.
http://cgi.zdnet.com/slink?53468:2859864


_____3. Other Hot Files__________
Don't miss these other hot titles, added this week to
ZDNet Downloads.

Media Wizard
Play/convert many audio/video files
Rating: *****
Operating System: Windows 9x, NT, or 2000
Compressed Size: 11,258,880 bytes
http://cgi.zdnet.com/slink?53469:2859864

Babylon
Translate onscreen words with a click
Rating: *****
Operating System: Windows 95, 98, or NT
Compressed Size: 1,575,565 bytes
http://cgi.zdnet.com/slink?53470:2859864

MultiNetwork Manager
Switch TCP/IP settings
Rating: *****
Operating System: Windows 9x, NT, 2000, or Me
Compressed Size: 2,731,658 bytes
http://cgi.zdnet.com/slink?53471:2859864

College Aid Calculator
See how much college could cost
Rating: *****
Operating System: Windows 9x, NT, or 2000
Compressed Size: 1,285,332 bytes
http://cgi.zdnet.com/slink?53472:2859864

Responsive Time Logger
Log time and expenses
Rating: ****
Operating System: Windows 95
Compressed Size: 4,037,426 bytes
http://cgi.zdnet.com/slink?53473:2859864

LockUp 2000
Lock your desktop
Rating: ****
Operating System: Windows 95 or Windows 98
Compressed Size: 1,029,479 bytes
http://cgi.zdnet.com/slink?53474:2859864

SpamMotel
Hide your real email address
Rating: ****
Operating System: Windows 9x, NT, or 2000
Compressed Size: 282,624 bytes
http://cgi.zdnet.com/slink?53475:2859864

WinRescue Me
Recover from Windows Me crashes
Rating: *****
Operating System: Windows Me
Compressed Size: 619,821 bytes
http://cgi.zdnet.com/slink?53476:2859864

RCEdit
Use a feature-rich yet free HTML editor
Rating: *****
Operating System: Windows 9x, NT, or 2000
Compressed Size: 7,321,419 bytes
http://cgi.zdnet.com/slink?53477:2859864

Password 2000
Safely store passwords
Rating: *****
Operating System: Windows 9x, NT, or 2000
Compressed Size: 643,845 bytes
http://cgi.zdnet.com/slink?53478:2859864

FreeCell 2000
Play neat version of Solitaire favorite
Rating: ****
Operating System: Windows 9x, NT, or 2000
Compressed Size: 1,285,934 bytes
http://cgi.zdnet.com/slink?53479:2859864

AirXonix
Try an addictive action/puzzle game
Rating: *****
Operating System: Windows 9x, NT, or 2000
Compressed Size: 1,927,258 bytes
http://cgi.zdnet.com/slink?53480:2859864

Nexus 2000
Stay ahead of the chips
Rating: ****
Operating System: Windows 95 or Windows 98
Compressed Size: 529,559 bytes
http://cgi.zdnet.com/slink?53481:2859864


_____4. AOL-Friendly Links: For AOL Users Only__________
<a href="http://cgi.zdnet.com/slink?53460:2859864">Digital music plays on</a>
<a href="http://cgi.zdnet.com/slink?53461:2859864">Full-tilt pinball action</a>
<a href="http://cgi.zdnet.com/slink?53462:2859864">The art of the screen saver</a>
<a href="http://cgi.zdnet.com/slink?53463:2859864">Football fever</a>
<a href="http://cgi.zdnet.com/slink?53464:2859864">Ultimate geek tools</a>
<a href="http://cgi.zdnet.com/slink?53465:2859864">Tray magnifique!</a>


_______FREE Web Power Tool: ThirdVoice 2000_________________
Download this personal web assistant and get more productive today!
Don't waste your time combing through irrelevant Web pages: With
ThirdVoice 2000, the info you need is just one click away.
http://cgi.zdnet.com/slink?53482:2859864

*****************Shop & Save on ZDNet!****************************

THIS WEEK'S HOTTEST PRODUCTS!
http://cgi.zdnet.com/slink?52615:2859864

Wonder what everyone else is buying these days? Check out this
week's most popular products on computershopper.com: Desktops,
digital cameras, notebooks, handhelds, scanners and more! Get the
latest prices and find the best deals on these top sellers.

OUTLET STORE SAVINGS!
http://cgi.zdnet.com/slink?52616:2859864

You're just one click away from super savings on over-stocked
and refurbished products. New items are being added all the time
so you'll find great deals on a wide range of products, including
digital cameras, notebooks, printers and desktops.

***************************************************************


Get on the PalmPilot Express
Get all the latest info on the hottest downloads for your
handheld organizer. Sign up for ZDNet's PalmPilot Express,
a free weekly newsletter.
http://cgi.zdnet.com/slink?52118:2859864

************************************************

Thanks for reading. We'll be back again next
week with more of the 'Net's best software.
- Michael Hurley, Associate Editor, ZDNet Software Library

_____ 6. Subscription and Change of Address Information __________

The e-mail address for your subscription is
cursu@INFOIASI.RO
To insure prompt service, please include the address, exactly as
it appears above, in any correspondence to us.

To subscribe to the Software Express, send an e-mail message to
on-express@zdemail.zdlists.com
or point your browser to
http://cgi.zdnet.com/slink?52119:2859864

To unsubscribe, send an e-mail message to
off-express@zdemail.zdlists.com
or point your browser to
http://cgi.zdnet.com/slink?52120:2859864

To change your email address, please unsubscribe from your old address,
and resubscribe to your new one using the instructions above.
Or, point your browser to
http://cgi.zdnet.com/slink?52121:2859864

To change your newsletter format from text to HTML,
please point your browser to
http://cgi.zdnet.com/slink?52122:2859864

-------------------------------
Looking for Mac download news? Sign up for Macdownload.com's
MustHaves, ZDNet's weekly e-mail newsletter for all the latest
Mac downloads and shareware happenings.
http://cgi.zdnet.com/slink?52123:2859864
-------------------------------

From Your_Astrologer@astrology.com Thu Sep 14 09:14:36 2000
Received: from fenrir.info.uaic.ro (fenrir.info.uaic.ro [193.231.30.197])
	by cedar.dcs.shef.ac.uk (8.9.3+Sun/8.9.3) with ESMTP id JAA29123
	for <cursu@dcs.shef.ac.uk>; Thu, 14 Sep 2000 09:14:26 +0100 (BST)
Received: from thor.infoiasi.ro (IDENT:root@thor.net.infoiasi.ro [192.168.30.194])
	by fenrir.info.uaic.ro (8.9.3/8.9.3) with ESMTP id LAA12943
	for <cursu@fenrir.info.uaic.ro>; Thu, 14 Sep 2000 11:14:05 +0300
Received: from subscriptions2.astrology.com (subscriptions2.astrology.com [209.157.220.63])
	by thor.infoiasi.ro (8.9.3/8.9.3) with ESMTP id LAA23164
	for <cursu@infoiasi.ro>; Thu, 14 Sep 2000 11:14:33 +0300
Message-Id: <200009140814.LAA23164@thor.infoiasi.ro>
Received: from orion (209.157.220.48:4977) by subscriptions2.astrology.com (LSMTP for Windows NT v1.1b) with SMTP id <3.001670CC@subscriptions2.astrology.com>; Thu, 14 Sep 2000 1:07:55 -0700
To: cursu@infoiasi.ro
Subject: Astrology.com: daily horoscope
From: Kelli-Fox@astrology.com
Date: Thu, 14 Sep 2000 01:09:03 -0800
Reply-To: Kelli-Fox@astrology.com
Content-Type: text/plain
Content-Transfer-Encoding: 7bit
Content-Length: 2491

-----------------------------------------------------------------
                           Plan ahead!
              $7 off your Six Month Future Forecast!
                                  
  http://chartshop.com/scripts/runisa.dll?AO:COUPON::DAILY,hmbja
-----------------------------------------------------------------

Greetings Capricorn,

Here is your horoscope for Thursday, September 14:

Savor what you love, even if it's not the refreshing challenge that 
it used to be. There's room for both art and science in today's approach. 
You'll do or say anything in pursuit of your desire.

For Cancer,

Some unconscious or hidden movement turns on the lights or opens 
the drapes. You've unknowingly fallen in step with some universal 
program. Learn all about what you're doing so that you can repeat 
it at will.

For Leo,

You know what you need. If you're lucky, others will recognize the 
situation before you have to beg. A veneer of formality helps everyone 
save face in potentially embarrassing times.

For Virgo,

Something is late for its appointment with destiny. Delay works to 
your benefit if you can tilt the odds in your favor. Clarify the 
unspoken rather than just assuming it.

For Libra,

You may be asked some difficult questions. You're so locked into 
process that you may be losing the overall direction. Like it or 
not, it's time for a review.

For Scorpio,

When they ask you, answer them cheerfully and thoroughly. This adventure 
kicks into gear as soon as everyone is vibrating at the same harmonic 
frequency. Match each shooting spark with a jewel of your own.


Until tomorrow,

Kelli Fox, Your iVillage Astrologer

Visit http://horoscopes.astrology.com for your romantic, career and flirt horoscopes!

Sneak a peek at the future with tomorrow's horoscope! http://horoscopes.astrology.com/index/dailyindextom.html
-----------------------------------------------------------------
                    Karma Check! What's yours?
                    http://karma.astrology.com
-----------------------------------------------------------------

If you would like to edit your current information or cancel your
subscription, please click on the following link,  or copy and paste
to your web browser. 

http://www.astrology.com/freedaily/index.html

If you need to email us, please include the following lines in your reply. 
email recipient: cursu@infoiasi.ro


Please include the following line in your reply.
annmn:[03Dfv03Dfv4FLy7012000mW4EUW49r]


From announce-request@sheffield.ac.uk Thu Sep 14 09:27:33 2000
Received: from mailhub2.shef.ac.uk (mailhub2.shef.ac.uk [143.167.2.154])
	by cedar.dcs.shef.ac.uk (8.9.3+Sun/8.9.3) with ESMTP id JAA00203
	for <c.ursu@dcs.shef.ac.uk>; Thu, 14 Sep 2000 09:27:32 +0100 (BST)
Received: from localhost ([127.0.0.1] helo=mailhub2)
	by mailhub2.shef.ac.uk with smtp (Exim 3.02 #2)
	id 13ZUMl-0000sv-00; Thu, 14 Sep 2000 09:27:31 +0100
Message-Id: <15028D46E53@bamford.shef.ac.uk>
Reply-To: J.L.Barraclough@sheffield.ac.uk
Originator: announce@sheffield.ac.uk
Sender: announce-request@sheffield.ac.uk
Precedence: bulk
From: "J.L.Barraclough" <J.L.Barraclough@sheffield.ac.uk>
To: Multiple recipients of list ANNOUNCE <announce@sheffield.ac.uk>
Subject: Desk Pads
MIME-Version: 1.0
Content-type: text/plain; charset=US-ASCII
Content-transfer-encoding: 7BIT
X-Listprocessor-Version: 6.0d -- ListProcessor by Anastasios Kotsikonas
X-Comment: Sheffield Staff Announcements Mail Distribution List
Date: Thu, 14 Sep 2000 09:27:31 +0100
Content-Length: 851

Dear Colleague,

Printing Resources produced an A3 desk pad which was handed 
out at the University Supplier's Exhibition held in the Octagon 
Centre.  If any member of staff would like a pad these are still 
available from Printing Resources, free of charge.

The pad has been printed this year on behalf of Corporate Services 
and gives contact details of all the sections.  The pad also displays 
an academic year calendar with semester dates.

If you would like to request a pad, please email myself and we will 
post one in the internal mail for you. There is a limited supply so 
the pads will be distributed on a first come first serve basis.

Regards

Janine


Janine Barraclough
Sales & Marketing Manager
Printing Resources
Bolsover Street
Sheffield
S3 7NA
Tel:  0114 222 1221
Fax:  0114 279 6395
email:  j.l.barraclough@sheffield.ac.uk


From owner-nlp Thu Sep 14 10:37:53 2000
Received: (from majordomo@localhost)
	by cedar.dcs.shef.ac.uk (8.9.3+Sun/8.9.3) id KAA06605
	for nlp-outgoing; Thu, 14 Sep 2000 10:34:22 +0100 (BST)
Received: (from majordomo@localhost)
	by cedar.dcs.shef.ac.uk (8.9.3+Sun/8.9.3) id KAA06568
	for ilash-members-outgoing; Thu, 14 Sep 2000 10:34:16 +0100 (BST)
Received: from dcs.shef.ac.uk (derwent.dcs.shef.ac.uk [143.167.9.70])
	by cedar.dcs.shef.ac.uk (8.9.3+Sun/8.9.3) with ESMTP id KAA06563
	for <ilash-members@dcs.shef.ac.uk>; Thu, 14 Sep 2000 10:34:14 +0100 (BST)
Message-ID: <39C09B95.89DED898@dcs.shef.ac.uk>
Date: Thu, 14 Sep 2000 10:34:13 +0100
From: Roberta Catizone <roberta>
Organization: University of Sheffield
X-Mailer: Mozilla 4.73 [en] (X11; U; SunOS 5.7 sun4u)
X-Accept-Language: en
MIME-Version: 1.0
To: ilash-members@dcs.shef.ac.uk
Subject: ILASH talk CANCELLED!!
Content-Type: text/plain; charset=us-ascii
Content-Transfer-Encoding: 7bit
Sender: owner-nlp
Precedence: bulk
Content-Length: 84

Bruce Fraser is ill with flu and has cancelled his talk today.

thanks,
roberta
