# Supplementary material for: Getting More Out of Biomedical Documents with GATE's Full Lifecycle Open Source Text Analytics
Source: PLoS Comput Biol. 2013 Feb 7;9(2):e1002854. doi: 10.1371/journal.pcbi.1002854 (PMC3567135; doi:10.1371/journal.pcbi.1002854)
Supplement: Dataset S1 — GATE software. Dataset S1 bundled with this paper contains a distribution of GATE (or see http://gate.ac.uk/download/). (TGZ) [file pcbi.1002854.s001.tgz › plos-gate/src/gate/resources/gate.ac.uk/tests/email/test5.eml]

From sentto-1561398-10-cursu=dcs.shef.ac.uk@returns.onelist.com Tue Apr  4 09:41:56 2000
Received: from fl.egroups.com (fl.egroups.com [208.50.144.74])
	by cedar.dcs.shef.ac.uk (8.9.3+Sun/8.9.3) with SMTP id JAA05960
	for <cursu@dcs.shef.ac.uk>; Tue, 4 Apr 2000 09:41:55 +0100 (BST)
X-eGroups-Return: sentto-1561398-10-cursu=dcs.shef.ac.uk@returns.onelist.com
Received: from [10.1.10.37] by fl.egroups.com with NNFMP; 04 Apr 2000 08:41:51 -0000
Received: (qmail 25547 invoked from network); 4 Apr 2000 08:41:47 -0000
Received: from unknown (10.1.10.26) by m3.onelist.org with QMQP; 4 Apr 2000 08:41:47 -0000
Received: from unknown (HELO q8.egroups.com) (10.1.2.31) by mta1 with SMTP; 4 Apr 2000 08:41:47 -0000
Received: (qmail 18632 invoked from network); 4 Apr 2000 08:41:45 -0000
Received: from relay.logicnet.ro (193.226.80.252) by mx3.egroups.com with SMTP; 4 Apr 2000 08:41:45 -0000
Received: from mstobbs (dial10-as1.logicnet.ro [193.254.47.73]) by relay.logicnet.ro (8.9.3/8.9.3) with SMTP id LAA17585 for <tpdg@egroups.com>; Tue, 4 Apr 2000 11:42:05 +0300
Received: by localhost with Microsoft MAPI; Tue, 4 Apr 2000 11:42:49 +0300
Message-ID: <01BF9E2A.E7860BC0.mstobbs@motoractive.ro>
To: "'tpdg@egroups.com'" <tpdg@egroups.com>
Organization: Motoractive SA
X-Mailer: Microsoft Internet E-mail/MAPI - 8.0.0.4211
MIME-Version: 1.0
Mailing-List: list tpdg@egroups.com; contact tpdg-owner@egroups.com
Delivered-To: mailing list tpdg@egroups.com
Precedence: bulk
List-Unsubscribe: <mailto:tpdg-unsubscribe@egroups.com>
Date: Tue, 4 Apr 2000 11:42:47 +0300
X-eGroups-From: Martin Stobbs <mstobbs@motoractive.ro>
From: Martin Stobbs <mstobbs@motoractive.ro>
Reply-To: tpdg@egroups.com
Subject: RE: [tpdg] web hosting    
Content-Type: text/plain; charset=US-ASCII
Content-Transfer-Encoding: 7bit
Content-Length: 1807
Status: RO
X-Status: $$$$
X-UID: 0000000014

can you copy me in on the email so that I can get an understanding of what 
you need.
Thanks
Martin

-----Original Message-----
From:	Adrian Dumitrascu [SMTP:adumi@army.net]
Sent:	Tuesday, April 04, 2000 10:23 AM
To:	tpdg@egroups.com
Subject:	Re: [tpdg] web hosting

Don't buy it yet. Let me send them an e-mail in order to clarify some
aspects.

----- Original Message -----
From: "Martin Stobbs" <mstobbs@motoractive.ro>
To: <tpdg@egroups.com>
Sent: Tuesday, April 04, 2000 8:35 AM
Subject: RE: [tpdg] web hosting


> If this is the one you want I will buy it today.
> Martin
>
> -----Original Message-----
> From: Adrian Dumitrascu [SMTP:adumi@army.net]
> Sent: Tuesday, April 04, 2000 12:08 AM
> To: tpdg@egroups.com
> Subject: [tpdg] web hosting
>
> I found a good offer at http://www.shaforsystems.com/GoldPackage.htm
> with 40$/month (plus the initial setup : 40$).


------------------------------------------------------------------------
@Backup- Protect and Access your data any time, any where on the net.
Try @Backup FREE and recieve 300 points from mypoints.com Install now:
http://click.egroups.com/1/2345/1/_/347472/_/954833235/
------------------------------------------------------------------------

To Post a message, send it to:   tpdg@eGroups.com
To Unsubscribe, send a blank message to: tpdg-unsubscribe@eGroups.com

------------------------------------------------------------------------
@Backup- Protect and Access your data any time, any where on the net.
Try @Backup FREE and recieve 300 points from mypoints.com Install now:
http://click.egroups.com/1/2345/1/_/347472/_/954837708/
------------------------------------------------------------------------

To Post a message, send it to:   tpdg@eGroups.com
To Unsubscribe, send a blank message to: tpdg-unsubscribe@eGroups.com


From sentto-1561398-11-cursu=dcs.shef.ac.uk@returns.onelist.com Tue Apr  4 09:49:21 2000
Received: from mv.egroups.com (mv.egroups.com [208.50.144.81])
	by cedar.dcs.shef.ac.uk (8.9.3+Sun/8.9.3) with SMTP id JAA07589
	for <cursu@dcs.shef.ac.uk>; Tue, 4 Apr 2000 09:49:19 +0100 (BST)
X-eGroups-Return: sentto-1561398-11-cursu=dcs.shef.ac.uk@returns.onelist.com
Received: from [10.1.10.35] by mv.egroups.com with NNFMP; 04 Apr 2000 09:49:18 -0000
Received: (qmail 31836 invoked from network); 4 Apr 2000 08:49:18 -0000
Received: from unknown (10.1.10.26) by m1.onelist.org with QMQP; 4 Apr 2000 08:49:18 -0000
Received: from unknown (HELO qg.egroups.com) (10.1.2.27) by mta1 with SMTP; 4 Apr 2000 08:49:18 -0000
Received: (qmail 15257 invoked from network); 4 Apr 2000 08:49:17 -0000
Received: from relay.logicnet.ro (193.226.80.252) by qg.egroups.com with SMTP; 4 Apr 2000 08:49:17 -0000
Received: from mstobbs (dial10-as1.logicnet.ro [193.254.47.73]) by relay.logicnet.ro (8.9.3/8.9.3) with SMTP id LAA18222 for <tpdg@egroups.com>; Tue, 4 Apr 2000 11:49:36 +0300
Received: by localhost with Microsoft MAPI; Tue, 4 Apr 2000 11:50:21 +0300
Message-ID: <01BF9E2B.F4BA5DE0.mstobbs@motoractive.ro>
To: "'tpdg@egroups.com'" <tpdg@egroups.com>
Organization: Motoractive SA
X-Mailer: Microsoft Internet E-mail/MAPI - 8.0.0.4211
MIME-Version: 1.0
Mailing-List: list tpdg@egroups.com; contact tpdg-owner@egroups.com
Delivered-To: mailing list tpdg@egroups.com
Precedence: bulk
List-Unsubscribe: <mailto:tpdg-unsubscribe@egroups.com>
Date: Tue, 4 Apr 2000 11:50:17 +0300
X-eGroups-From: Martin Stobbs <mstobbs@motoractive.ro>
From: Martin Stobbs <mstobbs@motoractive.ro>
Reply-To: tpdg@egroups.com
Subject: RE: [tpdg] web hosting    
Content-Type: text/plain; charset=US-ASCII
Content-Transfer-Encoding: 7bit
Content-Length: 2126
Status: RO
X-Status: $$$$
X-UID: 0000000015

Did you have a look at http://www.actionjackson.com/hosts/default.asp
Welcome to the IIS Hosts Home Page. If you are looking for a good NT 
hosting company look no further! Each of the companies listed below have 
focused solely on ASP/SQL Hosting by providing some of the best plans and 
services available. See who the Top 10 Hosts are or do a custom searchto 
find the best host that matches your needs.


-----Original Message-----
From:	Adrian Dumitrascu [SMTP:adumi@army.net]
Sent:	Tuesday, April 04, 2000 10:23 AM
To:	tpdg@egroups.com
Subject:	Re: [tpdg] web hosting

Don't buy it yet. Let me send them an e-mail in order to clarify some
aspects.

----- Original Message -----
From: "Martin Stobbs" <mstobbs@motoractive.ro>
To: <tpdg@egroups.com>
Sent: Tuesday, April 04, 2000 8:35 AM
Subject: RE: [tpdg] web hosting


> If this is the one you want I will buy it today.
> Martin
>
> -----Original Message-----
> From: Adrian Dumitrascu [SMTP:adumi@army.net]
> Sent: Tuesday, April 04, 2000 12:08 AM
> To: tpdg@egroups.com
> Subject: [tpdg] web hosting
>
> I found a good offer at http://www.shaforsystems.com/GoldPackage.htm
> with 40$/month (plus the initial setup : 40$).


------------------------------------------------------------------------
@Backup- Protect and Access your data any time, any where on the net.
Try @Backup FREE and recieve 300 points from mypoints.com Install now:
http://click.egroups.com/1/2345/1/_/347472/_/954833235/
------------------------------------------------------------------------

To Post a message, send it to:   tpdg@eGroups.com
To Unsubscribe, send a blank message to: tpdg-unsubscribe@eGroups.com

------------------------------------------------------------------------
Special Offer-Earn 300 Points from MyPoints.com for trying @Backup
Get automatic protection and access to your important computer files.
Install today:
http://click.egroups.com/1/2344/1/_/347472/_/954838158/
------------------------------------------------------------------------

To Post a message, send it to:   tpdg@eGroups.com
To Unsubscribe, send a blank message to: tpdg-unsubscribe@eGroups.com


From adumi@army.net Tue Apr  4 09:49:58 2000
Received: from mail.opsynet.com (kiwi.opsynet.com [207.241.173.9])
	by cedar.dcs.shef.ac.uk (8.9.3+Sun/8.9.3) with ESMTP id JAA07930
	for <c.ursu@dcs.shef.ac.uk>; Tue, 4 Apr 2000 09:49:50 +0100 (BST)
Received: from sam (ppp16.opsynet.com [207.241.173.48])
	by mail.opsynet.com (8.9.3/8.9.3) with SMTP id IAA07172
	for <c.ursu@dcs.shef.ac.uk>; Tue, 4 Apr 2000 08:49:44 GMT
Message-ID: <002d01bf9e12$c97bd8c0$010de6a8@home>
From: "Adrian Dumitrascu" <adumi@army.net>
To: "Cristian Ursu" <c.ursu@dcs.shef.ac.uk>
References: <00040314132101.05490@redmires>
Subject: Re: Salut
Date: Tue, 4 Apr 2000 11:49:26 +0300
MIME-Version: 1.0
Content-Type: text/plain;
	charset="iso-8859-1"
Content-Transfer-Encoding: 7bit
X-Priority: 3
X-MSMail-Priority: Normal
X-Mailer: Microsoft Outlook Express 5.00.2919.6700
X-MimeOLE: Produced By Microsoft MimeOLE V5.00.2919.6700
Content-Length: 398
Status: RO
X-Status: $$$$
X-UID: 0000000016

Salut !
Ai citit ce se va intampla cu kinector ? Martin nu mai merge cu demo-ul la
sf. acestei saptamani. Vrea sa o accelerez puternic ca sa punem site-ul pe
Web. Am gasit deja un provider destul de bun (40$ / luna). Astept cateva
detalii si s-ar putea sa-l cumparam zilele astea (pacat ca nu avem ce pune
:) !).
Am auzit ca stai intr-un camin. Esti departe de univ ?
Cum te descurci cu engleza ?


From sentto-1561398-12-cursu=dcs.shef.ac.uk@returns.onelist.com Tue Apr  4 09:52:36 2000
Received: from fl.egroups.com (fl.egroups.com [208.50.144.74])
	by cedar.dcs.shef.ac.uk (8.9.3+Sun/8.9.3) with SMTP id JAA08145
	for <cursu@dcs.shef.ac.uk>; Tue, 4 Apr 2000 09:52:35 +0100 (BST)
X-eGroups-Return: sentto-1561398-12-cursu=dcs.shef.ac.uk@returns.onelist.com
Received: from [10.1.10.36] by fl.egroups.com with NNFMP; 04 Apr 2000 08:52:34 -0000
Received: (qmail 5461 invoked from network); 4 Apr 2000 08:52:34 -0000
Received: from unknown (10.1.10.26) by m2.onelist.org with QMQP; 4 Apr 2000 08:52:34 -0000
Received: from unknown (HELO q8.egroups.com) (10.1.2.31) by mta1 with SMTP; 4 Apr 2000 08:52:34 -0000
Received: (qmail 22603 invoked from network); 4 Apr 2000 08:52:32 -0000
Received: from kiwi.opsynet.com (HELO mail.opsynet.com) (207.241.173.9) by mx3.egroups.com with SMTP; 4 Apr 2000 08:52:32 -0000
Received: from sam (ppp02.opsynet.com [207.241.173.34]) by mail.opsynet.com (8.9.3/8.9.3) with SMTP id IAA07206 for <tpdg@egroups.com>; Tue, 4 Apr 2000 08:52:25 GMT
Message-ID: <004201bf9e13$290c6a70$010de6a8@home>
To: <tpdg@egroups.com>
X-Priority: 3
X-MSMail-Priority: Normal
X-Mailer: Microsoft Outlook Express 5.00.2919.6700
X-MimeOLE: Produced By Microsoft MimeOLE V5.00.2919.6700
MIME-Version: 1.0
Mailing-List: list tpdg@egroups.com; contact tpdg-owner@egroups.com
Delivered-To: mailing list tpdg@egroups.com
Precedence: bulk
List-Unsubscribe: <mailto:tpdg-unsubscribe@egroups.com>
Date: Tue, 4 Apr 2000 11:52:05 +0300
X-eGroups-From: "Adrian Dumitrascu" <adumi@army.net>
From: "Adrian Dumitrascu" <adumi@army.net>
Reply-To: tpdg@egroups.com
Subject: [tpdg] Fw:  
Content-Type: text/plain; charset=US-ASCII
Content-Transfer-Encoding: 7bit
Content-Length: 1147
Status: RO
X-Status: $$$$
X-UID: 0000000017

This is what I've asked the provider.

----- Original Message -----
From: "Adrian Dumitrascu" <adumi@army.net>
To: <david@shaforsystems.com>
Sent: Tuesday, April 04, 2000 10:52 AM


> Hello !
> I represent a young company that wants to put up its site and I found your
> web hosting offer.
> Can you please answer to my questions about the "Gold Package" ($40 /
month)
> :
> - does it allow us to have the domain like "www.myDomain.com" ? If not,
> which
>    package (except the ones with the dedicated servers) does ?
> - does it offer the Microsoft XML parser (msxml.dll - it "comes" with IE5)
> - how much is the extra bandwidth ?
> - how much is the extra SQL Server space ?
>
> With many thanks,
>
> Adrian Dumitrascu
>


------------------------------------------------------------------------
Save up to 57% on Electronics!
Find incredible deals on overstocked items with Free shipping!
http://click.egroups.com/1/2710/1/_/347472/_/954838354/
------------------------------------------------------------------------

To Post a message, send it to:   tpdg@eGroups.com
To Unsubscribe, send a blank message to: tpdg-unsubscribe@eGroups.com


From tjc Tue Apr  4 10:06:29 2000
Received: from pc00197.mailhost.dcs.shef.ac.uk (pc008197.dcs.shef.ac.uk [143.167.8.197])
	by cedar.dcs.shef.ac.uk (8.9.3+Sun/8.9.3) with ESMTP id KAA09861
	for <cursu>; Tue, 4 Apr 2000 10:06:29 +0100 (BST)
Message-Id: <4.3.0.20000404100357.00ca13f0@mailhost.dcs.shef.ac.uk>
X-Sender: tjc@mailhost.dcs.shef.ac.uk
X-Mailer: QUALCOMM Windows Eudora Version 4.3
Date: Tue, 04 Apr 2000 10:08:33 +0100
To: Cristian Ursu <cursu>
From: tjc
Subject: Re: U card number
In-Reply-To: <00040314034100.05490@redmires>
Mime-Version: 1.0
Content-Type: text/plain; charset="us-ascii"; format=flowed
Content-Length: 630
Status: RO
X-Status: $$$$
X-UID: 0000000018

Cristian

You will have to apply for an out-of-hours training course when I sent an 
e-mail announcing the course times.
You do not have to book fire training , just attend and sign the register.

Tony

PS

The next general fire training course in this area is :-

Tuesday 18th April 2000, 1415-1545, Sir Henry Shephenson Building Lecture 
Theatre 1


  At 14:01 03/04/00 +0100, you wrote:
>Hello,
>
>My U card number is : 001164662
>
>Also I would like to register for the next out of hours and fire training
>courses.
>
>Thank you.
>
>Cristian Ursu

--------------------------------
Tony Chilton
Department of Computer Science


From sentto-1561398-13-cursu=dcs.shef.ac.uk@returns.onelist.com Tue Apr  4 10:43:38 2000
Received: from mo.egroups.com (mo.egroups.com [208.50.144.78])
	by cedar.dcs.shef.ac.uk (8.9.3+Sun/8.9.3) with SMTP id KAA13482
	for <cursu@dcs.shef.ac.uk>; Tue, 4 Apr 2000 10:43:35 +0100 (BST)
X-eGroups-Return: sentto-1561398-13-cursu=dcs.shef.ac.uk@returns.onelist.com
Received: from [10.1.10.36] by mo.egroups.com with NNFMP; 04 Apr 2000 09:43:31 -0000
Received: (qmail 4266 invoked from network); 4 Apr 2000 09:43:30 -0000
Received: from unknown (10.1.10.26) by m2.onelist.org with QMQP; 4 Apr 2000 09:43:30 -0000
Received: from unknown (HELO q8.egroups.com) (10.1.2.31) by mta1 with SMTP; 4 Apr 2000 09:43:30 -0000
Received: (qmail 9132 invoked from network); 4 Apr 2000 09:43:29 -0000
Received: from relay.logicnet.ro (193.226.80.252) by mx3.egroups.com with SMTP; 4 Apr 2000 09:43:29 -0000
Received: from mstobbs (dial10-as1.logicnet.ro [193.254.47.73]) by relay.logicnet.ro (8.9.3/8.9.3) with SMTP id MAA22293 for <tpdg@egroups.com>; Tue, 4 Apr 2000 12:43:48 +0300
Received: by localhost with Microsoft MAPI; Tue, 4 Apr 2000 12:44:33 +0300
Message-ID: <01BF9E33.8705FAE0.mstobbs@motoractive.ro>
To: "'tpdg@egroups.com'" <tpdg@egroups.com>
Organization: Motoractive SA
X-Mailer: Microsoft Internet E-mail/MAPI - 8.0.0.4211
MIME-Version: 1.0
Mailing-List: list tpdg@egroups.com; contact tpdg-owner@egroups.com
Delivered-To: mailing list tpdg@egroups.com
Precedence: bulk
List-Unsubscribe: <mailto:tpdg-unsubscribe@egroups.com>
Date: Tue, 4 Apr 2000 12:42:33 +0300
X-eGroups-From: Martin Stobbs <mstobbs@motoractive.ro>
From: Martin Stobbs <mstobbs@motoractive.ro>
Reply-To: tpdg@egroups.com
Subject: RE: [tpdg] web hosting     
Content-Type: text/plain; charset=US-ASCII
Content-Transfer-Encoding: 7bit
Content-Length: 4116
Status: RO
X-Status: $$$$
X-UID: 0000000019

There seem to be lots of sites that do what shafor does but cheaper (or 
more expensive)...

Iss it better to have one in Europe or in the US?
There are a couple in the UK which I have commented below (both in 
actionjackson top 10) - if we needed phone support then Cristi could do it 
more cheaply....the time difference is also less and if I go back to the 
UK maybe it is easier?.

for example http://www.asphosting.co.uk/start/newplans.asp plan C or
http://services.inetc.net/Packages/comparison.htm Gold plan

Slightly different Question:
at http://services.inetc.net/Packages/comparison.htm if I bought the 
Diamond plan (USD1000/year) I could host as many domain names ads I wanted 
- I could have as many databases as I wanted etc etc - is this right? As 
long as the space was less then 100MB.  Interestingly, if I kinector also 
re-sold space to four companies then we would get a 15% discount 
(presumably these could be autoprima, etc).

How many timeshares can you get in a 10MB database (roughly)?
I assume the webspace limit, say, at 20MB or 100MB is fine for the content 
of the kinector site (<1MB) but is the database size included in this?  On 
http://services.inetc.net/Technology/SQLServer/Default.htm it says that 
they would charge extra for Microsoft SQL Server GBP10 per 10MB(??)
In all of these it does not mention amount of traffic - in 
http://www.activewebs.net/Services/Shared/Default.htm which I believe is 
connected to http://services.inetc.net they have a special place for 
advanced NT hosting where 200MB disk space and 6GB traffic is the basic 
level - perhaps traffic is only a problem if you have a big site?
What do you think?

M

-----Original Message-----
From:	Martin Stobbs [SMTP:mstobbs@motoractive.ro]
Sent:	Tuesday, April 04, 2000 11:43 AM
To:	'tpdg@egroups.com'
Subject:	RE: [tpdg] web hosting

can you copy me in on the email so that I can get an understanding of what 
you need.
Thanks
Martin

-----Original Message-----
From:	Adrian Dumitrascu [SMTP:adumi@army.net]
Sent:	Tuesday, April 04, 2000 10:23 AM
To:	tpdg@egroups.com
Subject:	Re: [tpdg] web hosting

Don't buy it yet. Let me send them an e-mail in order to clarify some
aspects.

----- Original Message -----
From: "Martin Stobbs" <mstobbs@motoractive.ro>
To: <tpdg@egroups.com>
Sent: Tuesday, April 04, 2000 8:35 AM
Subject: RE: [tpdg] web hosting


> If this is the one you want I will buy it today.
> Martin
>
> -----Original Message-----
> From: Adrian Dumitrascu [SMTP:adumi@army.net]
> Sent: Tuesday, April 04, 2000 12:08 AM
> To: tpdg@egroups.com
> Subject: [tpdg] web hosting
>
> I found a good offer at http://www.shaforsystems.com/GoldPackage.htm
> with 40$/month (plus the initial setup : 40$).


------------------------------------------------------------------------
@Backup- Protect and Access your data any time, any where on the net.
Try @Backup FREE and recieve 300 points from mypoints.com Install now:
http://click.egroups.com/1/2345/1/_/347472/_/954833235/
------------------------------------------------------------------------

To Post a message, send it to:   tpdg@eGroups.com
To Unsubscribe, send a blank message to: tpdg-unsubscribe@eGroups.com

------------------------------------------------------------------------
@Backup- Protect and Access your data any time, any where on the net.
Try @Backup FREE and recieve 300 points from mypoints.com Install now:
http://click.egroups.com/1/2345/1/_/347472/_/954837708/
------------------------------------------------------------------------

To Post a message, send it to:   tpdg@eGroups.com
To Unsubscribe, send a blank message to: tpdg-unsubscribe@eGroups.com

------------------------------------------------------------------------
@Backup- Protect and Access your data any time, any where on the net.
Try @Backup FREE and recieve 300 points from mypoints.com Install now:
http://click.egroups.com/1/2345/1/_/347472/_/954841410/
------------------------------------------------------------------------

To Post a message, send it to:   tpdg@eGroups.com
To Unsubscribe, send a blank message to: tpdg-unsubscribe@eGroups.com


From MAILER-DAEMON Tue Apr  4 11:00:50 2000
Received: from mk.egroups.com (mk.egroups.com [208.50.144.76])
	by cedar.dcs.shef.ac.uk (8.9.3+Sun/8.9.3) with SMTP id LAA15216
	for <cursu@dcs.shef.ac.uk>; Tue, 4 Apr 2000 11:00:48 +0100 (BST)
Received: from [10.1.10.38] by mk.egroups.com with NNFMP; 04 Apr 2000 10:00:43 -0000
Received: (qmail 19102 invoked by alias); 4 Apr 2000 10:00:39 -0000
Date: 4 Apr 2000 10:00:39 -0000
Message-ID: <954842439.19100@egroups.com>
MIME-Version: 1.0
To: cursu@dcs.shef.ac.uk
From: eGroups <notify@egroups.com>
Subject: Unable to deliver your message
Content-Type: multipart/mixed;
  boundary="FY-rWYyg9kxmSTe0qpYviIaLUQK8PHmdrkUNGS3"
Content-Length: 1552
Status: RO
X-Status: $$$$
X-UID: 0000000020


--FY-rWYyg9kxmSTe0qpYviIaLUQK8PHmdrkUNGS3
Content-Type: text/plain
Content-Transfer-Encoding: 7bit


Your message was sent to a group that does not exist.  Please check
to make sure you spelled the group name correctly.
  
For further assistance, please email help@egroups.com
or visit http://www.egroups.com/help

--FY-rWYyg9kxmSTe0qpYviIaLUQK8PHmdrkUNGS3
Content-Type: message/rfc822

Received: (qmail 19081 invoked from network); 4 Apr 2000 10:00:39 -0000
Received: from unknown (10.1.10.26)
  by m4.onelist.org with QMQP; 4 Apr 2000 10:00:39 -0000
Received: from unknown (HELO q8.egroups.com) (10.1.2.31)
  by mta1 with SMTP; 4 Apr 2000 10:00:39 -0000
Received: (qmail 16041 invoked from network); 4 Apr 2000 10:00:38 -0000
Received: from cedar.dcs.shef.ac.uk (143.167.8.6)
  by mx3.egroups.com with SMTP; 4 Apr 2000 10:00:38 -0000
Received: from redmires (redmires.dcs.shef.ac.uk [143.167.9.64])
	by cedar.dcs.shef.ac.uk (8.9.3+Sun/8.9.3) with SMTP id LAA15212
	for <tpgd@egroups.com>; Tue, 4 Apr 2000 11:00:37 +0100 (BST)
From: Cristian Ursu <c.ursu@dcs.shef.ac.uk>
Organization: University of Sheffield
To: tpgd@egroups.com
Subject: You have my full support
Date: Tue, 4 Apr 2000 10:53:02 +0100
X-Mailer: KMail [version 1.0.28]
Content-Type: text/plain
MIME-Version: 1.0
Message-Id: <00040411021406.05756@redmires>
Content-Transfer-Encoding: 8bit


  Regarding the site establishment. 
  I always thought that it would be better to put it up.
  I am watching the conversation on tpdg.

  Cristian


--FY-rWYyg9kxmSTe0qpYviIaLUQK8PHmdrkUNGS3--


From sentto-1561398-14-cursu=dcs.shef.ac.uk@returns.onelist.com Tue Apr  4 11:03:49 2000
Received: from hm.egroups.com (hm.egroups.com [208.50.144.92])
	by cedar.dcs.shef.ac.uk (8.9.3+Sun/8.9.3) with SMTP id LAA15405
	for <cursu@dcs.shef.ac.uk>; Tue, 4 Apr 2000 11:03:48 +0100 (BST)
X-eGroups-Return: sentto-1561398-14-cursu=dcs.shef.ac.uk@returns.onelist.com
Received: from [10.1.10.38] by hm.egroups.com with NNFMP; 04 Apr 2000 10:03:47 -0000
Received: (qmail 26772 invoked from network); 4 Apr 2000 10:03:46 -0000
Received: from unknown (10.1.10.27) by m4.onelist.org with QMQP; 4 Apr 2000 10:03:46 -0000
Received: from unknown (HELO qh.egroups.com) (10.1.2.28) by mta2 with SMTP; 4 Apr 2000 10:03:46 -0000
Received: (qmail 32727 invoked from network); 4 Apr 2000 10:03:45 -0000
Received: from cedar.dcs.shef.ac.uk (143.167.8.6) by qh.egroups.com with SMTP; 4 Apr 2000 10:03:45 -0000
Received: from redmires (redmires.dcs.shef.ac.uk [143.167.9.64]) by cedar.dcs.shef.ac.uk (8.9.3+Sun/8.9.3) with SMTP id LAA15395 for <tpdg@egroups.com>; Tue, 4 Apr 2000 11:03:44 +0100 (BST)
Organization: University of Sheffield
To: tpdg@egroups.com
X-Mailer: KMail [version 1.0.28]
Message-Id: <00040411021406.05756@redmires>
MIME-Version: 1.0
Mailing-List: list tpdg@egroups.com; contact tpdg-owner@egroups.com
Delivered-To: mailing list tpdg@egroups.com
Precedence: bulk
List-Unsubscribe: <mailto:tpdg-unsubscribe@egroups.com>
Date: Tue, 4 Apr 2000 10:53:02 +0100
X-eGroups-From: Cristian Ursu <c.ursu@dcs.shef.ac.uk>
From: Cristian Ursu <cursu>
Reply-To: tpdg@egroups.com
Subject: [tpdg] You have my full support 
Content-Type: text/plain; charset=US-ASCII
Content-Transfer-Encoding: 7bit
Content-Length: 616
Status: RO
X-Status: $$$$
X-UID: 0000000021


  Regarding the site establishment. 
  I always thought that it would be better to put it up.
  I am watching the conversation on tpdg.

  Cristian


------------------------------------------------------------------------
@Backup- Protect and Access your data any time, any where on the net.
Try @Backup FREE and recieve 300 points from mypoints.com Install now:
http://click.egroups.com/1/2345/1/_/347472/_/954842627/
------------------------------------------------------------------------

To Post a message, send it to:   tpdg@eGroups.com
To Unsubscribe, send a blank message to: tpdg-unsubscribe@eGroups.com


From lory@infoiasi.ro Tue Apr  4 11:20:02 2000
Received: from mail.opsynet.com (kiwi.opsynet.com [207.241.173.9])
	by cedar.dcs.shef.ac.uk (8.9.3+Sun/8.9.3) with ESMTP id LAA17066
	for <cursu@dcs.shef.ac.uk>; Tue, 4 Apr 2000 11:19:55 +0100 (BST)
Received: from sam (ppp14.opsynet.com [207.241.173.46])
	by mail.opsynet.com (8.9.3/8.9.3) with SMTP id KAA08996
	for <cursu@dcs.shef.ac.uk>; Tue, 4 Apr 2000 10:19:50 GMT
Message-ID: <00bf01bf9e1f$5eb75070$010de6a8@home>
From: "Aura URSU" <lory@infoiasi.ro>
To: "Cristian Ursu" <cursu@dcs.shef.ac.uk>
Subject: Fw: [INFO4] Fw: Corpora: RESEARCH SCHOLARSHIPS AVAILABLE IN COMPUTER SCIENCE/NLP
Date: Tue, 4 Apr 2000 13:08:53 +0300
MIME-Version: 1.0
Content-Type: text/plain;
	charset="iso-8859-1"
Content-Transfer-Encoding: 7bit
X-Priority: 3
X-MSMail-Priority: Normal
X-Mailer: Microsoft Outlook Express 5.00.2919.6700
X-MimeOLE: Produced By Microsoft MimeOLE V5.00.2919.6700
Content-Length: 2171
Status: RO
X-Status: $$$$
X-UID: 0000000022


----- Original Message -----
From: "Dan Cristea" <dcristea@infoiasi.ro>
To: <info4@infoiasi.ro>; <info5@infoiasi.ro>
Sent: Thursday, March 02, 2000 9:38 AM
Subject: [INFO4] Fw: Corpora: RESEARCH SCHOLARSHIPS AVAILABLE IN COMPUTER
SCIENCE/NLP


>
> ----- Original Message -----
> From: Yorick Wilks <y.wilks@dcs.shef.ac.uk>
> To: <yorick@dcs.shef.ac.uk>
> Sent: Wednesday, March 01, 2000 6:22 PM
> Subject: Corpora: RESEARCH SCHOLARSHIPS AVAILABLE IN COMPUTER SCIENCE/NLP
>
>
> >
> > University of Sheffield
> >     Department of Computer Science
> >
> >
> >                   RESEARCH DEGREES IN COMPUTER SCIENCE
> >
> > This department intends to recruit a number of postgraduate research
> students to
> > begin studies in October 2000 or before. Successful applicants will read
> for
> > an M.Phil  or Ph.D.
> >
> > The department has research groups in:
> >
> > Natural Language Processing
> >         Verification and Testing
> >         Communications and Distributed Systems
> >         Speech and Hearing
> >         Computer Graphics
> >         Machine Learning
> >         Neurocomputing and Robotics
> >
> >
> > UK, EU and overseas  candidates with research interests in any relevant
> > area are encouraged to apply.
> >
> > Candidates for all awards should have a good honours degree in a
relevant
> > discipline (not necessarily Computer Science), or should attain such a
> degree
> > by September 1999. Part-time registration is a possibility.
> >
> > A number of EPSRC awards are available, which are available for UK
> students'
> > fees and support and, on a fees-only basis, for EU students.
> >
> > More details of our research, and application forms, are on our
> > world-wide-web site:
> > http://www.dcs.shef.ac.uk.
> >
> > Hard copy application forms and further particulars are available from
the
> > Research  Admissions Secretary, Department of Computer Science,
University
> of
> > Sheffield,  Regent Court, 211
> > Portobello St, Sheffield S1 4DP.
> >
> > All applicants should quote reference number ST051.
> >
> > Informal enquiries may be addressed to:
> >
> > Professor Yorick Wilks: +44 114 222 1804, yorick@dcs.shef.ac.uk
> >
> >


From lory@infoiasi.ro Tue Apr  4 11:20:04 2000
Received: from mail.opsynet.com (kiwi.opsynet.com [207.241.173.9])
	by cedar.dcs.shef.ac.uk (8.9.3+Sun/8.9.3) with ESMTP id LAA17070
	for <cursu@dcs.shef.ac.uk>; Tue, 4 Apr 2000 11:20:00 +0100 (BST)
Received: from sam (ppp14.opsynet.com [207.241.173.46])
	by mail.opsynet.com (8.9.3/8.9.3) with SMTP id KAA08999
	for <cursu@dcs.shef.ac.uk>; Tue, 4 Apr 2000 10:19:51 GMT
Message-ID: <00c001bf9e1f$5fa72eb0$010de6a8@home>
From: "Aura URSU" <lory@infoiasi.ro>
To: "Cristian Ursu" <cursu@dcs.shef.ac.uk>
Subject: Mi-a scris mama......
Date: Tue, 4 Apr 2000 13:09:00 +0300
MIME-Version: 1.0
Content-Type: text/plain;
	charset="iso-8859-1"
Content-Transfer-Encoding: 7bit
X-Priority: 3
X-MSMail-Priority: Normal
X-Mailer: Microsoft Outlook Express 5.00.2919.6700
X-MimeOLE: Produced By Microsoft MimeOLE V5.00.2919.6700
Content-Length: 475
Status: RO
X-Status: $$$$
X-UID: 0000000023

Este adevarat!
De acuma putem comunica.....
Mesajul pe care mi l-a trimis mama este un pic neclar, dar imi spunea sa-ti
trimit adresa lui Gill(nu ai primit adressbook-ul??)
Adresa lui Gill: g.wells@dcs.shef.ac.uk
Pai ar fi cool daca Cristea va tine o conferinta la sheffield!!!
Poate, poate ajung si eu pe acolo...Stii la ce ma gindeam?Poate in bursele
Socrates de anul acesta, vor fi si burse acolo, la sheffield....
Ii scriu si mamei acuma un mail..
Ce ma bucur!!!


From sentto-1561398-15-cursu=dcs.shef.ac.uk@returns.onelist.com Tue Apr  4 12:20:07 2000
Received: from jk.egroups.com (jk.egroups.com [208.50.144.83])
	by cedar.dcs.shef.ac.uk (8.9.3+Sun/8.9.3) with SMTP id MAA22224
	for <cursu@dcs.shef.ac.uk>; Tue, 4 Apr 2000 12:20:05 +0100 (BST)
X-eGroups-Return: sentto-1561398-15-cursu=dcs.shef.ac.uk@returns.onelist.com
Received: from [10.1.10.37] by jk.egroups.com with NNFMP; 04 Apr 2000 11:20:04 -0000
Received: (qmail 23506 invoked from network); 4 Apr 2000 11:20:02 -0000
Received: from unknown (10.1.10.26) by m3.onelist.org with QMQP; 4 Apr 2000 11:20:02 -0000
Received: from unknown (HELO qg.egroups.com) (10.1.2.27) by mta1 with SMTP; 4 Apr 2000 11:20:02 -0000
Received: (qmail 20859 invoked from network); 4 Apr 2000 11:20:00 -0000
Received: from kiwi.opsynet.com (HELO mail.opsynet.com) (207.241.173.9) by qg.egroups.com with SMTP; 4 Apr 2000 11:20:00 -0000
Received: from sam (ppp19.opsynet.com [207.241.173.51]) by mail.opsynet.com (8.9.3/8.9.3) with SMTP id LAA10259 for <tpdg@egroups.com>; Tue, 4 Apr 2000 11:19:54 GMT
Message-ID: <00d301bf9e27$c35d5490$010de6a8@home>
To: <tpdg@egroups.com>
References: <01BF9E33.8705FAE0.mstobbs@motoractive.ro>
X-Priority: 3
X-MSMail-Priority: Normal
X-Mailer: Microsoft Outlook Express 5.00.2919.6700
X-MimeOLE: Produced By Microsoft MimeOLE V5.00.2919.6700
MIME-Version: 1.0
Mailing-List: list tpdg@egroups.com; contact tpdg-owner@egroups.com
Delivered-To: mailing list tpdg@egroups.com
Precedence: bulk
List-Unsubscribe: <mailto:tpdg-unsubscribe@egroups.com>
Date: Tue, 4 Apr 2000 14:19:36 +0300
X-eGroups-From: "Adrian Dumitrascu" <adumi@army.net>
From: "Adrian Dumitrascu" <adumi@army.net>
Reply-To: tpdg@egroups.com
Subject: Re: [tpdg] web hosting      
Content-Type: text/plain; charset=US-ASCII
Content-Transfer-Encoding: 7bit
Content-Length: 3960
Status: RO
X-Status: $$$$
X-UID: 0000000024

> There seem to be lots of sites that do what shafor does but cheaper (or
> more expensive)...
>
> Iss it better to have one in Europe or in the US?
> There are a couple in the UK which I have commented below (both in
> actionjackson top 10) - if we needed phone support then Cristi could do it
> more cheaply....the time difference is also less and if I go back to the
> UK maybe it is easier?.

Until now I didn't found a good offer in UK. But, theoretically speaking, UK
would be preffered because of your previous reasons.


> for example http://www.asphosting.co.uk/start/newplans.asp plan C or

The offer at the address above seems too expensive for what they have. Plan
C means an MS Access database. Because we need a serious database server,
we'll need to buy at least plan E with a 140 GBP / month. Too much !!!


> http://services.inetc.net/Packages/comparison.htm Gold plan

They offer Access database, but they can upgrade to SQL Server :
"we can upgrade your account to include SQL Server - the charge is GBP1.00pm
per Mb, minimum 10Mb."
Seems that we'll need to pay at least 10 BGP / month (for 10 MB) only for
the database + 30 GBP / month (the gold plan). Too much !


> Slightly different Question:
> at http://services.inetc.net/Packages/comparison.htm if I bought the
> Diamond plan (USD1000/year) I could host as many domain names ads I wanted
> - I could have as many databases as I wanted etc etc - is this right? As
> long as the space was less then 100MB.  Interestingly, if I kinector also
> re-sold space to four companies then we would get a 15% discount
> (presumably these could be autoprima, etc).

About unlimited databases. They say unlimited DSN. A DSN is like a link to a
database (Data Source Name). So they offer unlimited database links. But I
think that you pay separately the database itself (1 GBP / month / MB).


> How many timeshares can you get in a 10MB database (roughly)?

A table with 81.000 records (2 fields : first name, last name) is around 3
MB.
But there are other additional files (for logs, transactions) that migh
exced the space.
That's why I've asked the ones at Shafor how much is the extra SQL Server
space.


> I assume the webspace limit, say, at 20MB or 100MB is fine for the content
> of the kinector site (<1MB) but is the database size included in this?  On
> http://services.inetc.net/Technology/SQLServer/Default.htm it says that
> they would charge extra for Microsoft SQL Server GBP10 per 10MB(??)

Yes, they charge 1 GBP / month / MB. It seems that the database space is
payed separately (it's high-priced than the site's space), but I do not know
for sure.


> In all of these it does not mention amount of traffic - in
> http://www.activewebs.net/Services/Shared/Default.htm which I believe is
> connected to http://services.inetc.net they have a special place for
> advanced NT hosting where 200MB disk space and 6GB traffic is the basic
> level - perhaps traffic is only a problem if you have a big site?
> What do you think?

The extra trafic is payed separately.
I found an offer with 6 GB / month (http://www.iland.com/pricing.htm) with
80$ / month (database included) for 100 MB space (seems that the database is
included in this). $60 / GB extra bandwidth.
2 GB for the begining (for testing) seems good for us (I read somewhere that
1 milion hits ~ 1 GB : of course depends a lot of the site content). And if
we exced it, we'll pay maybe 100$ and we'll decide to upgrade the package
(or move somewhere else).


------------------------------------------------------------------------
@Backup- Protect and Access your data any time, any where on the net.
Try @Backup FREE and recieve 300 points from mypoints.com Install now:
http://click.egroups.com/1/2345/1/_/347472/_/954847203/
------------------------------------------------------------------------

To Post a message, send it to:   tpdg@eGroups.com
To Unsubscribe, send a blank message to: tpdg-unsubscribe@eGroups.com


From sentto-1561398-16-cursu=dcs.shef.ac.uk@returns.onelist.com Tue Apr  4 13:01:48 2000
Received: from fk.egroups.com (fk.egroups.com [208.50.144.73])
	by cedar.dcs.shef.ac.uk (8.9.3+Sun/8.9.3) with SMTP id NAA25504
	for <cursu@dcs.shef.ac.uk>; Tue, 4 Apr 2000 13:01:46 +0100 (BST)
X-eGroups-Return: sentto-1561398-16-cursu=dcs.shef.ac.uk@returns.onelist.com
Received: from [10.1.10.36] by fk.egroups.com with NNFMP; 04 Apr 2000 12:01:33 -0000
Received: (qmail 19765 invoked from network); 4 Apr 2000 12:01:30 -0000
Received: from unknown (10.1.10.26) by m2.onelist.org with QMQP; 4 Apr 2000 12:01:30 -0000
Received: from unknown (HELO q8.egroups.com) (10.1.2.31) by mta1 with SMTP; 4 Apr 2000 12:01:30 -0000
Received: (qmail 6518 invoked from network); 4 Apr 2000 12:01:25 -0000
Received: from kiwi.opsynet.com (HELO mail.opsynet.com) (207.241.173.9) by mx3.egroups.com with SMTP; 4 Apr 2000 12:01:25 -0000
Received: from sam (ppp15.opsynet.com [207.241.173.47]) by mail.opsynet.com (8.9.3/8.9.3) with SMTP id MAA10932 for <tpdg@egroups.com>; Tue, 4 Apr 2000 12:01:17 GMT
Message-ID: <00e101bf9e2d$8be8a5e0$010de6a8@home>
To: <tpdg@egroups.com>
X-Priority: 3
X-MSMail-Priority: Normal
X-Mailer: Microsoft Outlook Express 5.00.2919.6700
X-MimeOLE: Produced By Microsoft MimeOLE V5.00.2919.6700
MIME-Version: 1.0
Mailing-List: list tpdg@egroups.com; contact tpdg-owner@egroups.com
Delivered-To: mailing list tpdg@egroups.com
Precedence: bulk
List-Unsubscribe: <mailto:tpdg-unsubscribe@egroups.com>
Date: Tue, 4 Apr 2000 15:01:42 +0300
X-eGroups-From: "Adrian Dumitrascu" <adumi@army.net>
From: "Adrian Dumitrascu" <adumi@army.net>
Reply-To: tpdg@egroups.com
Subject: [tpdg] good offer 
Content-Type: text/plain; charset=US-ASCII
Content-Transfer-Encoding: 7bit
Content-Length: 580
Status: RO
X-Status: $$$$
X-UID: 0000000025

http://www.crystaltech.com/hostingplans.htm - plan 3
300 MB space, 8 GB bandwidth for $50/month.


------------------------------------------------------------------------
Save up to 54% on Quest & Kelty tents, backpacks, sleeping bags and
outdoor gear.  FREE Shipping and a 30 Day Money-Back Guarantee at
screaminghotdeals.com
http://click.egroups.com/1/2716/1/_/347472/_/954849692/
------------------------------------------------------------------------

To Post a message, send it to:   tpdg@eGroups.com
To Unsubscribe, send a blank message to: tpdg-unsubscribe@eGroups.com


From postmaster Tue Apr  4 13:05:16 2000
Received: from dcs.shef.ac.uk (strines.dcs.shef.ac.uk [143.167.9.66])
	by cedar.dcs.shef.ac.uk (8.9.3+Sun/8.9.3) with ESMTP id NAA25624;
	Tue, 4 Apr 2000 13:04:52 +0100 (BST)
Message-ID: <38EA3D29.CFCA5478@dcs.shef.ac.uk>
Date: Tue, 04 Apr 2000 13:06:17 -0600
From: Gillian Callaghan <gill>
Organization: University of Sheffield
X-Mailer: Mozilla 4.61 [en] (WinNT; I)
X-Accept-Language: en
MIME-Version: 1.0
To: allacademics@dcs.shef.ac.uk, allras@dcs.shef.ac.uk, allphds@dcs.shef.ac.uk
Subject: Research Highlights for January, February and March 2000
Content-Type: text/plain; charset=us-ascii
Content-Transfer-Encoding: 7bit
Content-Length: 377
Status: RO
X-Status: $$$$
X-UID: 0000000026

Hi

Could you send all highlights for the months of January, February and
March 2000 to me.

For publications, papers that have been accepted please use the
following example:

Josifovski, L., Cooke, M.P., Green P.D., and Vizinho, A. (1999) State
based imputation of missing data
for robust speech recognition and speech enhancement, EUROSPEECH-99,
Budapest.

Thanks

Gillian


From postmaster Tue Apr  4 13:18:47 2000
Received: from pc00197.mailhost.dcs.shef.ac.uk (pc008197.dcs.shef.ac.uk [143.167.8.197])
	by cedar.dcs.shef.ac.uk (8.9.3+Sun/8.9.3) with ESMTP id NAA26136
	for <all>; Tue, 4 Apr 2000 13:10:33 +0100 (BST)
Message-Id: <4.3.0.20000404130631.00cb7660@mailhost.dcs.shef.ac.uk>
X-Sender: tjc@mailhost.dcs.shef.ac.uk
X-Mailer: QUALCOMM Windows Eudora Version 4.3
Date: Tue, 04 Apr 2000 13:12:01 +0100
To: all
From: tjc
Subject: no smoking
Mime-Version: 1.0
Content-Type: text/plain; charset="us-ascii"; format=flowed
Content-Length: 320
Status: RO
X-Status: $$$$
X-UID: 0000000027

Could I take this opportunity to remind everyone that the University has a 
no smoking policy.
Smoking is prohibited in this building as it is in all university buildings.

see:
http://www.shef.ac.uk/~g/ug/handbook/safety/nosmoke.html

Tony

--------------------------------
Tony Chilton
Department of Computer Science


From v.tablan@sheffield.ac.uk Tue Apr  4 13:27:32 2000
Received: from bradfield (bradfield.dcs.shef.ac.uk [143.167.9.63])
	by cedar.dcs.shef.ac.uk (8.9.3+Sun/8.9.3) with SMTP id NAA27203
	for <c.ursu@dcs.shef.ac.uk>; Tue, 4 Apr 2000 13:27:32 +0100 (BST)
Message-ID: <007401bf9e31$2e955d30$3f09a78f@dcs.shef.ac.uk>
From: "Valentin Tablan" <v.tablan@sheffield.ac.uk>
To: <c.ursu@dcs.shef.ac.uk>
Subject: Fw: (Fwd) holiday closure notice
Date: Tue, 4 Apr 2000 13:27:45 +0100
MIME-Version: 1.0
Content-Type: text/plain;
	charset="iso-8859-1"
Content-Transfer-Encoding: 7bit
X-Priority: 3
X-MSMail-Priority: Normal
X-Mailer: Microsoft Outlook Express 5.00.2919.6600
X-MimeOLE: Produced By Microsoft MimeOLE V5.00.2919.6600
Content-Length: 2113
Status: RO
X-Status: $$$$
X-UID: 0000000028


    --------------------------------
    Mihai Valentin TABLAN
    Research Associate
    
    University of Sheffield, Computer Science Dept.
    Regent Court, 211 Portobello St., Sheffield, UK
    E-mail: V.Tablan@sheffield.ac.uk
    URL: www.dcs.shef.ac.uk/~valyt
    SMS e-mail: valyt@sms.genie.co.uk
    --------------------------------
----- Original Message ----- 
From: "C.Parkes" <C.Parkes@sheffield.ac.uk>
To: <all@dcs.shef.ac.uk>
Sent: Thursday, March 23, 2000 3:09 PM
Subject: (Fwd) holiday closure notice


| 
| ------- Forwarded message follows -------
| From:           "S.Hubbard" <S.Hubbard@sheffield.ac.uk>
| To:             deptsecs@sheffield.ac.uk
| Date sent:      Thu, 23 Mar 2000 13:32:56 -0000
| Subject:        holiday closure notice
| Priority:       normal
| 
| To Departmental Secretaries 
| 
| Please bring this notice to the attention of all members  
| of your department.   
| 
| Many thanks 
| 
|              *******************************************
|  
| 
|                         EASTER HOLIDAYS 2000
|  
| 
|                The University buildings will be closed
|  
|                From: 6.00pm on Thursday 20 April 2000
|  
|                  To: 8.00am on Tuesday 25 April 2000
|  
| 
|                         MAY DAY HOLIDAY 2000
|  
| 
|                The University buildings will be closed
|  
|                From: 1.00pm on Saturday 29 April 2000
|  
|                   To: 8.00am on Tuesday 2 May 2000
|  
| 
|               Those who require access to University  
|             facilities during this period are asked to  
|            obtain written permission from their Head of  
|                              Department.
|  
| 
| 
| Dr D E Fletcher
|  
| Registrar and Secretary 
| 
| Dr D E Fletcher
| Registrar & Secretary
| University of Sheffield
| Sheffield S10 2TN
| Tel: +44 (0)114-222-1100
| ------- End of forwarded message -------
| ********************
| Christine Parkes
| Department of Computer Science
| University of Sheffield
| Regent Court
| 211 Portobello Street
| Sheffield
| S1 4DP
| 
| Tel: 0114 222 1811
| Fax: 0114 222 1810


From sentto-1561398-17-cursu=dcs.shef.ac.uk@returns.onelist.com Tue Apr  4 13:32:29 2000
Received: from hi.egroups.com (hi.egroups.com [208.50.144.89])
	by cedar.dcs.shef.ac.uk (8.9.3+Sun/8.9.3) with SMTP id NAA27450
	for <cursu@dcs.shef.ac.uk>; Tue, 4 Apr 2000 13:32:25 +0100 (BST)
X-eGroups-Return: sentto-1561398-17-cursu=dcs.shef.ac.uk@returns.onelist.com
Received: from [10.1.10.38] by hi.egroups.com with NNFMP; 04 Apr 2000 12:32:11 -0000
Received: (qmail 3349 invoked from network); 4 Apr 2000 12:32:10 -0000
Received: from unknown (10.1.10.26) by m4.onelist.org with QMQP; 4 Apr 2000 12:32:10 -0000
Received: from unknown (HELO qg.egroups.com) (10.1.2.27) by mta1 with SMTP; 4 Apr 2000 12:32:10 -0000
Received: (qmail 4890 invoked from network); 4 Apr 2000 12:32:08 -0000
Received: from kiwi.opsynet.com (HELO mail.opsynet.com) (207.241.173.9) by qg.egroups.com with SMTP; 4 Apr 2000 12:32:08 -0000
Received: from sam (ppp08.opsynet.com [207.241.173.40]) by mail.opsynet.com (8.9.3/8.9.3) with SMTP id MAA11557 for <tpdg@egroups.com>; Tue, 4 Apr 2000 12:32:01 GMT
Message-ID: <00f301bf9e31$d64167e0$010de6a8@home>
To: <tpdg@egroups.com>
X-Priority: 3
X-MSMail-Priority: Normal
X-Mailer: Microsoft Outlook Express 5.00.2919.6700
X-MimeOLE: Produced By Microsoft MimeOLE V5.00.2919.6700
MIME-Version: 1.0
Mailing-List: list tpdg@egroups.com; contact tpdg-owner@egroups.com
Delivered-To: mailing list tpdg@egroups.com
Precedence: bulk
List-Unsubscribe: <mailto:tpdg-unsubscribe@egroups.com>
Date: Tue, 4 Apr 2000 15:31:00 +0300
X-eGroups-From: "Adrian Dumitrascu" <adumi@army.net>
From: "Adrian Dumitrascu" <adumi@army.net>
Reply-To: tpdg@egroups.com
Subject: [tpdg] Fw: Web Site Hosting 
Content-Type: text/plain; charset=US-ASCII
Content-Transfer-Encoding: 7bit
Content-Length: 2712
Status: RO
X-Status: $$$$
X-UID: 0000000029


----- Original Message -----
From: "David J. Shafor" <david@shaforsystems.com>
To: "Adrian Dumitrascu" <adumi@army.net>
Sent: Tuesday, April 04, 2000 2:16 PM
Subject: Web Site Hosting


> Adrian:
>
> Thank you for your request for information about the Shafor Systems Gold
> Hosting Package.  with all accounts you have the option to either use a
> generic IP address and / or use your domain name.  XML, and ASP are
> supported on all of our servers.
>
> The price on bandwidth just depends on how much you need.  Typically,  I
> have only had a couple of clients that run over their quota, if they do
and
> it is not an extreme case, we contact the client and let them know that
they
> are over there quota for that 1st month.  If it happens again the second
> month, there will be a retro-active price increase on the monthly price.
We
> charge $10.00 a gigabyte data transfer for each account.
>
> The price of the SQL server is $20.00 for every 10 megabytes over the
> standard database size.  At no time will the total database size excide 50
> megabytes.  We have found that this degrades the performance of the server
> and the performance of the other databases.  If you need more than 50
> megabytes of disk space on the SQL server, we can create you multiple
> databases.
>
> My staff is on Springbreak this week, and I will be in and out of the
office
> all day,  please feel free to either call the Office at 1-877-817-4276 or
> call me on the cell phone if you have any questions at 517-262-6032.
>
> Best regards,
>
> David J. Shafor
> http://www.shaforsystems.com
>
> ----- Original Message -----
> From: Adrian Dumitrascu <adumi@army.net>
> To: <david@shaforsystems.com>
> Sent: Tuesday, April 04, 2000 3:52 AM
>
>
> > Hello !
> > I represent a young company that wants to put up its site and I found
your
> > web hosting offer.
> > Can you please answer to my questions about the "Gold Package" ($40 /
> month)
> > :
> > - does it allow us to have the domain like "www.myDomain.com" ? If not,
> > which
> >    package (except the ones with the dedicated servers) do ?
> > - does it offer the Microsoft XML parser (msxml.dll - it "comes" with
IE5)
> > - how much is the extra bandwidth ?
> > - how much is the extra SQL Server space ?
> >
> > With many thanks,
> >
> > Adrian Dumitrascu
> >
> >


------------------------------------------------------------------------
72% off on Name brand Watches!
Come and buy today and get free shipping!
http://click.egroups.com/1/2712/1/_/347472/_/954851531/
------------------------------------------------------------------------

To Post a message, send it to:   tpdg@eGroups.com
To Unsubscribe, send a blank message to: tpdg-unsubscribe@eGroups.com


From support Tue Apr  4 14:20:54 2000
Received: (from root@localhost)
	by cedar.dcs.shef.ac.uk (8.9.3+Sun/8.9.3) id OAA01520
	for c.ursu; Tue, 4 Apr 2000 14:20:53 +0100 (BST)
Date: Tue, 4 Apr 2000 14:20:53 +0100 (BST)
From: support
Message-Id: <200004041320.OAA01520@cedar.dcs.shef.ac.uk>
To: c.ursu
Subject: Re: bash/call-9409:c.ursu
Reply-To: support
Cc: 
Content-Length: 840
Status: RO
X-Status: $$$$
X-UID: 0000000030

Dave Abbott has taken your call:
------------
-n hi,


> I am trying to switch to bash as my default shell. I've tried what "the guide"
>says (passwd -r nis -e) and I've got the following error message:
> 
>  /usr/local/bin/bash is unacceptable as a new shell
>
> What should I do?
>

If you let me know which machine you are logging in to, I will try to sort this 
out for you. Basically, you can change your shell if you are logging in to 
hazel, but not by default on a "non-server" without Support action.

Let me know your details, please, and I will get it sorted out.

-- 
Dave Abbott, System Administrator, Department of Computer Science, 
University of Sheffield, Regent Court, 211 Portobello St, Sheffield S1 4DP, UK
Phone +44 (0) 114 222 1851. Fax +44 (0) 114 278 0972
d.abbott@dcs.shef.ac.uk  http://www.dcs.shef.ac.uk/~davea


From lory@infoiasi.ro Tue Apr  4 14:26:43 2000
Received: from mail.opsynet.com (kiwi.opsynet.com [207.241.173.9])
	by cedar.dcs.shef.ac.uk (8.9.3+Sun/8.9.3) with ESMTP id OAA02339
	for <c.ursu@dcs.shef.ac.uk>; Tue, 4 Apr 2000 14:26:32 +0100 (BST)
Received: from sam (ppp20.opsynet.com [207.241.173.52])
	by mail.opsynet.com (8.9.3/8.9.3) with SMTP id NAA13312
	for <c.ursu@dcs.shef.ac.uk>; Tue, 4 Apr 2000 13:26:20 GMT
Message-ID: <002301bf9e39$6d15c150$010de6a8@home>
From: "Aura URSU" <lory@infoiasi.ro>
To: "Cristian Ursu" <c.ursu@dcs.shef.ac.uk>
References: <00040316374307.06381@redmires> <004801bf9d89$dde95500$010de6a8@home> <00040414102400.12776@redmires>
Subject: Re: Ai mai discutat cu mama?
Date: Tue, 4 Apr 2000 16:26:08 +0300
MIME-Version: 1.0
Content-Type: text/plain;
	charset="iso-8859-1"
Content-Transfer-Encoding: 7bit
X-Priority: 3
X-MSMail-Priority: Normal
X-Mailer: Microsoft Outlook Express 5.00.2919.6700
X-MimeOLE: Produced By Microsoft MimeOLE V5.00.2919.6700
Content-Length: 464
Status: RO
X-Status: $$$$
X-UID: 0000000031

Nu. Am primit doar mesajul acela pe care l-ai scris tu cand ai fost acasa.
Si eu ma mir ca nu mi-au raspuns la mesaj. Le voi da mai tarziu un telefon
(si te voi anunta).

----- Original Message -----
From: "Cristian Ursu" <c.ursu@dcs.shef.ac.uk>
To: "Aura URSU" <lory@infoiasi.ro>
Sent: Tuesday, April 04, 2000 4:09 PM
Subject: Ai mai discutat cu mama?


> Cind iti scriu mesajul acesta eu inca nu am primit nimic de la ei.
> Tu ai mai discutat cu ei?
>
> Cristi


From postmaster Tue Apr  4 14:58:24 2000
Received: from oak.dcs.shef.ac.uk (oak.dcs.shef.ac.uk [143.167.8.4])
	by cedar.dcs.shef.ac.uk (8.9.3+Sun/8.9.3) with ESMTP id OAA04677;
	Tue, 4 Apr 2000 14:58:10 +0100 (BST)
Received: (from julian@localhost)
	by oak.dcs.shef.ac.uk (8.9.3+Sun/8.9.3) id OAA01690;
	Tue, 4 Apr 2000 14:56:48 +0100 (BST)
Date: Tue, 4 Apr 2000 14:56:48 +0100 (BST)
Message-Id: <200004041356.OAA01690@oak.dcs.shef.ac.uk>
X-Authentication-Warning: oak.dcs.shef.ac.uk: julian set sender to julian@oak using -f
From: Julian R C Briggs <julian>
To: all@dcs.shef.ac.uk
Subject: upgrade servers and autoclients Sat/Sun 15-16 April
Content-Length: 576
Status: RO
X-Status: $$$$
X-UID: 0000000032

Dear All,

I have provisionally scheduled an upgrade (to Solaris-8) of servers
(cedar, hazel and u2) and their autoclients 15-16 April.

The upgrade is dependent of resolving several outstanding issues so
it be defered.

Please let me know if this is a problem for you. (by emailing support).

Thanks

Julian

-- 
Julian Briggs, System Administrator, Department of Computer Science, 
University of Sheffield, Regent Court, 211 Portobello St, Sheffield S1 4DP, UK
Phone +44 (0) 114-222-1851. Fax +44 (0) 114-222-1810
j.briggs@sheffield.ac.uk  http://www.dcs.shef.ac.uk/~julian

From support Tue Apr  4 15:03:53 2000
Received: (from root@localhost)
	by cedar.dcs.shef.ac.uk (8.9.3+Sun/8.9.3) id PAA05636
	for c.ursu; Tue, 4 Apr 2000 15:03:52 +0100 (BST)
Date: Tue, 4 Apr 2000 15:03:52 +0100 (BST)
From: support
Message-Id: <200004041403.PAA05636@cedar.dcs.shef.ac.uk>
To: c.ursu
Subject: Re: bash/call-9409:c.ursu
Reply-To: support
Cc: 
Content-Length: 1221
Status: RO
X-Status: $$$$
X-UID: 0000000033

-n hi cristian,


>I went to hazel and I gave the command "passwd -r nis -e"
>
>Here is the text from hazel
>
>Trying 143.167.9.5...
>Connected to hazel.
>Escape character is '^]'.
>
>
>SunOS 5.7
>
>login: cursu
>Password: 
>Last login: Tue Apr  4 14:26:05 from redmires
>Sun Microsystems Inc.   SunOS 5.7       Generic October 1998
>You have mail.
>Running system csh login script...
>hazel% finger cursu
>Login name: cursu                       In real life: Cristian Ursu
>Directory: /home/cursu                  Shell: /usr/local/bin/bash
>On since Apr  4 14:29:28 on pts/15 from redmires
>Mail last read Tue Apr  4 14:28:03 2000
>No Plan.
>
>It's seems that my shell is bash but I don't have the bash prompt.
>My previous atempt to change the shell was from Derwent.
>Do you have any suggestions?
>

I believe you need to speak to the sysadmin of redmires to get the correct entry 
added to /etc/shells.

Let me know if you need further assistance...

-- 
Dave Abbott, System Administrator, Department of Computer Science, 
University of Sheffield, Regent Court, 211 Portobello St, Sheffield S1 4DP, UK
Phone +44 (0) 114 222 1851. Fax +44 (0) 114 278 0972
d.abbott@dcs.shef.ac.uk  http://www.dcs.shef.ac.uk/~davea


From lory@infoiasi.ro Tue Apr  4 16:17:40 2000
Received: from mail.opsynet.com (kiwi.opsynet.com [207.241.173.9])
	by cedar.dcs.shef.ac.uk (8.9.3+Sun/8.9.3) with ESMTP id QAA15715
	for <c.ursu@dcs.shef.ac.uk>; Tue, 4 Apr 2000 16:17:32 +0100 (BST)
Received: from sam (ppp09.opsynet.com [207.241.173.41])
	by mail.opsynet.com (8.9.3/8.9.3) with SMTP id PAA15220
	for <c.ursu@dcs.shef.ac.uk>; Tue, 4 Apr 2000 15:17:19 GMT
Message-ID: <002e01bf9e48$ef3c65d0$010de6a8@home>
From: "Aura URSU" <lory@infoiasi.ro>
To: "Cristian Ursu" <c.ursu@dcs.shef.ac.uk>
References: <00040316374307.06381@redmires> <00040414102400.12776@redmires> <002301bf9e39$6d15c150$010de6a8@home> <00040415034603.12776@redmires>
Subject: Re: Am aflat niste chestii
Date: Tue, 4 Apr 2000 18:17:09 +0300
MIME-Version: 1.0
Content-Type: text/plain;
	charset="iso-8859-1"
Content-Transfer-Encoding: 7bit
X-Priority: 3
X-MSMail-Priority: Normal
X-Mailer: Microsoft Outlook Express 5.00.2919.6700
X-MimeOLE: Produced By Microsoft MimeOLE V5.00.2919.6700
Content-Length: 1274
Status: RO
X-Status: $$$$
X-UID: 0000000034


Da.....Bine ca mi-ai spus sa nu-mi mai fac sperante de pomana!
Nu aveam de unde sa stiu ca Rominia nu este in EU.Trebuie sa apara bursele
Socrates, asa ca sper sa fie o bursa si acolo....(cum Cristea are legaturi,
sunt ceva sanse). Mai vedem!
I-am dat telefon mamei si mi-a spus ca a citit mesajele noastre(chiar mi-a
trimis mie mesajul dspre care ti-am spus), dar acum cind a vrut sa trimta
mesaje, primeste o eroare(dupa ce este verificata parola), ceva de genul
"protocol configuration .......connection property ".....Adi spune ca este
curios, ca totusi au reusit sa trimita un mesaj;si mama mi-a spus ca nu a
facut alte modificari pe acolo(doar a scris mesajele si voia sa le trimita).
DE aceea nu ne-a raspuns la mesaje. Tu ai vreo idee?


>
>
>   Bursele acelea ERPC.... nu mai stiu cum sunt pentru studentii din UK sau
EU.
> Romania nu este in EU. Deci, este o alarma falsa.
>   Singura solutie este cu burse Socrate. Deci intereseaza-te la Liliana
> Ibanescu de burse Socrate in Anglia.
>  O sa ma uit si eu pe site-uri la diferite universitati din Anglia sa
vedem ce
> putem gasi.
>   E bine ca ti-ai facut CV-ul. Oricum iti scriu mesajul acesta nu ca se
> descurajez. A murit culoarul acesta cu bursele ERPC....  Vom mai gasi si
altele
> eventual.
>
>  Cristi


From sentto-1561398-18-cursu=dcs.shef.ac.uk@returns.onelist.com Tue Apr  4 16:36:23 2000
Received: from jj.egroups.com (jj.egroups.com [208.50.144.82])
	by cedar.dcs.shef.ac.uk (8.9.3+Sun/8.9.3) with SMTP id QAA17309
	for <cursu@dcs.shef.ac.uk>; Tue, 4 Apr 2000 16:36:20 +0100 (BST)
X-eGroups-Return: sentto-1561398-18-cursu=dcs.shef.ac.uk@returns.onelist.com
Received: from [10.1.10.36] by jj.egroups.com with NNFMP; 04 Apr 2000 15:36:16 -0000
Received: (qmail 15842 invoked from network); 4 Apr 2000 15:36:14 -0000
Received: from unknown (10.1.10.27) by m2.onelist.org with QMQP; 4 Apr 2000 15:36:14 -0000
Received: from unknown (HELO qh.egroups.com) (10.1.2.28) by mta2 with SMTP; 4 Apr 2000 15:36:14 -0000
Received: (qmail 6477 invoked from network); 4 Apr 2000 15:36:13 -0000
Received: from relay.logicnet.ro (193.226.80.252) by qh.egroups.com with SMTP; 4 Apr 2000 15:36:13 -0000
Received: from mstobbs (dial26-as1.logicnet.ro [193.254.47.89]) by relay.logicnet.ro (8.9.3/8.9.3) with SMTP id SAA15013 for <tpdg@egroups.com>; Tue, 4 Apr 2000 18:36:21 +0300
Received: by localhost with Microsoft MAPI; Tue, 4 Apr 2000 18:36:47 +0300
Message-ID: <01BF9E64.BC092F60.mstobbs@motoractive.ro>
To: "'tpdg@egroups.com'" <tpdg@egroups.com>
Organization: Motoractive SA
X-Mailer: Microsoft Internet E-mail/MAPI - 8.0.0.4211
MIME-Version: 1.0
Mailing-List: list tpdg@egroups.com; contact tpdg-owner@egroups.com
Delivered-To: mailing list tpdg@egroups.com
Precedence: bulk
List-Unsubscribe: <mailto:tpdg-unsubscribe@egroups.com>
Date: Tue, 4 Apr 2000 18:33:09 +0300
X-eGroups-From: Martin Stobbs <mstobbs@motoractive.ro>
From: Martin Stobbs <mstobbs@motoractive.ro>
Reply-To: tpdg@egroups.com
Subject: RE: [tpdg] good offer  
Content-Type: text/plain; charset=US-ASCII
Content-Transfer-Encoding: 7bit
Content-Length: 3242
Status: RO
X-Status: $$$$
X-UID: 0000000035

Can you confirm with crystaltech that site+database can be upto 300MB - in 
your previous email from shafor they mentioned a "standard" database - we 
just want to make sure that the crystaltech database is big enough...

You said that a table 81000x2 (I assume that 2 tables of 40000 is roughly 
equal to the same) was around 3MB - there are 5000 resorts in the world 
each with, say, 50 apartments each with 52 weeks.  Even 1% of this is 130 
000 not counting requests.  Also if we extend to vacation rentals genarlly 
then the numbers might increase dramatically.
Even if we only end up referring 1-2% of the market then this means at 
least 1000 resorts with, say, 40 potential fields in each and up to 100000 
apartments with say 40 fields in each.

I assume if we do not use the full allocation of memeory we can use for 
xprimo board anyway (this also potentially massive database).

Do you want me to buy it today?  If it is $100 now and then $50 bucks a 
month this is fine if this is what you want - does it have the XML stuff 
you wanted?  We do not need to buy any software (SQL server etc) do we - 
all of it is hosted by them?

They have a domain registration for $35 - I also want to register 
xprimo.com and xprimo.net (I like this for the board name) but we also 
need to choose a name for the B2B kinector - (I have already registered 
kinector.com/net).

I reckon something simple like WEEKBASE.NET/COM is best (week-database) - 
what do you think?  I hope it doesn't sound too much like weakbase (as in 
not strong).   The problem with week is that it sounds like weak - so 
weeklink would be a nice name except that there is an expression that if 
someone is the weak link then they will casue a disaster. WEEX.NET
XWEEX.COM/NET is available

Ok I have the answer - SEEKWEEKS.COM /NET OR SEEKWEEK.COM /NET

It's up to you - let me know and I will get the names at the same time as 
I get the domain hositng that you tell me to get.

Cristi - hope your first couple of days went well....

Martin


Martin

-----Original Message-----
From:	Adrian Dumitrascu [SMTP:adumi@army.net]
Sent:	Tuesday, April 04, 2000 3:02 PM
To:	tpdg@egroups.com
Subject:	[tpdg] good offer

http://www.crystaltech.com/hostingplans.htm - plan 3
300 MB space, 8 GB bandwidth for $50/month.


------------------------------------------------------------------------
Save up to 54% on Quest & Kelty tents, backpacks, sleeping bags and
outdoor gear.  FREE Shipping and a 30 Day Money-Back Guarantee at
screaminghotdeals.com
http://click.egroups.com/1/2716/1/_/347472/_/954849692/
------------------------------------------------------------------------

To Post a message, send it to:   tpdg@eGroups.com
To Unsubscribe, send a blank message to: tpdg-unsubscribe@eGroups.com

------------------------------------------------------------------------
Special Offer-Earn 300 Points from MyPoints.com for trying @Backup
Get automatic protection and access to your important computer files.
Install today:
http://click.egroups.com/1/2344/1/_/347472/_/954862575/
------------------------------------------------------------------------

To Post a message, send it to:   tpdg@eGroups.com
To Unsubscribe, send a blank message to: tpdg-unsubscribe@eGroups.com


From lory@infoiasi.ro Tue Apr  4 16:45:45 2000
Received: from mail.opsynet.com (kiwi.opsynet.com [207.241.173.9])
	by cedar.dcs.shef.ac.uk (8.9.3+Sun/8.9.3) with ESMTP id QAA18327
	for <c.ursu@dcs.shef.ac.uk>; Tue, 4 Apr 2000 16:45:35 +0100 (BST)
Received: from sam (ppp20.opsynet.com [207.241.173.52])
	by mail.opsynet.com (8.9.3/8.9.3) with SMTP id PAA15524
	for <c.ursu@dcs.shef.ac.uk>; Tue, 4 Apr 2000 15:45:28 GMT
Message-ID: <004201bf9e4c$dc941aa0$010de6a8@home>
From: "Aura URSU" <lory@infoiasi.ro>
To: "Cristian Ursu" <c.ursu@dcs.shef.ac.uk>
References: <00040316374307.06381@redmires> <00040415034603.12776@redmires> <002e01bf9e48$ef3c65d0$010de6a8@home> <00040416265005.12776@redmires>
Subject: Re: Am aflat niste chestii
Date: Tue, 4 Apr 2000 18:44:47 +0300
MIME-Version: 1.0
Content-Type: text/plain;
	charset="iso-8859-1"
Content-Transfer-Encoding: 7bit
X-Priority: 3
X-MSMail-Priority: Normal
X-Mailer: Microsoft Outlook Express 5.00.2919.6700
X-MimeOLE: Produced By Microsoft MimeOLE V5.00.2919.6700
Content-Length: 2385
Status: RO
X-Status: $$$$
X-UID: 0000000036

Cristi, eu cind am sunat-o, ea era la pregatire, si am inteles ca va fi
acasa  in jurul orei 8. Problema este ca a putut sa  trimita si sa citeasca
posta azi,  dar acum nu se mai poate conecta(nu am intrebat-o, dar daca se
blocheaza dupa ce este verificata parola, inseamna ca NU poate sa cieasca
posta,nu?)
Cum de umblat nu a umblat prin setari, este posibil sa fie cazut serverul
iiruc-ului?(imi dau si eu cu parerea).
Oricum, tu trimite mesajul cu ce presupui tu ca ar fi, iar eu ii voi mai da
telefon mai diseara s-o intreb daca poate sa citeaasca posta si sa-i spun
eventual ce ar putea sa incerce.
O sa-ti mai scriu in seara asta (dupa ce discut cu mama) un mesaj, iar miine
cind vei veni , il vei citi!


> Da cred ca am o idee. Nu suigur da o sa incerc.
>
> Fii atenta. Uite ce trebuie sa faca. Sun-o si spune-i ca o sa-i trimit eu
un
> e-mail cu niste lamuriri. Poate sa citeasca posta DA?
>
> Acest e-mail o sa vi-l trimit si voua in cc.
>
> Cristi
>
>
>
> On Tue, 04 Apr 2000, you wrote:
> > Da.....Bine ca mi-ai spus sa nu-mi mai fac sperante de pomana!
> > Nu aveam de unde sa stiu ca Rominia nu este in EU.Trebuie sa apara
bursele
> > Socrates, asa ca sper sa fie o bursa si acolo....(cum Cristea are
legaturi,
> > sunt ceva sanse). Mai vedem!
> > I-am dat telefon mamei si mi-a spus ca a citit mesajele noastre(chiar
mi-a
> > trimis mie mesajul dspre care ti-am spus), dar acum cind a vrut sa
trimta
> > mesaje, primeste o eroare(dupa ce este verificata parola), ceva de genul
> > "protocol configuration .......connection property ".....Adi spune ca
este
> > curios, ca totusi au reusit sa trimita un mesaj;si mama mi-a spus ca nu
a
> > facut alte modificari pe acolo(doar a scris mesajele si voia sa le
trimita).
> > DE aceea nu ne-a raspuns la mesaje. Tu ai vreo idee?
> >
> >
> > >
> > >
> > >   Bursele acelea ERPC.... nu mai stiu cum sunt pentru studentii din UK
sau
> > EU.
> > > Romania nu este in EU. Deci, este o alarma falsa.
> > >   Singura solutie este cu burse Socrate. Deci intereseaza-te la
Liliana
> > > Ibanescu de burse Socrate in Anglia.
> > >  O sa ma uit si eu pe site-uri la diferite universitati din Anglia sa
> > vedem ce
> > > putem gasi.
> > >   E bine ca ti-ai facut CV-ul. Oricum iti scriu mesajul acesta nu ca
se
> > > descurajez. A murit culoarul acesta cu bursele ERPC....  Vom mai gasi
si
> > altele
> > > eventual.
> > >
> > >  Cristi


From sentto-1561398-19-cursu=dcs.shef.ac.uk@returns.onelist.com Tue Apr  4 16:59:44 2000
Received: from fj.egroups.com (fj.egroups.com [208.50.144.72])
	by cedar.dcs.shef.ac.uk (8.9.3+Sun/8.9.3) with SMTP id QAA20096
	for <cursu@dcs.shef.ac.uk>; Tue, 4 Apr 2000 16:59:41 +0100 (BST)
X-eGroups-Return: sentto-1561398-19-cursu=dcs.shef.ac.uk@returns.onelist.com
Received: from [10.1.10.37] by fj.egroups.com with NNFMP; 04 Apr 2000 15:59:37 -0000
Received: (qmail 22121 invoked from network); 4 Apr 2000 15:59:35 -0000
Received: from unknown (10.1.10.27) by m3.onelist.org with QMQP; 4 Apr 2000 15:59:35 -0000
Received: from unknown (HELO qh.egroups.com) (10.1.2.28) by mta2 with SMTP; 4 Apr 2000 15:59:35 -0000
Received: (qmail 26753 invoked from network); 4 Apr 2000 15:59:33 -0000
Received: from cedar.dcs.shef.ac.uk (143.167.8.6) by qh.egroups.com with SMTP; 4 Apr 2000 15:59:33 -0000
Received: from redmires (redmires.dcs.shef.ac.uk [143.167.9.64]) by cedar.dcs.shef.ac.uk (8.9.3+Sun/8.9.3) with SMTP id QAA20012 for <tpdg@egroups.com>; Tue, 4 Apr 2000 16:59:28 +0100 (BST)
Organization: University of Sheffield
To: tpdg@egroups.com
X-Mailer: KMail [version 1.0.28]
References: <01BF9E64.BC092F60.mstobbs@motoractive.ro>
In-Reply-To: <01BF9E64.BC092F60.mstobbs@motoractive.ro>
Message-Id: <00040417040508.12776@redmires>
MIME-Version: 1.0
Mailing-List: list tpdg@egroups.com; contact tpdg-owner@egroups.com
Delivered-To: mailing list tpdg@egroups.com
Precedence: bulk
List-Unsubscribe: <mailto:tpdg-unsubscribe@egroups.com>
Date: Tue, 4 Apr 2000 16:58:09 +0100
X-eGroups-From: Cristian Ursu <c.ursu@dcs.shef.ac.uk>
From: Cristian Ursu <cursu>
Reply-To: tpdg@egroups.com
Subject: RE: [tpdg] good offer 
Content-Type: text/plain; charset=US-ASCII
Content-Transfer-Encoding: 7bit
Content-Length: 4159
Status: RO
X-Status: $$$$
X-UID: 0000000037

On Tue, 04 Apr 2000, you wrote:
> Can you confirm with crystaltech that site+database can be upto 300MB - in 
> your previous email from shafor they mentioned a "standard" database - we 
> just want to make sure that the crystaltech database is big enough...
> 
> You said that a table 81000x2 (I assume that 2 tables of 40000 is roughly 
> equal to the same) was around 3MB - there are 5000 resorts in the world 
> each with, say, 50 apartments each with 52 weeks.  Even 1% of this is 130 
> 000 not counting requests.  Also if we extend to vacation rentals genarlly 
> then the numbers might increase dramatically.
> Even if we only end up referring 1-2% of the market then this means at 
> least 1000 resorts with, say, 40 potential fields in each and up to 100000 
> apartments with say 40 fields in each.
> 
> I assume if we do not use the full allocation of memeory we can use for 
> xprimo board anyway (this also potentially massive database).
> 
> Do you want me to buy it today?  If it is $100 now and then $50 bucks a 
> month this is fine if this is what you want - does it have the XML stuff 
> you wanted?  We do not need to buy any software (SQL server etc) do we - 
> all of it is hosted by them?
> 

Everithing they offer should be included in their offer. We don't have to buy
any piece software....

> They have a domain registration for $35 - I also want to register 
> xprimo.com and xprimo.net (I like this for the board name) but we also 
> need to choose a name for the B2B kinector - (I have already registered 
> kinector.com/net).
> 
> I reckon something simple like WEEKBASE.NET/COM is best (week-database) - 
> what do you think?  I hope it doesn't sound too much like weakbase (as in 
> not strong).   The problem with week is that it sounds like weak - so 
> weeklink would be a nice name except that there is an expression that if 
> someone is the weak link then they will casue a disaster. WEEX.NET
> XWEEX.COM/NET is available
> 
> Ok I have the answer - SEEKWEEKS.COM /NET OR SEEKWEEK.COM /NET
> 
> It's up to you - let me know and I will get the names at the same time as 
> I get the domain hositng that you tell me to get.
> 
> Cristi - hope your first couple of days went well....

YES.Everthing went fine. I am still in the process of setting up a bank account
and other formalities.... I am also expecting a computer .... It has
to arrive in 2 weeks I think.

 I sent you an e-mail on mstobbs@motoractive.ro on 2 April.
Did you receive it?


> Martin
> 
> 
> Martin
> 
> -----Original Message-----
> From:	Adrian Dumitrascu [SMTP:adumi@army.net]
> Sent:	Tuesday, April 04, 2000 3:02 PM
> To:	tpdg@egroups.com
> Subject:	[tpdg] good offer
> 
> http://www.crystaltech.com/hostingplans.htm - plan 3
> 300 MB space, 8 GB bandwidth for $50/month.
> 
> 
> 
> ------------------------------------------------------------------------
> Save up to 54% on Quest & Kelty tents, backpacks, sleeping bags and
> outdoor gear.  FREE Shipping and a 30 Day Money-Back Guarantee at
> screaminghotdeals.com
> http://click.egroups.com/1/2716/1/_/347472/_/954849692/
> ------------------------------------------------------------------------
> 
> To Post a message, send it to:   tpdg@eGroups.com
> To Unsubscribe, send a blank message to: tpdg-unsubscribe@eGroups.com
> 
> ------------------------------------------------------------------------
> Special Offer-Earn 300 Points from MyPoints.com for trying @Backup
> Get automatic protection and access to your important computer files.
> Install today:
> http://click.egroups.com/1/2344/1/_/347472/_/954862575/
> ------------------------------------------------------------------------
> 
> To Post a message, send it to:   tpdg@eGroups.com
> To Unsubscribe, send a blank message to: tpdg-unsubscribe@eGroups.com

------------------------------------------------------------------------
Win $1000 at eGroups!
Enter "$1000 Fridays" at:
http://click.egroups.com/1/2862/1/_/347472/_/954863977/
------------------------------------------------------------------------

To Post a message, send it to:   tpdg@eGroups.com
To Unsubscribe, send a blank message to: tpdg-unsubscribe@eGroups.com


From lory@infoiasi.ro Tue Apr  4 17:21:25 2000
Received: from mail.opsynet.com (kiwi.opsynet.com [207.241.173.9])
	by cedar.dcs.shef.ac.uk (8.9.3+Sun/8.9.3) with ESMTP id RAA22531
	for <cursu@dcs.shef.ac.uk>; Tue, 4 Apr 2000 17:21:18 +0100 (BST)
Received: from sam (ppp18.opsynet.com [207.241.173.50])
	by mail.opsynet.com (8.9.3/8.9.3) with SMTP id QAA15990
	for <cursu@dcs.shef.ac.uk>; Tue, 4 Apr 2000 16:21:13 GMT
Message-ID: <002f01bf9e51$daf9b240$010de6a8@home>
From: "Aura URSU" <lory@infoiasi.ro>
To: "Cristian Ursu" <cursu@dcs.shef.ac.uk>
Subject: Legatura..
Date: Tue, 4 Apr 2000 19:19:45 +0300
MIME-Version: 1.0
Content-Type: text/plain;
	charset="iso-8859-1"
Content-Transfer-Encoding: 7bit
X-Priority: 3
X-MSMail-Priority: Normal
X-Mailer: Microsoft Outlook Express 5.00.2919.6700
X-MimeOLE: Produced By Microsoft MimeOLE V5.00.2919.6700
Content-Length: 473
Status: RO
X-Status: $$$$
X-UID: 0000000038

Mama mi-a spus la telefon ca a citit mesajele trimise si de mine si de tine.
Ea ne-a compus un raspuns, iar cind sa ni le trimita, ii dadea eroare. Nu
stiu daca ii da eroare inainte sau dupa ce da ea F7.
Urmeaza sa-i dau un telefon(dar dupa 9 ) in seara asta, sa aflu mai multe
amanunte (voi afla si textul corect al erorii)  si o sa-i spun sa faca si ce
mi-ai zis tu. Alte noutati le vei mai primi miine pe tema asta(tu nu mai
stai pina atunci) ...Pe miine!
Te pupam,A&A


From sentto-1561398-20-cursu=dcs.shef.ac.uk@returns.onelist.com Tue Apr  4 17:40:33 2000
Received: from ml.egroups.com (ml.egroups.com [208.50.144.77])
	by cedar.dcs.shef.ac.uk (8.9.3+Sun/8.9.3) with SMTP id RAA24937
	for <cursu@dcs.shef.ac.uk>; Tue, 4 Apr 2000 17:40:17 +0100 (BST)
X-eGroups-Return: sentto-1561398-20-cursu=dcs.shef.ac.uk@returns.onelist.com
Received: from [10.1.10.35] by ml.egroups.com with NNFMP; 04 Apr 2000 17:40:04 -0000
Received: (qmail 29929 invoked from network); 4 Apr 2000 16:40:03 -0000
Received: from unknown (10.1.10.26) by m1.onelist.org with QMQP; 4 Apr 2000 16:40:03 -0000
Received: from unknown (HELO qg.egroups.com) (10.1.2.27) by mta1 with SMTP; 4 Apr 2000 16:40:03 -0000
Received: (qmail 22353 invoked from network); 4 Apr 2000 16:40:01 -0000
Received: from kiwi.opsynet.com (HELO mail.opsynet.com) (207.241.173.9) by qg.egroups.com with SMTP; 4 Apr 2000 16:40:01 -0000
Received: from sam (ppp07.opsynet.com [207.241.173.39]) by mail.opsynet.com (8.9.3/8.9.3) with SMTP id QAA16261 for <tpdg@egroups.com>; Tue, 4 Apr 2000 16:39:56 GMT
Message-ID: <005501bf9e54$786f1310$010de6a8@home>
To: <tpdg@egroups.com>
References: <01BF9E64.BC092F60.mstobbs@motoractive.ro>
X-Priority: 3
X-MSMail-Priority: Normal
X-Mailer: Microsoft Outlook Express 5.00.2919.6700
X-MimeOLE: Produced By Microsoft MimeOLE V5.00.2919.6700
MIME-Version: 1.0
Mailing-List: list tpdg@egroups.com; contact tpdg-owner@egroups.com
Delivered-To: mailing list tpdg@egroups.com
Precedence: bulk
List-Unsubscribe: <mailto:tpdg-unsubscribe@egroups.com>
Date: Tue, 4 Apr 2000 19:40:21 +0300
X-eGroups-From: "Adrian Dumitrascu" <adumi@army.net>
From: "Adrian Dumitrascu" <adumi@army.net>
Reply-To: tpdg@egroups.com
Subject: Re: [tpdg] good offer   
Content-Type: text/plain; charset=US-ASCII
Content-Transfer-Encoding: 7bit
Content-Length: 694
Status: RO
X-Status: $$$$
X-UID: 0000000039

Martin, I'll make some more tests to see how much space do we need. I'm
afraid that we migh need a dedicated server (not necessarily now, at the
begining). But give me a couple of hours (3-4) to finish the tests ...


------------------------------------------------------------------------
Special Offer-Earn 300 Points from MyPoints.com for trying @Backup
Get automatic protection and access to your important computer files.
Install today:
http://click.egroups.com/1/2344/1/_/347472/_/954866404/
------------------------------------------------------------------------

To Post a message, send it to:   tpdg@eGroups.com
To Unsubscribe, send a blank message to: tpdg-unsubscribe@eGroups.com


From lory@infoiasi.ro Tue Apr  4 20:12:31 2000
Received: from mail.opsynet.com (kiwi.opsynet.com [207.241.173.9])
	by cedar.dcs.shef.ac.uk (8.9.3+Sun/8.9.3) with ESMTP id UAA02727
	for <cursu@dcs.shef.ac.uk>; Tue, 4 Apr 2000 20:12:20 +0100 (BST)
Received: from sam (ppp18.opsynet.com [207.241.173.50])
	by mail.opsynet.com (8.9.3/8.9.3) with SMTP id TAA17463
	for <cursu@dcs.shef.ac.uk>; Tue, 4 Apr 2000 19:12:15 GMT
Message-ID: <008001bf9e69$c08883b0$010de6a8@home>
From: "Aura URSU" <lory@infoiasi.ro>
To: "Cristian Ursu" <cursu@dcs.shef.ac.uk>
Subject: Vesti de acasa...
Date: Tue, 4 Apr 2000 22:10:10 +0300
MIME-Version: 1.0
Content-Type: text/plain;
	charset="iso-8859-1"
Content-Transfer-Encoding: 7bit
X-Priority: 3
X-MSMail-Priority: Normal
X-Mailer: Microsoft Outlook Express 5.00.2919.6700
X-MimeOLE: Produced By Microsoft MimeOLE V5.00.2919.6700
Content-Length: 2285
Status: RO
X-Status: $$$$
X-UID: 0000000040

Am vorbit cu mama chiar acum.Nu poate nici sa trimita, nici sa primeasca
posta.  Am facut ce mi-ai scris tu, dar se pare(nu stiu cum, nu pot sa-mi
explic) ca nu mai sunt numerele acelea care reprezinta adresa de IP....
La Dial-up Netowrking, Configuration,TCP/IP,...unde scrie Unable DNS sau
Disable DNS sunt doar niste spatii goale cu niste puncte intre ele. Este
tare ciudat pentru ca eu am primit un mesaj azi de acasa, iar mama a reusit
sa citeasca posta trimisa de noi. Ea spune ca nu a umblat pe acolo, deci
intr-un fel s-au dezactivat(cum??) Mesajul de eroare pe care il
primeste(dupa ce apasa F7) este ceva de genul: "Protocol not configure.
Please check you Dial-up Network. Unable to estabilish connection...Please
make sure that your connection are configurated propriety! "
Eu nu stiu acele numere, i-am sfatuit sa vorbeasca cu cineva de la iiruc si
sa vina sa le scrie ei. Oricum, ele au fost azi, din moment ce mama a putut
sa trimita si sa citeasca posta, dar cum au disparut?!!? Cam asta este, ei
spera ca miine sa rezolve si problema asta.
Cam asta este:
Hai sa-ti spun pe scurt  ce s-a intimplat la Nikita.
Madeline si-a pus in cap sa-i desparta pe ei (Michael si N) cu orice pret.
I-a spus Nihkitei sa se desparta de  M pentru ca au incalcat nu stiu ce
directiva( la inceput a aratat o misiune in care Michael a schimbat
planurile in timp ce se desfasura misiunea, ca sa se duca si sa o protejeze
pe Nichita...)
Bineinteles ca Nichita nu a fost de acord, asa ca comandantul si Madeline au
trecut la masuri represive: l-au retrogradat pe Michael, l-au dat afara din
birou , asa incit el ajunsese ultimul om din echipa. Nu mai avea nici PAD de
ala, el trebuia sa se ocupe sa le stearga bocancii la astia(exagerez eu....)
Tipul care il inlocuia pe M (care conducea acuma misiunile) nu era asa de
bun ca el si ei pierdeau oameni in misiuni. M era din ce in ce mai nervos,
asa incit Nichita este de acord sa renunte la M. Acesta accepta  si se duce
la comandat si-i spune ca au hotarit sa nu se mai intilneasca (camerele lor
erau supravegheate) . Se termina asa: M se duce la Nikita si din pragul usii
ii spune :"am venit sa-ti spun ceva important ....sa stii ca nu s-a
terminat".
Este fain, nu?Cum va reusi sa ii pacaleasca pe astia, in episodul
urmator..........
Aura


From sentto-1561398-21-cursu=dcs.shef.ac.uk@returns.onelist.com Tue Apr  4 21:14:11 2000
Received: from ej.egroups.com (ej.egroups.com [208.50.144.75])
	by cedar.dcs.shef.ac.uk (8.9.3+Sun/8.9.3) with SMTP id VAA04171
	for <cursu@dcs.shef.ac.uk>; Tue, 4 Apr 2000 21:14:08 +0100 (BST)
X-eGroups-Return: sentto-1561398-21-cursu=dcs.shef.ac.uk@returns.onelist.com
Received: from [10.1.10.38] by ej.egroups.com with NNFMP; 04 Apr 2000 20:14:07 -0000
Received: (qmail 19841 invoked from network); 4 Apr 2000 20:14:05 -0000
Received: from unknown (10.1.10.27) by m4.onelist.org with QMQP; 4 Apr 2000 20:14:05 -0000
Received: from unknown (HELO qh.egroups.com) (10.1.2.28) by mta2 with SMTP; 4 Apr 2000 20:14:04 -0000
Received: (qmail 21670 invoked from network); 4 Apr 2000 20:14:03 -0000
Received: from kiwi.opsynet.com (HELO mail.opsynet.com) (207.241.173.9) by qh.egroups.com with SMTP; 4 Apr 2000 20:14:03 -0000
Received: from sam (ppp08.opsynet.com [207.241.173.40]) by mail.opsynet.com (8.9.3/8.9.3) with SMTP id UAA17639 for <tpdg@egroups.com>; Tue, 4 Apr 2000 20:13:53 GMT
Message-ID: <008b01bf9e72$5d0d3430$010de6a8@home>
To: <tpdg@egroups.com>
X-Priority: 3
X-MSMail-Priority: Normal
X-Mailer: Microsoft Outlook Express 5.00.2919.6700
X-MimeOLE: Produced By Microsoft MimeOLE V5.00.2919.6700
MIME-Version: 1.0
Mailing-List: list tpdg@egroups.com; contact tpdg-owner@egroups.com
Delivered-To: mailing list tpdg@egroups.com
Precedence: bulk
List-Unsubscribe: <mailto:tpdg-unsubscribe@egroups.com>
Date: Tue, 4 Apr 2000 23:14:18 +0300
X-eGroups-From: "Adrian Dumitrascu" <adumi@army.net>
From: "Adrian Dumitrascu" <adumi@army.net>
Reply-To: tpdg@egroups.com
Subject: [tpdg] Fw: database space 
Content-Type: text/plain; charset=US-ASCII
Content-Transfer-Encoding: 7bit
Content-Length: 1474
Status: RO
X-Status: $$$$
X-UID: 0000000041

100 MB for $5 - cool ! I'm still working on tests; anyway, I'll send you the
results this evening / night.

----- Original Message -----
From: "Support" <support@crystaltech.com>
To: "Adrian Dumitrascu" <adumi@army.net>
Sent: Tuesday, April 04, 2000 8:05 PM
Subject: RE: database space


> Yes the database space can be any part of that 300mb.  Every 100 megs of
> space is $5.
>
> You can use both.
>
> We ask you to move to the next plan if you consistently go over.
>
> Tim Uzzanti
> CrystalTech
> www.crystaltech.com
>
> -----Original Message-----
> From: Adrian Dumitrascu [mailto:adumi@army.net]
> Sent: Tuesday, April 04, 2000 9:36 AM
> To: support@crystaltech.com
> Subject: database space
>
>
> Hi !
> I represent a young company that wants to put up its site and I found your
> web hosting offer.
>
> Can you please answer to my questions about the hosting plan III ($50 /
> month) :
>  - the database space is included in the 300 MB ? How much is the extra
> space ?
>  - can we use JScript in ASP ?
>  - how much is the extra bandwidth ?
>
>


------------------------------------------------------------------------
Save up to 57% on Electronics!
Find incredible deals on overstocked items with Free shipping!
http://click.egroups.com/1/2710/1/_/347472/_/954879246/
------------------------------------------------------------------------

To Post a message, send it to:   tpdg@eGroups.com
To Unsubscribe, send a blank message to: tpdg-unsubscribe@eGroups.com


From sentto-1561398-22-cursu=dcs.shef.ac.uk@returns.onelist.com Wed Apr  5 01:36:10 2000
Received: from c9.egroups.com (c9.egroups.com [207.138.41.187])
	by cedar.dcs.shef.ac.uk (8.9.3+Sun/8.9.3) with SMTP id BAA10211
	for <cursu@dcs.shef.ac.uk>; Wed, 5 Apr 2000 01:36:08 +0100 (BST)
X-eGroups-Return: sentto-1561398-22-cursu=dcs.shef.ac.uk@returns.onelist.com
Received: from [10.1.10.36] by c9.egroups.com with NNFMP; 05 Apr 2000 00:36:03 -0000
Received: (qmail 6123 invoked from network); 5 Apr 2000 00:36:01 -0000
Received: from unknown (10.1.10.26) by m2.onelist.org with QMQP; 5 Apr 2000 00:36:01 -0000
Received: from unknown (HELO q8.egroups.com) (10.1.2.31) by mta1 with SMTP; 5 Apr 2000 00:36:01 -0000
Received: (qmail 19642 invoked from network); 5 Apr 2000 00:35:59 -0000
Received: from kiwi.opsynet.com (HELO mail.opsynet.com) (207.241.173.9) by mx3.egroups.com with SMTP; 5 Apr 2000 00:35:59 -0000
Received: from sam (ppp16.opsynet.com [207.241.173.48]) by mail.opsynet.com (8.9.3/8.9.3) with SMTP id AAA18829 for <tpdg@egroups.com>; Wed, 5 Apr 2000 00:35:50 GMT
Message-ID: <00ab01bf9e96$f58b18c0$010de6a8@home>
To: <tpdg@egroups.com>
X-Priority: 3
X-MSMail-Priority: Normal
X-Mailer: Microsoft Outlook Express 5.00.2919.6700
X-MimeOLE: Produced By Microsoft MimeOLE V5.00.2919.6700
MIME-Version: 1.0
Mailing-List: list tpdg@egroups.com; contact tpdg-owner@egroups.com
Delivered-To: mailing list tpdg@egroups.com
Precedence: bulk
List-Unsubscribe: <mailto:tpdg-unsubscribe@egroups.com>
Date: Wed, 5 Apr 2000 03:36:16 +0300
X-eGroups-From: "Adrian Dumitrascu" <adumi@army.net>
From: "Adrian Dumitrascu" <adumi@army.net>
Reply-To: tpdg@egroups.com
Subject: [tpdg] tests 
Content-Type: text/plain; charset=US-ASCII
Content-Transfer-Encoding: 7bit
Content-Length: 1330
Status: RO
X-Status: $$$$
X-UID: 0000000042

100 resorts + 3.000 timeshares ... 5MB
200 resorts + 6.000 timeshares ... 8 MB

Each resort has 4 amenities and a small comment of 20 characters.
Each unit posted has 4 facilities declared.

I'll let the computer to generate more timeshares (hope to have 3.000 in the
morning - works pretty slow, maybe my SQL Server has something....).

About the names : I like "weex.net" (or "weex.com"). Why can't we use the
"kinector" ? Do you want to make the kinector the repository for the tools
(tools for timeshares and later for cars etc.) ?

About the provider : http://www.crystaltech.com/hostingplans.htm seems the
best. Let's buy it (plan III - $50 / month). If later we'll need more space
and speed we'll upgrade to a dedicated server
(http://www.crystaltech.com/dedicatedservers.htm - PIII at 550MHz with 256
MB RAM + 8 GB bandwidht for 400 $/month).


------------------------------------------------------------------------
Special Offer-Earn 300 Points from MyPoints.com for trying @Backup
Get automatic protection and access to your important computer files.
Install today:
http://click.egroups.com/1/2344/1/_/347472/_/954894962/
------------------------------------------------------------------------

To Post a message, send it to:   tpdg@eGroups.com
To Unsubscribe, send a blank message to: tpdg-unsubscribe@eGroups.com


From zdtips@zdtips.com Wed Apr  5 02:44:57 2000
Received: from fenrir.info.uaic.ro (fenrir.info.uaic.ro [193.231.30.197])
	by cedar.dcs.shef.ac.uk (8.9.3+Sun/8.9.3) with ESMTP id CAA11498
	for <cursu@dcs.shef.ac.uk>; Wed, 5 Apr 2000 02:44:49 +0100 (BST)
From: zdtips@zdtips.com
Received: from thor.infoiasi.ro (IDENT:root@thor [193.231.30.225])
	by fenrir.info.uaic.ro (8.9.3/8.9.3) with ESMTP id EAA23597
	for <cursu@fenrir.info.uaic.ro>; Wed, 5 Apr 2000 04:43:55 +0300
Received: from zdtips.com (zdtips.com [204.255.225.34])
	by thor.infoiasi.ro (8.9.3/8.9.3) with ESMTP id EAA25655
	for <cursu@infoiasi.ro>; Wed, 5 Apr 2000 04:45:22 +0300
Received: from zdtips (helo=localhost)
	by zdtips.com with local-smtp (Exim 2.05 #1)
	id 12cE5d-0002ab-00; Mon, 3 Apr 2000 17:08:53 -0400
Received: by mail.zdtips.com (ZDTips_Mailer v1.5); Mon, 3 Apr 2000 17:08:47 -0400
Subject: W2KTips: Automatic configuration of Internet connections
To: w2ktips@zdtips.com
Message-ID: <bulk.9847.20000403170847@mail.zdtips.com>
Date: Mon, 3 Apr 2000 17:08:53 -0400
Content-Length: 3510
Status: RO
X-Status: $$$$
X-UID: 0000000043

ZD Tips, your #1 source for software tips and techniques, brings
you another useful tip for Microsoft Windows 2000.

*******************************************************************
A WORD FROM OUR SPONSOR

Free Windows 2000 Training - Learn everything you need to know
about Windows 2000 plus much, much more at Windows 2000 U!
http://www.2000training.com/  The destination for Windows 2000
education and training.  Whether you're a first-time business user
or an IT Professional preparing for the MCSE certification,
Windows 2000 U has the tools you need to get the job done and get
the most out of your Windows 2000 investment.

http://www.2000training.com/

*******************************************************************
AND NOW ON WITH THE TIP

Automatic configuration of Internet connections in Windows 2000

One of the new features in Windows 2000 is that Internet Explorer
now has the ability to automatically detect proxy servers or
shared Internet connections for connecting to the Internet.
You configure your computer's automatic Internet connection
settings by opening Internet Explorer and choosing Tools |
Internet Options. Select the Connections tab and then click
LAN Settings. Check Automatically Detect Settings, and then
click OK twice.

*******************************************************************
TRY US FREE!

If you like this tip, you'll love ZD Journals' Exploring Windows NT.
For a FREE issue of Exploring Windows NT,  visit

https://secure.zdjournals.com/ewn/cbvw79.htm

Each issue of Exploring Windows NT gives you advanced solutions
so you can make Windows NT run smoother, faster, safer, and smarter
for business. Exploring Windows NT gives you clear, concise, and
practical articles guaranteed to save you time and money. Free issue
offer valid in United States only.

*******************************************************************
NEED TO KNOW MORE?

Visit http://www.zdjournals.com/ewn to see what's new in this
month's issue of Exploring Windows NT.

*******************************************************************
The best IT tips from 7 Different ZDJ Publications

This CD is packed with the best from our Inside
Netware, Exploring Oracle, Inside Solaris, SQL Server Solutions,
Windows Professional, and Windows NT Professional journals.
The Best of ZD Journals' IT Professional Department Tips,
Techniques, and FAQ Links is the fastest and easiest reference
tool available.

You'll find Hundreds of STEP-BY-STEP tips, techniques, and CODE
files guaranteed to save you time and money. Order today to save 33%
of the list price.

https://secure.zdjournals.com/4006/cdb2001.htm

*******************************************************************
GOT A TIP? SUBMIT IT!

Do you have a shortcut or technique that's tip worthy? If so, send
it to ewn@zdjournals.com.

If we use your submission, we'll include your name and email or Web
address, along with the tip.

*******************************************************************
TIP SUBSCRIPTION SERVICES

You can unsubscribe from a particular tip (or tips) list at
http://www.zdjournals.com/zdtips/unsub

This weekly tip is delivered to you as a free service from ZD Tips.
http://www.zdjournals.com/zdtips

*******************************************************************
ZD Tips (TM) is a trademark of Ziff-Davis Inc. Copyright (C) 2000 
Ziff-Davis Inc. All rights reserved. Reproduction in whole or in part,
in any form or medium, without express written permission of Ziff-Davis
is prohibited.

From hoana@infoiasi.ro Wed Apr  5 08:02:14 2000
Received: from fenrir.info.uaic.ro (fenrir.info.uaic.ro [193.231.30.197])
	by cedar.dcs.shef.ac.uk (8.9.3+Sun/8.9.3) with ESMTP id IAA16114
	for <c.ursu@dcs.shef.ac.uk>; Wed, 5 Apr 2000 08:02:09 +0100 (BST)
Received: from localhost (hoana@localhost)
	by fenrir.info.uaic.ro (8.9.3/8.9.3) with ESMTP id KAA03590
	for <c.ursu@dcs.shef.ac.uk>; Wed, 5 Apr 2000 10:00:59 +0300
X-Authentication-Warning: fenrir.info.uaic.ro: hoana owned process doing -bs
Date: Wed, 5 Apr 2000 10:00:59 +0300 (EEST)
From: HAMZA Roxana Oana <hoana@infoiasi.ro>
X-Sender: hoana@fenrir.info.uaic.ro
To: Cristian Ursu <c.ursu@dcs.shef.ac.uk>
Subject: Re: Salut.
In-Reply-To: <00040316335106.06381@redmires>
Message-ID: <Pine.LNX.4.10.10004050953410.1796-100000@fenrir.info.uaic.ro>
MIME-Version: 1.0
Content-Type: TEXT/PLAIN; charset=US-ASCII
Content-Length: 418
Status: RO
X-Status: $$$$
X-UID: 0000000044

Salut!
Cum te simti? Valy este bucuros ca mai este un roman pe acolo?
>   In citeva zile o sa-mi aduca si mie un computer si voi putea sa-l setez cum
> doresc.
Iti aduc calculator nou? Probabil unul performant.
>   Pe aici ploua si chiar lapoviteaza (daca poti sa crezi asta). Sper sa se faca
> mai cald. Pe acolo cum e vremea.
La noi este frumos. Este cald si uneori innourat.
Sa-mi povestesti cum sunt colegii.
  O


From sentto-1561398-23-cursu=dcs.shef.ac.uk@returns.onelist.com Wed Apr  5 08:03:38 2000
Received: from hi.egroups.com (hi.egroups.com [208.50.144.89])
	by cedar.dcs.shef.ac.uk (8.9.3+Sun/8.9.3) with SMTP id IAA16151
	for <cursu@dcs.shef.ac.uk>; Wed, 5 Apr 2000 08:03:37 +0100 (BST)
X-eGroups-Return: sentto-1561398-23-cursu=dcs.shef.ac.uk@returns.onelist.com
Received: from [10.1.10.35] by hi.egroups.com with NNFMP; 05 Apr 2000 07:03:36 -0000
Received: (qmail 2763 invoked from network); 5 Apr 2000 07:03:35 -0000
Received: from unknown (10.1.10.27) by m1.onelist.org with QMQP; 5 Apr 2000 07:03:35 -0000
Received: from unknown (HELO qh.egroups.com) (10.1.2.28) by mta2 with SMTP; 5 Apr 2000 07:03:35 -0000
Received: (qmail 23161 invoked from network); 5 Apr 2000 07:03:33 -0000
Received: from relay.logicnet.ro (193.226.80.252) by qh.egroups.com with SMTP; 5 Apr 2000 07:03:33 -0000
Received: from mstobbs (dial47-as1.logicnet.ro [193.254.47.110] (may be forged)) by relay.logicnet.ro (8.9.3/8.9.3) with SMTP id KAA10915 for <tpdg@egroups.com>; Wed, 5 Apr 2000 10:03:52 +0300
Received: by localhost with Microsoft MAPI; Wed, 5 Apr 2000 10:04:36 +0300
Message-ID: <01BF9EE6.595D0BC0.mstobbs@motoractive.ro>
To: "'tpdg@egroups.com'" <tpdg@egroups.com>
Organization: Motoractive SA
X-Mailer: Microsoft Internet E-mail/MAPI - 8.0.0.4211
MIME-Version: 1.0
Mailing-List: list tpdg@egroups.com; contact tpdg-owner@egroups.com
Delivered-To: mailing list tpdg@egroups.com
Precedence: bulk
List-Unsubscribe: <mailto:tpdg-unsubscribe@egroups.com>
Date: Wed, 5 Apr 2000 09:29:41 +0300
X-eGroups-From: Martin Stobbs <mstobbs@motoractive.ro>
From: Martin Stobbs <mstobbs@motoractive.ro>
Reply-To: tpdg@egroups.com
Subject: RE: [tpdg] Fw: database space  
Content-Type: text/plain; charset=US-ASCII
Content-Transfer-Encoding: 7bit
Content-Length: 2074
Status: RO
X-Status: $$$$
X-UID: 0000000045

I assume this is $5 per month.

-----Original Message-----
From:	Adrian Dumitrascu [SMTP:adumi@army.net]
Sent:	Tuesday, April 04, 2000 11:14 PM
To:	tpdg@egroups.com
Subject:	[tpdg] Fw: database space

100 MB for $5 - cool ! I'm still working on tests; anyway, I'll send you 
the
results this evening / night.

----- Original Message -----
From: "Support" <support@crystaltech.com>
To: "Adrian Dumitrascu" <adumi@army.net>
Sent: Tuesday, April 04, 2000 8:05 PM
Subject: RE: database space


> Yes the database space can be any part of that 300mb.  Every 100 megs of
> space is $5.
>
> You can use both.
>
> We ask you to move to the next plan if you consistently go over.
>
> Tim Uzzanti
> CrystalTech
> www.crystaltech.com
>
> -----Original Message-----
> From: Adrian Dumitrascu [mailto:adumi@army.net]
> Sent: Tuesday, April 04, 2000 9:36 AM
> To: support@crystaltech.com
> Subject: database space
>
>
> Hi !
> I represent a young company that wants to put up its site and I found 
your
> web hosting offer.
>
> Can you please answer to my questions about the hosting plan III ($50 /
> month) :
>  - the database space is included in the 300 MB ? How much is the extra
> space ?
>  - can we use JScript in ASP ?
>  - how much is the extra bandwidth ?
>
>


------------------------------------------------------------------------
Save up to 57% on Electronics!
Find incredible deals on overstocked items with Free shipping!
http://click.egroups.com/1/2710/1/_/347472/_/954879246/
------------------------------------------------------------------------

To Post a message, send it to:   tpdg@eGroups.com
To Unsubscribe, send a blank message to: tpdg-unsubscribe@eGroups.com

------------------------------------------------------------------------
72% off on Name brand Watches!
Come and buy today and get free shipping!
http://click.egroups.com/1/2712/1/_/347472/_/954918216/
------------------------------------------------------------------------

To Post a message, send it to:   tpdg@eGroups.com
To Unsubscribe, send a blank message to: tpdg-unsubscribe@eGroups.com


From mstobbs@motoractive.ro Wed Apr  5 08:03:39 2000
Received: from relay.logicnet.ro (relay.logicnet.ro [193.226.80.252])
	by cedar.dcs.shef.ac.uk (8.9.3+Sun/8.9.3) with ESMTP id IAA16152
	for <cursu@dcs.shef.ac.uk>; Wed, 5 Apr 2000 08:03:37 +0100 (BST)
Received: from mstobbs (dial47-as1.logicnet.ro [193.254.47.110] (may be forged))
	by relay.logicnet.ro (8.9.3/8.9.3) with SMTP id KAA10909
	for <cursu@dcs.shef.ac.uk>; Wed, 5 Apr 2000 10:03:48 +0300
Received: by localhost with Microsoft MAPI; Wed, 5 Apr 2000 10:04:32 +0300
Message-ID: <01BF9EE6.56F00360.mstobbs@motoractive.ro>
From: Martin Stobbs <mstobbs@motoractive.ro>
Reply-To: "mstobbs@motoractive.ro" <mstobbs@motoractive.ro>
To: "'cursu@dcs.shef.ac.uk'" <cursu@dcs.shef.ac.uk>
Subject: hi
Date: Wed, 5 Apr 2000 09:28:50 +0300
Organization: Motoractive SA
X-Mailer: Microsoft Internet E-mail/MAPI - 8.0.0.4211
MIME-Version: 1.0
Content-Type: text/plain; charset="us-ascii"
Content-Transfer-Encoding: 7bit
Content-Length: 340
Status: RO
X-Status: $$$$
X-UID: 0000000046

yes I received your email
Martin

MOTORACTIVE SA is a member of an international group dedicated to 
providing leasing solutions for car fleets and commercial vehicles in 
Romania.

Motoractive SA,
Str G-ral E. Brosteanu nr 23, Sector 1,
71148, Bucharest, ROMANIA
Tel:  +40 (0)1 211 7085
Fax:  +40 (0)1 211 8790
Mobile:  +40 (0)92 304 740


From sentto-1561398-24-cursu=dcs.shef.ac.uk@returns.onelist.com Wed Apr  5 08:03:41 2000
Received: from hj.egroups.com (hj.egroups.com [208.50.144.90])
	by cedar.dcs.shef.ac.uk (8.9.3+Sun/8.9.3) with SMTP id IAA16162
	for <cursu@dcs.shef.ac.uk>; Wed, 5 Apr 2000 08:03:40 +0100 (BST)
X-eGroups-Return: sentto-1561398-24-cursu=dcs.shef.ac.uk@returns.onelist.com
Received: from [10.1.10.38] by hj.egroups.com with NNFMP; 05 Apr 2000 07:03:39 -0000
Received: (qmail 13324 invoked from network); 5 Apr 2000 07:03:37 -0000
Received: from unknown (10.1.10.26) by m4.onelist.org with QMQP; 5 Apr 2000 07:03:37 -0000
Received: from unknown (HELO qg.egroups.com) (10.1.2.27) by mta1 with SMTP; 5 Apr 2000 07:03:37 -0000
Received: (qmail 16580 invoked from network); 5 Apr 2000 07:03:36 -0000
Received: from relay.logicnet.ro (193.226.80.252) by qg.egroups.com with SMTP; 5 Apr 2000 07:03:36 -0000
Received: from mstobbs (dial47-as1.logicnet.ro [193.254.47.110] (may be forged)) by relay.logicnet.ro (8.9.3/8.9.3) with SMTP id KAA10921 for <tpdg@egroups.com>; Wed, 5 Apr 2000 10:03:55 +0300
Received: by localhost with Microsoft MAPI; Wed, 5 Apr 2000 10:04:39 +0300
Message-ID: <01BF9EE6.5B29DC80.mstobbs@motoractive.ro>
To: "'tpdg@egroups.com'" <tpdg@egroups.com>
Organization: Motoractive SA
X-Mailer: Microsoft Internet E-mail/MAPI - 8.0.0.4211
MIME-Version: 1.0
Mailing-List: list tpdg@egroups.com; contact tpdg-owner@egroups.com
Delivered-To: mailing list tpdg@egroups.com
Precedence: bulk
List-Unsubscribe: <mailto:tpdg-unsubscribe@egroups.com>
Date: Wed, 5 Apr 2000 09:42:46 +0300
X-eGroups-From: Martin Stobbs <mstobbs@motoractive.ro>
From: Martin Stobbs <mstobbs@motoractive.ro>
Reply-To: tpdg@egroups.com
Subject: RE: [tpdg] tests  
Content-Type: text/plain; charset=US-ASCII
Content-Transfer-Encoding: 7bit
Content-Length: 2521
Status: RO
X-Status: $$$$
X-UID: 0000000047

I thought in terms of product names:

kinector - for the referral clearing house and associate system - we can 
then use it for real estate etc - if we do a timeshare site then we do not 
necessarily have to give the technology away
xprimo (?) - bulletin board

seekweeks for the timeshare kinector (or we could use timekinector.com / 
housekinector / carkinector but I think these are a bit long)

weex.com is a oil/gas exchange company so I thought weex.net might be 
confusing...

I will buy the domain site this morning - if I have questions on the 
application forms I will emial - can you respond quickly...

Martin

-----Original Message-----
From:	Adrian Dumitrascu [SMTP:adumi@army.net]
Sent:	Wednesday, April 05, 2000 3:36 AM
To:	tpdg@egroups.com
Subject:	[tpdg] tests

100 resorts + 3.000 timeshares ... 5MB
200 resorts + 6.000 timeshares ... 8 MB

Each resort has 4 amenities and a small comment of 20 characters.
Each unit posted has 4 facilities declared.

I'll let the computer to generate more timeshares (hope to have 3.000 in 
the
morning - works pretty slow, maybe my SQL Server has something....).

About the names : I like "weex.net" (or "weex.com"). Why can't we use the
"kinector" ? Do you want to make the kinector the repository for the tools
(tools for timeshares and later for cars etc.) ?

About the provider : http://www.crystaltech.com/hostingplans.htm seems the
best. Let's buy it (plan III - $50 / month). If later we'll need more 
space
and speed we'll upgrade to a dedicated server
(http://www.crystaltech.com/dedicatedservers.htm - PIII at 550MHz with 256
MB RAM + 8 GB bandwidht for 400 $/month).


------------------------------------------------------------------------
Special Offer-Earn 300 Points from MyPoints.com for trying @Backup
Get automatic protection and access to your important computer files.
Install today:
http://click.egroups.com/1/2344/1/_/347472/_/954894962/
------------------------------------------------------------------------

To Post a message, send it to:   tpdg@eGroups.com
To Unsubscribe, send a blank message to: tpdg-unsubscribe@eGroups.com

------------------------------------------------------------------------
Save 75% on Products!
Find incredible deals on overstocked items with Free shipping!
http://click.egroups.com/1/2711/1/_/347472/_/954918218/
------------------------------------------------------------------------

To Post a message, send it to:   tpdg@eGroups.com
To Unsubscribe, send a blank message to: tpdg-unsubscribe@eGroups.com


From sentto-1561398-25-cursu=dcs.shef.ac.uk@returns.onelist.com Wed Apr  5 08:09:57 2000
Received: from hi.egroups.com (hi.egroups.com [208.50.144.89])
	by cedar.dcs.shef.ac.uk (8.9.3+Sun/8.9.3) with SMTP id IAA16276
	for <cursu@dcs.shef.ac.uk>; Wed, 5 Apr 2000 08:09:56 +0100 (BST)
X-eGroups-Return: sentto-1561398-25-cursu=dcs.shef.ac.uk@returns.onelist.com
Received: from [10.1.10.35] by hi.egroups.com with NNFMP; 05 Apr 2000 07:09:55 -0000
Received: (qmail 19353 invoked from network); 5 Apr 2000 07:09:54 -0000
Received: from unknown (10.1.10.27) by m1.onelist.org with QMQP; 5 Apr 2000 07:09:54 -0000
Received: from unknown (HELO qh.egroups.com) (10.1.2.28) by mta2 with SMTP; 5 Apr 2000 07:09:54 -0000
Received: (qmail 28121 invoked from network); 5 Apr 2000 07:09:49 -0000
Received: from kiwi.opsynet.com (HELO mail.opsynet.com) (207.241.173.9) by qh.egroups.com with SMTP; 5 Apr 2000 07:09:49 -0000
Received: from sam (ppp08.opsynet.com [207.241.173.40]) by mail.opsynet.com (8.9.3/8.9.3) with SMTP id HAA20810 for <tpdg@egroups.com>; Wed, 5 Apr 2000 07:09:42 GMT
Message-ID: <001301bf9ecd$fb692700$010de6a8@home>
To: <tpdg@egroups.com>
References: <01BF9EE6.5B29DC80.mstobbs@motoractive.ro>
X-Priority: 3
X-MSMail-Priority: Normal
X-Mailer: Microsoft Outlook Express 5.00.2919.6700
X-MimeOLE: Produced By Microsoft MimeOLE V5.00.2919.6700
MIME-Version: 1.0
Mailing-List: list tpdg@egroups.com; contact tpdg-owner@egroups.com
Delivered-To: mailing list tpdg@egroups.com
Precedence: bulk
List-Unsubscribe: <mailto:tpdg-unsubscribe@egroups.com>
Date: Wed, 5 Apr 2000 10:10:08 +0300
X-eGroups-From: "Adrian Dumitrascu" <adumi@army.net>
From: "Adrian Dumitrascu" <adumi@army.net>
Reply-To: tpdg@egroups.com
Subject: Re: [tpdg] tests   
Content-Type: text/plain; charset=US-ASCII
Content-Transfer-Encoding: 7bit
Content-Length: 1187
Status: RO
X-Status: $$$$
X-UID: 0000000048

> I thought in terms of product names:
>
> kinector - for the referral clearing house and associate system - we can
> then use it for real estate etc - if we do a timeshare site then we do not
> necessarily have to give the technology away
> xprimo (?) - bulletin board

"xprimo" or "xforum"; I like both; you ?


>
> seekweeks for the timeshare kinector (or we could use timekinector.com /
> housekinector / carkinector but I think these are a bit long)
>
> weex.com is a oil/gas exchange company so I thought weex.net might be
> confusing...
>
> I will buy the domain site this morning - if I have questions on the
> application forms I will emial - can you respond quickly...

Yes, I'll respond quicly.


>
> Martin


------------------------------------------------------------------------
@Backup- Protect and Access your data any time, any where on the net.
Try @Backup FREE and recieve 300 points from mypoints.com Install now:
http://click.egroups.com/1/2345/1/_/347472/_/954918595/
------------------------------------------------------------------------

To Post a message, send it to:   tpdg@eGroups.com
To Unsubscribe, send a blank message to: tpdg-unsubscribe@eGroups.com


From sentto-1561398-26-cursu=dcs.shef.ac.uk@returns.onelist.com Wed Apr  5 08:27:36 2000
Received: from cj.egroups.com (cj.egroups.com [208.50.144.68])
	by cedar.dcs.shef.ac.uk (8.9.3+Sun/8.9.3) with SMTP id IAA16521
	for <cursu@dcs.shef.ac.uk>; Wed, 5 Apr 2000 08:27:35 +0100 (BST)
X-eGroups-Return: sentto-1561398-26-cursu=dcs.shef.ac.uk@returns.onelist.com
Received: from [10.1.10.35] by cj.egroups.com with NNFMP; 05 Apr 2000 07:27:28 -0000
Received: (qmail 32727 invoked from network); 5 Apr 2000 07:27:27 -0000
Received: from unknown (10.1.10.26) by m1.onelist.org with QMQP; 5 Apr 2000 07:27:27 -0000
Received: from unknown (HELO qg.egroups.com) (10.1.2.27) by mta1 with SMTP; 5 Apr 2000 07:27:27 -0000
Received: (qmail 1305 invoked from network); 5 Apr 2000 07:27:26 -0000
Received: from relay.logicnet.ro (193.226.80.252) by qg.egroups.com with SMTP; 5 Apr 2000 07:27:26 -0000
Received: from mstobbs (dial47-as1.logicnet.ro [193.254.47.110] (may be forged)) by relay.logicnet.ro (8.9.3/8.9.3) with SMTP id KAA12574 for <tpdg@egroups.com>; Wed, 5 Apr 2000 10:27:45 +0300
Received: by localhost with Microsoft MAPI; Wed, 5 Apr 2000 10:28:30 +0300
Message-ID: <01BF9EE9.AFB1D8E0.mstobbs@motoractive.ro>
To: "'tpdg@egroups.com'" <tpdg@egroups.com>
Organization: Motoractive SA
X-Mailer: Microsoft Internet E-mail/MAPI - 8.0.0.4211
MIME-Version: 1.0
Mailing-List: list tpdg@egroups.com; contact tpdg-owner@egroups.com
Delivered-To: mailing list tpdg@egroups.com
Precedence: bulk
List-Unsubscribe: <mailto:tpdg-unsubscribe@egroups.com>
Date: Wed, 5 Apr 2000 10:28:27 +0300
X-eGroups-From: Martin Stobbs <mstobbs@motoractive.ro>
From: Martin Stobbs <mstobbs@motoractive.ro>
Reply-To: tpdg@egroups.com
Subject: RE: [tpdg] tests    
Content-Type: text/plain; charset=US-ASCII
Content-Transfer-Encoding: 7bit
Content-Length: 1766
Status: RO
X-Status: $$$$
X-UID: 0000000049

I like xforum too

-----Original Message-----
From:	Adrian Dumitrascu [SMTP:adumi@army.net]
Sent:	Wednesday, April 05, 2000 10:10 AM
To:	tpdg@egroups.com
Subject:	Re: [tpdg] tests

> I thought in terms of product names:
>
> kinector - for the referral clearing house and associate system - we can
> then use it for real estate etc - if we do a timeshare site then we do 
not
> necessarily have to give the technology away
> xprimo (?) - bulletin board

"xprimo" or "xforum"; I like both; you ?


>
> seekweeks for the timeshare kinector (or we could use timekinector.com /
> housekinector / carkinector but I think these are a bit long)
>
> weex.com is a oil/gas exchange company so I thought weex.net might be
> confusing...
>
> I will buy the domain site this morning - if I have questions on the
> application forms I will emial - can you respond quickly...

Yes, I'll respond quicly.


>
> Martin


------------------------------------------------------------------------
@Backup- Protect and Access your data any time, any where on the net.
Try @Backup FREE and recieve 300 points from mypoints.com Install now:
http://click.egroups.com/1/2345/1/_/347472/_/954918595/
------------------------------------------------------------------------

To Post a message, send it to:   tpdg@eGroups.com
To Unsubscribe, send a blank message to: tpdg-unsubscribe@eGroups.com

------------------------------------------------------------------------
72% off on Name brand Watches!
Come and buy today and get free shipping!
http://click.egroups.com/1/2712/1/_/347472/_/954919647/
------------------------------------------------------------------------

To Post a message, send it to:   tpdg@eGroups.com
To Unsubscribe, send a blank message to: tpdg-unsubscribe@eGroups.com


From sentto-1561398-27-cursu=dcs.shef.ac.uk@returns.onelist.com Wed Apr  5 08:41:26 2000
Received: from jk.egroups.com (jk.egroups.com [208.50.144.83])
	by cedar.dcs.shef.ac.uk (8.9.3+Sun/8.9.3) with SMTP id IAA17094
	for <cursu@dcs.shef.ac.uk>; Wed, 5 Apr 2000 08:41:25 +0100 (BST)
X-eGroups-Return: sentto-1561398-27-cursu=dcs.shef.ac.uk@returns.onelist.com
Received: from [10.1.10.37] by jk.egroups.com with NNFMP; 05 Apr 2000 07:41:22 -0000
Received: (qmail 10321 invoked from network); 5 Apr 2000 07:41:21 -0000
Received: from unknown (10.1.10.26) by m3.onelist.org with QMQP; 5 Apr 2000 07:41:21 -0000
Received: from unknown (HELO q8.egroups.com) (10.1.2.31) by mta1 with SMTP; 5 Apr 2000 07:41:21 -0000
Received: (qmail 27207 invoked from network); 5 Apr 2000 07:41:19 -0000
Received: from relay.logicnet.ro (193.226.80.252) by mx3.egroups.com with SMTP; 5 Apr 2000 07:41:19 -0000
Received: from mstobbs (dial47-as1.logicnet.ro [193.254.47.110] (may be forged)) by relay.logicnet.ro (8.9.3/8.9.3) with SMTP id KAA13557 for <tpdg@egroups.com>; Wed, 5 Apr 2000 10:41:38 +0300
Received: by localhost with Microsoft MAPI; Wed, 5 Apr 2000 10:42:23 +0300
Message-ID: <01BF9EEB.A02BEE40.mstobbs@motoractive.ro>
To: "'tpdg@egroups.com'" <tpdg@egroups.com>
Organization: Motoractive SA
X-Mailer: Microsoft Internet E-mail/MAPI - 8.0.0.4211
MIME-Version: 1.0
Mailing-List: list tpdg@egroups.com; contact tpdg-owner@egroups.com
Delivered-To: mailing list tpdg@egroups.com
Precedence: bulk
List-Unsubscribe: <mailto:tpdg-unsubscribe@egroups.com>
Date: Wed, 5 Apr 2000 10:40:20 +0300
X-eGroups-From: Martin Stobbs <mstobbs@motoractive.ro>
From: Martin Stobbs <mstobbs@motoractive.ro>
Reply-To: tpdg@egroups.com
Subject: RE: [tpdg] tests    
Content-Type: text/plain; charset=US-ASCII
Content-Transfer-Encoding: 7bit
Content-Length: 2338
Status: RO
X-Status: $$$$
X-UID: 0000000050

I have paid for the site - I went for Plan III for the 3 months for the 
price of 2 option so we cannot cancel.
I have also got them to register seekweek.com as the domain for the moment 
(for half price).
I will call adi by phone to give the username and password for entry - I 
do not know if we can have more than one person accessed at any one time - 
we can check this later.
They will email me during the next 24 hours to tell us how to access and 
set it all up.

We're about to get on the www!!

Martin

-----Original Message-----
From:	Adrian Dumitrascu [SMTP:adumi@army.net]
Sent:	Wednesday, April 05, 2000 10:10 AM
To:	tpdg@egroups.com
Subject:	Re: [tpdg] tests

> I thought in terms of product names:
>
> kinector - for the referral clearing house and associate system - we can
> then use it for real estate etc - if we do a timeshare site then we do 
not
> necessarily have to give the technology away
> xprimo (?) - bulletin board

"xprimo" or "xforum"; I like both; you ?


>
> seekweeks for the timeshare kinector (or we could use timekinector.com /
> housekinector / carkinector but I think these are a bit long)
>
> weex.com is a oil/gas exchange company so I thought weex.net might be
> confusing...
>
> I will buy the domain site this morning - if I have questions on the
> application forms I will emial - can you respond quickly...

Yes, I'll respond quicly.


>
> Martin


------------------------------------------------------------------------
@Backup- Protect and Access your data any time, any where on the net.
Try @Backup FREE and recieve 300 points from mypoints.com Install now:
http://click.egroups.com/1/2345/1/_/347472/_/954918595/
------------------------------------------------------------------------

To Post a message, send it to:   tpdg@eGroups.com
To Unsubscribe, send a blank message to: tpdg-unsubscribe@eGroups.com

------------------------------------------------------------------------
Special Offer-Earn 300 Points from MyPoints.com for trying @Backup
Get automatic protection and access to your important computer files.
Install today:
http://click.egroups.com/1/2344/1/_/347472/_/954920481/
------------------------------------------------------------------------

To Post a message, send it to:   tpdg@eGroups.com
To Unsubscribe, send a blank message to: tpdg-unsubscribe@eGroups.com
