# Supplementary material for: Getting More Out of Biomedical Documents with GATE's Full Lifecycle Open Source Text Analytics
Source: PLoS Comput Biol. 2013 Feb 7;9(2):e1002854. doi: 10.1371/journal.pcbi.1002854 (PMC3567135; doi:10.1371/journal.pcbi.1002854)
Supplement: Dataset S1 — GATE software. Dataset S1 bundled with this paper contains a distribution of GATE (or see http://gate.ac.uk/download/). (TGZ) [file pcbi.1002854.s001.tgz › plos-gate/src/gate/resources/gate.ac.uk/tests/email/test3.eml]

From <IMAP4.psuedo.sims> Mon May 22 16:44:51 2000
Date: Mon, 22 May 2000 16:44:51 +0100 (BST)
From: Postmaster
Subject: IMAP4 Server Data-DO NOT DELETE
Content-Length: 93
Mime-Version: 1.0
Status: RO
X-IMAP: 958592821 1124

This message is from the IMAP server.
VERY IMPORTANT Server DATA.


--END+PSEUDO--

From notify-return-cursu=dcs.shef.ac.uk@egroups.com Mon Apr  3 16:27:06 2000
Received: from fg.egroups.com (fg.egroups.com [208.50.144.70])
	by cedar.dcs.shef.ac.uk (8.9.3+Sun/8.9.3) with SMTP id QAA21241
	for <cursu@dcs.shef.ac.uk>; Mon, 3 Apr 2000 16:26:17 +0100 (BST)
X-eGroups-Return: notify-return-cursu=dcs.shef.ac.uk@egroups.com
Received: from [10.1.10.63] by fg.egroups.com with NNFMP; 03 Apr 2000 15:25:28 -0000
Received: (qmail 4720 invoked by uid 99); 3 Apr 2000 15:25:27 -0000
Date: 3 Apr 2000 15:25:27 -0000
Message-ID: <954775527.4719@egroups.com>
From: tpdg Moderator <tpdg-owner@egroups.com>
Reply-To: tpdg-unsubscribe@egroups.com
To: cursu@dcs.shef.ac.uk
Subject: Welcome to the tpdg group 
MIME-Version: 1.0
Content-Type: text/plain
Content-Transfer-Encoding: 7bit
Content-Length: 1689
Status: RO
X-Status: $$$$
X-UID: 0000000002


Hello,

I've added you to my tpdg group at eGroups, a free, 
easy-to-use email group service. As a member of this group, you
may send messages to the entire group using just one email address:
tpdg@egroups.com. eGroups also makes it easy to
store photos and files, coordinate events, and more.

Here's a description of the group:
------------------------------------------------------------------------

Private 

------------------------------------------------------------------------

Here's my introductory message for you:
------------------------------------------------------------------------

Vino sa discuti cu noi despre timeshare-uri :) (am completat asta pentru ca era camp required) 

------------------------------------------------------------------------

TO START SENDING messages to members of this group, simply send email 
to tpdg@egroups.com 

If you do not wish to belong to the tpdg group, you 
can unsubscribe by replying to this message, or by sending an email to 
tpdg-unsubscribe@egroups.com 


Regards,

Moderator, tpdg 


SPECIAL NOTE FROM eGroups:  Because eGroups values your privacy, 
it is a violation of our service rules for moderators to add subscribers 
to a group against their wishes. If you feel this has happened, please 
notify us at abuse@egroups.com 

P.S.  If you would like to learn more about the tpdg group,
please visit http://www.egroups.com/group/tpdg and 
enter the following sign-in information:  

        Email address: cursu@dcs.shef.ac.uk 
        Password: jbuecmco 

This password has been randomly generated for you. Once you have signed 
in, you should change your password by visiting 
http://www.egroups.com/myprofile

 


From sentto-1561398-5-cursu=dcs.shef.ac.uk@returns.onelist.com Mon Apr  3 16:30:06 2000
Received: from ch.egroups.com (ch.egroups.com [207.138.41.144])
	by cedar.dcs.shef.ac.uk (8.9.3+Sun/8.9.3) with SMTP id QAA21866
	for <cursu@dcs.shef.ac.uk>; Mon, 3 Apr 2000 16:29:50 +0100 (BST)
X-eGroups-Return: sentto-1561398-5-cursu=dcs.shef.ac.uk@returns.onelist.com
Received: from [10.1.10.36] by ch.egroups.com with NNFMP; 03 Apr 2000 15:29:44 -0000
Received: (qmail 26756 invoked from network); 3 Apr 2000 15:29:37 -0000
Received: from unknown (10.1.10.26) by m2.onelist.org with QMQP; 3 Apr 2000 15:29:36 -0000
Received: from unknown (HELO q8.egroups.com) (10.1.2.31) by mta1 with SMTP; 3 Apr 2000 15:29:36 -0000
Received: (qmail 31512 invoked from network); 3 Apr 2000 15:29:33 -0000
Received: from cedar.dcs.shef.ac.uk (143.167.8.6) by mx3.egroups.com with SMTP; 3 Apr 2000 15:29:33 -0000
Received: from redmires (redmires.dcs.shef.ac.uk [143.167.9.64]) by cedar.dcs.shef.ac.uk (8.9.3+Sun/8.9.3) with SMTP id QAA21837 for <tpdg@egroups.com>; Mon, 3 Apr 2000 16:29:21 +0100 (BST)
Organization: University of Sheffield
To: tpdg@egroups.com
X-Mailer: KMail [version 1.0.28]
Message-Id: <00040316290205.06381@redmires>
MIME-Version: 1.0
Mailing-List: list tpdg@egroups.com; contact tpdg-owner@egroups.com
Delivered-To: mailing list tpdg@egroups.com
Precedence: bulk
List-Unsubscribe: <mailto:tpdg-unsubscribe@egroups.com>
Date: Mon, 3 Apr 2000 16:28:23 +0100
X-eGroups-From: Cristian Ursu <c.ursu@dcs.shef.ac.uk>
From: Cristian Ursu <cursu>
Reply-To: tpdg@egroups.com
Subject: [tpdg] testing.... 
Content-Type: text/plain; charset=US-ASCII
Content-Transfer-Encoding: 7bit
Content-Length: 174
Status: RO
X-Status: $$$$
X-UID: 0000000003

this message 
is for testing purposes...

Cristian


To Post a message, send it to:   tpdg@eGroups.com
To Unsubscribe, send a blank message to: tpdg-unsubscribe@eGroups.com


From sentto-1561398-6-cursu=dcs.shef.ac.uk@returns.onelist.com Mon Apr  3 16:35:59 2000
Received: from mk.egroups.com (mk.egroups.com [208.50.144.76])
	by cedar.dcs.shef.ac.uk (8.9.3+Sun/8.9.3) with SMTP id QAA22280
	for <cursu@dcs.shef.ac.uk>; Mon, 3 Apr 2000 16:35:36 +0100 (BST)
X-eGroups-Return: sentto-1561398-6-cursu=dcs.shef.ac.uk@returns.onelist.com
Received: from [10.1.10.36] by mk.egroups.com with NNFMP; 03 Apr 2000 15:35:23 -0000
Received: (qmail 8447 invoked from network); 3 Apr 2000 15:35:18 -0000
Received: from unknown (10.1.10.27) by m2.onelist.org with QMQP; 3 Apr 2000 15:35:18 -0000
Received: from unknown (HELO qh.egroups.com) (10.1.2.28) by mta2 with SMTP; 3 Apr 2000 15:35:17 -0000
Received: (qmail 22271 invoked from network); 3 Apr 2000 15:35:16 -0000
Received: from relay.logicnet.ro (193.226.80.252) by qh.egroups.com with SMTP; 3 Apr 2000 15:35:16 -0000
Received: from mstobbs (dial49-as1.logicnet.ro [193.254.47.112] (may be forged)) by relay.logicnet.ro (8.9.3/8.9.3) with SMTP id SAA13758 for <tpdg@egroups.com>; Mon, 3 Apr 2000 18:35:36 +0300
Received: by localhost with Microsoft MAPI; Mon, 3 Apr 2000 18:36:23 +0300
Message-ID: <01BF9D9B.8349B240.mstobbs@motoractive.ro>
To: "'tpdg@egroups.com'" <tpdg@egroups.com>
Organization: Motoractive SA
X-Mailer: Microsoft Internet E-mail/MAPI - 8.0.0.4211
MIME-Version: 1.0
Mailing-List: list tpdg@egroups.com; contact tpdg-owner@egroups.com
Delivered-To: mailing list tpdg@egroups.com
Precedence: bulk
List-Unsubscribe: <mailto:tpdg-unsubscribe@egroups.com>
Date: Mon, 3 Apr 2000 18:33:20 +0300
X-eGroups-From: Martin Stobbs <mstobbs@motoractive.ro>
From: Martin Stobbs <mstobbs@motoractive.ro>
Reply-To: tpdg@egroups.com
Subject: RE: [tpdg] Re: Big letter   
Content-Type: text/plain; charset=US-ASCII
Content-Transfer-Encoding: 7bit
Content-Length: 1642
Status: RO
X-Status: $$$$
X-UID: 0000000004

for the moment just put town place country etc nearest airport and number 
 from the links I sent a couple of days ago.  I don;t want RCI/II suing us 
- when they might be willing to give the info if we approach them in the 
correct way.


-----Original Message-----
From:	Adrian Dumitrascu [SMTP:adumi@army.net]
Sent:	Monday, April 03, 2000 6:17 PM
To:	tpdg@egroups.com
Subject:	Re: [tpdg] Re: Big letter


> I think we enter in the names of RCI/II resorts, place names and numbers
> but we DO NOT ENTER ALL THE DETAILS FROM THE RCI/II PAGES - FACILITIES,
> PICTURES,  ETC AS I THINK THIS MAY BE COPYRIGHT - WE WILL HAVE TO CHECK
> WITH RCI/II - THEY MAYBE ONLY ALLOW US TO LINK TO THE PAGE BY RESORT
> NUMBER - WE WILL SEE....I WON'T GET THE CATALOGS YET....
>

I was not thinking to get the images and comments (which surely are
copyrighted), but the resort address, amenities (on-site, off-site), 
nearest
airport and seasons information. Do you think we can't use these 
information
? (we need them in order to have the searching engine work weel)


------------------------------------------------------------------------
@Backup- Protect and Access your data any time, any where on the net.
Try @Backup FREE and recieve 300 points from mypoints.com Install now:
http://click.egroups.com/1/2345/1/_/347472/_/954775065/
------------------------------------------------------------------------

To Post a message, send it to:   tpdg@eGroups.com
To Unsubscribe, send a blank message to: tpdg-unsubscribe@eGroups.com


To Post a message, send it to:   tpdg@eGroups.com
To Unsubscribe, send a blank message to: tpdg-unsubscribe@eGroups.com


From hamish Mon Apr  3 16:51:16 2000
Received: from mailhub1.shef.ac.uk (mailhub1.shef.ac.uk [143.167.1.9])
	by cedar.dcs.shef.ac.uk (8.9.3+Sun/8.9.3) with ESMTP id QAA24622
	for <cursu@dcs.shef.ac.uk>; Mon, 3 Apr 2000 16:51:16 +0100 (BST)
Received: from ridingwood.shef.ac.uk ([143.167.59.249])
	by mailhub1.shef.ac.uk with esmtp (Exim 3.02 #2)
	id 12c98G-0004b1-00
	for cursu@dcs.shef.ac.uk; Mon, 03 Apr 2000 16:51:16 +0100
Received: from RIDINGWOOD/SpoolDir by ridingwood.shef.ac.uk (Mercury 1.46);
    3 Apr 00 16:51:16 +0100
Received: from SpoolDir by RIDINGWOOD (Mercury 1.46); 3 Apr 00 16:51:09 +0100
Received: from dcs.shef.ac.uk (143.167.9.72) by ridingwood.shef.ac.uk (Mercury 1.46) with ESMTP;
    3 Apr 00 16:51:00 +0100
Message-ID: <38E8BE7F.D32ABDCD@dcs.shef.ac.uk>
Date: Mon, 03 Apr 2000 16:53:35 +0100
From: Hamish Cunningham <hamish>
X-Mailer: Mozilla 4.61 [en] (WinNT; I)
X-Accept-Language: en
MIME-Version: 1.0
To: cursu@dcs.shef.ac.uk
Subject: corpus
Content-Type: text/plain; charset=us-ascii
Content-Transfer-Encoding: 7bit
Content-Length: 139
Status: RO
X-Status: $$$$
X-UID: 0000000005

/share/nlp/data/bnc
-- 

Hamish Cunningham
Research Fellow in Computer Science, University of Sheffield
http://www.dcs.shef.ac.uk/~hamish/

From dcristea@infoiasi.ro Mon Apr  3 17:15:01 2000
Received: from thor.infoiasi.ro (thor.info.uaic.ro [193.231.30.225])
	by cedar.dcs.shef.ac.uk (8.9.3+Sun/8.9.3) with ESMTP id RAA26298
	for <c.ursu@dcs.shef.ac.uk>; Mon, 3 Apr 2000 17:14:42 +0100 (BST)
Received: from iascott (ia-4.info.uaic.ro [193.231.30.243])
	by thor.infoiasi.ro (8.9.3/8.9.3) with SMTP id TAA04597
	for <c.ursu@dcs.shef.ac.uk>; Mon, 3 Apr 2000 19:15:14 +0300
Message-ID: <005901bf9d87$5555dee0$f31ee7c1@info.uaic.ro>
From: "Dan Cristea" <dcristea@infoiasi.ro>
To: "Cristian Ursu" <c.ursu@dcs.shef.ac.uk>
References: <00040316170202.06381@redmires>
Subject: Re: Salutari din Sheffield
Date: Mon, 3 Apr 2000 19:11:56 +0300
MIME-Version: 1.0
Content-Type: text/plain;
	charset="iso-8859-1"
Content-Transfer-Encoding: 7bit
X-Priority: 3
X-MSMail-Priority: Normal
X-Mailer: Microsoft Outlook Express 5.00.2615.200
X-MimeOLE: Produced By Microsoft MimeOLE V5.00.2615.200
Content-Length: 349
Status: RO
X-Status: $$$$
X-UID: 0000000006

Ma bucur ca esti bine. Spor la treaba. Tine steagul nostru sus.
Dan

>
>   Vreau sa va spun ca am ajuns cu bine si ca ne-am si apucat de treaba.
>   Vali mi-a spus ca o sa faceti in curind o vizita aici in Sheffield.
Asteptam
> asta cu nerabdare.
>
>    Multumesc pentru tot sprijinul acordat si abia astept sa ne vedem aici.
>
>
>   Cristian URSU


From support Mon Apr  3 17:24:32 2000
Received: (from root@localhost)
	by cedar.dcs.shef.ac.uk (8.9.3+Sun/8.9.3) id RAA26842
	for cursu; Mon, 3 Apr 2000 17:24:32 +0100 (BST)
Date: Mon, 3 Apr 2000 17:24:32 +0100 (BST)
From: support
Message-Id: <200004031624.RAA26842@cedar.dcs.shef.ac.uk>
To: cursu
Subject: Re: bash/call-9409:c.ursu
Reply-To: support
Content-Length: 439
Status: RO
X-Status: $$$$
X-UID: 0000000007

This is an automated response from the support
call logging system.
 
Cristian Ursu
Thank you for your email to support, your call has
been logged with the id number 9409:c.ursu (as specified
on the subject line).

If you send any further communication regarding this 
call your subject line should look like:
     Subject: Re: bash/call-9409:c.ursu

The easiest way to achieve this is to use the *reply-to*
command of your mail program.


From lory@infoiasi.ro Mon Apr  3 17:29:49 2000
Received: from mail.opsynet.com (kiwi.opsynet.com [207.241.173.9])
	by cedar.dcs.shef.ac.uk (8.9.3+Sun/8.9.3) with ESMTP id RAA27209
	for <c.ursu@dcs.shef.ac.uk>; Mon, 3 Apr 2000 17:29:44 +0100 (BST)
Received: from sam (ppp16.opsynet.com [207.241.173.48])
	by mail.opsynet.com (8.9.3/8.9.3) with SMTP id QAA00301
	for <c.ursu@dcs.shef.ac.uk>; Mon, 3 Apr 2000 16:29:33 GMT
Message-ID: <004801bf9d89$dde95500$010de6a8@home>
From: "Aura URSU" <lory@infoiasi.ro>
To: "Cristian Ursu" <c.ursu@dcs.shef.ac.uk>
References: <00040316374307.06381@redmires>
Subject: Re: Alte detalii...
Date: Mon, 3 Apr 2000 19:28:29 +0300
MIME-Version: 1.0
Content-Type: multipart/mixed;
	boundary="----=_NextPart_000_0045_01BF9DA2.CA9D4330"
X-Priority: 3
X-MSMail-Priority: Normal
X-Mailer: Microsoft Outlook Express 5.00.2919.6700
X-MimeOLE: Produced By Microsoft MimeOLE V5.00.2919.6700
Content-Length: 3345
Status: RO
X-Status: $$$$
X-UID: 0000000008

This is a multi-part message in MIME format.

------=_NextPart_000_0045_01BF9DA2.CA9D4330
Content-Type: text/plain;
	charset="iso-8859-1"
Content-Transfer-Encoding: 7bit


> Tocmai am venit de la banca si mi-am deschis un cont.
>   Se pare ca o sa-mi faca rost si de un Credit Card. Oricum sunt bucuros
ca in
> felul acesta o sa-mi poata da o parte din bani ca avans.
>
>  Poti sa-mi trimiti adresa de e-mail a Gretei?

    Adresa de e-mail a Gretei este: ftuna@pcnet.pcnet.ro

>  Mergi in contul meu de pe calculatorul lui Adi si incearca sa faci export
la
> Address Book-ul meu intr-un fisier. Sa fie in formatul CSV (Comma
Separated
> Values). Apoi trimite-l ca un attach la un mesaj.
    Sper sa ti-l fi pus corect :)
    Tu stai linistit cu banii, ca noi ne descurcam aici.Tu ai grija sa nu te
zgircesti la bani....
    Sa inteleg din mesajul tau anterior ca vei sta in camin pina prin
Mai?Este aproape de univeristate?
    Iti convine ca pret?
    Pai tu stai 9 ore la servici?Asa de mult, ai macar pauza sa maninci
ceva?
    Adi este cam necajit cu Martin(care cere prea mult  intr-un timp
scurt..), dar o sa se descurce.
    Cu plata telefonului, o sa rezolvam, ca o sa-i trimita Adi lui Martin
excelul....iar intretinerea am platit-o          azi.      Asa ca....totul
este ok.
By for now!

> Mersi,
>
> Cristi

------=_NextPart_000_0045_01BF9DA2.CA9D4330
Content-Type: application/octet-stream;
	name="address.csv"
Content-Transfer-Encoding: quoted-printable
Content-Disposition: attachment;
	filename="address.csv"

First Name;Last Name;Middle Name;Name;Nickname;E-mail Address;Home =
Street;Home City;Home Postal Code;Home State;Home Country;Home =
Phone;Home Fax;Mobile Phone;Personal Web Page;Business Street;Business =
City;Business Postal Code;Business State;Business Country;Business Web =
Page;Business Phone;Business Fax;Pager;Company;Job =
Title;Department;Office Location;Notes
;;;Adrian Dumitrascu;;adumi@infoiasi.ro;;;;;;;;;;;;;;;;;;;;;;;
;;;asp@lists.lco.net;;asp@lists.lco.net;;;;;;;;;;;;;;;;;;;;;;;
;;;asptips@zdtips.com;;asptips@zdtips.com;;;;;;;;;;;;;;;;;;;;;;;
;;;Cristian Marius URSU;;crys@army.net;;;;;;;;;;;;;;;;;;;;;;;
;;;Cristian Marius URSU;;cursu@infoiasi.ro;;;;;;;;;;;;;;;;;;;;;;;
;;;Cristian URSU;;crisaura@mail.dntis.ro;;;;;;;;;;;;;;;;;;;;;;;
;;;Gill Wells;;g.wells@dcs.shef.ac.uk;;;;;;;;;;;;;;;;;;;;;;;
;;;HAMZA Roxana Oana;;hoana@infoiasi.ro;;;;;;;;;;;;;;;;;;;;;;;
;;;Kelli-Fox@astrology.com;;Kelli-Fox@astrology.com;;;;;;;;;;;;;;;;;;;;;;=
;
;;;listmaster@intraware.com;;listmaster@intraware.com;;;;;;;;;;;;;;;;;;;;=
;;;
;;;Ovidiu Craciun;;ocraciun@nodes.ro;;;;;;;;;;;;;;;;;;;;;;;
;;;sara@sara-freder.com;;sara@sara-freder.com;;;;;;;;;;;;;;;;;;;;;;;
;;;Simona Orzan;;simona@thor.infoiasi.ro;;;;;;;;;;;;;;;;;;;;;;;
;;;Software Express;;Express@zdemail.zdlists.com;;;;;;;;;;;;;;;;;;;;;;;
;;;SUNIL GADKARI;;sunil_gadkari@yahoo.com;;;;;;;;;;;;;;;;;;;;;;;
;;;'tpdg@egroups.com';;tpdg@egroups.com;;;;;;;;;;;;;;;;;;;;;;;
;;;URSU Aura;;lory@infoiasi.ro;;;;;;;;;;;;;;;;;;;;;;;
;;;URSU Cristian;;cursu@thor.infoiasi.ro;;;;;;;;;;;;;;;;;;;;;;;
;;;Valentin Tablan;;v.tablan@sheffield.ac.uk;;;;;;;;;;;;;;;;;;;;;;;
;;;win2000tips@zdtips.com;;win2000tips@zdtips.com;;;;;;;;;;;;;;;;;;;;;;;
;;;'xsl-list@mulberrytech.com';;xsl-list@mulberrytech.com;;;;;;;;;;;;;;;;=
;;;;;;;

------=_NextPart_000_0045_01BF9DA2.CA9D4330--


From lory@infoiasi.ro Mon Apr  3 18:24:14 2000
Received: from mail.opsynet.com (kiwi.opsynet.com [207.241.173.9])
	by cedar.dcs.shef.ac.uk (8.9.3+Sun/8.9.3) with ESMTP id SAA00257
	for <cursu@dcs.shef.ac.uk>; Mon, 3 Apr 2000 18:24:07 +0100 (BST)
Received: from sam (ppp12.opsynet.com [207.241.173.44])
	by mail.opsynet.com (8.9.3/8.9.3) with SMTP id RAA01316
	for <cursu@dcs.shef.ac.uk>; Mon, 3 Apr 2000 17:24:02 GMT
Message-ID: <006501bf9d91$76a3ac80$010de6a8@home>
From: "Aura URSU" <lory@infoiasi.ro>
To: "Cristian Ursu" <cursu@dcs.shef.ac.uk>
Subject: Tocmai a venit administratorul...
Date: Mon, 3 Apr 2000 20:10:44 +0300
MIME-Version: 1.0
Content-Type: multipart/alternative;
	boundary="----=_NextPart_000_0062_01BF9DA8.B15CD1A0"
X-Priority: 3
X-MSMail-Priority: Normal
X-Mailer: Microsoft Outlook Express 5.00.2919.6700
X-MimeOLE: Produced By Microsoft MimeOLE V5.00.2919.6700
Content-Length: 2396
Status: RO
X-Status: $$$$
X-UID: 0000000009

This is a multi-part message in MIME format.

------=_NextPart_000_0062_01BF9DA8.B15CD1A0
Content-Type: text/plain;
	charset="iso-8859-1"
Content-Transfer-Encoding: quoted-printable

Mi-a cerut date din buletinul lui tata(i-am dat numarul meu din buletin) =
si mi-a cerut copii dupa certificat si dupa schita apartamentului(am =
gasit in sertar, facusesi tu niste copii,nu?) si i le-am dat. Tot spunea =
ca nu-i nici o problema ca ne-a gasit aici,...ca el stie care este =
treaba.... mi se pare ca era si un pic baut!=20
Oricum azi cind am fost la asociatie, cei de acolo erau suparati ca =
seful nostru de scara voia sa-si schimbe asociatia, si ne-au spus ca =
pina nu se rezolva problema, nu vom avea apa calda...El mi-a spus in =
seara asta ca el a tinut mortis sa schimbe asociatia, dar cei de pe =
scara noastra nu au vrut.
Nu i-am mai spus nimic de numarul de perosane, sa treaca cum vrea el( =
oricum ne vad vecinii)

Te pup, Aura


------=_NextPart_000_0062_01BF9DA8.B15CD1A0
Content-Type: text/html;
	charset="iso-8859-1"
Content-Transfer-Encoding: quoted-printable

<!DOCTYPE HTML PUBLIC "-//W3C//DTD HTML 4.0 Transitional//EN">
<HTML><HEAD>
<META content=3D"text/html; charset=3Diso-8859-1" =
http-equiv=3DContent-Type>
<META content=3D"MSHTML 5.00.2920.0" name=3DGENERATOR>
<STYLE></STYLE>
</HEAD>
<BODY bgColor=3D#ffffff>
<DIV><FONT face=3DArial size=3D2>Mi-a cerut date din buletinul lui =
tata(i-am dat=20
numarul meu din buletin) si mi-a cerut copii dupa certificat si dupa =
schita=20
apartamentului(am gasit in sertar, facusesi tu niste copii,nu?) si i =
le-am dat.=20
Tot spunea ca nu-i nici o problema ca ne-a gasit aici,...ca el stie care =
este=20
treaba.... mi se pare ca era si un pic baut! </FONT></DIV>
<DIV><FONT face=3DArial size=3D2>Oricum azi cind am fost la asociatie, =
cei de acolo=20
erau suparati ca seful nostru de scara voia sa-si schimbe asociatia, si =
ne-au=20
spus ca pina nu se rezolva problema, nu vom avea apa calda...El mi-a =
spus in=20
seara asta ca el a tinut mortis sa schimbe asociatia, dar cei de pe =
scara=20
noastra nu au vrut.</FONT></DIV>
<DIV><FONT face=3DArial size=3D2>Nu i-am mai spus nimic de numarul de =
perosane, sa=20
treaca cum vrea el( oricum ne vad vecinii)</FONT></DIV>
<DIV>&nbsp;</DIV>
<DIV><FONT face=3DArial size=3D2>Te pup, Aura</FONT></DIV>
<DIV>&nbsp;</DIV></BODY></HTML>

------=_NextPart_000_0062_01BF9DA8.B15CD1A0--


From sentto-1561398-7-cursu=dcs.shef.ac.uk@returns.onelist.com Mon Apr  3 22:09:12 2000
Received: from mv.egroups.com (mv.egroups.com [208.50.144.81])
	by cedar.dcs.shef.ac.uk (8.9.3+Sun/8.9.3) with SMTP id WAA06103
	for <cursu@dcs.shef.ac.uk>; Mon, 3 Apr 2000 22:09:10 +0100 (BST)
X-eGroups-Return: sentto-1561398-7-cursu=dcs.shef.ac.uk@returns.onelist.com
Received: from [10.1.10.35] by mv.egroups.com with NNFMP; 03 Apr 2000 22:08:22 -0000
Received: (qmail 32089 invoked from network); 3 Apr 2000 21:08:07 -0000
Received: from unknown (10.1.10.26) by m1.onelist.org with QMQP; 3 Apr 2000 21:08:07 -0000
Received: from unknown (HELO qg.egroups.com) (10.1.2.27) by mta1 with SMTP; 3 Apr 2000 21:08:07 -0000
Received: (qmail 32579 invoked from network); 3 Apr 2000 21:08:06 -0000
Received: from kiwi.opsynet.com (HELO mail.opsynet.com) (207.241.173.9) by qg.egroups.com with SMTP; 3 Apr 2000 21:08:06 -0000
Received: from sam (ppp19.opsynet.com [207.241.173.51]) by mail.opsynet.com (8.9.3/8.9.3) with SMTP id VAA03029 for <tpdg@egroups.com>; Mon, 3 Apr 2000 21:07:54 GMT
Message-ID: <001501bf9db0$c0703fd0$010de6a8@home>
To: <tpdg@egroups.com>
X-Priority: 3
X-MSMail-Priority: Normal
X-Mailer: Microsoft Outlook Express 5.00.2919.6700
X-MimeOLE: Produced By Microsoft MimeOLE V5.00.2919.6700
MIME-Version: 1.0
Mailing-List: list tpdg@egroups.com; contact tpdg-owner@egroups.com
Delivered-To: mailing list tpdg@egroups.com
Precedence: bulk
List-Unsubscribe: <mailto:tpdg-unsubscribe@egroups.com>
Date: Tue, 4 Apr 2000 00:07:32 +0300
X-eGroups-From: "Adrian Dumitrascu" <adumi@army.net>
From: "Adrian Dumitrascu" <adumi@army.net>
Reply-To: tpdg@egroups.com
Subject: [tpdg] web hosting 
Content-Type: text/plain; charset=US-ASCII
Content-Transfer-Encoding: 7bit
Content-Length: 241
Status: RO
X-Status: $$$$
X-UID: 0000000010

I found a good offer at http://www.shaforsystems.com/GoldPackage.htm
with 40$/month (plus the initial setup : 40$).


To Post a message, send it to:   tpdg@eGroups.com
To Unsubscribe, send a blank message to: tpdg-unsubscribe@eGroups.com


From lory@infoiasi.ro Tue Apr  4 09:25:22 2000
Received: from mail.opsynet.com (kiwi.opsynet.com [207.241.173.9])
	by cedar.dcs.shef.ac.uk (8.9.3+Sun/8.9.3) with ESMTP id JAA03113
	for <cursu@dcs.shef.ac.uk>; Tue, 4 Apr 2000 09:25:18 +0100 (BST)
Received: from sam (ppp03.opsynet.com [207.241.173.35])
	by mail.opsynet.com (8.9.3/8.9.3) with SMTP id IAA06731
	for <cursu@dcs.shef.ac.uk>; Tue, 4 Apr 2000 08:25:09 GMT
Message-ID: <005401bf9e0f$59748610$010de6a8@home>
From: "Aura URSU" <lory@infoiasi.ro>
To: "Cristian Ursu" <cursu@dcs.shef.ac.uk>
Subject: Sa stii ca acuma este corect...
Date: Tue, 4 Apr 2000 11:23:41 +0300
MIME-Version: 1.0
Content-Type: multipart/mixed;
	boundary="----=_NextPart_000_0050_01BF9E28.3B1F2300"
X-Priority: 3
X-MSMail-Priority: Normal
X-Mailer: Microsoft Outlook Express 5.00.2919.6700
X-MimeOLE: Produced By Microsoft MimeOLE V5.00.2919.6700
Content-Length: 5584
Status: RO
X-Status: $$$$
X-UID: 0000000011

This is a multi-part message in MIME format.

------=_NextPart_000_0050_01BF9E28.3B1F2300
Content-Type: multipart/alternative;
	boundary="----=_NextPart_001_0051_01BF9E28.3B1F2300"


------=_NextPart_001_0051_01BF9E28.3B1F2300
Content-Type: text/plain;
	charset="iso-8859-1"
Content-Transfer-Encoding: quoted-printable

M-am uitat si in fisier, si ti-am vazut adresele ....
Eu iti raspund la posta de la calculatorul lui Adi. I-am dat telefon =
mamei aseara si le-am spus ca te-ai cazat si ca ti-ai luat o sacosa mare =
de morcovi(a inceput sa rida.....) Ei fac bine, mama aseara punea miere =
la borcane  :(
Mi-a spus ca telefonul de la contabilitate merge, nu s-a stricat asa cum =
au banuit ei, asa ca tata trebuie sa verifice daca firul care face =
legatura intre calculator si telefon este bun!=20
In privinta intretinerii :
Eu am fost ieri si am platit-o, iar cea de la salubrizare mi-a spus ca =
pe luna februarie suntem trecute doua persoane.
Trebuia sa o platesc, pentru ca penalizarile cresteau....
Aseara cind a venit administratorul nu l-am mai intrebat cite persoane =
ne-a trecut, pentru ca m-a vazut si pe mine si pe Adi si ar fi fost =
jenant....daca a trecut doua este foarte  bine, daca a trecut trei nu =
este asa mare prapad, pentru ca oricum vecinii ne vad citi suntem si =
ni-i sculam in cap de pomana.....
Pai , iti doresc o zi buna de serviciu, si mult spor la invatat Java!
BYE for now!!
Te pupam,
A&A

------=_NextPart_001_0051_01BF9E28.3B1F2300
Content-Type: text/html;
	charset="iso-8859-1"
Content-Transfer-Encoding: quoted-printable

<!DOCTYPE HTML PUBLIC "-//W3C//DTD HTML 4.0 Transitional//EN">
<HTML><HEAD>
<META content=3D"text/html; charset=3Diso-8859-1" =
http-equiv=3DContent-Type>
<META content=3D"MSHTML 5.00.2920.0" name=3DGENERATOR>
<STYLE></STYLE>
</HEAD>
<BODY bgColor=3D#ffffff>
<DIV><FONT face=3DArial size=3D2>M-am uitat si in fisier, si ti-am vazut =
adresele=20
....</FONT></DIV>
<DIV><FONT face=3DArial size=3D2>Eu iti raspund la posta de la =
calculatorul lui Adi.=20
I-am dat telefon mamei aseara si le-am spus ca te-ai cazat si ca ti-ai =
luat o=20
sacosa mare de morcovi(a inceput sa rida.....) Ei fac bine, mama aseara =
punea=20
miere la borcane&nbsp; :(</FONT></DIV>
<DIV><FONT face=3DArial size=3D2>Mi-a spus ca telefonul de la =
contabilitate merge,=20
nu s-a stricat asa cum au banuit ei, asa ca tata trebuie sa verifice =
daca firul=20
care face legatura intre calculator si telefon este bun! </FONT></DIV>
<DIV><FONT face=3DArial size=3D2>In privinta intretinerii :</FONT></DIV>
<DIV><FONT face=3DArial size=3D2>Eu am fost ieri si am platit-o, iar cea =
de la=20
salubrizare mi-a spus ca pe luna februarie suntem trecute&nbsp;doua=20
persoane.</FONT></DIV>
<DIV><FONT face=3DArial size=3D2>Trebuia sa o platesc, pentru ca =
penalizarile=20
cresteau....</FONT></DIV>
<DIV><FONT face=3DArial size=3D2>Aseara cind a venit administratorul nu =
l-am mai=20
intrebat cite persoane ne-a trecut, pentru ca m-a vazut si pe mine si pe =
Adi si=20
ar fi fost jenant....daca a trecut doua este foarte  bine, daca a trecut =
trei nu=20
este asa mare prapad, pentru ca oricum vecinii ne vad citi suntem si =
ni-i sculam=20
in cap de pomana.....</FONT></DIV>
<DIV><FONT face=3DArial size=3D2>Pai , iti doresc o zi buna de serviciu, =
si mult=20
spor la invatat Java!</FONT></DIV>
<DIV><FONT face=3DArial size=3D2>BYE for now!!</FONT></DIV>
<DIV><FONT face=3DArial size=3D2>Te pupam,</FONT></DIV>
<DIV><FONT face=3DArial size=3D2>A&amp;A</FONT></DIV></BODY></HTML>

------=_NextPart_001_0051_01BF9E28.3B1F2300--

------=_NextPart_000_0050_01BF9E28.3B1F2300
Content-Type: application/octet-stream;
	name="adresele.csv"
Content-Transfer-Encoding: quoted-printable
Content-Disposition: attachment;
	filename="adresele.csv"

First Name;Last Name;Middle Name;Name;Nickname;E-mail Address;Home =
Street;Home City;Home Postal Code;Home State;Home Country;Home =
Phone;Home Fax;Mobile Phone;Personal Web Page;Business Street;Business =
City;Business Postal Code;Business State;Business Country;Business Web =
Page;Business Phone;Business Fax;Pager;Company;Job =
Title;Department;Office Location;Notes
;;;Adrian Dumitrascu;;adumi@infoiasi.ro;;;;;;;;;;;;;;;;;;;;;;;
;;;asp@lists.lco.net;;asp@lists.lco.net;;;;;;;;;;;;;;;;;;;;;;;
;;;asptips@zdtips.com;;asptips@zdtips.com;;;;;;;;;;;;;;;;;;;;;;;
;;;Cristian Marius URSU;;crys@army.net;;;;;;;;;;;;;;;;;;;;;;;
;;;Cristian Marius URSU;;cursu@infoiasi.ro;;;;;;;;;;;;;;;;;;;;;;;
;;;Cristian URSU;;crisaura@mail.dntis.ro;;;;;;;;;;;;;;;;;;;;;;;
;;;Gill Wells;;g.wells@dcs.shef.ac.uk;;;;;;;;;;;;;;;;;;;;;;;
;;;HAMZA Roxana Oana;;hoana@infoiasi.ro;;;;;;;;;;;;;;;;;;;;;;;
;;;Kelli-Fox@astrology.com;;Kelli-Fox@astrology.com;;;;;;;;;;;;;;;;;;;;;;=
;
;;;listmaster@intraware.com;;listmaster@intraware.com;;;;;;;;;;;;;;;;;;;;=
;;;
;;;Ovidiu Craciun;;ocraciun@nodes.ro;;;;;;;;;;;;;;;;;;;;;;;
;;;sara@sara-freder.com;;sara@sara-freder.com;;;;;;;;;;;;;;;;;;;;;;;
;;;Simona Orzan;;simona@thor.infoiasi.ro;;;;;;;;;;;;;;;;;;;;;;;
;;;Software Express;;Express@zdemail.zdlists.com;;;;;;;;;;;;;;;;;;;;;;;
;;;SUNIL GADKARI;;sunil_gadkari@yahoo.com;;;;;;;;;;;;;;;;;;;;;;;
;;;'tpdg@egroups.com';;tpdg@egroups.com;;;;;;;;;;;;;;;;;;;;;;;
;;;URSU Aura;;lory@infoiasi.ro;;;;;;;;;;;;;;;;;;;;;;;
;;;URSU Cristian;;cursu@thor.infoiasi.ro;;;;;;;;;;;;;;;;;;;;;;;
;;;Valentin Tablan;;v.tablan@sheffield.ac.uk;;;;;;;;;;;;;;;;;;;;;;;
;;;win2000tips@zdtips.com;;win2000tips@zdtips.com;;;;;;;;;;;;;;;;;;;;;;;
;;;'xsl-list@mulberrytech.com';;xsl-list@mulberrytech.com;;;;;;;;;;;;;;;;=
;;;;;;;

------=_NextPart_000_0050_01BF9E28.3B1F2300--


From sentto-1561398-9-cursu=dcs.shef.ac.uk@returns.onelist.com Tue Apr  4 09:37:23 2000
Received: from mailhub2.shef.ac.uk (mailhub2.shef.ac.uk [143.167.2.154])
	by cedar.dcs.shef.ac.uk (8.9.3+Sun/8.9.3) with ESMTP id JAA04681
	for <cursu@dcs.shef.ac.uk>; Tue, 4 Apr 2000 09:37:18 +0100 (BST)
Received: from b05.egroups.com ([207.138.41.189])
	by mailhub2.shef.ac.uk with smtp (Exim 3.02 #2)
	id 12cNkA-0005ZU-00
	for cursu@dcs.shef.ac.uk; Tue, 04 Apr 2000 08:27:23 +0100
X-eGroups-Return: sentto-1561398-9-cursu=dcs.shef.ac.uk@returns.onelist.com
Received: from [10.1.10.36] by b05.egroups.com with NNFMP; 04 Apr 2000 07:27:16 -0000
Received: (qmail 7010 invoked from network); 4 Apr 2000 07:27:13 -0000
Received: from unknown (10.1.10.26) by m2.onelist.org with QMQP; 4 Apr 2000 07:27:13 -0000
Received: from unknown (HELO q8.egroups.com) (10.1.2.31) by mta1 with SMTP; 4 Apr 2000 07:27:13 -0000
Received: (qmail 18806 invoked from network); 4 Apr 2000 07:27:10 -0000
Received: from kiwi.opsynet.com (HELO mail.opsynet.com) (207.241.173.9) by mx3.egroups.com with SMTP; 4 Apr 2000 07:27:10 -0000
Received: from sam (ppp03.opsynet.com [207.241.173.35]) by mail.opsynet.com (8.9.3/8.9.3) with SMTP id HAA05666 for <tpdg@egroups.com>; Tue, 4 Apr 2000 07:26:59 GMT
Message-ID: <002d01bf9e07$3a8508e0$010de6a8@home>
To: <tpdg@egroups.com>
References: <01BF9E10.C5303740.mstobbs@motoractive.ro>
X-Priority: 3
X-MSMail-Priority: Normal
X-Mailer: Microsoft Outlook Express 5.00.2919.6700
X-MimeOLE: Produced By Microsoft MimeOLE V5.00.2919.6700
MIME-Version: 1.0
Mailing-List: list tpdg@egroups.com; contact tpdg-owner@egroups.com
Delivered-To: mailing list tpdg@egroups.com
Precedence: bulk
List-Unsubscribe: <mailto:tpdg-unsubscribe@egroups.com>
Date: Tue, 4 Apr 2000 10:22:32 +0300
X-eGroups-From: "Adrian Dumitrascu" <adumi@army.net>
From: "Adrian Dumitrascu" <adumi@army.net>
Reply-To: tpdg@egroups.com
Subject: Re: [tpdg] web hosting   
Content-Type: text/plain; charset=US-ASCII
Content-Transfer-Encoding: 7bit
Content-Length: 1075
Status: RO
X-Status: $$$$
X-UID: 0000000012

Don't buy it yet. Let me send them an e-mail in order to clarify some
aspects.

----- Original Message -----
From: "Martin Stobbs" <mstobbs@motoractive.ro>
To: <tpdg@egroups.com>
Sent: Tuesday, April 04, 2000 8:35 AM
Subject: RE: [tpdg] web hosting


> If this is the one you want I will buy it today.
> Martin
>
> -----Original Message-----
> From: Adrian Dumitrascu [SMTP:adumi@army.net]
> Sent: Tuesday, April 04, 2000 12:08 AM
> To: tpdg@egroups.com
> Subject: [tpdg] web hosting
>
> I found a good offer at http://www.shaforsystems.com/GoldPackage.htm
> with 40$/month (plus the initial setup : 40$).


------------------------------------------------------------------------
@Backup- Protect and Access your data any time, any where on the net.
Try @Backup FREE and recieve 300 points from mypoints.com Install now:
http://click.egroups.com/1/2345/1/_/347472/_/954833235/
------------------------------------------------------------------------

To Post a message, send it to:   tpdg@eGroups.com
To Unsubscribe, send a blank message to: tpdg-unsubscribe@eGroups.com


From sentto-1561398-8-cursu=dcs.shef.ac.uk@returns.onelist.com Tue Apr  4 09:38:46 2000
Received: from mailhub2.shef.ac.uk (mailhub2.shef.ac.uk [143.167.2.154])
	by cedar.dcs.shef.ac.uk (8.9.3+Sun/8.9.3) with ESMTP id JAA05438
	for <cursu@dcs.shef.ac.uk>; Tue, 4 Apr 2000 09:38:45 +0100 (BST)
Received: from ej.egroups.com ([208.50.144.75])
	by mailhub2.shef.ac.uk with smtp (Exim 3.02 #2)
	id 12cLzK-0003VQ-00
	for cursu@dcs.shef.ac.uk; Tue, 04 Apr 2000 06:34:54 +0100
X-eGroups-Return: sentto-1561398-8-cursu=dcs.shef.ac.uk@returns.onelist.com
Received: from [10.1.10.38] by ej.egroups.com with NNFMP; 04 Apr 2000 05:34:46 -0000
Received: (qmail 7308 invoked from network); 4 Apr 2000 05:34:44 -0000
Received: from unknown (10.1.10.26) by m4.onelist.org with QMQP; 4 Apr 2000 05:34:44 -0000
Received: from unknown (HELO q8.egroups.com) (10.1.2.31) by mta1 with SMTP; 4 Apr 2000 05:34:44 -0000
Received: (qmail 32474 invoked from network); 4 Apr 2000 05:34:42 -0000
Received: from relay.logicnet.ro (193.226.80.252) by mx3.egroups.com with SMTP; 4 Apr 2000 05:34:42 -0000
Received: from mstobbs (dial03-as1.logicnet.ro [193.254.47.66]) by relay.logicnet.ro (8.9.3/8.9.3) with SMTP id IAA03683 for <tpdg@egroups.com>; Tue, 4 Apr 2000 08:35:00 +0300
Received: by localhost with Microsoft MAPI; Tue, 4 Apr 2000 08:35:45 +0300
Message-ID: <01BF9E10.C5303740.mstobbs@motoractive.ro>
To: "'tpdg@egroups.com'" <tpdg@egroups.com>
Organization: Motoractive SA
X-Mailer: Microsoft Internet E-mail/MAPI - 8.0.0.4211
MIME-Version: 1.0
Mailing-List: list tpdg@egroups.com; contact tpdg-owner@egroups.com
Delivered-To: mailing list tpdg@egroups.com
Precedence: bulk
List-Unsubscribe: <mailto:tpdg-unsubscribe@egroups.com>
Date: Tue, 4 Apr 2000 08:35:42 +0300
X-eGroups-From: Martin Stobbs <mstobbs@motoractive.ro>
From: Martin Stobbs <mstobbs@motoractive.ro>
Reply-To: tpdg@egroups.com
Subject: RE: [tpdg] web hosting  
Content-Type: text/plain; charset=US-ASCII
Content-Transfer-Encoding: 7bit
Content-Length: 865
Status: RO
X-Status: $$$$
X-UID: 0000000013

If this is the one you want I will buy it today.
Martin

-----Original Message-----
From:	Adrian Dumitrascu [SMTP:adumi@army.net]
Sent:	Tuesday, April 04, 2000 12:08 AM
To:	tpdg@egroups.com
Subject:	[tpdg] web hosting 

I found a good offer at http://www.shaforsystems.com/GoldPackage.htm
with 40$/month (plus the initial setup : 40$).


To Post a message, send it to:   tpdg@eGroups.com
To Unsubscribe, send a blank message to: tpdg-unsubscribe@eGroups.com

------------------------------------------------------------------------
You can win $1000!
Just one of 1000 great reasons to visit eGroups!
Click here:
http://click.egroups.com/1/2865/1/_/347472/_/954826486/
------------------------------------------------------------------------

To Post a message, send it to:   tpdg@eGroups.com
To Unsubscribe, send a blank message to: tpdg-unsubscribe@eGroups.com


From sentto-1561398-10-cursu=dcs.shef.ac.uk@returns.onelist.com Tue Apr  4 09:41:56 2000
Received: from fl.egroups.com (fl.egroups.com [208.50.144.74])
	by cedar.dcs.shef.ac.uk (8.9.3+Sun/8.9.3) with SMTP id JAA05960
	for <cursu@dcs.shef.ac.uk>; Tue, 4 Apr 2000 09:41:55 +0100 (BST)
X-eGroups-Return: sentto-1561398-10-cursu=dcs.shef.ac.uk@returns.onelist.com
Received: from [10.1.10.37] by fl.egroups.com with NNFMP; 04 Apr 2000 08:41:51 -0000
Received: (qmail 25547 invoked from network); 4 Apr 2000 08:41:47 -0000
Received: from unknown (10.1.10.26) by m3.onelist.org with QMQP; 4 Apr 2000 08:41:47 -0000
Received: from unknown (HELO q8.egroups.com) (10.1.2.31) by mta1 with SMTP; 4 Apr 2000 08:41:47 -0000
Received: (qmail 18632 invoked from network); 4 Apr 2000 08:41:45 -0000
Received: from relay.logicnet.ro (193.226.80.252) by mx3.egroups.com with SMTP; 4 Apr 2000 08:41:45 -0000
Received: from mstobbs (dial10-as1.logicnet.ro [193.254.47.73]) by relay.logicnet.ro (8.9.3/8.9.3) with SMTP id LAA17585 for <tpdg@egroups.com>; Tue, 4 Apr 2000 11:42:05 +0300
Received: by localhost with Microsoft MAPI; Tue, 4 Apr 2000 11:42:49 +0300
Message-ID: <01BF9E2A.E7860BC0.mstobbs@motoractive.ro>
To: "'tpdg@egroups.com'" <tpdg@egroups.com>
Organization: Motoractive SA
X-Mailer: Microsoft Internet E-mail/MAPI - 8.0.0.4211
MIME-Version: 1.0
Mailing-List: list tpdg@egroups.com; contact tpdg-owner@egroups.com
Delivered-To: mailing list tpdg@egroups.com
Precedence: bulk
List-Unsubscribe: <mailto:tpdg-unsubscribe@egroups.com>
Date: Tue, 4 Apr 2000 11:42:47 +0300
X-eGroups-From: Martin Stobbs <mstobbs@motoractive.ro>
From: Martin Stobbs <mstobbs@motoractive.ro>
Reply-To: tpdg@egroups.com
Subject: RE: [tpdg] web hosting    
Content-Type: text/plain; charset=US-ASCII
Content-Transfer-Encoding: 7bit
Content-Length: 1807
Status: RO
X-Status: $$$$
X-UID: 0000000014

can you copy me in on the email so that I can get an understanding of what 
you need.
Thanks
Martin

-----Original Message-----
From:	Adrian Dumitrascu [SMTP:adumi@army.net]
Sent:	Tuesday, April 04, 2000 10:23 AM
To:	tpdg@egroups.com
Subject:	Re: [tpdg] web hosting

Don't buy it yet. Let me send them an e-mail in order to clarify some
aspects.

----- Original Message -----
From: "Martin Stobbs" <mstobbs@motoractive.ro>
To: <tpdg@egroups.com>
Sent: Tuesday, April 04, 2000 8:35 AM
Subject: RE: [tpdg] web hosting


> If this is the one you want I will buy it today.
> Martin
>
> -----Original Message-----
> From: Adrian Dumitrascu [SMTP:adumi@army.net]
> Sent: Tuesday, April 04, 2000 12:08 AM
> To: tpdg@egroups.com
> Subject: [tpdg] web hosting
>
> I found a good offer at http://www.shaforsystems.com/GoldPackage.htm
> with 40$/month (plus the initial setup : 40$).


------------------------------------------------------------------------
@Backup- Protect and Access your data any time, any where on the net.
Try @Backup FREE and recieve 300 points from mypoints.com Install now:
http://click.egroups.com/1/2345/1/_/347472/_/954833235/
------------------------------------------------------------------------

To Post a message, send it to:   tpdg@eGroups.com
To Unsubscribe, send a blank message to: tpdg-unsubscribe@eGroups.com

------------------------------------------------------------------------
@Backup- Protect and Access your data any time, any where on the net.
Try @Backup FREE and recieve 300 points from mypoints.com Install now:
http://click.egroups.com/1/2345/1/_/347472/_/954837708/
------------------------------------------------------------------------

To Post a message, send it to:   tpdg@eGroups.com
To Unsubscribe, send a blank message to: tpdg-unsubscribe@eGroups.com


From sentto-1561398-11-cursu=dcs.shef.ac.uk@returns.onelist.com Tue Apr  4 09:49:21 2000
Received: from mv.egroups.com (mv.egroups.com [208.50.144.81])
	by cedar.dcs.shef.ac.uk (8.9.3+Sun/8.9.3) with SMTP id JAA07589
	for <cursu@dcs.shef.ac.uk>; Tue, 4 Apr 2000 09:49:19 +0100 (BST)
X-eGroups-Return: sentto-1561398-11-cursu=dcs.shef.ac.uk@returns.onelist.com
Received: from [10.1.10.35] by mv.egroups.com with NNFMP; 04 Apr 2000 09:49:18 -0000
Received: (qmail 31836 invoked from network); 4 Apr 2000 08:49:18 -0000
Received: from unknown (10.1.10.26) by m1.onelist.org with QMQP; 4 Apr 2000 08:49:18 -0000
Received: from unknown (HELO qg.egroups.com) (10.1.2.27) by mta1 with SMTP; 4 Apr 2000 08:49:18 -0000
Received: (qmail 15257 invoked from network); 4 Apr 2000 08:49:17 -0000
Received: from relay.logicnet.ro (193.226.80.252) by qg.egroups.com with SMTP; 4 Apr 2000 08:49:17 -0000
Received: from mstobbs (dial10-as1.logicnet.ro [193.254.47.73]) by relay.logicnet.ro (8.9.3/8.9.3) with SMTP id LAA18222 for <tpdg@egroups.com>; Tue, 4 Apr 2000 11:49:36 +0300
Received: by localhost with Microsoft MAPI; Tue, 4 Apr 2000 11:50:21 +0300
Message-ID: <01BF9E2B.F4BA5DE0.mstobbs@motoractive.ro>
To: "'tpdg@egroups.com'" <tpdg@egroups.com>
Organization: Motoractive SA
X-Mailer: Microsoft Internet E-mail/MAPI - 8.0.0.4211
MIME-Version: 1.0
Mailing-List: list tpdg@egroups.com; contact tpdg-owner@egroups.com
Delivered-To: mailing list tpdg@egroups.com
Precedence: bulk
List-Unsubscribe: <mailto:tpdg-unsubscribe@egroups.com>
Date: Tue, 4 Apr 2000 11:50:17 +0300
X-eGroups-From: Martin Stobbs <mstobbs@motoractive.ro>
From: Martin Stobbs <mstobbs@motoractive.ro>
Reply-To: tpdg@egroups.com
Subject: RE: [tpdg] web hosting    
Content-Type: text/plain; charset=US-ASCII
Content-Transfer-Encoding: 7bit
Content-Length: 2126
Status: RO
X-Status: $$$$
X-UID: 0000000015

Did you have a look at http://www.actionjackson.com/hosts/default.asp
Welcome to the IIS Hosts Home Page. If you are looking for a good NT 
hosting company look no further! Each of the companies listed below have 
focused solely on ASP/SQL Hosting by providing some of the best plans and 
services available. See who the Top 10 Hosts are or do a custom searchto 
find the best host that matches your needs.


-----Original Message-----
From:	Adrian Dumitrascu [SMTP:adumi@army.net]
Sent:	Tuesday, April 04, 2000 10:23 AM
To:	tpdg@egroups.com
Subject:	Re: [tpdg] web hosting

Don't buy it yet. Let me send them an e-mail in order to clarify some
aspects.

----- Original Message -----
From: "Martin Stobbs" <mstobbs@motoractive.ro>
To: <tpdg@egroups.com>
Sent: Tuesday, April 04, 2000 8:35 AM
Subject: RE: [tpdg] web hosting


> If this is the one you want I will buy it today.
> Martin
>
> -----Original Message-----
> From: Adrian Dumitrascu [SMTP:adumi@army.net]
> Sent: Tuesday, April 04, 2000 12:08 AM
> To: tpdg@egroups.com
> Subject: [tpdg] web hosting
>
> I found a good offer at http://www.shaforsystems.com/GoldPackage.htm
> with 40$/month (plus the initial setup : 40$).


------------------------------------------------------------------------
@Backup- Protect and Access your data any time, any where on the net.
Try @Backup FREE and recieve 300 points from mypoints.com Install now:
http://click.egroups.com/1/2345/1/_/347472/_/954833235/
------------------------------------------------------------------------

To Post a message, send it to:   tpdg@eGroups.com
To Unsubscribe, send a blank message to: tpdg-unsubscribe@eGroups.com

------------------------------------------------------------------------
Special Offer-Earn 300 Points from MyPoints.com for trying @Backup
Get automatic protection and access to your important computer files.
Install today:
http://click.egroups.com/1/2344/1/_/347472/_/954838158/
------------------------------------------------------------------------

To Post a message, send it to:   tpdg@eGroups.com
To Unsubscribe, send a blank message to: tpdg-unsubscribe@eGroups.com


From adumi@army.net Tue Apr  4 09:49:58 2000
Received: from mail.opsynet.com (kiwi.opsynet.com [207.241.173.9])
	by cedar.dcs.shef.ac.uk (8.9.3+Sun/8.9.3) with ESMTP id JAA07930
	for <c.ursu@dcs.shef.ac.uk>; Tue, 4 Apr 2000 09:49:50 +0100 (BST)
Received: from sam (ppp16.opsynet.com [207.241.173.48])
	by mail.opsynet.com (8.9.3/8.9.3) with SMTP id IAA07172
	for <c.ursu@dcs.shef.ac.uk>; Tue, 4 Apr 2000 08:49:44 GMT
Message-ID: <002d01bf9e12$c97bd8c0$010de6a8@home>
From: "Adrian Dumitrascu" <adumi@army.net>
To: "Cristian Ursu" <c.ursu@dcs.shef.ac.uk>
References: <00040314132101.05490@redmires>
Subject: Re: Salut
Date: Tue, 4 Apr 2000 11:49:26 +0300
MIME-Version: 1.0
Content-Type: text/plain;
	charset="iso-8859-1"
Content-Transfer-Encoding: 7bit
X-Priority: 3
X-MSMail-Priority: Normal
X-Mailer: Microsoft Outlook Express 5.00.2919.6700
X-MimeOLE: Produced By Microsoft MimeOLE V5.00.2919.6700
Content-Length: 398
Status: RO
X-Status: $$$$
X-UID: 0000000016

Salut !
Ai citit ce se va intampla cu kinector ? Martin nu mai merge cu demo-ul la
sf. acestei saptamani. Vrea sa o accelerez puternic ca sa punem site-ul pe
Web. Am gasit deja un provider destul de bun (40$ / luna). Astept cateva
detalii si s-ar putea sa-l cumparam zilele astea (pacat ca nu avem ce pune
:) !).
Am auzit ca stai intr-un camin. Esti departe de univ ?
Cum te descurci cu engleza ?


From sentto-1561398-12-cursu=dcs.shef.ac.uk@returns.onelist.com Tue Apr  4 09:52:36 2000
Received: from fl.egroups.com (fl.egroups.com [208.50.144.74])
	by cedar.dcs.shef.ac.uk (8.9.3+Sun/8.9.3) with SMTP id JAA08145
	for <cursu@dcs.shef.ac.uk>; Tue, 4 Apr 2000 09:52:35 +0100 (BST)
X-eGroups-Return: sentto-1561398-12-cursu=dcs.shef.ac.uk@returns.onelist.com
Received: from [10.1.10.36] by fl.egroups.com with NNFMP; 04 Apr 2000 08:52:34 -0000
Received: (qmail 5461 invoked from network); 4 Apr 2000 08:52:34 -0000
Received: from unknown (10.1.10.26) by m2.onelist.org with QMQP; 4 Apr 2000 08:52:34 -0000
Received: from unknown (HELO q8.egroups.com) (10.1.2.31) by mta1 with SMTP; 4 Apr 2000 08:52:34 -0000
Received: (qmail 22603 invoked from network); 4 Apr 2000 08:52:32 -0000
Received: from kiwi.opsynet.com (HELO mail.opsynet.com) (207.241.173.9) by mx3.egroups.com with SMTP; 4 Apr 2000 08:52:32 -0000
Received: from sam (ppp02.opsynet.com [207.241.173.34]) by mail.opsynet.com (8.9.3/8.9.3) with SMTP id IAA07206 for <tpdg@egroups.com>; Tue, 4 Apr 2000 08:52:25 GMT
Message-ID: <004201bf9e13$290c6a70$010de6a8@home>
To: <tpdg@egroups.com>
X-Priority: 3
X-MSMail-Priority: Normal
X-Mailer: Microsoft Outlook Express 5.00.2919.6700
X-MimeOLE: Produced By Microsoft MimeOLE V5.00.2919.6700
MIME-Version: 1.0
Mailing-List: list tpdg@egroups.com; contact tpdg-owner@egroups.com
Delivered-To: mailing list tpdg@egroups.com
Precedence: bulk
List-Unsubscribe: <mailto:tpdg-unsubscribe@egroups.com>
Date: Tue, 4 Apr 2000 11:52:05 +0300
X-eGroups-From: "Adrian Dumitrascu" <adumi@army.net>
From: "Adrian Dumitrascu" <adumi@army.net>
Reply-To: tpdg@egroups.com
Subject: [tpdg] Fw:  
Content-Type: text/plain; charset=US-ASCII
Content-Transfer-Encoding: 7bit
Content-Length: 1147
Status: RO
X-Status: $$$$
X-UID: 0000000017

This is what I've asked the provider.

----- Original Message -----
From: "Adrian Dumitrascu" <adumi@army.net>
To: <david@shaforsystems.com>
Sent: Tuesday, April 04, 2000 10:52 AM


> Hello !
> I represent a young company that wants to put up its site and I found your
> web hosting offer.
> Can you please answer to my questions about the "Gold Package" ($40 /
month)
> :
> - does it allow us to have the domain like "www.myDomain.com" ? If not,
> which
>    package (except the ones with the dedicated servers) does ?
> - does it offer the Microsoft XML parser (msxml.dll - it "comes" with IE5)
> - how much is the extra bandwidth ?
> - how much is the extra SQL Server space ?
>
> With many thanks,
>
> Adrian Dumitrascu
>


------------------------------------------------------------------------
Save up to 57% on Electronics!
Find incredible deals on overstocked items with Free shipping!
http://click.egroups.com/1/2710/1/_/347472/_/954838354/
------------------------------------------------------------------------

To Post a message, send it to:   tpdg@eGroups.com
To Unsubscribe, send a blank message to: tpdg-unsubscribe@eGroups.com


From tjc Tue Apr  4 10:06:29 2000
Received: from pc00197.mailhost.dcs.shef.ac.uk (pc008197.dcs.shef.ac.uk [143.167.8.197])
	by cedar.dcs.shef.ac.uk (8.9.3+Sun/8.9.3) with ESMTP id KAA09861
	for <cursu>; Tue, 4 Apr 2000 10:06:29 +0100 (BST)
Message-Id: <4.3.0.20000404100357.00ca13f0@mailhost.dcs.shef.ac.uk>
X-Sender: tjc@mailhost.dcs.shef.ac.uk
X-Mailer: QUALCOMM Windows Eudora Version 4.3
Date: Tue, 04 Apr 2000 10:08:33 +0100
To: Cristian Ursu <cursu>
From: tjc
Subject: Re: U card number
In-Reply-To: <00040314034100.05490@redmires>
Mime-Version: 1.0
Content-Type: text/plain; charset="us-ascii"; format=flowed
Content-Length: 630
Status: RO
X-Status: $$$$
X-UID: 0000000018

Cristian

You will have to apply for an out-of-hours training course when I sent an 
e-mail announcing the course times.
You do not have to book fire training , just attend and sign the register.

Tony

PS

The next general fire training course in this area is :-

Tuesday 18th April 2000, 1415-1545, Sir Henry Shephenson Building Lecture 
Theatre 1


  At 14:01 03/04/00 +0100, you wrote:
>Hello,
>
>My U card number is : 001164662
>
>Also I would like to register for the next out of hours and fire training
>courses.
>
>Thank you.
>
>Cristian Ursu

--------------------------------
Tony Chilton
Department of Computer Science


From sentto-1561398-13-cursu=dcs.shef.ac.uk@returns.onelist.com Tue Apr  4 10:43:38 2000
Received: from mo.egroups.com (mo.egroups.com [208.50.144.78])
	by cedar.dcs.shef.ac.uk (8.9.3+Sun/8.9.3) with SMTP id KAA13482
	for <cursu@dcs.shef.ac.uk>; Tue, 4 Apr 2000 10:43:35 +0100 (BST)
X-eGroups-Return: sentto-1561398-13-cursu=dcs.shef.ac.uk@returns.onelist.com
Received: from [10.1.10.36] by mo.egroups.com with NNFMP; 04 Apr 2000 09:43:31 -0000
Received: (qmail 4266 invoked from network); 4 Apr 2000 09:43:30 -0000
Received: from unknown (10.1.10.26) by m2.onelist.org with QMQP; 4 Apr 2000 09:43:30 -0000
Received: from unknown (HELO q8.egroups.com) (10.1.2.31) by mta1 with SMTP; 4 Apr 2000 09:43:30 -0000
Received: (qmail 9132 invoked from network); 4 Apr 2000 09:43:29 -0000
Received: from relay.logicnet.ro (193.226.80.252) by mx3.egroups.com with SMTP; 4 Apr 2000 09:43:29 -0000
Received: from mstobbs (dial10-as1.logicnet.ro [193.254.47.73]) by relay.logicnet.ro (8.9.3/8.9.3) with SMTP id MAA22293 for <tpdg@egroups.com>; Tue, 4 Apr 2000 12:43:48 +0300
Received: by localhost with Microsoft MAPI; Tue, 4 Apr 2000 12:44:33 +0300
Message-ID: <01BF9E33.8705FAE0.mstobbs@motoractive.ro>
To: "'tpdg@egroups.com'" <tpdg@egroups.com>
Organization: Motoractive SA
X-Mailer: Microsoft Internet E-mail/MAPI - 8.0.0.4211
MIME-Version: 1.0
Mailing-List: list tpdg@egroups.com; contact tpdg-owner@egroups.com
Delivered-To: mailing list tpdg@egroups.com
Precedence: bulk
List-Unsubscribe: <mailto:tpdg-unsubscribe@egroups.com>
Date: Tue, 4 Apr 2000 12:42:33 +0300
X-eGroups-From: Martin Stobbs <mstobbs@motoractive.ro>
From: Martin Stobbs <mstobbs@motoractive.ro>
Reply-To: tpdg@egroups.com
Subject: RE: [tpdg] web hosting     
Content-Type: text/plain; charset=US-ASCII
Content-Transfer-Encoding: 7bit
Content-Length: 4116
Status: RO
X-Status: $$$$
X-UID: 0000000019

There seem to be lots of sites that do what shafor does but cheaper (or 
more expensive)...

Iss it better to have one in Europe or in the US?
There are a couple in the UK which I have commented below (both in 
actionjackson top 10) - if we needed phone support then Cristi could do it 
more cheaply....the time difference is also less and if I go back to the 
UK maybe it is easier?.

for example http://www.asphosting.co.uk/start/newplans.asp plan C or
http://services.inetc.net/Packages/comparison.htm Gold plan

Slightly different Question:
at http://services.inetc.net/Packages/comparison.htm if I bought the 
Diamond plan (USD1000/year) I could host as many domain names ads I wanted 
- I could have as many databases as I wanted etc etc - is this right? As 
long as the space was less then 100MB.  Interestingly, if I kinector also 
re-sold space to four companies then we would get a 15% discount 
(presumably these could be autoprima, etc).

How many timeshares can you get in a 10MB database (roughly)?
I assume the webspace limit, say, at 20MB or 100MB is fine for the content 
of the kinector site (<1MB) but is the database size included in this?  On 
http://services.inetc.net/Technology/SQLServer/Default.htm it says that 
they would charge extra for Microsoft SQL Server GBP10 per 10MB(??)
In all of these it does not mention amount of traffic - in 
http://www.activewebs.net/Services/Shared/Default.htm which I believe is 
connected to http://services.inetc.net they have a special place for 
advanced NT hosting where 200MB disk space and 6GB traffic is the basic 
level - perhaps traffic is only a problem if you have a big site?
What do you think?

M

-----Original Message-----
From:	Martin Stobbs [SMTP:mstobbs@motoractive.ro]
Sent:	Tuesday, April 04, 2000 11:43 AM
To:	'tpdg@egroups.com'
Subject:	RE: [tpdg] web hosting

can you copy me in on the email so that I can get an understanding of what 
you need.
Thanks
Martin

-----Original Message-----
From:	Adrian Dumitrascu [SMTP:adumi@army.net]
Sent:	Tuesday, April 04, 2000 10:23 AM
To:	tpdg@egroups.com
Subject:	Re: [tpdg] web hosting

Don't buy it yet. Let me send them an e-mail in order to clarify some
aspects.

----- Original Message -----
From: "Martin Stobbs" <mstobbs@motoractive.ro>
To: <tpdg@egroups.com>
Sent: Tuesday, April 04, 2000 8:35 AM
Subject: RE: [tpdg] web hosting


> If this is the one you want I will buy it today.
> Martin
>
> -----Original Message-----
> From: Adrian Dumitrascu [SMTP:adumi@army.net]
> Sent: Tuesday, April 04, 2000 12:08 AM
> To: tpdg@egroups.com
> Subject: [tpdg] web hosting
>
> I found a good offer at http://www.shaforsystems.com/GoldPackage.htm
> with 40$/month (plus the initial setup : 40$).


------------------------------------------------------------------------
@Backup- Protect and Access your data any time, any where on the net.
Try @Backup FREE and recieve 300 points from mypoints.com Install now:
http://click.egroups.com/1/2345/1/_/347472/_/954833235/
------------------------------------------------------------------------

To Post a message, send it to:   tpdg@eGroups.com
To Unsubscribe, send a blank message to: tpdg-unsubscribe@eGroups.com

------------------------------------------------------------------------
@Backup- Protect and Access your data any time, any where on the net.
Try @Backup FREE and recieve 300 points from mypoints.com Install now:
http://click.egroups.com/1/2345/1/_/347472/_/954837708/
------------------------------------------------------------------------

To Post a message, send it to:   tpdg@eGroups.com
To Unsubscribe, send a blank message to: tpdg-unsubscribe@eGroups.com

------------------------------------------------------------------------
@Backup- Protect and Access your data any time, any where on the net.
Try @Backup FREE and recieve 300 points from mypoints.com Install now:
http://click.egroups.com/1/2345/1/_/347472/_/954841410/
------------------------------------------------------------------------

To Post a message, send it to:   tpdg@eGroups.com
To Unsubscribe, send a blank message to: tpdg-unsubscribe@eGroups.com


From MAILER-DAEMON Tue Apr  4 11:00:50 2000
Received: from mk.egroups.com (mk.egroups.com [208.50.144.76])
	by cedar.dcs.shef.ac.uk (8.9.3+Sun/8.9.3) with SMTP id LAA15216
	for <cursu@dcs.shef.ac.uk>; Tue, 4 Apr 2000 11:00:48 +0100 (BST)
Received: from [10.1.10.38] by mk.egroups.com with NNFMP; 04 Apr 2000 10:00:43 -0000
Received: (qmail 19102 invoked by alias); 4 Apr 2000 10:00:39 -0000
Date: 4 Apr 2000 10:00:39 -0000
Message-ID: <954842439.19100@egroups.com>
MIME-Version: 1.0
To: cursu@dcs.shef.ac.uk
From: eGroups <notify@egroups.com>
Subject: Unable to deliver your message
Content-Type: multipart/mixed;
  boundary="FY-rWYyg9kxmSTe0qpYviIaLUQK8PHmdrkUNGS3"
Content-Length: 1552
Status: RO
X-Status: $$$$
X-UID: 0000000020


--FY-rWYyg9kxmSTe0qpYviIaLUQK8PHmdrkUNGS3
Content-Type: text/plain
Content-Transfer-Encoding: 7bit


Your message was sent to a group that does not exist.  Please check
to make sure you spelled the group name correctly.
  
For further assistance, please email help@egroups.com
or visit http://www.egroups.com/help

--FY-rWYyg9kxmSTe0qpYviIaLUQK8PHmdrkUNGS3
Content-Type: message/rfc822

Received: (qmail 19081 invoked from network); 4 Apr 2000 10:00:39 -0000
Received: from unknown (10.1.10.26)
  by m4.onelist.org with QMQP; 4 Apr 2000 10:00:39 -0000
Received: from unknown (HELO q8.egroups.com) (10.1.2.31)
  by mta1 with SMTP; 4 Apr 2000 10:00:39 -0000
Received: (qmail 16041 invoked from network); 4 Apr 2000 10:00:38 -0000
Received: from cedar.dcs.shef.ac.uk (143.167.8.6)
  by mx3.egroups.com with SMTP; 4 Apr 2000 10:00:38 -0000
Received: from redmires (redmires.dcs.shef.ac.uk [143.167.9.64])
	by cedar.dcs.shef.ac.uk (8.9.3+Sun/8.9.3) with SMTP id LAA15212
	for <tpgd@egroups.com>; Tue, 4 Apr 2000 11:00:37 +0100 (BST)
From: Cristian Ursu <c.ursu@dcs.shef.ac.uk>
Organization: University of Sheffield
To: tpgd@egroups.com
Subject: You have my full support
Date: Tue, 4 Apr 2000 10:53:02 +0100
X-Mailer: KMail [version 1.0.28]
Content-Type: text/plain
MIME-Version: 1.0
Message-Id: <00040411021406.05756@redmires>
Content-Transfer-Encoding: 8bit


  Regarding the site establishment. 
  I always thought that it would be better to put it up.
  I am watching the conversation on tpdg.

  Cristian


--FY-rWYyg9kxmSTe0qpYviIaLUQK8PHmdrkUNGS3--


From sentto-1561398-14-cursu=dcs.shef.ac.uk@returns.onelist.com Tue Apr  4 11:03:49 2000
Received: from hm.egroups.com (hm.egroups.com [208.50.144.92])
	by cedar.dcs.shef.ac.uk (8.9.3+Sun/8.9.3) with SMTP id LAA15405
	for <cursu@dcs.shef.ac.uk>; Tue, 4 Apr 2000 11:03:48 +0100 (BST)
X-eGroups-Return: sentto-1561398-14-cursu=dcs.shef.ac.uk@returns.onelist.com
Received: from [10.1.10.38] by hm.egroups.com with NNFMP; 04 Apr 2000 10:03:47 -0000
Received: (qmail 26772 invoked from network); 4 Apr 2000 10:03:46 -0000
Received: from unknown (10.1.10.27) by m4.onelist.org with QMQP; 4 Apr 2000 10:03:46 -0000
Received: from unknown (HELO qh.egroups.com) (10.1.2.28) by mta2 with SMTP; 4 Apr 2000 10:03:46 -0000
Received: (qmail 32727 invoked from network); 4 Apr 2000 10:03:45 -0000
Received: from cedar.dcs.shef.ac.uk (143.167.8.6) by qh.egroups.com with SMTP; 4 Apr 2000 10:03:45 -0000
Received: from redmires (redmires.dcs.shef.ac.uk [143.167.9.64]) by cedar.dcs.shef.ac.uk (8.9.3+Sun/8.9.3) with SMTP id LAA15395 for <tpdg@egroups.com>; Tue, 4 Apr 2000 11:03:44 +0100 (BST)
Organization: University of Sheffield
To: tpdg@egroups.com
X-Mailer: KMail [version 1.0.28]
Message-Id: <00040411021406.05756@redmires>
MIME-Version: 1.0
Mailing-List: list tpdg@egroups.com; contact tpdg-owner@egroups.com
Delivered-To: mailing list tpdg@egroups.com
Precedence: bulk
List-Unsubscribe: <mailto:tpdg-unsubscribe@egroups.com>
Date: Tue, 4 Apr 2000 10:53:02 +0100
X-eGroups-From: Cristian Ursu <c.ursu@dcs.shef.ac.uk>
From: Cristian Ursu <cursu>
Reply-To: tpdg@egroups.com
Subject: [tpdg] You have my full support 
Content-Type: text/plain; charset=US-ASCII
Content-Transfer-Encoding: 7bit
Content-Length: 616
Status: RO
X-Status: $$$$
X-UID: 0000000021


  Regarding the site establishment. 
  I always thought that it would be better to put it up.
  I am watching the conversation on tpdg.

  Cristian


------------------------------------------------------------------------
@Backup- Protect and Access your data any time, any where on the net.
Try @Backup FREE and recieve 300 points from mypoints.com Install now:
http://click.egroups.com/1/2345/1/_/347472/_/954842627/
------------------------------------------------------------------------

To Post a message, send it to:   tpdg@eGroups.com
To Unsubscribe, send a blank message to: tpdg-unsubscribe@eGroups.com


From lory@infoiasi.ro Tue Apr  4 11:20:02 2000
Received: from mail.opsynet.com (kiwi.opsynet.com [207.241.173.9])
	by cedar.dcs.shef.ac.uk (8.9.3+Sun/8.9.3) with ESMTP id LAA17066
	for <cursu@dcs.shef.ac.uk>; Tue, 4 Apr 2000 11:19:55 +0100 (BST)
Received: from sam (ppp14.opsynet.com [207.241.173.46])
	by mail.opsynet.com (8.9.3/8.9.3) with SMTP id KAA08996
	for <cursu@dcs.shef.ac.uk>; Tue, 4 Apr 2000 10:19:50 GMT
Message-ID: <00bf01bf9e1f$5eb75070$010de6a8@home>
From: "Aura URSU" <lory@infoiasi.ro>
To: "Cristian Ursu" <cursu@dcs.shef.ac.uk>
Subject: Fw: [INFO4] Fw: Corpora: RESEARCH SCHOLARSHIPS AVAILABLE IN COMPUTER SCIENCE/NLP
Date: Tue, 4 Apr 2000 13:08:53 +0300
MIME-Version: 1.0
Content-Type: text/plain;
	charset="iso-8859-1"
Content-Transfer-Encoding: 7bit
X-Priority: 3
X-MSMail-Priority: Normal
X-Mailer: Microsoft Outlook Express 5.00.2919.6700
X-MimeOLE: Produced By Microsoft MimeOLE V5.00.2919.6700
Content-Length: 2171
Status: RO
X-Status: $$$$
X-UID: 0000000022


----- Original Message -----
From: "Dan Cristea" <dcristea@infoiasi.ro>
To: <info4@infoiasi.ro>; <info5@infoiasi.ro>
Sent: Thursday, March 02, 2000 9:38 AM
Subject: [INFO4] Fw: Corpora: RESEARCH SCHOLARSHIPS AVAILABLE IN COMPUTER
SCIENCE/NLP


>
> ----- Original Message -----
> From: Yorick Wilks <y.wilks@dcs.shef.ac.uk>
> To: <yorick@dcs.shef.ac.uk>
> Sent: Wednesday, March 01, 2000 6:22 PM
> Subject: Corpora: RESEARCH SCHOLARSHIPS AVAILABLE IN COMPUTER SCIENCE/NLP
>
>
> >
> > University of Sheffield
> >     Department of Computer Science
> >
> >
> >                   RESEARCH DEGREES IN COMPUTER SCIENCE
> >
> > This department intends to recruit a number of postgraduate research
> students to
> > begin studies in October 2000 or before. Successful applicants will read
> for
> > an M.Phil  or Ph.D.
> >
> > The department has research groups in:
> >
> > Natural Language Processing
> >         Verification and Testing
> >         Communications and Distributed Systems
> >         Speech and Hearing
> >         Computer Graphics
> >         Machine Learning
> >         Neurocomputing and Robotics
> >
> >
> > UK, EU and overseas  candidates with research interests in any relevant
> > area are encouraged to apply.
> >
> > Candidates for all awards should have a good honours degree in a
relevant
> > discipline (not necessarily Computer Science), or should attain such a
> degree
> > by September 1999. Part-time registration is a possibility.
> >
> > A number of EPSRC awards are available, which are available for UK
> students'
> > fees and support and, on a fees-only basis, for EU students.
> >
> > More details of our research, and application forms, are on our
> > world-wide-web site:
> > http://www.dcs.shef.ac.uk.
> >
> > Hard copy application forms and further particulars are available from
the
> > Research  Admissions Secretary, Department of Computer Science,
University
> of
> > Sheffield,  Regent Court, 211
> > Portobello St, Sheffield S1 4DP.
> >
> > All applicants should quote reference number ST051.
> >
> > Informal enquiries may be addressed to:
> >
> > Professor Yorick Wilks: +44 114 222 1804, yorick@dcs.shef.ac.uk
> >
> >


From lory@infoiasi.ro Tue Apr  4 11:20:04 2000
Received: from mail.opsynet.com (kiwi.opsynet.com [207.241.173.9])
	by cedar.dcs.shef.ac.uk (8.9.3+Sun/8.9.3) with ESMTP id LAA17070
	for <cursu@dcs.shef.ac.uk>; Tue, 4 Apr 2000 11:20:00 +0100 (BST)
Received: from sam (ppp14.opsynet.com [207.241.173.46])
	by mail.opsynet.com (8.9.3/8.9.3) with SMTP id KAA08999
	for <cursu@dcs.shef.ac.uk>; Tue, 4 Apr 2000 10:19:51 GMT
Message-ID: <00c001bf9e1f$5fa72eb0$010de6a8@home>
From: "Aura URSU" <lory@infoiasi.ro>
To: "Cristian Ursu" <cursu@dcs.shef.ac.uk>
Subject: Mi-a scris mama......
Date: Tue, 4 Apr 2000 13:09:00 +0300
MIME-Version: 1.0
Content-Type: text/plain;
	charset="iso-8859-1"
Content-Transfer-Encoding: 7bit
X-Priority: 3
X-MSMail-Priority: Normal
X-Mailer: Microsoft Outlook Express 5.00.2919.6700
X-MimeOLE: Produced By Microsoft MimeOLE V5.00.2919.6700
Content-Length: 475
Status: RO
X-Status: $$$$
X-UID: 0000000023

Este adevarat!
De acuma putem comunica.....
Mesajul pe care mi l-a trimis mama este un pic neclar, dar imi spunea sa-ti
trimit adresa lui Gill(nu ai primit adressbook-ul??)
Adresa lui Gill: g.wells@dcs.shef.ac.uk
Pai ar fi cool daca Cristea va tine o conferinta la sheffield!!!
Poate, poate ajung si eu pe acolo...Stii la ce ma gindeam?Poate in bursele
Socrates de anul acesta, vor fi si burse acolo, la sheffield....
Ii scriu si mamei acuma un mail..
Ce ma bucur!!!


From sentto-1561398-15-cursu=dcs.shef.ac.uk@returns.onelist.com Tue Apr  4 12:20:07 2000
Received: from jk.egroups.com (jk.egroups.com [208.50.144.83])
	by cedar.dcs.shef.ac.uk (8.9.3+Sun/8.9.3) with SMTP id MAA22224
	for <cursu@dcs.shef.ac.uk>; Tue, 4 Apr 2000 12:20:05 +0100 (BST)
X-eGroups-Return: sentto-1561398-15-cursu=dcs.shef.ac.uk@returns.onelist.com
Received: from [10.1.10.37] by jk.egroups.com with NNFMP; 04 Apr 2000 11:20:04 -0000
Received: (qmail 23506 invoked from network); 4 Apr 2000 11:20:02 -0000
Received: from unknown (10.1.10.26) by m3.onelist.org with QMQP; 4 Apr 2000 11:20:02 -0000
Received: from unknown (HELO qg.egroups.com) (10.1.2.27) by mta1 with SMTP; 4 Apr 2000 11:20:02 -0000
Received: (qmail 20859 invoked from network); 4 Apr 2000 11:20:00 -0000
Received: from kiwi.opsynet.com (HELO mail.opsynet.com) (207.241.173.9) by qg.egroups.com with SMTP; 4 Apr 2000 11:20:00 -0000
Received: from sam (ppp19.opsynet.com [207.241.173.51]) by mail.opsynet.com (8.9.3/8.9.3) with SMTP id LAA10259 for <tpdg@egroups.com>; Tue, 4 Apr 2000 11:19:54 GMT
Message-ID: <00d301bf9e27$c35d5490$010de6a8@home>
To: <tpdg@egroups.com>
References: <01BF9E33.8705FAE0.mstobbs@motoractive.ro>
X-Priority: 3
X-MSMail-Priority: Normal
X-Mailer: Microsoft Outlook Express 5.00.2919.6700
X-MimeOLE: Produced By Microsoft MimeOLE V5.00.2919.6700
MIME-Version: 1.0
Mailing-List: list tpdg@egroups.com; contact tpdg-owner@egroups.com
Delivered-To: mailing list tpdg@egroups.com
Precedence: bulk
List-Unsubscribe: <mailto:tpdg-unsubscribe@egroups.com>
Date: Tue, 4 Apr 2000 14:19:36 +0300
X-eGroups-From: "Adrian Dumitrascu" <adumi@army.net>
From: "Adrian Dumitrascu" <adumi@army.net>
Reply-To: tpdg@egroups.com
Subject: Re: [tpdg] web hosting      
Content-Type: text/plain; charset=US-ASCII
Content-Transfer-Encoding: 7bit
Content-Length: 3960
Status: RO
X-Status: $$$$
X-UID: 0000000024

> There seem to be lots of sites that do what shafor does but cheaper (or
> more expensive)...
>
> Iss it better to have one in Europe or in the US?
> There are a couple in the UK which I have commented below (both in
> actionjackson top 10) - if we needed phone support then Cristi could do it
> more cheaply....the time difference is also less and if I go back to the
> UK maybe it is easier?.

Until now I didn't found a good offer in UK. But, theoretically speaking, UK
would be preffered because of your previous reasons.


> for example http://www.asphosting.co.uk/start/newplans.asp plan C or

The offer at the address above seems too expensive for what they have. Plan
C means an MS Access database. Because we need a serious database server,
we'll need to buy at least plan E with a 140 GBP / month. Too much !!!


> http://services.inetc.net/Packages/comparison.htm Gold plan

They offer Access database, but they can upgrade to SQL Server :
"we can upgrade your account to include SQL Server - the charge is GBP1.00pm
per Mb, minimum 10Mb."
Seems that we'll need to pay at least 10 BGP / month (for 10 MB) only for
the database + 30 GBP / month (the gold plan). Too much !


> Slightly different Question:
> at http://services.inetc.net/Packages/comparison.htm if I bought the
> Diamond plan (USD1000/year) I could host as many domain names ads I wanted
> - I could have as many databases as I wanted etc etc - is this right? As
> long as the space was less then 100MB.  Interestingly, if I kinector also
> re-sold space to four companies then we would get a 15% discount
> (presumably these could be autoprima, etc).

About unlimited databases. They say unlimited DSN. A DSN is like a link to a
database (Data Source Name). So they offer unlimited database links. But I
think that you pay separately the database itself (1 GBP / month / MB).


> How many timeshares can you get in a 10MB database (roughly)?

A table with 81.000 records (2 fields : first name, last name) is around 3
MB.
But there are other additional files (for logs, transactions) that migh
exced the space.
That's why I've asked the ones at Shafor how much is the extra SQL Server
space.


> I assume the webspace limit, say, at 20MB or 100MB is fine for the content
> of the kinector site (<1MB) but is the database size included in this?  On
> http://services.inetc.net/Technology/SQLServer/Default.htm it says that
> they would charge extra for Microsoft SQL Server GBP10 per 10MB(??)

Yes, they charge 1 GBP / month / MB. It seems that the database space is
payed separately (it's high-priced than the site's space), but I do not know
for sure.


> In all of these it does not mention amount of traffic - in
> http://www.activewebs.net/Services/Shared/Default.htm which I believe is
> connected to http://services.inetc.net they have a special place for
> advanced NT hosting where 200MB disk space and 6GB traffic is the basic
> level - perhaps traffic is only a problem if you have a big site?
> What do you think?

The extra trafic is payed separately.
I found an offer with 6 GB / month (http://www.iland.com/pricing.htm) with
80$ / month (database included) for 100 MB space (seems that the database is
included in this). $60 / GB extra bandwidth.
2 GB for the begining (for testing) seems good for us (I read somewhere that
1 milion hits ~ 1 GB : of course depends a lot of the site content). And if
we exced it, we'll pay maybe 100$ and we'll decide to upgrade the package
(or move somewhere else).


------------------------------------------------------------------------
@Backup- Protect and Access your data any time, any where on the net.
Try @Backup FREE and recieve 300 points from mypoints.com Install now:
http://click.egroups.com/1/2345/1/_/347472/_/954847203/
------------------------------------------------------------------------

To Post a message, send it to:   tpdg@eGroups.com
To Unsubscribe, send a blank message to: tpdg-unsubscribe@eGroups.com


From sentto-1561398-16-cursu=dcs.shef.ac.uk@returns.onelist.com Tue Apr  4 13:01:48 2000
Received: from fk.egroups.com (fk.egroups.com [208.50.144.73])
	by cedar.dcs.shef.ac.uk (8.9.3+Sun/8.9.3) with SMTP id NAA25504
	for <cursu@dcs.shef.ac.uk>; Tue, 4 Apr 2000 13:01:46 +0100 (BST)
X-eGroups-Return: sentto-1561398-16-cursu=dcs.shef.ac.uk@returns.onelist.com
Received: from [10.1.10.36] by fk.egroups.com with NNFMP; 04 Apr 2000 12:01:33 -0000
Received: (qmail 19765 invoked from network); 4 Apr 2000 12:01:30 -0000
Received: from unknown (10.1.10.26) by m2.onelist.org with QMQP; 4 Apr 2000 12:01:30 -0000
Received: from unknown (HELO q8.egroups.com) (10.1.2.31) by mta1 with SMTP; 4 Apr 2000 12:01:30 -0000
Received: (qmail 6518 invoked from network); 4 Apr 2000 12:01:25 -0000
Received: from kiwi.opsynet.com (HELO mail.opsynet.com) (207.241.173.9) by mx3.egroups.com with SMTP; 4 Apr 2000 12:01:25 -0000
Received: from sam (ppp15.opsynet.com [207.241.173.47]) by mail.opsynet.com (8.9.3/8.9.3) with SMTP id MAA10932 for <tpdg@egroups.com>; Tue, 4 Apr 2000 12:01:17 GMT
Message-ID: <00e101bf9e2d$8be8a5e0$010de6a8@home>
To: <tpdg@egroups.com>
X-Priority: 3
X-MSMail-Priority: Normal
X-Mailer: Microsoft Outlook Express 5.00.2919.6700
X-MimeOLE: Produced By Microsoft MimeOLE V5.00.2919.6700
MIME-Version: 1.0
Mailing-List: list tpdg@egroups.com; contact tpdg-owner@egroups.com
Delivered-To: mailing list tpdg@egroups.com
Precedence: bulk
List-Unsubscribe: <mailto:tpdg-unsubscribe@egroups.com>
Date: Tue, 4 Apr 2000 15:01:42 +0300
X-eGroups-From: "Adrian Dumitrascu" <adumi@army.net>
From: "Adrian Dumitrascu" <adumi@army.net>
Reply-To: tpdg@egroups.com
Subject: [tpdg] good offer 
Content-Type: text/plain; charset=US-ASCII
Content-Transfer-Encoding: 7bit
Content-Length: 580
Status: RO
X-Status: $$$$
X-UID: 0000000025

http://www.crystaltech.com/hostingplans.htm - plan 3
300 MB space, 8 GB bandwidth for $50/month.


------------------------------------------------------------------------
Save up to 54% on Quest & Kelty tents, backpacks, sleeping bags and
outdoor gear.  FREE Shipping and a 30 Day Money-Back Guarantee at
screaminghotdeals.com
http://click.egroups.com/1/2716/1/_/347472/_/954849692/
------------------------------------------------------------------------

To Post a message, send it to:   tpdg@eGroups.com
To Unsubscribe, send a blank message to: tpdg-unsubscribe@eGroups.com


From postmaster Tue Apr  4 13:05:16 2000
Received: from dcs.shef.ac.uk (strines.dcs.shef.ac.uk [143.167.9.66])
	by cedar.dcs.shef.ac.uk (8.9.3+Sun/8.9.3) with ESMTP id NAA25624;
	Tue, 4 Apr 2000 13:04:52 +0100 (BST)
Message-ID: <38EA3D29.CFCA5478@dcs.shef.ac.uk>
Date: Tue, 04 Apr 2000 13:06:17 -0600
From: Gillian Callaghan <gill>
Organization: University of Sheffield
X-Mailer: Mozilla 4.61 [en] (WinNT; I)
X-Accept-Language: en
MIME-Version: 1.0
To: allacademics@dcs.shef.ac.uk, allras@dcs.shef.ac.uk, allphds@dcs.shef.ac.uk
Subject: Research Highlights for January, February and March 2000
Content-Type: text/plain; charset=us-ascii
Content-Transfer-Encoding: 7bit
Content-Length: 377
Status: RO
X-Status: $$$$
X-UID: 0000000026

Hi

Could you send all highlights for the months of January, February and
March 2000 to me.

For publications, papers that have been accepted please use the
following example:

Josifovski, L., Cooke, M.P., Green P.D., and Vizinho, A. (1999) State
based imputation of missing data
for robust speech recognition and speech enhancement, EUROSPEECH-99,
Budapest.

Thanks

Gillian


From postmaster Tue Apr  4 13:18:47 2000
Received: from pc00197.mailhost.dcs.shef.ac.uk (pc008197.dcs.shef.ac.uk [143.167.8.197])
	by cedar.dcs.shef.ac.uk (8.9.3+Sun/8.9.3) with ESMTP id NAA26136
	for <all>; Tue, 4 Apr 2000 13:10:33 +0100 (BST)
Message-Id: <4.3.0.20000404130631.00cb7660@mailhost.dcs.shef.ac.uk>
X-Sender: tjc@mailhost.dcs.shef.ac.uk
X-Mailer: QUALCOMM Windows Eudora Version 4.3
Date: Tue, 04 Apr 2000 13:12:01 +0100
To: all
From: tjc
Subject: no smoking
Mime-Version: 1.0
Content-Type: text/plain; charset="us-ascii"; format=flowed
Content-Length: 320
Status: RO
X-Status: $$$$
X-UID: 0000000027

Could I take this opportunity to remind everyone that the University has a 
no smoking policy.
Smoking is prohibited in this building as it is in all university buildings.

see:
http://www.shef.ac.uk/~g/ug/handbook/safety/nosmoke.html

Tony

--------------------------------
Tony Chilton
Department of Computer Science


From v.tablan@sheffield.ac.uk Tue Apr  4 13:27:32 2000
Received: from bradfield (bradfield.dcs.shef.ac.uk [143.167.9.63])
	by cedar.dcs.shef.ac.uk (8.9.3+Sun/8.9.3) with SMTP id NAA27203
	for <c.ursu@dcs.shef.ac.uk>; Tue, 4 Apr 2000 13:27:32 +0100 (BST)
Message-ID: <007401bf9e31$2e955d30$3f09a78f@dcs.shef.ac.uk>
From: "Valentin Tablan" <v.tablan@sheffield.ac.uk>
To: <c.ursu@dcs.shef.ac.uk>
Subject: Fw: (Fwd) holiday closure notice
Date: Tue, 4 Apr 2000 13:27:45 +0100
MIME-Version: 1.0
Content-Type: text/plain;
	charset="iso-8859-1"
Content-Transfer-Encoding: 7bit
X-Priority: 3
X-MSMail-Priority: Normal
X-Mailer: Microsoft Outlook Express 5.00.2919.6600
X-MimeOLE: Produced By Microsoft MimeOLE V5.00.2919.6600
Content-Length: 2113
Status: RO
X-Status: $$$$
X-UID: 0000000028


    --------------------------------
    Mihai Valentin TABLAN
    Research Associate
    
    University of Sheffield, Computer Science Dept.
    Regent Court, 211 Portobello St., Sheffield, UK
    E-mail: V.Tablan@sheffield.ac.uk
    URL: www.dcs.shef.ac.uk/~valyt
    SMS e-mail: valyt@sms.genie.co.uk
    --------------------------------
----- Original Message ----- 
From: "C.Parkes" <C.Parkes@sheffield.ac.uk>
To: <all@dcs.shef.ac.uk>
Sent: Thursday, March 23, 2000 3:09 PM
Subject: (Fwd) holiday closure notice


| 
| ------- Forwarded message follows -------
| From:           "S.Hubbard" <S.Hubbard@sheffield.ac.uk>
| To:             deptsecs@sheffield.ac.uk
| Date sent:      Thu, 23 Mar 2000 13:32:56 -0000
| Subject:        holiday closure notice
| Priority:       normal
| 
| To Departmental Secretaries 
| 
| Please bring this notice to the attention of all members  
| of your department.   
| 
| Many thanks 
| 
|              *******************************************
|  
| 
|                         EASTER HOLIDAYS 2000
|  
| 
|                The University buildings will be closed
|  
|                From: 6.00pm on Thursday 20 April 2000
|  
|                  To: 8.00am on Tuesday 25 April 2000
|  
| 
|                         MAY DAY HOLIDAY 2000
|  
| 
|                The University buildings will be closed
|  
|                From: 1.00pm on Saturday 29 April 2000
|  
|                   To: 8.00am on Tuesday 2 May 2000
|  
| 
|               Those who require access to University  
|             facilities during this period are asked to  
|            obtain written permission from their Head of  
|                              Department.
|  
| 
| 
| Dr D E Fletcher
|  
| Registrar and Secretary 
| 
| Dr D E Fletcher
| Registrar & Secretary
| University of Sheffield
| Sheffield S10 2TN
| Tel: +44 (0)114-222-1100
| ------- End of forwarded message -------
| ********************
| Christine Parkes
| Department of Computer Science
| University of Sheffield
| Regent Court
| 211 Portobello Street
| Sheffield
| S1 4DP
| 
| Tel: 0114 222 1811
| Fax: 0114 222 1810


From sentto-1561398-17-cursu=dcs.shef.ac.uk@returns.onelist.com Tue Apr  4 13:32:29 2000
Received: from hi.egroups.com (hi.egroups.com [208.50.144.89])
	by cedar.dcs.shef.ac.uk (8.9.3+Sun/8.9.3) with SMTP id NAA27450
	for <cursu@dcs.shef.ac.uk>; Tue, 4 Apr 2000 13:32:25 +0100 (BST)
X-eGroups-Return: sentto-1561398-17-cursu=dcs.shef.ac.uk@returns.onelist.com
Received: from [10.1.10.38] by hi.egroups.com with NNFMP; 04 Apr 2000 12:32:11 -0000
Received: (qmail 3349 invoked from network); 4 Apr 2000 12:32:10 -0000
Received: from unknown (10.1.10.26) by m4.onelist.org with QMQP; 4 Apr 2000 12:32:10 -0000
Received: from unknown (HELO qg.egroups.com) (10.1.2.27) by mta1 with SMTP; 4 Apr 2000 12:32:10 -0000
Received: (qmail 4890 invoked from network); 4 Apr 2000 12:32:08 -0000
Received: from kiwi.opsynet.com (HELO mail.opsynet.com) (207.241.173.9) by qg.egroups.com with SMTP; 4 Apr 2000 12:32:08 -0000
Received: from sam (ppp08.opsynet.com [207.241.173.40]) by mail.opsynet.com (8.9.3/8.9.3) with SMTP id MAA11557 for <tpdg@egroups.com>; Tue, 4 Apr 2000 12:32:01 GMT
Message-ID: <00f301bf9e31$d64167e0$010de6a8@home>
To: <tpdg@egroups.com>
X-Priority: 3
X-MSMail-Priority: Normal
X-Mailer: Microsoft Outlook Express 5.00.2919.6700
X-MimeOLE: Produced By Microsoft MimeOLE V5.00.2919.6700
MIME-Version: 1.0
Mailing-List: list tpdg@egroups.com; contact tpdg-owner@egroups.com
Delivered-To: mailing list tpdg@egroups.com
Precedence: bulk
List-Unsubscribe: <mailto:tpdg-unsubscribe@egroups.com>
Date: Tue, 4 Apr 2000 15:31:00 +0300
X-eGroups-From: "Adrian Dumitrascu" <adumi@army.net>
From: "Adrian Dumitrascu" <adumi@army.net>
Reply-To: tpdg@egroups.com
Subject: [tpdg] Fw: Web Site Hosting 
Content-Type: text/plain; charset=US-ASCII
Content-Transfer-Encoding: 7bit
Content-Length: 2712
Status: RO
X-Status: $$$$
X-UID: 0000000029


----- Original Message -----
From: "David J. Shafor" <david@shaforsystems.com>
To: "Adrian Dumitrascu" <adumi@army.net>
Sent: Tuesday, April 04, 2000 2:16 PM
Subject: Web Site Hosting


> Adrian:
>
> Thank you for your request for information about the Shafor Systems Gold
> Hosting Package.  with all accounts you have the option to either use a
> generic IP address and / or use your domain name.  XML, and ASP are
> supported on all of our servers.
>
> The price on bandwidth just depends on how much you need.  Typically,  I
> have only had a couple of clients that run over their quota, if they do
and
> it is not an extreme case, we contact the client and let them know that
they
> are over there quota for that 1st month.  If it happens again the second
> month, there will be a retro-active price increase on the monthly price.
We
> charge $10.00 a gigabyte data transfer for each account.
>
> The price of the SQL server is $20.00 for every 10 megabytes over the
> standard database size.  At no time will the total database size excide 50
> megabytes.  We have found that this degrades the performance of the server
> and the performance of the other databases.  If you need more than 50
> megabytes of disk space on the SQL server, we can create you multiple
> databases.
>
> My staff is on Springbreak this week, and I will be in and out of the
office
> all day,  please feel free to either call the Office at 1-877-817-4276 or
> call me on the cell phone if you have any questions at 517-262-6032.
>
> Best regards,
>
> David J. Shafor
> http://www.shaforsystems.com
>
> ----- Original Message -----
> From: Adrian Dumitrascu <adumi@army.net>
> To: <david@shaforsystems.com>
> Sent: Tuesday, April 04, 2000 3:52 AM
>
>
> > Hello !
> > I represent a young company that wants to put up its site and I found
your
> > web hosting offer.
> > Can you please answer to my questions about the "Gold Package" ($40 /
> month)
> > :
> > - does it allow us to have the domain like "www.myDomain.com" ? If not,
> > which
> >    package (except the ones with the dedicated servers) do ?
> > - does it offer the Microsoft XML parser (msxml.dll - it "comes" with
IE5)
> > - how much is the extra bandwidth ?
> > - how much is the extra SQL Server space ?
> >
> > With many thanks,
> >
> > Adrian Dumitrascu
> >
> >


------------------------------------------------------------------------
72% off on Name brand Watches!
Come and buy today and get free shipping!
http://click.egroups.com/1/2712/1/_/347472/_/954851531/
------------------------------------------------------------------------

To Post a message, send it to:   tpdg@eGroups.com
To Unsubscribe, send a blank message to: tpdg-unsubscribe@eGroups.com


From support Tue Apr  4 14:20:54 2000
Received: (from root@localhost)
	by cedar.dcs.shef.ac.uk (8.9.3+Sun/8.9.3) id OAA01520
	for c.ursu; Tue, 4 Apr 2000 14:20:53 +0100 (BST)
Date: Tue, 4 Apr 2000 14:20:53 +0100 (BST)
From: support
Message-Id: <200004041320.OAA01520@cedar.dcs.shef.ac.uk>
To: c.ursu
Subject: Re: bash/call-9409:c.ursu
Reply-To: support
Cc: 
Content-Length: 840
Status: RO
X-Status: $$$$
X-UID: 0000000030

Dave Abbott has taken your call:
------------
-n hi,


> I am trying to switch to bash as my default shell. I've tried what "the guide"
>says (passwd -r nis -e) and I've got the following error message:
> 
>  /usr/local/bin/bash is unacceptable as a new shell
>
> What should I do?
>

If you let me know which machine you are logging in to, I will try to sort this 
out for you. Basically, you can change your shell if you are logging in to 
hazel, but not by default on a "non-server" without Support action.

Let me know your details, please, and I will get it sorted out.

-- 
Dave Abbott, System Administrator, Department of Computer Science, 
University of Sheffield, Regent Court, 211 Portobello St, Sheffield S1 4DP, UK
Phone +44 (0) 114 222 1851. Fax +44 (0) 114 278 0972
d.abbott@dcs.shef.ac.uk  http://www.dcs.shef.ac.uk/~davea


From lory@infoiasi.ro Tue Apr  4 14:26:43 2000
Received: from mail.opsynet.com (kiwi.opsynet.com [207.241.173.9])
	by cedar.dcs.shef.ac.uk (8.9.3+Sun/8.9.3) with ESMTP id OAA02339
	for <c.ursu@dcs.shef.ac.uk>; Tue, 4 Apr 2000 14:26:32 +0100 (BST)
Received: from sam (ppp20.opsynet.com [207.241.173.52])
	by mail.opsynet.com (8.9.3/8.9.3) with SMTP id NAA13312
	for <c.ursu@dcs.shef.ac.uk>; Tue, 4 Apr 2000 13:26:20 GMT
Message-ID: <002301bf9e39$6d15c150$010de6a8@home>
From: "Aura URSU" <lory@infoiasi.ro>
To: "Cristian Ursu" <c.ursu@dcs.shef.ac.uk>
References: <00040316374307.06381@redmires> <004801bf9d89$dde95500$010de6a8@home> <00040414102400.12776@redmires>
Subject: Re: Ai mai discutat cu mama?
Date: Tue, 4 Apr 2000 16:26:08 +0300
MIME-Version: 1.0
Content-Type: text/plain;
	charset="iso-8859-1"
Content-Transfer-Encoding: 7bit
X-Priority: 3
X-MSMail-Priority: Normal
X-Mailer: Microsoft Outlook Express 5.00.2919.6700
X-MimeOLE: Produced By Microsoft MimeOLE V5.00.2919.6700
Content-Length: 464
Status: RO
X-Status: $$$$
X-UID: 0000000031

Nu. Am primit doar mesajul acela pe care l-ai scris tu cand ai fost acasa.
Si eu ma mir ca nu mi-au raspuns la mesaj. Le voi da mai tarziu un telefon
(si te voi anunta).

----- Original Message -----
From: "Cristian Ursu" <c.ursu@dcs.shef.ac.uk>
To: "Aura URSU" <lory@infoiasi.ro>
Sent: Tuesday, April 04, 2000 4:09 PM
Subject: Ai mai discutat cu mama?


> Cind iti scriu mesajul acesta eu inca nu am primit nimic de la ei.
> Tu ai mai discutat cu ei?
>
> Cristi


From postmaster Tue Apr  4 14:58:24 2000
Received: from oak.dcs.shef.ac.uk (oak.dcs.shef.ac.uk [143.167.8.4])
	by cedar.dcs.shef.ac.uk (8.9.3+Sun/8.9.3) with ESMTP id OAA04677;
	Tue, 4 Apr 2000 14:58:10 +0100 (BST)
Received: (from julian@localhost)
	by oak.dcs.shef.ac.uk (8.9.3+Sun/8.9.3) id OAA01690;
	Tue, 4 Apr 2000 14:56:48 +0100 (BST)
Date: Tue, 4 Apr 2000 14:56:48 +0100 (BST)
Message-Id: <200004041356.OAA01690@oak.dcs.shef.ac.uk>
X-Authentication-Warning: oak.dcs.shef.ac.uk: julian set sender to julian@oak using -f
From: Julian R C Briggs <julian>
To: all@dcs.shef.ac.uk
Subject: upgrade servers and autoclients Sat/Sun 15-16 April
Content-Length: 576
Status: RO
X-Status: $$$$
X-UID: 0000000032

Dear All,

I have provisionally scheduled an upgrade (to Solaris-8) of servers
(cedar, hazel and u2) and their autoclients 15-16 April.

The upgrade is dependent of resolving several outstanding issues so
it be defered.

Please let me know if this is a problem for you. (by emailing support).

Thanks

Julian

-- 
Julian Briggs, System Administrator, Department of Computer Science, 
University of Sheffield, Regent Court, 211 Portobello St, Sheffield S1 4DP, UK
Phone +44 (0) 114-222-1851. Fax +44 (0) 114-222-1810
j.briggs@sheffield.ac.uk  http://www.dcs.shef.ac.uk/~julian

From support Tue Apr  4 15:03:53 2000
Received: (from root@localhost)
	by cedar.dcs.shef.ac.uk (8.9.3+Sun/8.9.3) id PAA05636
	for c.ursu; Tue, 4 Apr 2000 15:03:52 +0100 (BST)
Date: Tue, 4 Apr 2000 15:03:52 +0100 (BST)
From: support
Message-Id: <200004041403.PAA05636@cedar.dcs.shef.ac.uk>
To: c.ursu
Subject: Re: bash/call-9409:c.ursu
Reply-To: support
Cc: 
Content-Length: 1221
Status: RO
X-Status: $$$$
X-UID: 0000000033

-n hi cristian,


>I went to hazel and I gave the command "passwd -r nis -e"
>
>Here is the text from hazel
>
>Trying 143.167.9.5...
>Connected to hazel.
>Escape character is '^]'.
>
>
>SunOS 5.7
>
>login: cursu
>Password: 
>Last login: Tue Apr  4 14:26:05 from redmires
>Sun Microsystems Inc.   SunOS 5.7       Generic October 1998
>You have mail.
>Running system csh login script...
>hazel% finger cursu
>Login name: cursu                       In real life: Cristian Ursu
>Directory: /home/cursu                  Shell: /usr/local/bin/bash
>On since Apr  4 14:29:28 on pts/15 from redmires
>Mail last read Tue Apr  4 14:28:03 2000
>No Plan.
>
>It's seems that my shell is bash but I don't have the bash prompt.
>My previous atempt to change the shell was from Derwent.
>Do you have any suggestions?
>

I believe you need to speak to the sysadmin of redmires to get the correct entry 
added to /etc/shells.

Let me know if you need further assistance...

-- 
Dave Abbott, System Administrator, Department of Computer Science, 
University of Sheffield, Regent Court, 211 Portobello St, Sheffield S1 4DP, UK
Phone +44 (0) 114 222 1851. Fax +44 (0) 114 278 0972
d.abbott@dcs.shef.ac.uk  http://www.dcs.shef.ac.uk/~davea


From lory@infoiasi.ro Tue Apr  4 16:17:40 2000
Received: from mail.opsynet.com (kiwi.opsynet.com [207.241.173.9])
	by cedar.dcs.shef.ac.uk (8.9.3+Sun/8.9.3) with ESMTP id QAA15715
	for <c.ursu@dcs.shef.ac.uk>; Tue, 4 Apr 2000 16:17:32 +0100 (BST)
Received: from sam (ppp09.opsynet.com [207.241.173.41])
	by mail.opsynet.com (8.9.3/8.9.3) with SMTP id PAA15220
	for <c.ursu@dcs.shef.ac.uk>; Tue, 4 Apr 2000 15:17:19 GMT
Message-ID: <002e01bf9e48$ef3c65d0$010de6a8@home>
From: "Aura URSU" <lory@infoiasi.ro>
To: "Cristian Ursu" <c.ursu@dcs.shef.ac.uk>
References: <00040316374307.06381@redmires> <00040414102400.12776@redmires> <002301bf9e39$6d15c150$010de6a8@home> <00040415034603.12776@redmires>
Subject: Re: Am aflat niste chestii
Date: Tue, 4 Apr 2000 18:17:09 +0300
MIME-Version: 1.0
Content-Type: text/plain;
	charset="iso-8859-1"
Content-Transfer-Encoding: 7bit
X-Priority: 3
X-MSMail-Priority: Normal
X-Mailer: Microsoft Outlook Express 5.00.2919.6700
X-MimeOLE: Produced By Microsoft MimeOLE V5.00.2919.6700
Content-Length: 1274
Status: RO
X-Status: $$$$
X-UID: 0000000034


Da.....Bine ca mi-ai spus sa nu-mi mai fac sperante de pomana!
Nu aveam de unde sa stiu ca Rominia nu este in EU.Trebuie sa apara bursele
Socrates, asa ca sper sa fie o bursa si acolo....(cum Cristea are legaturi,
sunt ceva sanse). Mai vedem!
I-am dat telefon mamei si mi-a spus ca a citit mesajele noastre(chiar mi-a
trimis mie mesajul dspre care ti-am spus), dar acum cind a vrut sa trimta
mesaje, primeste o eroare(dupa ce este verificata parola), ceva de genul
"protocol configuration .......connection property ".....Adi spune ca este
curios, ca totusi au reusit sa trimita un mesaj;si mama mi-a spus ca nu a
facut alte modificari pe acolo(doar a scris mesajele si voia sa le trimita).
DE aceea nu ne-a raspuns la mesaje. Tu ai vreo idee?


>
>
>   Bursele acelea ERPC.... nu mai stiu cum sunt pentru studentii din UK sau
EU.
> Romania nu este in EU. Deci, este o alarma falsa.
>   Singura solutie este cu burse Socrate. Deci intereseaza-te la Liliana
> Ibanescu de burse Socrate in Anglia.
>  O sa ma uit si eu pe site-uri la diferite universitati din Anglia sa
vedem ce
> putem gasi.
>   E bine ca ti-ai facut CV-ul. Oricum iti scriu mesajul acesta nu ca se
> descurajez. A murit culoarul acesta cu bursele ERPC....  Vom mai gasi si
altele
> eventual.
>
>  Cristi


From sentto-1561398-18-cursu=dcs.shef.ac.uk@returns.onelist.com Tue Apr  4 16:36:23 2000
Received: from jj.egroups.com (jj.egroups.com [208.50.144.82])
	by cedar.dcs.shef.ac.uk (8.9.3+Sun/8.9.3) with SMTP id QAA17309
	for <cursu@dcs.shef.ac.uk>; Tue, 4 Apr 2000 16:36:20 +0100 (BST)
X-eGroups-Return: sentto-1561398-18-cursu=dcs.shef.ac.uk@returns.onelist.com
Received: from [10.1.10.36] by jj.egroups.com with NNFMP; 04 Apr 2000 15:36:16 -0000
Received: (qmail 15842 invoked from network); 4 Apr 2000 15:36:14 -0000
Received: from unknown (10.1.10.27) by m2.onelist.org with QMQP; 4 Apr 2000 15:36:14 -0000
Received: from unknown (HELO qh.egroups.com) (10.1.2.28) by mta2 with SMTP; 4 Apr 2000 15:36:14 -0000
Received: (qmail 6477 invoked from network); 4 Apr 2000 15:36:13 -0000
Received: from relay.logicnet.ro (193.226.80.252) by qh.egroups.com with SMTP; 4 Apr 2000 15:36:13 -0000
Received: from mstobbs (dial26-as1.logicnet.ro [193.254.47.89]) by relay.logicnet.ro (8.9.3/8.9.3) with SMTP id SAA15013 for <tpdg@egroups.com>; Tue, 4 Apr 2000 18:36:21 +0300
Received: by localhost with Microsoft MAPI; Tue, 4 Apr 2000 18:36:47 +0300
Message-ID: <01BF9E64.BC092F60.mstobbs@motoractive.ro>
To: "'tpdg@egroups.com'" <tpdg@egroups.com>
Organization: Motoractive SA
X-Mailer: Microsoft Internet E-mail/MAPI - 8.0.0.4211
MIME-Version: 1.0
Mailing-List: list tpdg@egroups.com; contact tpdg-owner@egroups.com
Delivered-To: mailing list tpdg@egroups.com
Precedence: bulk
List-Unsubscribe: <mailto:tpdg-unsubscribe@egroups.com>
Date: Tue, 4 Apr 2000 18:33:09 +0300
X-eGroups-From: Martin Stobbs <mstobbs@motoractive.ro>
From: Martin Stobbs <mstobbs@motoractive.ro>
Reply-To: tpdg@egroups.com
Subject: RE: [tpdg] good offer  
Content-Type: text/plain; charset=US-ASCII
Content-Transfer-Encoding: 7bit
Content-Length: 3242
Status: RO
X-Status: $$$$
X-UID: 0000000035

Can you confirm with crystaltech that site+database can be upto 300MB - in 
your previous email from shafor they mentioned a "standard" database - we 
just want to make sure that the crystaltech database is big enough...

You said that a table 81000x2 (I assume that 2 tables of 40000 is roughly 
equal to the same) was around 3MB - there are 5000 resorts in the world 
each with, say, 50 apartments each with 52 weeks.  Even 1% of this is 130 
000 not counting requests.  Also if we extend to vacation rentals genarlly 
then the numbers might increase dramatically.
Even if we only end up referring 1-2% of the market then this means at 
least 1000 resorts with, say, 40 potential fields in each and up to 100000 
apartments with say 40 fields in each.

I assume if we do not use the full allocation of memeory we can use for 
xprimo board anyway (this also potentially massive database).

Do you want me to buy it today?  If it is $100 now and then $50 bucks a 
month this is fine if this is what you want - does it have the XML stuff 
you wanted?  We do not need to buy any software (SQL server etc) do we - 
all of it is hosted by them?

They have a domain registration for $35 - I also want to register 
xprimo.com and xprimo.net (I like this for the board name) but we also 
need to choose a name for the B2B kinector - (I have already registered 
kinector.com/net).

I reckon something simple like WEEKBASE.NET/COM is best (week-database) - 
what do you think?  I hope it doesn't sound too much like weakbase (as in 
not strong).   The problem with week is that it sounds like weak - so 
weeklink would be a nice name except that there is an expression that if 
someone is the weak link then they will casue a disaster. WEEX.NET
XWEEX.COM/NET is available

Ok I have the answer - SEEKWEEKS.COM /NET OR SEEKWEEK.COM /NET

It's up to you - let me know and I will get the names at the same time as 
I get the domain hositng that you tell me to get.

Cristi - hope your first couple of days went well....

Martin


Martin

-----Original Message-----
From:	Adrian Dumitrascu [SMTP:adumi@army.net]
Sent:	Tuesday, April 04, 2000 3:02 PM
To:	tpdg@egroups.com
Subject:	[tpdg] good offer

http://www.crystaltech.com/hostingplans.htm - plan 3
300 MB space, 8 GB bandwidth for $50/month.


------------------------------------------------------------------------
Save up to 54% on Quest & Kelty tents, backpacks, sleeping bags and
outdoor gear.  FREE Shipping and a 30 Day Money-Back Guarantee at
screaminghotdeals.com
http://click.egroups.com/1/2716/1/_/347472/_/954849692/
------------------------------------------------------------------------

To Post a message, send it to:   tpdg@eGroups.com
To Unsubscribe, send a blank message to: tpdg-unsubscribe@eGroups.com

------------------------------------------------------------------------
Special Offer-Earn 300 Points from MyPoints.com for trying @Backup
Get automatic protection and access to your important computer files.
Install today:
http://click.egroups.com/1/2344/1/_/347472/_/954862575/
------------------------------------------------------------------------

To Post a message, send it to:   tpdg@eGroups.com
To Unsubscribe, send a blank message to: tpdg-unsubscribe@eGroups.com


From lory@infoiasi.ro Tue Apr  4 16:45:45 2000
Received: from mail.opsynet.com (kiwi.opsynet.com [207.241.173.9])
	by cedar.dcs.shef.ac.uk (8.9.3+Sun/8.9.3) with ESMTP id QAA18327
	for <c.ursu@dcs.shef.ac.uk>; Tue, 4 Apr 2000 16:45:35 +0100 (BST)
Received: from sam (ppp20.opsynet.com [207.241.173.52])
	by mail.opsynet.com (8.9.3/8.9.3) with SMTP id PAA15524
	for <c.ursu@dcs.shef.ac.uk>; Tue, 4 Apr 2000 15:45:28 GMT
Message-ID: <004201bf9e4c$dc941aa0$010de6a8@home>
From: "Aura URSU" <lory@infoiasi.ro>
To: "Cristian Ursu" <c.ursu@dcs.shef.ac.uk>
References: <00040316374307.06381@redmires> <00040415034603.12776@redmires> <002e01bf9e48$ef3c65d0$010de6a8@home> <00040416265005.12776@redmires>
Subject: Re: Am aflat niste chestii
Date: Tue, 4 Apr 2000 18:44:47 +0300
MIME-Version: 1.0
Content-Type: text/plain;
	charset="iso-8859-1"
Content-Transfer-Encoding: 7bit
X-Priority: 3
X-MSMail-Priority: Normal
X-Mailer: Microsoft Outlook Express 5.00.2919.6700
X-MimeOLE: Produced By Microsoft MimeOLE V5.00.2919.6700
Content-Length: 2385
Status: RO
X-Status: $$$$
X-UID: 0000000036

Cristi, eu cind am sunat-o, ea era la pregatire, si am inteles ca va fi
acasa  in jurul orei 8. Problema este ca a putut sa  trimita si sa citeasca
posta azi,  dar acum nu se mai poate conecta(nu am intrebat-o, dar daca se
blocheaza dupa ce este verificata parola, inseamna ca NU poate sa cieasca
posta,nu?)
Cum de umblat nu a umblat prin setari, este posibil sa fie cazut serverul
iiruc-ului?(imi dau si eu cu parerea).
Oricum, tu trimite mesajul cu ce presupui tu ca ar fi, iar eu ii voi mai da
telefon mai diseara s-o intreb daca poate sa citeaasca posta si sa-i spun
eventual ce ar putea sa incerce.
O sa-ti mai scriu in seara asta (dupa ce discut cu mama) un mesaj, iar miine
cind vei veni , il vei citi!


> Da cred ca am o idee. Nu suigur da o sa incerc.
>
> Fii atenta. Uite ce trebuie sa faca. Sun-o si spune-i ca o sa-i trimit eu
un
> e-mail cu niste lamuriri. Poate sa citeasca posta DA?
>
> Acest e-mail o sa vi-l trimit si voua in cc.
>
> Cristi
>
>
>
> On Tue, 04 Apr 2000, you wrote:
> > Da.....Bine ca mi-ai spus sa nu-mi mai fac sperante de pomana!
> > Nu aveam de unde sa stiu ca Rominia nu este in EU.Trebuie sa apara
bursele
> > Socrates, asa ca sper sa fie o bursa si acolo....(cum Cristea are
legaturi,
> > sunt ceva sanse). Mai vedem!
> > I-am dat telefon mamei si mi-a spus ca a citit mesajele noastre(chiar
mi-a
> > trimis mie mesajul dspre care ti-am spus), dar acum cind a vrut sa
trimta
> > mesaje, primeste o eroare(dupa ce este verificata parola), ceva de genul
> > "protocol configuration .......connection property ".....Adi spune ca
este
> > curios, ca totusi au reusit sa trimita un mesaj;si mama mi-a spus ca nu
a
> > facut alte modificari pe acolo(doar a scris mesajele si voia sa le
trimita).
> > DE aceea nu ne-a raspuns la mesaje. Tu ai vreo idee?
> >
> >
> > >
> > >
> > >   Bursele acelea ERPC.... nu mai stiu cum sunt pentru studentii din UK
sau
> > EU.
> > > Romania nu este in EU. Deci, este o alarma falsa.
> > >   Singura solutie este cu burse Socrate. Deci intereseaza-te la
Liliana
> > > Ibanescu de burse Socrate in Anglia.
> > >  O sa ma uit si eu pe site-uri la diferite universitati din Anglia sa
> > vedem ce
> > > putem gasi.
> > >   E bine ca ti-ai facut CV-ul. Oricum iti scriu mesajul acesta nu ca
se
> > > descurajez. A murit culoarul acesta cu bursele ERPC....  Vom mai gasi
si
> > altele
> > > eventual.
> > >
> > >  Cristi


From sentto-1561398-19-cursu=dcs.shef.ac.uk@returns.onelist.com Tue Apr  4 16:59:44 2000
Received: from fj.egroups.com (fj.egroups.com [208.50.144.72])
	by cedar.dcs.shef.ac.uk (8.9.3+Sun/8.9.3) with SMTP id QAA20096
	for <cursu@dcs.shef.ac.uk>; Tue, 4 Apr 2000 16:59:41 +0100 (BST)
X-eGroups-Return: sentto-1561398-19-cursu=dcs.shef.ac.uk@returns.onelist.com
Received: from [10.1.10.37] by fj.egroups.com with NNFMP; 04 Apr 2000 15:59:37 -0000
Received: (qmail 22121 invoked from network); 4 Apr 2000 15:59:35 -0000
Received: from unknown (10.1.10.27) by m3.onelist.org with QMQP; 4 Apr 2000 15:59:35 -0000
Received: from unknown (HELO qh.egroups.com) (10.1.2.28) by mta2 with SMTP; 4 Apr 2000 15:59:35 -0000
Received: (qmail 26753 invoked from network); 4 Apr 2000 15:59:33 -0000
Received: from cedar.dcs.shef.ac.uk (143.167.8.6) by qh.egroups.com with SMTP; 4 Apr 2000 15:59:33 -0000
Received: from redmires (redmires.dcs.shef.ac.uk [143.167.9.64]) by cedar.dcs.shef.ac.uk (8.9.3+Sun/8.9.3) with SMTP id QAA20012 for <tpdg@egroups.com>; Tue, 4 Apr 2000 16:59:28 +0100 (BST)
Organization: University of Sheffield
To: tpdg@egroups.com
X-Mailer: KMail [version 1.0.28]
References: <01BF9E64.BC092F60.mstobbs@motoractive.ro>
In-Reply-To: <01BF9E64.BC092F60.mstobbs@motoractive.ro>
Message-Id: <00040417040508.12776@redmires>
MIME-Version: 1.0
Mailing-List: list tpdg@egroups.com; contact tpdg-owner@egroups.com
Delivered-To: mailing list tpdg@egroups.com
Precedence: bulk
List-Unsubscribe: <mailto:tpdg-unsubscribe@egroups.com>
Date: Tue, 4 Apr 2000 16:58:09 +0100
X-eGroups-From: Cristian Ursu <c.ursu@dcs.shef.ac.uk>
From: Cristian Ursu <cursu>
Reply-To: tpdg@egroups.com
Subject: RE: [tpdg] good offer 
Content-Type: text/plain; charset=US-ASCII
Content-Transfer-Encoding: 7bit
Content-Length: 4159
Status: RO
X-Status: $$$$
X-UID: 0000000037

On Tue, 04 Apr 2000, you wrote:
> Can you confirm with crystaltech that site+database can be upto 300MB - in 
> your previous email from shafor they mentioned a "standard" database - we 
> just want to make sure that the crystaltech database is big enough...
> 
> You said that a table 81000x2 (I assume that 2 tables of 40000 is roughly 
> equal to the same) was around 3MB - there are 5000 resorts in the world 
> each with, say, 50 apartments each with 52 weeks.  Even 1% of this is 130 
> 000 not counting requests.  Also if we extend to vacation rentals genarlly 
> then the numbers might increase dramatically.
> Even if we only end up referring 1-2% of the market then this means at 
> least 1000 resorts with, say, 40 potential fields in each and up to 100000 
> apartments with say 40 fields in each.
> 
> I assume if we do not use the full allocation of memeory we can use for 
> xprimo board anyway (this also potentially massive database).
> 
> Do you want me to buy it today?  If it is $100 now and then $50 bucks a 
> month this is fine if this is what you want - does it have the XML stuff 
> you wanted?  We do not need to buy any software (SQL server etc) do we - 
> all of it is hosted by them?
> 

Everithing they offer should be included in their offer. We don't have to buy
any piece software....

> They have a domain registration for $35 - I also want to register 
> xprimo.com and xprimo.net (I like this for the board name) but we also 
> need to choose a name for the B2B kinector - (I have already registered 
> kinector.com/net).
> 
> I reckon something simple like WEEKBASE.NET/COM is best (week-database) - 
> what do you think?  I hope it doesn't sound too much like weakbase (as in 
> not strong).   The problem with week is that it sounds like weak - so 
> weeklink would be a nice name except that there is an expression that if 
> someone is the weak link then they will casue a disaster. WEEX.NET
> XWEEX.COM/NET is available
> 
> Ok I have the answer - SEEKWEEKS.COM /NET OR SEEKWEEK.COM /NET
> 
> It's up to you - let me know and I will get the names at the same time as 
> I get the domain hositng that you tell me to get.
> 
> Cristi - hope your first couple of days went well....

YES.Everthing went fine. I am still in the process of setting up a bank account
and other formalities.... I am also expecting a computer .... It has
to arrive in 2 weeks I think.

 I sent you an e-mail on mstobbs@motoractive.ro on 2 April.
Did you receive it?


> Martin
> 
> 
> Martin
> 
> -----Original Message-----
> From:	Adrian Dumitrascu [SMTP:adumi@army.net]
> Sent:	Tuesday, April 04, 2000 3:02 PM
> To:	tpdg@egroups.com
> Subject:	[tpdg] good offer
> 
> http://www.crystaltech.com/hostingplans.htm - plan 3
> 300 MB space, 8 GB bandwidth for $50/month.
> 
> 
> 
> ------------------------------------------------------------------------
> Save up to 54% on Quest & Kelty tents, backpacks, sleeping bags and
> outdoor gear.  FREE Shipping and a 30 Day Money-Back Guarantee at
> screaminghotdeals.com
> http://click.egroups.com/1/2716/1/_/347472/_/954849692/
> ------------------------------------------------------------------------
> 
> To Post a message, send it to:   tpdg@eGroups.com
> To Unsubscribe, send a blank message to: tpdg-unsubscribe@eGroups.com
> 
> ------------------------------------------------------------------------
> Special Offer-Earn 300 Points from MyPoints.com for trying @Backup
> Get automatic protection and access to your important computer files.
> Install today:
> http://click.egroups.com/1/2344/1/_/347472/_/954862575/
> ------------------------------------------------------------------------
> 
> To Post a message, send it to:   tpdg@eGroups.com
> To Unsubscribe, send a blank message to: tpdg-unsubscribe@eGroups.com

------------------------------------------------------------------------
Win $1000 at eGroups!
Enter "$1000 Fridays" at:
http://click.egroups.com/1/2862/1/_/347472/_/954863977/
------------------------------------------------------------------------

To Post a message, send it to:   tpdg@eGroups.com
To Unsubscribe, send a blank message to: tpdg-unsubscribe@eGroups.com


From lory@infoiasi.ro Tue Apr  4 17:21:25 2000
Received: from mail.opsynet.com (kiwi.opsynet.com [207.241.173.9])
	by cedar.dcs.shef.ac.uk (8.9.3+Sun/8.9.3) with ESMTP id RAA22531
	for <cursu@dcs.shef.ac.uk>; Tue, 4 Apr 2000 17:21:18 +0100 (BST)
Received: from sam (ppp18.opsynet.com [207.241.173.50])
	by mail.opsynet.com (8.9.3/8.9.3) with SMTP id QAA15990
	for <cursu@dcs.shef.ac.uk>; Tue, 4 Apr 2000 16:21:13 GMT
Message-ID: <002f01bf9e51$daf9b240$010de6a8@home>
From: "Aura URSU" <lory@infoiasi.ro>
To: "Cristian Ursu" <cursu@dcs.shef.ac.uk>
Subject: Legatura..
Date: Tue, 4 Apr 2000 19:19:45 +0300
MIME-Version: 1.0
Content-Type: text/plain;
	charset="iso-8859-1"
Content-Transfer-Encoding: 7bit
X-Priority: 3
X-MSMail-Priority: Normal
X-Mailer: Microsoft Outlook Express 5.00.2919.6700
X-MimeOLE: Produced By Microsoft MimeOLE V5.00.2919.6700
Content-Length: 473
Status: RO
X-Status: $$$$
X-UID: 0000000038

Mama mi-a spus la telefon ca a citit mesajele trimise si de mine si de tine.
Ea ne-a compus un raspuns, iar cind sa ni le trimita, ii dadea eroare. Nu
stiu daca ii da eroare inainte sau dupa ce da ea F7.
Urmeaza sa-i dau un telefon(dar dupa 9 ) in seara asta, sa aflu mai multe
amanunte (voi afla si textul corect al erorii)  si o sa-i spun sa faca si ce
mi-ai zis tu. Alte noutati le vei mai primi miine pe tema asta(tu nu mai
stai pina atunci) ...Pe miine!
Te pupam,A&A


From sentto-1561398-20-cursu=dcs.shef.ac.uk@returns.onelist.com Tue Apr  4 17:40:33 2000
Received: from ml.egroups.com (ml.egroups.com [208.50.144.77])
	by cedar.dcs.shef.ac.uk (8.9.3+Sun/8.9.3) with SMTP id RAA24937
	for <cursu@dcs.shef.ac.uk>; Tue, 4 Apr 2000 17:40:17 +0100 (BST)
X-eGroups-Return: sentto-1561398-20-cursu=dcs.shef.ac.uk@returns.onelist.com
Received: from [10.1.10.35] by ml.egroups.com with NNFMP; 04 Apr 2000 17:40:04 -0000
Received: (qmail 29929 invoked from network); 4 Apr 2000 16:40:03 -0000
Received: from unknown (10.1.10.26) by m1.onelist.org with QMQP; 4 Apr 2000 16:40:03 -0000
Received: from unknown (HELO qg.egroups.com) (10.1.2.27) by mta1 with SMTP; 4 Apr 2000 16:40:03 -0000
Received: (qmail 22353 invoked from network); 4 Apr 2000 16:40:01 -0000
Received: from kiwi.opsynet.com (HELO mail.opsynet.com) (207.241.173.9) by qg.egroups.com with SMTP; 4 Apr 2000 16:40:01 -0000
Received: from sam (ppp07.opsynet.com [207.241.173.39]) by mail.opsynet.com (8.9.3/8.9.3) with SMTP id QAA16261 for <tpdg@egroups.com>; Tue, 4 Apr 2000 16:39:56 GMT
Message-ID: <005501bf9e54$786f1310$010de6a8@home>
To: <tpdg@egroups.com>
References: <01BF9E64.BC092F60.mstobbs@motoractive.ro>
X-Priority: 3
X-MSMail-Priority: Normal
X-Mailer: Microsoft Outlook Express 5.00.2919.6700
X-MimeOLE: Produced By Microsoft MimeOLE V5.00.2919.6700
MIME-Version: 1.0
Mailing-List: list tpdg@egroups.com; contact tpdg-owner@egroups.com
Delivered-To: mailing list tpdg@egroups.com
Precedence: bulk
List-Unsubscribe: <mailto:tpdg-unsubscribe@egroups.com>
Date: Tue, 4 Apr 2000 19:40:21 +0300
X-eGroups-From: "Adrian Dumitrascu" <adumi@army.net>
From: "Adrian Dumitrascu" <adumi@army.net>
Reply-To: tpdg@egroups.com
Subject: Re: [tpdg] good offer   
Content-Type: text/plain; charset=US-ASCII
Content-Transfer-Encoding: 7bit
Content-Length: 694
Status: RO
X-Status: $$$$
X-UID: 0000000039

Martin, I'll make some more tests to see how much space do we need. I'm
afraid that we migh need a dedicated server (not necessarily now, at the
begining). But give me a couple of hours (3-4) to finish the tests ...


------------------------------------------------------------------------
Special Offer-Earn 300 Points from MyPoints.com for trying @Backup
Get automatic protection and access to your important computer files.
Install today:
http://click.egroups.com/1/2344/1/_/347472/_/954866404/
------------------------------------------------------------------------

To Post a message, send it to:   tpdg@eGroups.com
To Unsubscribe, send a blank message to: tpdg-unsubscribe@eGroups.com


From lory@infoiasi.ro Tue Apr  4 20:12:31 2000
Received: from mail.opsynet.com (kiwi.opsynet.com [207.241.173.9])
	by cedar.dcs.shef.ac.uk (8.9.3+Sun/8.9.3) with ESMTP id UAA02727
	for <cursu@dcs.shef.ac.uk>; Tue, 4 Apr 2000 20:12:20 +0100 (BST)
Received: from sam (ppp18.opsynet.com [207.241.173.50])
	by mail.opsynet.com (8.9.3/8.9.3) with SMTP id TAA17463
	for <cursu@dcs.shef.ac.uk>; Tue, 4 Apr 2000 19:12:15 GMT
Message-ID: <008001bf9e69$c08883b0$010de6a8@home>
From: "Aura URSU" <lory@infoiasi.ro>
To: "Cristian Ursu" <cursu@dcs.shef.ac.uk>
Subject: Vesti de acasa...
Date: Tue, 4 Apr 2000 22:10:10 +0300
MIME-Version: 1.0
Content-Type: text/plain;
	charset="iso-8859-1"
Content-Transfer-Encoding: 7bit
X-Priority: 3
X-MSMail-Priority: Normal
X-Mailer: Microsoft Outlook Express 5.00.2919.6700
X-MimeOLE: Produced By Microsoft MimeOLE V5.00.2919.6700
Content-Length: 2285
Status: RO
X-Status: $$$$
X-UID: 0000000040

Am vorbit cu mama chiar acum.Nu poate nici sa trimita, nici sa primeasca
posta.  Am facut ce mi-ai scris tu, dar se pare(nu stiu cum, nu pot sa-mi
explic) ca nu mai sunt numerele acelea care reprezinta adresa de IP....
La Dial-up Netowrking, Configuration,TCP/IP,...unde scrie Unable DNS sau
Disable DNS sunt doar niste spatii goale cu niste puncte intre ele. Este
tare ciudat pentru ca eu am primit un mesaj azi de acasa, iar mama a reusit
sa citeasca posta trimisa de noi. Ea spune ca nu a umblat pe acolo, deci
intr-un fel s-au dezactivat(cum??) Mesajul de eroare pe care il
primeste(dupa ce apasa F7) este ceva de genul: "Protocol not configure.
Please check you Dial-up Network. Unable to estabilish connection...Please
make sure that your connection are configurated propriety! "
Eu nu stiu acele numere, i-am sfatuit sa vorbeasca cu cineva de la iiruc si
sa vina sa le scrie ei. Oricum, ele au fost azi, din moment ce mama a putut
sa trimita si sa citeasca posta, dar cum au disparut?!!? Cam asta este, ei
spera ca miine sa rezolve si problema asta.
Cam asta este:
Hai sa-ti spun pe scurt  ce s-a intimplat la Nikita.
Madeline si-a pus in cap sa-i desparta pe ei (Michael si N) cu orice pret.
I-a spus Nihkitei sa se desparta de  M pentru ca au incalcat nu stiu ce
directiva( la inceput a aratat o misiune in care Michael a schimbat
planurile in timp ce se desfasura misiunea, ca sa se duca si sa o protejeze
pe Nichita...)
Bineinteles ca Nichita nu a fost de acord, asa ca comandantul si Madeline au
trecut la masuri represive: l-au retrogradat pe Michael, l-au dat afara din
birou , asa incit el ajunsese ultimul om din echipa. Nu mai avea nici PAD de
ala, el trebuia sa se ocupe sa le stearga bocancii la astia(exagerez eu....)
Tipul care il inlocuia pe M (care conducea acuma misiunile) nu era asa de
bun ca el si ei pierdeau oameni in misiuni. M era din ce in ce mai nervos,
asa incit Nichita este de acord sa renunte la M. Acesta accepta  si se duce
la comandat si-i spune ca au hotarit sa nu se mai intilneasca (camerele lor
erau supravegheate) . Se termina asa: M se duce la Nikita si din pragul usii
ii spune :"am venit sa-ti spun ceva important ....sa stii ca nu s-a
terminat".
Este fain, nu?Cum va reusi sa ii pacaleasca pe astia, in episodul
urmator..........
Aura


From sentto-1561398-21-cursu=dcs.shef.ac.uk@returns.onelist.com Tue Apr  4 21:14:11 2000
Received: from ej.egroups.com (ej.egroups.com [208.50.144.75])
	by cedar.dcs.shef.ac.uk (8.9.3+Sun/8.9.3) with SMTP id VAA04171
	for <cursu@dcs.shef.ac.uk>; Tue, 4 Apr 2000 21:14:08 +0100 (BST)
X-eGroups-Return: sentto-1561398-21-cursu=dcs.shef.ac.uk@returns.onelist.com
Received: from [10.1.10.38] by ej.egroups.com with NNFMP; 04 Apr 2000 20:14:07 -0000
Received: (qmail 19841 invoked from network); 4 Apr 2000 20:14:05 -0000
Received: from unknown (10.1.10.27) by m4.onelist.org with QMQP; 4 Apr 2000 20:14:05 -0000
Received: from unknown (HELO qh.egroups.com) (10.1.2.28) by mta2 with SMTP; 4 Apr 2000 20:14:04 -0000
Received: (qmail 21670 invoked from network); 4 Apr 2000 20:14:03 -0000
Received: from kiwi.opsynet.com (HELO mail.opsynet.com) (207.241.173.9) by qh.egroups.com with SMTP; 4 Apr 2000 20:14:03 -0000
Received: from sam (ppp08.opsynet.com [207.241.173.40]) by mail.opsynet.com (8.9.3/8.9.3) with SMTP id UAA17639 for <tpdg@egroups.com>; Tue, 4 Apr 2000 20:13:53 GMT
Message-ID: <008b01bf9e72$5d0d3430$010de6a8@home>
To: <tpdg@egroups.com>
X-Priority: 3
X-MSMail-Priority: Normal
X-Mailer: Microsoft Outlook Express 5.00.2919.6700
X-MimeOLE: Produced By Microsoft MimeOLE V5.00.2919.6700
MIME-Version: 1.0
Mailing-List: list tpdg@egroups.com; contact tpdg-owner@egroups.com
Delivered-To: mailing list tpdg@egroups.com
Precedence: bulk
List-Unsubscribe: <mailto:tpdg-unsubscribe@egroups.com>
Date: Tue, 4 Apr 2000 23:14:18 +0300
X-eGroups-From: "Adrian Dumitrascu" <adumi@army.net>
From: "Adrian Dumitrascu" <adumi@army.net>
Reply-To: tpdg@egroups.com
Subject: [tpdg] Fw: database space 
Content-Type: text/plain; charset=US-ASCII
Content-Transfer-Encoding: 7bit
Content-Length: 1474
Status: RO
X-Status: $$$$
X-UID: 0000000041

100 MB for $5 - cool ! I'm still working on tests; anyway, I'll send you the
results this evening / night.

----- Original Message -----
From: "Support" <support@crystaltech.com>
To: "Adrian Dumitrascu" <adumi@army.net>
Sent: Tuesday, April 04, 2000 8:05 PM
Subject: RE: database space


> Yes the database space can be any part of that 300mb.  Every 100 megs of
> space is $5.
>
> You can use both.
>
> We ask you to move to the next plan if you consistently go over.
>
> Tim Uzzanti
> CrystalTech
> www.crystaltech.com
>
> -----Original Message-----
> From: Adrian Dumitrascu [mailto:adumi@army.net]
> Sent: Tuesday, April 04, 2000 9:36 AM
> To: support@crystaltech.com
> Subject: database space
>
>
> Hi !
> I represent a young company that wants to put up its site and I found your
> web hosting offer.
>
> Can you please answer to my questions about the hosting plan III ($50 /
> month) :
>  - the database space is included in the 300 MB ? How much is the extra
> space ?
>  - can we use JScript in ASP ?
>  - how much is the extra bandwidth ?
>
>


------------------------------------------------------------------------
Save up to 57% on Electronics!
Find incredible deals on overstocked items with Free shipping!
http://click.egroups.com/1/2710/1/_/347472/_/954879246/
------------------------------------------------------------------------

To Post a message, send it to:   tpdg@eGroups.com
To Unsubscribe, send a blank message to: tpdg-unsubscribe@eGroups.com


From sentto-1561398-22-cursu=dcs.shef.ac.uk@returns.onelist.com Wed Apr  5 01:36:10 2000
Received: from c9.egroups.com (c9.egroups.com [207.138.41.187])
	by cedar.dcs.shef.ac.uk (8.9.3+Sun/8.9.3) with SMTP id BAA10211
	for <cursu@dcs.shef.ac.uk>; Wed, 5 Apr 2000 01:36:08 +0100 (BST)
X-eGroups-Return: sentto-1561398-22-cursu=dcs.shef.ac.uk@returns.onelist.com
Received: from [10.1.10.36] by c9.egroups.com with NNFMP; 05 Apr 2000 00:36:03 -0000
Received: (qmail 6123 invoked from network); 5 Apr 2000 00:36:01 -0000
Received: from unknown (10.1.10.26) by m2.onelist.org with QMQP; 5 Apr 2000 00:36:01 -0000
Received: from unknown (HELO q8.egroups.com) (10.1.2.31) by mta1 with SMTP; 5 Apr 2000 00:36:01 -0000
Received: (qmail 19642 invoked from network); 5 Apr 2000 00:35:59 -0000
Received: from kiwi.opsynet.com (HELO mail.opsynet.com) (207.241.173.9) by mx3.egroups.com with SMTP; 5 Apr 2000 00:35:59 -0000
Received: from sam (ppp16.opsynet.com [207.241.173.48]) by mail.opsynet.com (8.9.3/8.9.3) with SMTP id AAA18829 for <tpdg@egroups.com>; Wed, 5 Apr 2000 00:35:50 GMT
Message-ID: <00ab01bf9e96$f58b18c0$010de6a8@home>
To: <tpdg@egroups.com>
X-Priority: 3
X-MSMail-Priority: Normal
X-Mailer: Microsoft Outlook Express 5.00.2919.6700
X-MimeOLE: Produced By Microsoft MimeOLE V5.00.2919.6700
MIME-Version: 1.0
Mailing-List: list tpdg@egroups.com; contact tpdg-owner@egroups.com
Delivered-To: mailing list tpdg@egroups.com
Precedence: bulk
List-Unsubscribe: <mailto:tpdg-unsubscribe@egroups.com>
Date: Wed, 5 Apr 2000 03:36:16 +0300
X-eGroups-From: "Adrian Dumitrascu" <adumi@army.net>
From: "Adrian Dumitrascu" <adumi@army.net>
Reply-To: tpdg@egroups.com
Subject: [tpdg] tests 
Content-Type: text/plain; charset=US-ASCII
Content-Transfer-Encoding: 7bit
Content-Length: 1330
Status: RO
X-Status: $$$$
X-UID: 0000000042

100 resorts + 3.000 timeshares ... 5MB
200 resorts + 6.000 timeshares ... 8 MB

Each resort has 4 amenities and a small comment of 20 characters.
Each unit posted has 4 facilities declared.

I'll let the computer to generate more timeshares (hope to have 3.000 in the
morning - works pretty slow, maybe my SQL Server has something....).

About the names : I like "weex.net" (or "weex.com"). Why can't we use the
"kinector" ? Do you want to make the kinector the repository for the tools
(tools for timeshares and later for cars etc.) ?

About the provider : http://www.crystaltech.com/hostingplans.htm seems the
best. Let's buy it (plan III - $50 / month). If later we'll need more space
and speed we'll upgrade to a dedicated server
(http://www.crystaltech.com/dedicatedservers.htm - PIII at 550MHz with 256
MB RAM + 8 GB bandwidht for 400 $/month).


------------------------------------------------------------------------
Special Offer-Earn 300 Points from MyPoints.com for trying @Backup
Get automatic protection and access to your important computer files.
Install today:
http://click.egroups.com/1/2344/1/_/347472/_/954894962/
------------------------------------------------------------------------

To Post a message, send it to:   tpdg@eGroups.com
To Unsubscribe, send a blank message to: tpdg-unsubscribe@eGroups.com


From zdtips@zdtips.com Wed Apr  5 02:44:57 2000
Received: from fenrir.info.uaic.ro (fenrir.info.uaic.ro [193.231.30.197])
	by cedar.dcs.shef.ac.uk (8.9.3+Sun/8.9.3) with ESMTP id CAA11498
	for <cursu@dcs.shef.ac.uk>; Wed, 5 Apr 2000 02:44:49 +0100 (BST)
From: zdtips@zdtips.com
Received: from thor.infoiasi.ro (IDENT:root@thor [193.231.30.225])
	by fenrir.info.uaic.ro (8.9.3/8.9.3) with ESMTP id EAA23597
	for <cursu@fenrir.info.uaic.ro>; Wed, 5 Apr 2000 04:43:55 +0300
Received: from zdtips.com (zdtips.com [204.255.225.34])
	by thor.infoiasi.ro (8.9.3/8.9.3) with ESMTP id EAA25655
	for <cursu@infoiasi.ro>; Wed, 5 Apr 2000 04:45:22 +0300
Received: from zdtips (helo=localhost)
	by zdtips.com with local-smtp (Exim 2.05 #1)
	id 12cE5d-0002ab-00; Mon, 3 Apr 2000 17:08:53 -0400
Received: by mail.zdtips.com (ZDTips_Mailer v1.5); Mon, 3 Apr 2000 17:08:47 -0400
Subject: W2KTips: Automatic configuration of Internet connections
To: w2ktips@zdtips.com
Message-ID: <bulk.9847.20000403170847@mail.zdtips.com>
Date: Mon, 3 Apr 2000 17:08:53 -0400
Content-Length: 3510
Status: RO
X-Status: $$$$
X-UID: 0000000043

ZD Tips, your #1 source for software tips and techniques, brings
you another useful tip for Microsoft Windows 2000.

*******************************************************************
A WORD FROM OUR SPONSOR

Free Windows 2000 Training - Learn everything you need to know
about Windows 2000 plus much, much more at Windows 2000 U!
http://www.2000training.com/  The destination for Windows 2000
education and training.  Whether you're a first-time business user
or an IT Professional preparing for the MCSE certification,
Windows 2000 U has the tools you need to get the job done and get
the most out of your Windows 2000 investment.

http://www.2000training.com/

*******************************************************************
AND NOW ON WITH THE TIP

Automatic configuration of Internet connections in Windows 2000

One of the new features in Windows 2000 is that Internet Explorer
now has the ability to automatically detect proxy servers or
shared Internet connections for connecting to the Internet.
You configure your computer's automatic Internet connection
settings by opening Internet Explorer and choosing Tools |
Internet Options. Select the Connections tab and then click
LAN Settings. Check Automatically Detect Settings, and then
click OK twice.

*******************************************************************
TRY US FREE!

If you like this tip, you'll love ZD Journals' Exploring Windows NT.
For a FREE issue of Exploring Windows NT,  visit

https://secure.zdjournals.com/ewn/cbvw79.htm

Each issue of Exploring Windows NT gives you advanced solutions
so you can make Windows NT run smoother, faster, safer, and smarter
for business. Exploring Windows NT gives you clear, concise, and
practical articles guaranteed to save you time and money. Free issue
offer valid in United States only.

*******************************************************************
NEED TO KNOW MORE?

Visit http://www.zdjournals.com/ewn to see what's new in this
month's issue of Exploring Windows NT.

*******************************************************************
The best IT tips from 7 Different ZDJ Publications

This CD is packed with the best from our Inside
Netware, Exploring Oracle, Inside Solaris, SQL Server Solutions,
Windows Professional, and Windows NT Professional journals.
The Best of ZD Journals' IT Professional Department Tips,
Techniques, and FAQ Links is the fastest and easiest reference
tool available.

You'll find Hundreds of STEP-BY-STEP tips, techniques, and CODE
files guaranteed to save you time and money. Order today to save 33%
of the list price.

https://secure.zdjournals.com/4006/cdb2001.htm

*******************************************************************
GOT A TIP? SUBMIT IT!

Do you have a shortcut or technique that's tip worthy? If so, send
it to ewn@zdjournals.com.

If we use your submission, we'll include your name and email or Web
address, along with the tip.

*******************************************************************
TIP SUBSCRIPTION SERVICES

You can unsubscribe from a particular tip (or tips) list at
http://www.zdjournals.com/zdtips/unsub

This weekly tip is delivered to you as a free service from ZD Tips.
http://www.zdjournals.com/zdtips

*******************************************************************
ZD Tips (TM) is a trademark of Ziff-Davis Inc. Copyright (C) 2000 
Ziff-Davis Inc. All rights reserved. Reproduction in whole or in part,
in any form or medium, without express written permission of Ziff-Davis
is prohibited.

From hoana@infoiasi.ro Wed Apr  5 08:02:14 2000
Received: from fenrir.info.uaic.ro (fenrir.info.uaic.ro [193.231.30.197])
	by cedar.dcs.shef.ac.uk (8.9.3+Sun/8.9.3) with ESMTP id IAA16114
	for <c.ursu@dcs.shef.ac.uk>; Wed, 5 Apr 2000 08:02:09 +0100 (BST)
Received: from localhost (hoana@localhost)
	by fenrir.info.uaic.ro (8.9.3/8.9.3) with ESMTP id KAA03590
	for <c.ursu@dcs.shef.ac.uk>; Wed, 5 Apr 2000 10:00:59 +0300
X-Authentication-Warning: fenrir.info.uaic.ro: hoana owned process doing -bs
Date: Wed, 5 Apr 2000 10:00:59 +0300 (EEST)
From: HAMZA Roxana Oana <hoana@infoiasi.ro>
X-Sender: hoana@fenrir.info.uaic.ro
To: Cristian Ursu <c.ursu@dcs.shef.ac.uk>
Subject: Re: Salut.
In-Reply-To: <00040316335106.06381@redmires>
Message-ID: <Pine.LNX.4.10.10004050953410.1796-100000@fenrir.info.uaic.ro>
MIME-Version: 1.0
Content-Type: TEXT/PLAIN; charset=US-ASCII
Content-Length: 418
Status: RO
X-Status: $$$$
X-UID: 0000000044

Salut!
Cum te simti? Valy este bucuros ca mai este un roman pe acolo?
>   In citeva zile o sa-mi aduca si mie un computer si voi putea sa-l setez cum
> doresc.
Iti aduc calculator nou? Probabil unul performant.
>   Pe aici ploua si chiar lapoviteaza (daca poti sa crezi asta). Sper sa se faca
> mai cald. Pe acolo cum e vremea.
La noi este frumos. Este cald si uneori innourat.
Sa-mi povestesti cum sunt colegii.
  O


From sentto-1561398-23-cursu=dcs.shef.ac.uk@returns.onelist.com Wed Apr  5 08:03:38 2000
Received: from hi.egroups.com (hi.egroups.com [208.50.144.89])
	by cedar.dcs.shef.ac.uk (8.9.3+Sun/8.9.3) with SMTP id IAA16151
	for <cursu@dcs.shef.ac.uk>; Wed, 5 Apr 2000 08:03:37 +0100 (BST)
X-eGroups-Return: sentto-1561398-23-cursu=dcs.shef.ac.uk@returns.onelist.com
Received: from [10.1.10.35] by hi.egroups.com with NNFMP; 05 Apr 2000 07:03:36 -0000
Received: (qmail 2763 invoked from network); 5 Apr 2000 07:03:35 -0000
Received: from unknown (10.1.10.27) by m1.onelist.org with QMQP; 5 Apr 2000 07:03:35 -0000
Received: from unknown (HELO qh.egroups.com) (10.1.2.28) by mta2 with SMTP; 5 Apr 2000 07:03:35 -0000
Received: (qmail 23161 invoked from network); 5 Apr 2000 07:03:33 -0000
Received: from relay.logicnet.ro (193.226.80.252) by qh.egroups.com with SMTP; 5 Apr 2000 07:03:33 -0000
Received: from mstobbs (dial47-as1.logicnet.ro [193.254.47.110] (may be forged)) by relay.logicnet.ro (8.9.3/8.9.3) with SMTP id KAA10915 for <tpdg@egroups.com>; Wed, 5 Apr 2000 10:03:52 +0300
Received: by localhost with Microsoft MAPI; Wed, 5 Apr 2000 10:04:36 +0300
Message-ID: <01BF9EE6.595D0BC0.mstobbs@motoractive.ro>
To: "'tpdg@egroups.com'" <tpdg@egroups.com>
Organization: Motoractive SA
X-Mailer: Microsoft Internet E-mail/MAPI - 8.0.0.4211
MIME-Version: 1.0
Mailing-List: list tpdg@egroups.com; contact tpdg-owner@egroups.com
Delivered-To: mailing list tpdg@egroups.com
Precedence: bulk
List-Unsubscribe: <mailto:tpdg-unsubscribe@egroups.com>
Date: Wed, 5 Apr 2000 09:29:41 +0300
X-eGroups-From: Martin Stobbs <mstobbs@motoractive.ro>
From: Martin Stobbs <mstobbs@motoractive.ro>
Reply-To: tpdg@egroups.com
Subject: RE: [tpdg] Fw: database space  
Content-Type: text/plain; charset=US-ASCII
Content-Transfer-Encoding: 7bit
Content-Length: 2074
Status: RO
X-Status: $$$$
X-UID: 0000000045

I assume this is $5 per month.

-----Original Message-----
From:	Adrian Dumitrascu [SMTP:adumi@army.net]
Sent:	Tuesday, April 04, 2000 11:14 PM
To:	tpdg@egroups.com
Subject:	[tpdg] Fw: database space

100 MB for $5 - cool ! I'm still working on tests; anyway, I'll send you 
the
results this evening / night.

----- Original Message -----
From: "Support" <support@crystaltech.com>
To: "Adrian Dumitrascu" <adumi@army.net>
Sent: Tuesday, April 04, 2000 8:05 PM
Subject: RE: database space


> Yes the database space can be any part of that 300mb.  Every 100 megs of
> space is $5.
>
> You can use both.
>
> We ask you to move to the next plan if you consistently go over.
>
> Tim Uzzanti
> CrystalTech
> www.crystaltech.com
>
> -----Original Message-----
> From: Adrian Dumitrascu [mailto:adumi@army.net]
> Sent: Tuesday, April 04, 2000 9:36 AM
> To: support@crystaltech.com
> Subject: database space
>
>
> Hi !
> I represent a young company that wants to put up its site and I found 
your
> web hosting offer.
>
> Can you please answer to my questions about the hosting plan III ($50 /
> month) :
>  - the database space is included in the 300 MB ? How much is the extra
> space ?
>  - can we use JScript in ASP ?
>  - how much is the extra bandwidth ?
>
>


------------------------------------------------------------------------
Save up to 57% on Electronics!
Find incredible deals on overstocked items with Free shipping!
http://click.egroups.com/1/2710/1/_/347472/_/954879246/
------------------------------------------------------------------------

To Post a message, send it to:   tpdg@eGroups.com
To Unsubscribe, send a blank message to: tpdg-unsubscribe@eGroups.com

------------------------------------------------------------------------
72% off on Name brand Watches!
Come and buy today and get free shipping!
http://click.egroups.com/1/2712/1/_/347472/_/954918216/
------------------------------------------------------------------------

To Post a message, send it to:   tpdg@eGroups.com
To Unsubscribe, send a blank message to: tpdg-unsubscribe@eGroups.com


From mstobbs@motoractive.ro Wed Apr  5 08:03:39 2000
Received: from relay.logicnet.ro (relay.logicnet.ro [193.226.80.252])
	by cedar.dcs.shef.ac.uk (8.9.3+Sun/8.9.3) with ESMTP id IAA16152
	for <cursu@dcs.shef.ac.uk>; Wed, 5 Apr 2000 08:03:37 +0100 (BST)
Received: from mstobbs (dial47-as1.logicnet.ro [193.254.47.110] (may be forged))
	by relay.logicnet.ro (8.9.3/8.9.3) with SMTP id KAA10909
	for <cursu@dcs.shef.ac.uk>; Wed, 5 Apr 2000 10:03:48 +0300
Received: by localhost with Microsoft MAPI; Wed, 5 Apr 2000 10:04:32 +0300
Message-ID: <01BF9EE6.56F00360.mstobbs@motoractive.ro>
From: Martin Stobbs <mstobbs@motoractive.ro>
Reply-To: "mstobbs@motoractive.ro" <mstobbs@motoractive.ro>
To: "'cursu@dcs.shef.ac.uk'" <cursu@dcs.shef.ac.uk>
Subject: hi
Date: Wed, 5 Apr 2000 09:28:50 +0300
Organization: Motoractive SA
X-Mailer: Microsoft Internet E-mail/MAPI - 8.0.0.4211
MIME-Version: 1.0
Content-Type: text/plain; charset="us-ascii"
Content-Transfer-Encoding: 7bit
Content-Length: 340
Status: RO
X-Status: $$$$
X-UID: 0000000046

yes I received your email
Martin

MOTORACTIVE SA is a member of an international group dedicated to 
providing leasing solutions for car fleets and commercial vehicles in 
Romania.

Motoractive SA,
Str G-ral E. Brosteanu nr 23, Sector 1,
71148, Bucharest, ROMANIA
Tel:  +40 (0)1 211 7085
Fax:  +40 (0)1 211 8790
Mobile:  +40 (0)92 304 740


From sentto-1561398-24-cursu=dcs.shef.ac.uk@returns.onelist.com Wed Apr  5 08:03:41 2000
Received: from hj.egroups.com (hj.egroups.com [208.50.144.90])
	by cedar.dcs.shef.ac.uk (8.9.3+Sun/8.9.3) with SMTP id IAA16162
	for <cursu@dcs.shef.ac.uk>; Wed, 5 Apr 2000 08:03:40 +0100 (BST)
X-eGroups-Return: sentto-1561398-24-cursu=dcs.shef.ac.uk@returns.onelist.com
Received: from [10.1.10.38] by hj.egroups.com with NNFMP; 05 Apr 2000 07:03:39 -0000
Received: (qmail 13324 invoked from network); 5 Apr 2000 07:03:37 -0000
Received: from unknown (10.1.10.26) by m4.onelist.org with QMQP; 5 Apr 2000 07:03:37 -0000
Received: from unknown (HELO qg.egroups.com) (10.1.2.27) by mta1 with SMTP; 5 Apr 2000 07:03:37 -0000
Received: (qmail 16580 invoked from network); 5 Apr 2000 07:03:36 -0000
Received: from relay.logicnet.ro (193.226.80.252) by qg.egroups.com with SMTP; 5 Apr 2000 07:03:36 -0000
Received: from mstobbs (dial47-as1.logicnet.ro [193.254.47.110] (may be forged)) by relay.logicnet.ro (8.9.3/8.9.3) with SMTP id KAA10921 for <tpdg@egroups.com>; Wed, 5 Apr 2000 10:03:55 +0300
Received: by localhost with Microsoft MAPI; Wed, 5 Apr 2000 10:04:39 +0300
Message-ID: <01BF9EE6.5B29DC80.mstobbs@motoractive.ro>
To: "'tpdg@egroups.com'" <tpdg@egroups.com>
Organization: Motoractive SA
X-Mailer: Microsoft Internet E-mail/MAPI - 8.0.0.4211
MIME-Version: 1.0
Mailing-List: list tpdg@egroups.com; contact tpdg-owner@egroups.com
Delivered-To: mailing list tpdg@egroups.com
Precedence: bulk
List-Unsubscribe: <mailto:tpdg-unsubscribe@egroups.com>
Date: Wed, 5 Apr 2000 09:42:46 +0300
X-eGroups-From: Martin Stobbs <mstobbs@motoractive.ro>
From: Martin Stobbs <mstobbs@motoractive.ro>
Reply-To: tpdg@egroups.com
Subject: RE: [tpdg] tests  
Content-Type: text/plain; charset=US-ASCII
Content-Transfer-Encoding: 7bit
Content-Length: 2521
Status: RO
X-Status: $$$$
X-UID: 0000000047

I thought in terms of product names:

kinector - for the referral clearing house and associate system - we can 
then use it for real estate etc - if we do a timeshare site then we do not 
necessarily have to give the technology away
xprimo (?) - bulletin board

seekweeks for the timeshare kinector (or we could use timekinector.com / 
housekinector / carkinector but I think these are a bit long)

weex.com is a oil/gas exchange company so I thought weex.net might be 
confusing...

I will buy the domain site this morning - if I have questions on the 
application forms I will emial - can you respond quickly...

Martin

-----Original Message-----
From:	Adrian Dumitrascu [SMTP:adumi@army.net]
Sent:	Wednesday, April 05, 2000 3:36 AM
To:	tpdg@egroups.com
Subject:	[tpdg] tests

100 resorts + 3.000 timeshares ... 5MB
200 resorts + 6.000 timeshares ... 8 MB

Each resort has 4 amenities and a small comment of 20 characters.
Each unit posted has 4 facilities declared.

I'll let the computer to generate more timeshares (hope to have 3.000 in 
the
morning - works pretty slow, maybe my SQL Server has something....).

About the names : I like "weex.net" (or "weex.com"). Why can't we use the
"kinector" ? Do you want to make the kinector the repository for the tools
(tools for timeshares and later for cars etc.) ?

About the provider : http://www.crystaltech.com/hostingplans.htm seems the
best. Let's buy it (plan III - $50 / month). If later we'll need more 
space
and speed we'll upgrade to a dedicated server
(http://www.crystaltech.com/dedicatedservers.htm - PIII at 550MHz with 256
MB RAM + 8 GB bandwidht for 400 $/month).


------------------------------------------------------------------------
Special Offer-Earn 300 Points from MyPoints.com for trying @Backup
Get automatic protection and access to your important computer files.
Install today:
http://click.egroups.com/1/2344/1/_/347472/_/954894962/
------------------------------------------------------------------------

To Post a message, send it to:   tpdg@eGroups.com
To Unsubscribe, send a blank message to: tpdg-unsubscribe@eGroups.com

------------------------------------------------------------------------
Save 75% on Products!
Find incredible deals on overstocked items with Free shipping!
http://click.egroups.com/1/2711/1/_/347472/_/954918218/
------------------------------------------------------------------------

To Post a message, send it to:   tpdg@eGroups.com
To Unsubscribe, send a blank message to: tpdg-unsubscribe@eGroups.com


From sentto-1561398-25-cursu=dcs.shef.ac.uk@returns.onelist.com Wed Apr  5 08:09:57 2000
Received: from hi.egroups.com (hi.egroups.com [208.50.144.89])
	by cedar.dcs.shef.ac.uk (8.9.3+Sun/8.9.3) with SMTP id IAA16276
	for <cursu@dcs.shef.ac.uk>; Wed, 5 Apr 2000 08:09:56 +0100 (BST)
X-eGroups-Return: sentto-1561398-25-cursu=dcs.shef.ac.uk@returns.onelist.com
Received: from [10.1.10.35] by hi.egroups.com with NNFMP; 05 Apr 2000 07:09:55 -0000
Received: (qmail 19353 invoked from network); 5 Apr 2000 07:09:54 -0000
Received: from unknown (10.1.10.27) by m1.onelist.org with QMQP; 5 Apr 2000 07:09:54 -0000
Received: from unknown (HELO qh.egroups.com) (10.1.2.28) by mta2 with SMTP; 5 Apr 2000 07:09:54 -0000
Received: (qmail 28121 invoked from network); 5 Apr 2000 07:09:49 -0000
Received: from kiwi.opsynet.com (HELO mail.opsynet.com) (207.241.173.9) by qh.egroups.com with SMTP; 5 Apr 2000 07:09:49 -0000
Received: from sam (ppp08.opsynet.com [207.241.173.40]) by mail.opsynet.com (8.9.3/8.9.3) with SMTP id HAA20810 for <tpdg@egroups.com>; Wed, 5 Apr 2000 07:09:42 GMT
Message-ID: <001301bf9ecd$fb692700$010de6a8@home>
To: <tpdg@egroups.com>
References: <01BF9EE6.5B29DC80.mstobbs@motoractive.ro>
X-Priority: 3
X-MSMail-Priority: Normal
X-Mailer: Microsoft Outlook Express 5.00.2919.6700
X-MimeOLE: Produced By Microsoft MimeOLE V5.00.2919.6700
MIME-Version: 1.0
Mailing-List: list tpdg@egroups.com; contact tpdg-owner@egroups.com
Delivered-To: mailing list tpdg@egroups.com
Precedence: bulk
List-Unsubscribe: <mailto:tpdg-unsubscribe@egroups.com>
Date: Wed, 5 Apr 2000 10:10:08 +0300
X-eGroups-From: "Adrian Dumitrascu" <adumi@army.net>
From: "Adrian Dumitrascu" <adumi@army.net>
Reply-To: tpdg@egroups.com
Subject: Re: [tpdg] tests   
Content-Type: text/plain; charset=US-ASCII
Content-Transfer-Encoding: 7bit
Content-Length: 1187
Status: RO
X-Status: $$$$
X-UID: 0000000048

> I thought in terms of product names:
>
> kinector - for the referral clearing house and associate system - we can
> then use it for real estate etc - if we do a timeshare site then we do not
> necessarily have to give the technology away
> xprimo (?) - bulletin board

"xprimo" or "xforum"; I like both; you ?


>
> seekweeks for the timeshare kinector (or we could use timekinector.com /
> housekinector / carkinector but I think these are a bit long)
>
> weex.com is a oil/gas exchange company so I thought weex.net might be
> confusing...
>
> I will buy the domain site this morning - if I have questions on the
> application forms I will emial - can you respond quickly...

Yes, I'll respond quicly.


>
> Martin


------------------------------------------------------------------------
@Backup- Protect and Access your data any time, any where on the net.
Try @Backup FREE and recieve 300 points from mypoints.com Install now:
http://click.egroups.com/1/2345/1/_/347472/_/954918595/
------------------------------------------------------------------------

To Post a message, send it to:   tpdg@eGroups.com
To Unsubscribe, send a blank message to: tpdg-unsubscribe@eGroups.com


From sentto-1561398-26-cursu=dcs.shef.ac.uk@returns.onelist.com Wed Apr  5 08:27:36 2000
Received: from cj.egroups.com (cj.egroups.com [208.50.144.68])
	by cedar.dcs.shef.ac.uk (8.9.3+Sun/8.9.3) with SMTP id IAA16521
	for <cursu@dcs.shef.ac.uk>; Wed, 5 Apr 2000 08:27:35 +0100 (BST)
X-eGroups-Return: sentto-1561398-26-cursu=dcs.shef.ac.uk@returns.onelist.com
Received: from [10.1.10.35] by cj.egroups.com with NNFMP; 05 Apr 2000 07:27:28 -0000
Received: (qmail 32727 invoked from network); 5 Apr 2000 07:27:27 -0000
Received: from unknown (10.1.10.26) by m1.onelist.org with QMQP; 5 Apr 2000 07:27:27 -0000
Received: from unknown (HELO qg.egroups.com) (10.1.2.27) by mta1 with SMTP; 5 Apr 2000 07:27:27 -0000
Received: (qmail 1305 invoked from network); 5 Apr 2000 07:27:26 -0000
Received: from relay.logicnet.ro (193.226.80.252) by qg.egroups.com with SMTP; 5 Apr 2000 07:27:26 -0000
Received: from mstobbs (dial47-as1.logicnet.ro [193.254.47.110] (may be forged)) by relay.logicnet.ro (8.9.3/8.9.3) with SMTP id KAA12574 for <tpdg@egroups.com>; Wed, 5 Apr 2000 10:27:45 +0300
Received: by localhost with Microsoft MAPI; Wed, 5 Apr 2000 10:28:30 +0300
Message-ID: <01BF9EE9.AFB1D8E0.mstobbs@motoractive.ro>
To: "'tpdg@egroups.com'" <tpdg@egroups.com>
Organization: Motoractive SA
X-Mailer: Microsoft Internet E-mail/MAPI - 8.0.0.4211
MIME-Version: 1.0
Mailing-List: list tpdg@egroups.com; contact tpdg-owner@egroups.com
Delivered-To: mailing list tpdg@egroups.com
Precedence: bulk
List-Unsubscribe: <mailto:tpdg-unsubscribe@egroups.com>
Date: Wed, 5 Apr 2000 10:28:27 +0300
X-eGroups-From: Martin Stobbs <mstobbs@motoractive.ro>
From: Martin Stobbs <mstobbs@motoractive.ro>
Reply-To: tpdg@egroups.com
Subject: RE: [tpdg] tests    
Content-Type: text/plain; charset=US-ASCII
Content-Transfer-Encoding: 7bit
Content-Length: 1766
Status: RO
X-Status: $$$$
X-UID: 0000000049

I like xforum too

-----Original Message-----
From:	Adrian Dumitrascu [SMTP:adumi@army.net]
Sent:	Wednesday, April 05, 2000 10:10 AM
To:	tpdg@egroups.com
Subject:	Re: [tpdg] tests

> I thought in terms of product names:
>
> kinector - for the referral clearing house and associate system - we can
> then use it for real estate etc - if we do a timeshare site then we do 
not
> necessarily have to give the technology away
> xprimo (?) - bulletin board

"xprimo" or "xforum"; I like both; you ?


>
> seekweeks for the timeshare kinector (or we could use timekinector.com /
> housekinector / carkinector but I think these are a bit long)
>
> weex.com is a oil/gas exchange company so I thought weex.net might be
> confusing...
>
> I will buy the domain site this morning - if I have questions on the
> application forms I will emial - can you respond quickly...

Yes, I'll respond quicly.


>
> Martin


------------------------------------------------------------------------
@Backup- Protect and Access your data any time, any where on the net.
Try @Backup FREE and recieve 300 points from mypoints.com Install now:
http://click.egroups.com/1/2345/1/_/347472/_/954918595/
------------------------------------------------------------------------

To Post a message, send it to:   tpdg@eGroups.com
To Unsubscribe, send a blank message to: tpdg-unsubscribe@eGroups.com

------------------------------------------------------------------------
72% off on Name brand Watches!
Come and buy today and get free shipping!
http://click.egroups.com/1/2712/1/_/347472/_/954919647/
------------------------------------------------------------------------

To Post a message, send it to:   tpdg@eGroups.com
To Unsubscribe, send a blank message to: tpdg-unsubscribe@eGroups.com


From sentto-1561398-27-cursu=dcs.shef.ac.uk@returns.onelist.com Wed Apr  5 08:41:26 2000
Received: from jk.egroups.com (jk.egroups.com [208.50.144.83])
	by cedar.dcs.shef.ac.uk (8.9.3+Sun/8.9.3) with SMTP id IAA17094
	for <cursu@dcs.shef.ac.uk>; Wed, 5 Apr 2000 08:41:25 +0100 (BST)
X-eGroups-Return: sentto-1561398-27-cursu=dcs.shef.ac.uk@returns.onelist.com
Received: from [10.1.10.37] by jk.egroups.com with NNFMP; 05 Apr 2000 07:41:22 -0000
Received: (qmail 10321 invoked from network); 5 Apr 2000 07:41:21 -0000
Received: from unknown (10.1.10.26) by m3.onelist.org with QMQP; 5 Apr 2000 07:41:21 -0000
Received: from unknown (HELO q8.egroups.com) (10.1.2.31) by mta1 with SMTP; 5 Apr 2000 07:41:21 -0000
Received: (qmail 27207 invoked from network); 5 Apr 2000 07:41:19 -0000
Received: from relay.logicnet.ro (193.226.80.252) by mx3.egroups.com with SMTP; 5 Apr 2000 07:41:19 -0000
Received: from mstobbs (dial47-as1.logicnet.ro [193.254.47.110] (may be forged)) by relay.logicnet.ro (8.9.3/8.9.3) with SMTP id KAA13557 for <tpdg@egroups.com>; Wed, 5 Apr 2000 10:41:38 +0300
Received: by localhost with Microsoft MAPI; Wed, 5 Apr 2000 10:42:23 +0300
Message-ID: <01BF9EEB.A02BEE40.mstobbs@motoractive.ro>
To: "'tpdg@egroups.com'" <tpdg@egroups.com>
Organization: Motoractive SA
X-Mailer: Microsoft Internet E-mail/MAPI - 8.0.0.4211
MIME-Version: 1.0
Mailing-List: list tpdg@egroups.com; contact tpdg-owner@egroups.com
Delivered-To: mailing list tpdg@egroups.com
Precedence: bulk
List-Unsubscribe: <mailto:tpdg-unsubscribe@egroups.com>
Date: Wed, 5 Apr 2000 10:40:20 +0300
X-eGroups-From: Martin Stobbs <mstobbs@motoractive.ro>
From: Martin Stobbs <mstobbs@motoractive.ro>
Reply-To: tpdg@egroups.com
Subject: RE: [tpdg] tests    
Content-Type: text/plain; charset=US-ASCII
Content-Transfer-Encoding: 7bit
Content-Length: 2338
Status: RO
X-Status: $$$$
X-UID: 0000000050

I have paid for the site - I went for Plan III for the 3 months for the 
price of 2 option so we cannot cancel.
I have also got them to register seekweek.com as the domain for the moment 
(for half price).
I will call adi by phone to give the username and password for entry - I 
do not know if we can have more than one person accessed at any one time - 
we can check this later.
They will email me during the next 24 hours to tell us how to access and 
set it all up.

We're about to get on the www!!

Martin

-----Original Message-----
From:	Adrian Dumitrascu [SMTP:adumi@army.net]
Sent:	Wednesday, April 05, 2000 10:10 AM
To:	tpdg@egroups.com
Subject:	Re: [tpdg] tests

> I thought in terms of product names:
>
> kinector - for the referral clearing house and associate system - we can
> then use it for real estate etc - if we do a timeshare site then we do 
not
> necessarily have to give the technology away
> xprimo (?) - bulletin board

"xprimo" or "xforum"; I like both; you ?


>
> seekweeks for the timeshare kinector (or we could use timekinector.com /
> housekinector / carkinector but I think these are a bit long)
>
> weex.com is a oil/gas exchange company so I thought weex.net might be
> confusing...
>
> I will buy the domain site this morning - if I have questions on the
> application forms I will emial - can you respond quickly...

Yes, I'll respond quicly.


>
> Martin


------------------------------------------------------------------------
@Backup- Protect and Access your data any time, any where on the net.
Try @Backup FREE and recieve 300 points from mypoints.com Install now:
http://click.egroups.com/1/2345/1/_/347472/_/954918595/
------------------------------------------------------------------------

To Post a message, send it to:   tpdg@eGroups.com
To Unsubscribe, send a blank message to: tpdg-unsubscribe@eGroups.com

------------------------------------------------------------------------
Special Offer-Earn 300 Points from MyPoints.com for trying @Backup
Get automatic protection and access to your important computer files.
Install today:
http://click.egroups.com/1/2344/1/_/347472/_/954920481/
------------------------------------------------------------------------

To Post a message, send it to:   tpdg@eGroups.com
To Unsubscribe, send a blank message to: tpdg-unsubscribe@eGroups.com


From sentto-1561398-28-cursu=dcs.shef.ac.uk@returns.onelist.com Wed Apr  5 09:17:23 2000
Received: from ef.egroups.com (ef.egroups.com [207.138.41.172])
	by cedar.dcs.shef.ac.uk (8.9.3+Sun/8.9.3) with SMTP id JAA17925
	for <cursu@dcs.shef.ac.uk>; Wed, 5 Apr 2000 09:17:20 +0100 (BST)
X-eGroups-Return: sentto-1561398-28-cursu=dcs.shef.ac.uk@returns.onelist.com
Received: from [10.1.10.38] by ef.egroups.com with NNFMP; 05 Apr 2000 08:17:16 -0000
Received: (qmail 21507 invoked from network); 5 Apr 2000 08:15:53 -0000
Received: from unknown (10.1.10.27) by m4.onelist.org with QMQP; 5 Apr 2000 08:15:53 -0000
Received: from unknown (HELO qh.egroups.com) (10.1.2.28) by mta2 with SMTP; 5 Apr 2000 08:15:52 -0000
Received: (qmail 10272 invoked from network); 5 Apr 2000 08:15:50 -0000
Received: from relay.logicnet.ro (193.226.80.252) by qh.egroups.com with SMTP; 5 Apr 2000 08:15:50 -0000
Received: from mstobbs (dial47-as1.logicnet.ro [193.254.47.110] (may be forged)) by relay.logicnet.ro (8.9.3/8.9.3) with SMTP id LAA16033 for <tpdg@egroups.com>; Wed, 5 Apr 2000 11:16:02 +0300
Received: by localhost with Microsoft MAPI; Wed, 5 Apr 2000 11:16:46 +0300
Message-ID: <01BF9EF0.6E4DDF00.mstobbs@motoractive.ro>
To: "'tpdg@egroups.com'" <tpdg@egroups.com>
Organization: Motoractive SA
X-Mailer: Microsoft Internet E-mail/MAPI - 8.0.0.4211
MIME-Version: 1.0
Mailing-List: list tpdg@egroups.com; contact tpdg-owner@egroups.com
Delivered-To: mailing list tpdg@egroups.com
Precedence: bulk
List-Unsubscribe: <mailto:tpdg-unsubscribe@egroups.com>
Date: Wed, 5 Apr 2000 11:16:41 +0300
X-eGroups-From: Martin Stobbs <mstobbs@motoractive.ro>
From: Martin Stobbs <mstobbs@motoractive.ro>
Reply-To: tpdg@egroups.com
Subject: RE: [tpdg] Fw: database space   
Content-Type: multipart/mixed;
 boundary="---- =_NextPart_000_01BF9EF0.6E5706C0"
Content-Length: 40949
Status: RO
X-Status: $$$$
X-UID: 0000000051

------ =_NextPart_000_01BF9EF0.6E5706C0
Content-Type: text/plain; charset=US-ASCII
Content-Transfer-Encoding: 7bit

I attach a word document with some suggestions on the results table for 
searches:
Tonight I will work some more on the intial search pages for
Offer Resale, Want Resale, Buy, Sale, which I think are more or less the 
same
Rental - slightly different to the above but only slightly
Exchange - slightly different - I need to think about this one a bit - if 
someone owns a timeshare and wants to exchange one week for a week 
somewhere else - he has details on both his own timeshare and what he 
ideally wants in exchange (I think), not sure how this works except 
perhaps in order to do a search for exchanges you need to enter in at 
least two fields on what you have to offer  eg country and season and nr 
bedrooms and your options on what you are looking for then the engine will 
give you back appropriate offers.


------------------------------------------------------------------------
Save 75% on Products!
Find incredible deals on overstocked items with Free shipping!
http://click.egroups.com/1/2711/1/_/347472/_/954922635/
------------------------------------------------------------------------

To Post a message, send it to:   tpdg@eGroups.com
To Unsubscribe, send a blank message to: tpdg-unsubscribe@eGroups.com

------ =_NextPart_000_01BF9EF0.6E5706C0
Content-Type: application/msword; name="RESALE TABLE.doc"
Content-Transfer-Encoding: base64

0M8R4KGxGuEAAAAAAAAAAAAAAAAAAAAAPgADAP7/CQAGAAAAAAAAAAAAAAABAAAANAAAAAAAAAAA
EAAANgAAAAEAAAD+////AAAAADMAAAD/////////////////////////////////////////////
////////////////////////////////////////////////////////////////////////////
////////////////////////////////////////////////////////////////////////////
////////////////////////////////////////////////////////////////////////////
////////////////////////////////////////////////////////////////////////////
////////////////////////////////////////////////////////////////////////////
////////////////////////////////////////////////////////////////////////////
///////////////////////////////////////////////////////////////////////////s
pcEAcQAJBAAAABK/AAAAAAAAEAAAAAAABAAAMwgAAA4AYmpianQrdCsAAAAAAAAAAAAAAAAAAAAA
AAAJBBYANTAAABZBAQAWQQEA6AIAAAAAAAABAAAAAAAAAAAAAAAAAAAASQEAAAAAAAD//w8AAAAA
AAAAAAD//w8AAAAAAAAAAAD//w8AAAAAAAAAAAAAAAAAAAAAAF0AAAAAAEQBAAAAAAAARAEAAEQB
AAAAAAAARAEAAAAAAABIAgAAAAAAAEgCAAAAAAAASAIAABQAAAAAAAAAAAAAAFwCAAAAAAAAXAIA
AAAAAABcAgAAAAAAAFwCAAA4AAAAlAIAAAwAAACgAgAAbAAAAFwCAAAAAAAAQg8AAPIAAAAoAwAA
AAAAACgDAAAAAAAAKAMAAAAAAAAoAwAAAAAAACgDAAAAAAAA0QkAAAAAAADRCQAAAAAAANEJAAAA
AAAABw8AAAIAAAAJDwAAAAAAAAkPAAAAAAAACQ8AAAAAAAAJDwAAAAAAAAkPAAAAAAAACQ8AACQA
AAA0EAAA9AEAACgSAABkAAAALQ8AABUAAAAAAAAAAAAAAAAAAAAAAAAASAIAAAAAAADRCQAAAAAA
AAAAAAAAAAAAAAAAAAAAAABlCAAAbAEAANEJAAAAAAAA0QkAAAAAAADRCQAAAAAAAC0PAAAAAAAA
OQoAAAAAAABEAQAAAAAAAEQBAAAAAAAAKAMAAAAAAAAAAAAAAAAAACgDAAA9BQAAKAMAAAAAAAA5
CgAAAAAAADkKAAAAAAAAOQoAAAAAAADRCQAATAAAAEQBAAC6AAAAKAMAAAAAAABIAgAAAAAAACgD
AAAAAAAABw8AAAAAAAAAAAAAAAAAAAAAAAAAAAAAXAIAAAAAAABcAgAAAAAAAEQBAAAAAAAARAEA
AAAAAABEAQAAAAAAAEQBAAAAAAAA0QkAAAAAAAAHDwAAAAAAADkKAADOBAAAOQoAAAAAAAAAAAAA
AAAAAAcPAAAAAAAA/gEAAEoAAABIAgAAAAAAAAAAAAAAAAAAAAAAAAAAAAAAAAAAAAAAAAAAAAAA
AAAAAAAAAAAAAAAAAAAAAAAAAAAAAAAAAAAABw8AAAAAAAAoAwAAAAAAAAwDAAAcAAAA4KwJYNae
vwFcAgAAAAAAAFwCAAAAAAAAHQoAABwAAAAHDwAAAAAAAAAAAAAAAAAAAAAAAAAAAAAAAAAAAAAA
AAAAAAAAAAAAAAAAAAAAAAAAAAAAAAAAAAAAAAAAAAAAAAAAAAAAAAAAAAAAAAAAAAAAAAAAAAAA
AAAAAAAAAAAAAAAAAAAAAAAAAAAAAAAAAAAAAAAAAAAAAAAAAAAAAAAAAAAAAAAAAAAAAAAACAgI
CAgIe0VYQU1QTEUgUkVTQUxFIFRBQkxFfQ0NQ2xpY2sgb24gaGVhZGluZyBmb3IgaW5zdGFudCBz
b3J0aW5nLSBhc2NlbmRpbmcgb3IgZGVzY2VuZGluZyBpbiB2YWx1ZSANKCAgbWVhbnMgdGhhdCB5
b3UgY2hvc2UgdGhpcyBpbiB5b3VyIG9yaWdpbmFsIHNlYXJjaCAgICAgICAgICAgICAgICAgICAg
ICAgICAgICAgICAgICAgICAgICAgICAgICAgICAgICAgICAgICBDbGljayBvbiBhcnJvdyB0byBj
aG9vc2Ugd2hpY2ggY3JpdGVyaWEgdG8gc2hvdw0oBwcHKAcHBygHBwcHQ291bnRyeQdUb3duLyBQ
bGFjZQdSZXNvcnQHV2VlawdEYXRlcwdTZWFzb24HTnIgb2YgYmRybXMHUHJpY2UHTWFpbi10ZW5h
bmNlB1R5cGUgB1JDSSAvIElJIGNsYXNzLgdVc2Vyc5INcmF0aW5nB0ZhY2lsaXR5BwdVU0EHT3Js
YW5kbwcHBwcHBwcHBwcHBwdVU0EHTmV3IFlvcmsHBwcHBwcHBwcHBwcHQ2FuYWRhB1F1ZWJlYwcH
BwcHBwcHBwcHBwdTcGFpbgdNYWxhZ2EHBwcHBwcHBwcHBwcHDUFEVkFOQ0VEIExBWU9VVCBPUFRJ
T05TIA0IDUZJTFRFUiBCWSAoDUFMTAdBTEwHQUxMB0FMTAdBTEwHQUxMB0FMTAdBTEwHQUxMB0FM
TAdBTEwHB0V4Y2x1ZGUgBwcICEluY2x1ZGUgBwcHB0ZJTFRFUiBDUklURVJJQQ1BTEwHQUxMB0FM
TAdBTEwHQUxMB0FMTAdBTEwHQUxMB0FMTAdBTEwHQUxMBwdTdGFydGluZyB3aXRoIHRleHQHBwgI
CENvbnRhaW4taW5nIHRleHQHB0xlc3MgdGhhbiB2YWx1ZQcHR3JlYXRlciB0aGFuIHZhbHVlBwcN
DURyb3AgZG93biBib3gNDQ1Ecm9wIGRvd24gYm94DQ0NRWFjaCBvZiB0aGVzZSBjZWxscyBoYXMg
YSBkcm9wIGRvd24gYm94IHNvIHRoYXQgdXNlciBjYW4gY2hvb3NlIHdoaWNoIDUgZmllbGRzIG91
dCBvZiAoc2F5KSAxMCBmaWVsZHMgdG8gc2hvdw0NVGhlc2UgZmlsdGVycyBub3Qgbm9ybWFsbHkg
c2hvd24gdW5sZXNzIGFkdmFuY2VkIG9wdGlvbiBjaG9zZW4NDVRoZXNlIGZpZWxkcyBhbHdheXMg
cGFydCBvZiByZXNhbGUgc2VhcmNoIG9wdGlvbiCWIHN0YW5kYXJkIGZpZWxkcw1PdGhlciBzZWFy
Y2hlcyBtYXkgaGF2ZSBkaWZmZXJlbnQgc3RhbmRhcmQgY3JpdGVyaWENDQ0NDQAAAAAAAAAAAAAA
AAAAAAAAAAAAAAAAAAAAAAAAAAAAAAAAAAAAAAAAAAAAAAAAAAAAAAAAAAAAAAAAAAAAAAAAAAAA
AAAAAAAAAAAAAAAAAAAAAAAAAAAAAAAAAAAAAAAAAAAAAAAAAAAAAAAAAAAAAAAAAAAAAAAAAAAA
AAAAAAAAAAAAAAAAAAAAAAAAAAAAAAAAAAAAAAAAAAAAAAAAAAAAAAAAAAAAAAAAAAAAAAAAAAAA
AAAAAAAAAAAAAAAAAAAAAAAAAAAAAAAAAAAAAAAAAAAAAAAAAAAAAAAAAAAAAAAAAAAAAAAAAAAA
AAAAAAAAAAAAAAAAAAAAAAAAAAAAAAAAAAAAAAAAAAAAAAAAAAAAAAAAAAAAAAAAAAAAAAAAAAAA
AAAAAAAAAAAAAAAAAAAAAAAAAAAAAAAAAAAAAAAAAAAAAAAAAAAAAAAAAAAAAAAAAAAAAAAAAAAA
AAAAAAAAAAAAAAAAAAAAAAAAAAAAAAAAAAAAAAAAAAAAAAAAAAAAAAAAAAAAAAAAAAAAAAAAAAAA
AAAAAAAAAAAAAAAAAAAAAAAAAAAAAAAAAAAAAAAAAAAAAAAAAAAAAAAAAAAAAAAAAAAAAAAAAAAA
AAAAAAAAAAAAAAAAAAAAAAAAAAAAAAAAAAAAAAAAAAAAAAAAAAAAAAAAAAAAAAAAAAAAAAAAAAAA
AAAAAAAAAAAAAAAAAAAAAAAAAAAAAAAAAAAAAAAAAAAAAAAAAAAAAAAAAAAAAAAAAAAAAAAAAAAA
AAAAAAAAAAAAAAAAAAAAAAAAAAAAAAAAAAAAAAAAAAAAAAAAAAAAAAAAAAAAAAAAAAAAAAAAAAAA
AAAAAAAAAAAAAAAAAAAAAAAAAAAAAAAAAAAAAAAAAAAAAAAAAAAAAAAAAAAAAAAAAAAAAAAAAAAA
AAAAAAAAAAAAAAAAAAAAAAAAAAAAAAAAAAAAAAAAAAAAAAAAAAAAAAAAAAAAAAAAAAAAAAAAAAAA
AAAAAAAAAAAAAAAAAAAAAAAAAAAAAAAAAAAAAAAAAAAAAAAAAAAAAAAAAAAAAAAAAAAAAAAAAAAA
AAAAAAAAAAAAAAAAAAAAAAAAAAAAAAAAAAAAAAAAAAAAAAAAAAAAAAAAAAAAAAAAAAAAAAAAAAAA
AAAAAAAAAAAAAAAAAAAAAAAAAAAAAAAAAAAAAAAAAAAAAAAAAAAAAAAAAAAAAAAAAAAAAAAAAAAA
AAAAAAAAAAAAAAAAAAAAAAAAAAAAAAAAAAAAAAAAAAAAAAAAAAAAAAAAAAAAAAAAAAAAAAAAAAAA
AAAAAAAAAAAAAAAAAAAAAAAAAAAAAAAAAAAAAAAAAAAAAAAAAAAAAAAAAAAAAAAAAAAAAAAAAAAA
AAAAAAAAAAAAAAAAAAAAAAAAAAAAAAAAAAAAAAAAAAAAAAAAAAAAAAAAAAAAAAAAAAAAAAAAAAAA
AAAAAAAAAAAAAAAAAAAAAAAAAAAAAAAAAAAAAAAAAAAAAAAAAAAAAAAAAAAAAAAAAAAAAAAAAAAA
AAAAAAAAAAAAAAAAAAAAAAAAAAAAAAAAAAAAAAAAAAAAAAAAAAAAAAAAAAAAAAAAAAAAAAAAAAAA
AAAAAAAAAAAAAAAAAAAAAAAAAAAAAAAAAAAAAAAAAAAAAAAAAAAAAAAAAAAAAAAAAAAAAAAAAAAA
AAAAAAAAAAAAAAAAAAAAAAAAAAAAAAAAAAAAAAAAAAAAAAAAAAAAAAAAAAAAAAAAAAAAAAAAAAAA
AAAAAAAAAAAAAAAAAAAAAAAAAAAAAAAAAAAAAAAAAAAAAAAAAAAAAAAAAAAAAAAAAAAAAAAAAAAA
AAAAAAAAAAAAAAAAAAAAAAAAAAAAAAAAAAAAAAAAAAAAAAAAAAAAAAAAAAAAAAAAAAAAAAAAAAAA
AAAAAAAAAAAAAAAAAAAAAAAAAAAAAAAAAAAAAAAAAAAAAAAAAAAAAAAAAAAAAAAAAAAEAAAEBAAA
BgQAAB4EAABmBAAAZwQAAGkEAACaBAAA1AQAAAQFAAAFBQAABgUAAAgFAAAJBQAADAUAAA0FAACL
BQAA7wUAAPAFAAAJBgAACgYAAE4GAABQBgAArQYAALAGAADoBgAA6QYAAPcGAAD5BgAABwcAAAkH
AAB3BwAAeAcAALcHAAC4BwAALwgAADIIAAAzCAAA8eTd2tXTz9PaxsC4xrjGuN0A3eTd5N3k3QCx
ALEAsQCxALEA3QAAAAAAAAAAAAAAAAAAAAAAAAAAAAAAAAAAAAAAAAAAAAAAAAAAAAAAAAAAAAAA
AAAAAAAAAAAAAAAAAAAAAAAAAAAAAAAAAAAAAAAAAAAAAAAAAAAAAAAAAAAAAAAAAAAAAAAAAAAA
AAAAAAAAAAAAAAAAAAAAAAAAAAAAAAAAAAAAAAAAAAAAAAAAAAAAAAAAAAAAAAAAAAAAAAAAAAAA
AAAAAAxDShAAT0oCAFFKAgAADzUIgUNKFABPSgIAUUoCAAs1CIFPSgIAUUoCABEJagMA/PA1CIFP
SgIAUUoCAAc2CIFDShIAAzUIgQkJagMA/PA1CIEEQ0oSAAAMQ0oUAE9KAgBRSgIAABkDagAAAABD
ShQAT0oCAFFKAgBVCAFtSAAEHANqAAAAADUIgUNKFABPSgIAUUoCAFUIAW1IAAQlAAQAAB0EAAAe
BAAAZgQAAAQFAAAGBQAABwUAAAgFAAAKBQAACwUAAAwFAAAOBQAADwUAABAFAAD9AAAAAAAAAAAA
AAAA/QAAAAAAAAAAAAAAAPsAAAAAAAAAAAAAAAD7AAAAAAAAAAAAAAAA9gAAAAAAAAAAAAAAAPMA
AAAAAAAAAAAAAADzAAAAAAAAAAAAAAAA8wAAAAAAAAAAAAAAAPMAAAAAAAAAAAAAAADzAAAAAAAA
AAAAAAAA8wAAAAAAAAAAAAAAAPMAAAAAAAAAAAAAAADzAAAAAAAAAAAAAAAAAAAAAAAAAAAAAAAA
AAAAAAAAAAAAAAAAAAAAAAAAAAAAAAAAAAAAAAAAAAAAAAAAAAAAAAAAAAAAAAAAAAAAAAAAAAAA
AAAAAAAAAAAAAAAAAAAAAAAAAAAAAAAAAAAAAAAAAAAAAAAAAAAAAAAAAAAAAAAAAAAAAAAAAAAA
AAAAAAAAAAAAAAAAAAAAAAAAAAAAAAAAAAAAAAAAAAAAAAAAAAAAAAAAAAAAAAAAAAAAAAAAAAAA
AAAAAAAAAAAAAAAAAAAAAAAAAAAAAAAAAAAAAAAAAAAAAAAAAAAAAAAAAAAAAAAAAAAAAAAAAAAA
AAAAAAAAAAAAAAAAAAAAAAAAAAAAAwAAFiQBAAQAAAMkARYkAQABAQAAAQAAAA0ABAAAHQQAAB4E
AABmBAAABAUAAAYFAAAHBQAACAUAAAoFAAALBQAADAUAAA4FAAAPBQAAEAUAABEFAAAZBQAAJQUA
ACwFAAAxBQAANwUAAD0FAAA+BQAASgUAAHMFAAB6BQAAgQUAAIoFAACLBQAAjwUAAJYFAACaBQAA
mwUAAJwFAACdBQAAngUAAJ8FAACgBQAAoQUAAKIFAACjBQAApwUAAKwFAACvBQAAswUAALQFAAC1
BQAAtgUAALcFAAC4BQAAuQUAALoFAAC7BQAAvAUAAMMFAADJBQAAzQUAAM4FAADPBQAA0AUAANEF
AADSBQAA0wUAANQFAADVBQAA1gUAANwFAADiBQAA5gUAAOcFAADoBQAA6QUAAOoFAADrBQAA7AUA
AO0FAADuBQAA7wUAAPAFAAAJBgAACwYAABcGAAAbBgAAHwYAAAAA/Pz4+Pj4+Pj4+Pj18PDw8PDt
7e3t8PDw6fjt7fj4+Pj4+Pj49fjt7e34+Pj4+Pj4+PX47e34+Pj4+Pj4+PX47e34+Pj4+Pj4+PXn
5+fj3dYAAAAAAAAAAAAAAAAAAA0DAQQABQoGSP7//w0BCwMBBAAFCgZM/v//BwQABlj+//8CBAAA
BgMBBAANAQAEBAABAQAIAwEEAAUKDQEABAMBBAAABgMBBAAFCgAFAgEABQAAUhAFAAARBQAAGQUA
ACUFAAAsBQAAMQUAADcFAAA+BQAASgUAAFAFAABdBQAAYwUAAHMFAAB6BQAAgQUAAIPoAQAAAAAA
AAAAAACAAAAAAAAAAAAAAAAAgAAAAAAAAAAAAAAAAIAAAAAAAAAAAAAAAACAAAAAAAAAAAAAAAAA
gAAAAAAAAAAAAAAAAIAAAAAAAAAAAAAAAACAAAAAAAAAAAAAAAAAgAAAAAAAAAAAAAAAAIAAAAAA
AAAAAAAAAACAAAAAAAAAAAAAAAAAgAAAAAAAAAAAAAAAAIAAAAAAAAAAAAAAAACAAAAAAAAAAAAA
AAAAAAAAAAAAAAAAAAAAAAADAAAWJAF8AAAWJAEXJAEClmwAAzQBBdYYBAEAAAQBAAAEAQAABAEA
AAQBAAAEAQAACNbKAAmU/2sDkAg1DMwPZhNnF2gbaR9/MgAG1wMEAQAABAEAAAQBAAAEAQAAAAYl
BQQBAAAEAQAABAEAAAQBAAAABqUDBAEAAAQBAAAEAQAABAEAAAAGlwMEAQAABAEAAAQBAAAEAQAA
AAaaAwQBAAAEAQAABAEAAAQBAAAAAAAABAEAAAQBAAAEAQAABAEAAAAAAAAEAQAA/////wQBAAAE
AQAAAAYBBAQBAAD/////BAEAACQBAAAABhYTBAEAACQBAAAEAQAABAEAAAAOgQUAAIoFAACLBQAA
jwUAAJcFAACYBQAAmQUAAJoFAACbBQAAnAUAAPwAAAAAAAAAAAAAAABVYAAAAAAAAAAAAAAA/AAA
AAAAAAAAAAAAAPwAAAAAAAAAAAAAAAD8AAAAAAAAAAAAAAAA/AAAAAAAAAAAAAAAAPwAAAAAAAAA
AAAAAAD8AAAAAAAAAAAAAAAA/AAAAAAAAAAAAAAAAAAAAAAAAAAAAAAAAAAApgAAFiQBFyQBApZs
AAXWGAQBAAAEAQAABAEAAAQBAAAEAQAABAEAAAjWIgENlP9rA5AINQzMD2YTZxdoG2kfaiNrJ7Yr
XC9/MgAG1wMEAQAAAAAAAAAAAAAAAAAAAAYlBQQBAAAAAAAAAAAAAAAAAAAABqUDBAEAAAAAAAAA
AAAAAAAAAAAGlwMEAQAAAAAAAAAAAAAAAAAAAAaaAwQBAAAAAAAAAAAAAAAAAAAAAAAABAEAAAAA
AAAAAAAAAAAAAAAAAAAEAQAAAAAAAAAAAAAAAAAAAAYBBAQBAAAAAAAAAAAAACQBAAAABgEEBAEA
ACQBAAAAAAAAAAAAAAAGAQQEAQAAAAAAAAAAAAAAAAAAAAZLBAQBAAAAAAAAAAAAAAAAAAAABqYD
BAEAAAAAAAAAAAAAAAAAAAAGIwMEAQAAAAAAAAAAAAAAAAAAAwAAFiQBAAmcBQAAnQUAAJ4FAACf
BQAAoAUAAKEFAACiBQAAowUAAKcFAACwBQAA/AAAAAAAAAAAAAAAAPwAAAAAAAAAAAAAAAD8AAAA
AAAAAAAAAAAA/AAAAAAAAAAAAAAAAPwAAAAAAAAAAAAAAAD8AAAAAAAAAAAAAAAAVWQAAAAAAAAA
AAAAAPwAAAAAAAAAAAAAAAD8AAAAAAAAAAAAAAAAAAAAAAAAAAAAAAAAAACmAAAWJAEXJAEClmwA
BdYYBAEAAAQBAAAEAQAABAEAAAQBAAAEAQAACNYiAQ2U/2sDkAg1DMwPZhNnF2gbaR9qI2sntitc
L38yAAbXAwAAAAAAAAAAAAAAAAAAAAAABiUFAAAAAAAAAAAAAAAAAAAAAAAGpQMAAAAAAAAAAAAA
AAAAAAAAAAaXAwAAAAAAAAAAAAAAAAAAAAAABpoDAAAAAAAAAAAAAAAAAAAAAAAAAAAAAAAAAAAA
AAAAAAAAAAAAAAAAAAAAAAAAAAAAAAAAAAAAAAAABgEEAAAAAAAAAAAAAAAAJAEAAAAGAQQAAAAA
JAEAAAAAAAAAAAAAAAYBBAAAAAAAAAAAAAAAAAAAAAAABksEAAAAAAAAAAAAAAAAAAAAAAAGpgMA
AAAAAAAAAAAAAAAAAAAAAAYjAwAAAAAAAAAAAAAAAAAAAAADAAAWJAEACbAFAACxBQAAsgUAALMF
AAC0BQAAtQUAALYFAAC3BQAAuAUAALkFAAC6BQAAuwUAAPwAAAAAAAAAAAAAAAD8AAAAAAAAAAAA
AAAA/AAAAAAAAAAAAAAAAPwAAAAAAAAAAAAAAAD8AAAAAAAAAAAAAAAA/AAAAAAAAAAAAAAAAPwA
AAAAAAAAAAAAAAD8AAAAAAAAAAAAAAAA/AAAAAAAAAAAAAAAAPwAAAAAAAAAAAAAAAD8AAAAAAAA
AAAAAAAAAAAAAAAAAAAAAAAAAAAAAAAAAAAAAAAAAAAAAAAAAAAAAAAAAAAAAAAAAAAAAAAAAAAA
AAAAAAAAAAAAAAAAAAAAAAAAAAAAAAAAAAAAAAAAAAAAAAAAAAAAAAAAAAAAAAAAAAAAAAAAAAAA
AAAAAAAAAAAAAAAAAAAAAAAAAAAAAAAAAAAAAAAAAAAAAAAAAAAAAAAAAAAAAAAAAAAAAAAAAAAA
AAAAAAAAAAAAAAAAAAAAAAAAAAAAAAAAAAAAAAAAAAAAAAAAAAAAAAAAAAAAAAAAAAAAAAAAAAAA
AAAAAAAAAAAAAAAAAAAAAAAAAAAAAAAAAAAAAAAAAAAAAAAAAAAAAAAAAAAAAAAAAAAAAAAAAAAA
AAAAAAAAAAAAAAAAAAAAAAAAAAAAAAAAAAAAAAAAAAAAAAMAABYkAQALuwUAALwFAADDBQAAygUA
AMsFAADMBQAAzQUAAM4FAADPBQAA0AUAAFhoAAAAAAAAAAAAAABVAAAAAAAAAAAAAAAAVQAAAAAA
AAAAAAAAAFUAAAAAAAAAAAAAAABVAAAAAAAAAAAAAAAAVQAAAAAAAAAAAAAAAFUAAAAAAAAAAAAA
AABVAAAAAAAAAAAAAAAAVQAAAAAAAAAAAAAAAAAAAAAAAAAAAAAAAAADAAAWJAEApgAAFiQBFyQB
ApZsAAXWGAQBAAAEAQAABAEAAAQBAAAEAQAABAEAAAjWIgENlP9rA5AINQzMD2YTZxdoG2kfaiNr
J7YrXC9/MgAG1wMAAAAAAAAAAAAAAAAAAAAAAAYlBQAAAAAAAAAAAAAAAAAAAAAABqUDAAAAAAAA
AAAAAAAAAAAAAAAGlwMAAAAAAAAAAAAAAAAAAAAAAAaaAwAAAAAAAAAAAAAAAAAAAAAAAAAAAAAA
AAAAAAAAAAAAAAAAAAAAAAAAAAAAAAAAAAAAAAAAAAAAAAYBBAAAAAAAAAAAAAAAACQBAAAABgEE
AAAAACQBAAAAAAAAAAAAAAAGAQQAAAAAAAAAAAAAAAAAAAAAAAZLBAAAAAAAAAAAAAAAAAAAAAAA
BqYDAAAAAAAAAAAAAAAAAAAAAAAGIwMAAAAAAAAAAAAAAAAAAAAAAAnQBQAA0QUAANIFAADTBQAA
1AUAANUFAADWBQAA3AUAAOMFAADkBQAA/AAAAAAAAAAAAAAAAPwAAAAAAAAAAAAAAAD8AAAAAAAA
AAAAAAAA/AAAAAAAAAAAAAAAAPwAAAAAAAAAAAAAAABVZAAAAAAAAAAAAAAA/AAAAAAAAAAAAAAA
APwAAAAAAAAAAAAAAAD8AAAAAAAAAAAAAAAAAAAAAAAAAAAAAAAAAACmAAAWJAEXJAEClmwABdYY
BAEAAAQBAAAEAQAABAEAAAQBAAAEAQAACNYiAQ2U/2sDkAg1DMwPZhNnF2gbaR9qI2sntitcL38y
AAbXAwAAAAAAAAAABAEAAAAAAAAABiUFAAAAAAAAAAAEAQAAAAAAAAAGpQMAAAAAAAAAAAQBAAAA
AAAAAAaXAwAAAAAAAAAABAEAAAAAAAAABpoDAAAAAAAAAAAEAQAAAAAAAAAAAAAAAAAAAAAAAAQB
AAAAAAAAAAAAAAAAAAAAAAAABAEAAAAAAAAABgEEAAAAAAAAAAAEAQAAJAEAAAAGAQQAAAAAJAEA
AAQBAAAAAAAAAAYBBAAAAAAAAAAABAEAAAAAAAAABksEAAAAAAAAAAAEAQAAAAAAAAAGpgMAAAAA
AAAAAAQBAAAAAAAAAAYjAwAAAAAAAAAABAEAAAAAAAADAAAWJAEACeQFAADlBQAA5gUAAOcFAADo
BQAA6QUAAOoFAADrBQAA7AUAAO0FAADuBQAA/AAAAAAAAAAAAAAAAPwAAAAAAAAAAAAAAAD8AAAA
AAAAAAAAAAAA/AAAAAAAAAAAAAAAAPwAAAAAAAAAAAAAAAD8AAAAAAAAAAAAAAAA/AAAAAAAAAAA
AAAAAPwAAAAAAAAAAAAAAAD8AAAAAAAAAAAAAAAA/AAAAAAAAAAAAAAAAAAAAAAAAAAAAAAAAAAA
AAAAAAAAAAAAAAAAAAAAAAAAAAAAAAAAAAAAAAAAAAAAAAAAAAAAAAAAAAAAAAAAAAAAAAAAAAAA
AAAAAAAAAAAAAAAAAAAAAAAAAAAAAAAAAAAAAAAAAAAAAAAAAAAAAAAAAAAAAAAAAAAAAAAAAAAA
AAAAAAAAAAAAAAAAAAAAAAAAAAAAAAAAAAAAAAAAAAAAAAAAAAAAAAAAAAAAAAAAAAAAAAAAAAAA
AAAAAAAAAAAAAAAAAAAAAAAAAAAAAAAAAAAAAAAAAAAAAAAAAAAAAAAAAAAAAAAAAAAAAAAAAAAA
AAAAAAAAAAAAAAAAAAAAAAAAAAAAAAAAAAAAAAAAAAAAAAAAAAAAAAAAAAAAAAAAAAAAAAAAAAAA
AAAAAAAAAAAAAAAAAAAAAAAAAAAAAAAAAAAAAAAAAAMAABYkAQAK7gUAAO8FAADwBQAACQYAAAsG
AAAXBgAAGwYAAB8GAAAjBgAAJwYAAFgAAAAAAAAAAAAAAABWAAAAAAAAAAAAAAAAVgAAAAAAAAAA
AAAAAFYAAAAAAAAAAAAAAABWAAAAAAAAAAAAAAAAUwAAAAAAAAAAAAAAAFMAAAAAAAAAAAAAAABT
AAAAAAAAAAAAAAAAUwAAAAAAAAAAAAAAAAAAAAAAAAAAAAMAABYkAQABAAAApgAAFiQBFyQBApZs
AAXWGAQBAAAEAQAABAEAAAQBAAAEAQAABAEAAAjWIgENlP9rA5AINQzMD2YTZxdoG2kfaiNrJ7Yr
XC9/MgAG1wMAAAAAAAAAAAQBAAAEAQAAAAYlBQAAAAAEAQAABAEAAAQBAAAABqUDAAAAAAQBAAAE
AQAABAEAAAAGlwMAAAAABAEAAAQBAAAEAQAAAAaaAwAAAAAEAQAABAEAAAQBAAAAAAAAAAAAAAQB
AAAEAQAABAEAAAAAAAAAAAAA/////wQBAAAEAQAAAAYBBAAAAAD/////BAEAACQBAAAABgEEAAAA
ACQBAAAEAQAABAEAAAAGAQQAAAAABAEAAAQBAAAEAQAAAAZLBAAAAAAEAQAABAEAAAQBAAAABqYD
AAAAAAQBAAAEAQAABAEAAAAGIwMAAAAABAEAAAQBAAAAAAAAAAkfBgAAIwYAACcGAAArBgAALwYA
ADMGAAA3BgAAOwYAAD8GAABDBgAARAYAAE0GAABOBgAAWQYAAFoGAABbBgAAXAYAAGwGAABwBgAA
dAYAAHgGAAB8BgAAgAYAAIQGAACIBgAAjAYAAJAGAACUBgAA+PHq49zVzsfAu7WwqaOclpKMhX53
cGliW1RNAAAAAAAAAAAAAAAAAAAADQMBBAAFCgbT/f//DQENAwEEAAUKBtf9//8NAQ0DAQQABQoG
2/3//w0BDQMBBAAFCgbf/f//DQENAwEEAAUKBuP9//8NAQ0DAQQABQoG5/3//w0BDQMBBAAFCgbr
/f//DQENAwEEAAUKBu/9//8NAQ0DAQQABQoG8/3//w0BCwMBBAAFCgb3/f//BwQABgf+//8LAwEE
AAYI/v//DQENAwEEAAUKBgn+//8NAQsDAQQABgr+//8NAQ0DAQQABQoGFf7//w0BCQMBBAAGFv7/
/wsDAQQABQoGH/7//wkDAQQABiD+//8NAwEEAAUKBiT+//8NAQ0DAQQABQoGKP7//w0BDQMBBAAF
CgYs/v//DQENAwEEAAUKBjD+//8NAQ0DAQQABQoGNP7//w0BDQMBBAAFCgY4/v//DQENAwEEAAUK
Bjz+//8NAQ0DAQQABQoGQP7//w0BDQMBBAAFCgZE/v//DQEAGycGAAArBgAALwYAADMGAAA3BgAA
OwYAAD8GAABDBgAARAYAAE0GAAD8AAAAAAAAAAAAAAAA/AAAAAAAAAAAAAAAAPwAAAAAAAAAAAAA
AAD8AAAAAAAAAAAAAAAA/AAAAAAAAAAAAAAAAPwAAAAAAAAAAAAAAAD8AAAAAAAAAAAAAAAAaygA
AAAAAAAAAAAAAPwAAAAAAAAAAAAAAAAAAAAAAAAAAAAAAAAAAAAAAAAAAAAAAAAAAAAAAAAAAAAA
AAAAAAAAAAAAAAAAAAAAAAAAAAAAAAAAkAAAFiQBFyQBApZsAAXWGAQBAAAEAQAABAEAAAQBAAAE
AQAABAEAAAjW9gALlP9MA24IIQzUD4cTBRiDHAEhjCY/KvItAAa4AwAAAAAAAAAAAAAAAAAAAAAA
BiIFAAAAAAAAAAAAAAAAAAAAAAAGswMAAAAAAAAAAAAAAAAAAAAAAAazAwAAAAAAAAAAAAAAAAAA
AAAABrMDAAAAAAAAAAAAAAAAAAAAAAAGfgQAAAAAAAAAAAAAAAAAAAAAAAZ+BAAAAAAAAAAAAAAA
AAAAAAAABn4EAAAAAAAAAAAAAAAAAAAAAAAGiwUAAAAAAAAAAAAAAAAAAAAAAAazAwAAAAAAAAAA
AAAAAAAAAAAABrMDAAAAAAAAAAAAAAAAAAAAAAMAABYkAQAJTQYAAE4GAABZBgAAWgYAAFsGAABc
BgAAbAYAAHAGAAB0BgAAeAYAAHwGAACABgAAhAYAAIgGAACMBgAAkAYAAJQGAACYBgAA3DAAAAAA
AAAAAAAAANkAAAAAAAAAAAAAAADcCAAAAAAAAAAAAAAA2QAAAAAAAAAAAAAAANwAAAAAAAAAAAAA
AADXAAAAAAAAAAAAAAAA2QAAAAAAAAAAAAAAANkAAAAAAAAAAAAAAADZAAAAAAAAAAAAAAAA2QAA
AAAAAAAAAAAAANkAAAAAAAAAAAAAAADZAAAAAAAAAAAAAAAA2QAAAAAAAAAAAAAAANkAAAAAAAAA
AAAAAADZAAAAAAAAAAAAAAAA2QAAAAAAAAAAAAAAANkAAAAAAAAAAAAAAAAAAAAAAAAAAAAAAAAA
AAAAAAAAAAAAAAAAAAAAAAAAAAAAAAAAAAAAAAAAAAAAAAAAAAAAAAAAAAAAAAAAAAAAAAAAAAAA
AAAAAAAAAAAAAAAAAAAAAAAAAAAAAAAAAAAAAAAAAAAAAAAAAAAAAAAAAAAAAAAAAAAAAAAAAAAA
AAAAAAAAAAAAAAABAAADAAAWJAEAIgAAFiQBFyQBApZsAAXWGAQBAAAEAQAABAEAAAQBAAAEAQAA
BAEAAAjWGgABlP9HAwAGswMAAAAAAAAAAAAAAAAAAAAAABGUBgAAmAYAAJkGAACsBgAArQYAAMEG
AADCBgAA0gYAANMGAADmBgAA5wYAAOgGAADpBgAA9wYAAPgGAAD5BgAABwcAAAgHAAAJBwAAdwcA
AHgHAAC3BwAAuAcAAPsHAAAvCAAAMAgAADEIAAAyCAAAMwgAAPjz7Obg29TOx8G+vAC6AAC6AAAA
AAAAALy8vL4AAAAAAAAAAAAAAAAAAAAAAAAAAAAAAAAAAAAAAAAAAAAAAAAAAAAAAAAAAAAAAAAA
AAAAAAAAAAAAAAAAAAAAAAAAAAAAAAAAAAAAAAAAAAAAAAAAAAAAAAAAAAAAAAAAAAAAAAAAAAAA
AAAAAAAAAAAAAAAAAAAAAAAAAAAAAAAAAAAAAAAAAAAAAAAAAAAAAAAAAAAAAAAAAAAAAAAAAAAA
AAAAAAAAAAAAAAAAAAAAAAAAAAAAAAAAAAAAAAAAAAAAAAAAAAAAAAAAAAAAAAAAAAAAAAAAAAAA
AAAAAAAAAAACDQEAAgEBAAUGfP3//wsDAQQABn39//8NAQ0DAQQABQoGkP3//w0BCwMBBAAGkf3/
/w0BDQMBBAAFCgah/f//DQEJAwEEAAai/f//CwMBBAAFCga2/f//CwMBBAAGt/3//w0BDQMBBAAF
CgbK/f//DQEJAwEEAAbL/f//DQMBBAAFCgbP/f//DQEAHJgGAACZBgAArAYAAK0GAADBBgAAwgYA
ANIGAADTBgAA5gYAAG5QAAAAAAAAAAAAAABrAAAAAAAAAAAAAAAASFQAAAAAAAAAAAAAAGsAAAAA
AAAAAAAAAABIRAAAAAAAAAAAAAAAawAAAAAAAAAAAAAAAEhQAAAAAAAAAAAAAABrAAAAAAAAAAAA
AAAAAAAAAAAiAAAWJAEXJAEClmwABdYYBAEAAAQBAAAEAQAABAEAAAQBAAAEAQAACNYaAAGU/4QD
AAbwAwAAAAAAAAAAAAAAAAAAAAADAAAWJAEAkAAAFiQBFyQBApZsAAXWGAQBAAAEAQAABAEAAAQB
AAAEAQAABAEAAAjW9gALlP+EA0sJ/gyxEGQU4hhgHd4haSccK88uAAbwAwAAAAAAAAAAAAAAAAAA
AAAABscFAAAAAAAAAAAAAAAAAAAAAAAGswMAAAAAAAAAAAAAAAAAAAAAAAazAwAAAAAAAAAAAAAA
AAAAAAAABrMDAAAAAAAAAAAAAAAAAAAAAAAGfgQAAAAAAAAAAAAAAAAAAAAAAAZ+BAAAAAAAAAAA
AAAAAAAAAAAABn4EAAAAAAAAAAAAAAAAAAAAAAAGiwUAAAAAAAAAAAAAAAAAAAAAAAazAwAAAAAA
AAAAAAAAAAAAAAAABrMDAAAAAAAAAAAAAAAAAAAAAAAI5gYAAOcGAADoBgAA6QYAAPcGAAD4BgAA
+QYAAAcHAAAIBwAACQcAAHcHAAB4BwAAtwcAALgHAAD7BwAALwgAADAIAAAxCAAAMggAADMIAADc
AAAAAAAAAAAAAAAA2gAAAAAAAAAAAAAAANoAAAAAAAAAAAAAAADaAAAAAAAAAAAAAAAA2gAAAAAA
AAAAAAAAANoAAAAAAAAAAAAAAADaAAAAAAAAAAAAAAAA2gAAAAAAAAAAAAAAANoAAAAAAAAAAAAA
AADaAAAAAAAAAAAAAAAA2gAAAAAAAAAAAAAAANoAAAAAAAAAAAAAAADaAAAAAAAAAAAAAAAA2gAA
AAAAAAAAAAAAANoAAAAAAAAAAAAAAADaAAAAAAAAAAAAAAAA2gAAAAAAAAAAAAAAANoAAAAAAAAA
AAAAAADaAAAAAAAAAAAAAAAAAAAAAAAAAAAAAAAAAAAAAAAAAAAAAAAAAAAAAAAAAAAAAAAAAAAA
AAAAAAAAAAAAAAAAAAAAAAAAAAAAAAAAAAAAAAAAAAAAAAAAAAAAAAAAAAAAAAAAAAAAAAAAAAAA
AAAAAAAAAAAAAAAAAAABAAAAIgAAFiQBFyQBApZsAAXWGAQBAAAEAQAABAEAAAQBAAAEAQAABAEA
AAjWGgABlP+EAwAG8AMAAAAAAAAAAAAAAAAAAAAAABMzACZQCQAxkGgBHTACH7DGQSCwgi4hsKAF
IrCgBSOQ6gQkkAUHJbAAABewxQIYsMUCDJDEAgAAAAAAAAAAAAAAAAAAAAAAAAAAAAAAAAAAAAAA
AAAAAAAAAAAAAAAAAAAAAAAAAAAAAAAAAAAAAAAAAAAAAAAAAAAAAAAAAAAAAAAAAAAAAAAAAAAA
AAAAAAAAAAAAAAAAAAAAAAAAAAAAAAAAAAAAAAAAAAAAAAAAAAAAAAAAAAAAAAAAAAAAAAAAAAAA
AAAAAAAAAAAAAAAAAAAAAAAAAAAAAAAAAAAAAAAAAAAAAAAAAAAAAAAAAAAAAAAAAAAAAAAAAAAA
AAAAAAAAAAAAAAAAAAAAAAAAAAAAAAAAAAAAAAAAAAAAAAAAAAAAAAAAAAAAAAAAAAAAAAAAAAAA
AAAAAAAAAAAAAAAAAAAAAAAAAAAAAAAAAAAAAAAAAAAAAAAAAAAAAAAAAAAAAAAAAAAAAAAAAAAA
AAAAAAAAAAAAAAAAAAAAAAAAAAAAAAAAAAAAAAAAAAAAAAAAAAAAAAAAAAAAAAAAAAAAAAAAAAAA
AAAAAAAAAAAAAAAAAAAAAAAAAAAAAAAAAAAAAAAAAAAAAAAAAAAAAAAAAAAAAAAAAAAAAAAAAAAA
AAAAAAAAAAAAAAAAAAAAAAAAAAAAAAAAAAAAAAAAABIAEQAKAAEAWwAPAAIAAAAAAAAAOAAAQPH/
AgA4AAwABgBOAG8AcgBtAGEAbAAAAAIAAAAYAENKGABfSAEEYUoYAG1ICQhzSAkIdEgJBEIAAUAB
AAIAQgAMAAkASABlAGEAZABpAG4AZwAgADEAAAAIAAEABiQBQCYAFgA2CIFDShQAT0oCAFFKAgBd
CIFeSgIAAAAAAAAAAAAAAAAAAAAAADwAQUDy/6EAPAAMABYARABlAGYAYQB1AGwAdAAgAFAAYQBy
AGEAZwByAGEAcABoACAARgBvAG4AdAAAAAAAAAAAAAAAAAAsAB8AAQDyACwADAAGAEgAZQBhAGQA
ZQByAAAADQAPAA3GCAACORByIAECAAAALAAgAAEAAgEsAAwABgBGAG8AbwB0AGUAcgAAAA0AEAAN
xggAAjkQciABAgAAAAAAAAAQAAAAIAAAAI8AAADPAAAARwEAAEgBAAAzBAAAAQAAAAAAAAAAAP//
//8RBAAAAAAAAAEAAAAAAAAAAAD/////EwQAAAAAAAABAAAAAAAAAAAA/////w8EAAAAAAAAAQAA
AAAAAAAAAP////8WBAAAAAAAAAEAAAAAAAAAAAD/////GwQAAAAAAAD/////AAAAAAEA/////wAA
AAAAAAAABQAAAAEAAAAAAAAAAAAAAAAAAAAAAAAAAAAQAAAAIAAAAI8AAADPAAAARwEAAEgBAABL
AQAAAAAAAAAIAQAAAAAIAgAAAAAIAwAAAAAIBAAAAAAIBQAAAAAI//8AAAAAAAAAADMEAAAEAAAw
AAAAAP////8AAAAAAAAAAAAAAAAAAAAAAAAAAAAAAAAAAAAAAAAAAAAAAAAAAAAAAAAAAAAAAAAA
AAAAAwAAAAAEAAAzCAAABwAAAAAEAAAQBQAAgQUAAJwFAACwBQAAuwUAANAFAADkBQAA7gUAACcG
AABNBgAAmAYAAOYGAAAzCAAACAAAAAoAAAALAAAADAAAAA0AAAAOAAAADwAAABAAAAARAAAAEwAA
ABQAAAAWAAAAFwAAAAAEAAAfBgAAlAYAADMIAAAJAAAAEgAAABUAAAAPAADwOAAAAAAABvAYAAAA
AggAAAIAAAAfAAAAAQAAAAEAAAAgAAAAQAAe8RAAAAD//wAAAAD/AICAgAD3AAAQAA8AAvD0BAAA
EAAI8AgAAAANAAAAHwQAAA8AA/CSBAAADwAE8CgAAAABAAnwEAAAAAAAAAAAAAAAAAAAAAAAAAAC
AArwCAAAAAAEAAAFAAAADwAE8E4AAABCAQrwCAAAAA0EAABACgAAUwAL8B4AAABEAQQAAAB/AQAA
AQC/AQAAEADRAQEAAAD/ARAAEAAAABDwBAAAAAQAAAAAABHwBAAAAAYAAAAPAATwYAAAAKIMCvAI
AAAADwQAAAAKAABjAAvwJAAAAIAAAAADAIEAAAAAAIIAAAAAAIMAAAAAAIQAAAAAAP8BAAAIAAAA
EPAEAAAABQAAAAAAEfAEAAAABgAAAAAADfAEAAAAAAADAA8ABPBOAAAAQgEK8AgAAAAQBAAAQAoA
AFMAC/AeAAAARAEEAAAAfwEAAAEAvwEAABAA0QEBAAAA/wEQABAAAAAQ8AQAAAAHAAAAAAAR8AQA
AAADAAAADwAE8GAAAACiDArwCAAAABEEAAAACgAAYwAL8CQAAACAAAAAAQCBAAAAAACCAAAAAACD
AAAAAACEAAAAAAD/AQAACAAAABDwBAAAAAgAAAAAABHwBAAAAAMAAAAAAA3wBAAAAAAAAQAPAATw
TgAAAEIBCvAIAAAAEgQAAEAKAABTAAvwHgAAAEQBBAAAAH8BAAABAL8BAAAQANEBAQAAAP8BEAAQ
AAAAEPAEAAAACgAAAAAAEfAEAAAAAQAAAA8ABPBgAAAAogwK8AgAAAATBAAAAAoAAGMAC/AkAAAA
gAAAAAIAgQAAAAAAggAAAAAAgwAAAAAAhAAAAAAA/wEAAAgAAAAQ8AQAAAALAAAAAAAR8AQAAAAB
AAAAAAAN8AQAAAAAAAIADwAE8E4AAABCAQrwCAAAABQEAADACgAAUwAL8B4AAABEAQQAAAB/AQAA
AQC/AQAAEADRAQEAAAD/ARAAEAAAABDwBAAAAAYAAAAAABHwBAAAAAMAAAAPAATwYAAAAKIMCvAI
AAAAFgQAAAAKAABjAAvwJAAAAIAAAAAEAIEAAAAAAIIAAAAAAIMAAAAAAIQAAAAAAP8BAAAIAAAA
EPAEAAAACQAAAAAAEfAEAAAAAwAAAAAADfAEAAAAAAAEAA8ABPBOAAAAQgEK8AgAAAAXBAAAQAoA
AFMAC/AeAAAARAEEAAAAfwEAAAEAvwEAABAA0QEBAAAA/wEQABAAAAAQ8AQAAAADAAAAAAAR8AQA
AAADAAAADwAE8E4AAABCAQrwCAAAABoEAABACgAAUwAL8B4AAABEAQQAAAB/AQAAAQC/AQAAEADR
AQEAAAD/ARAAEAAAABDwBAAAAAEAAAAAABHwBAAAAAQAAAAPAATwYAAAAKIMCvAIAAAAGwQAAAAK
AABjAAvwJAAAAIAAAAAFAIEAAAAAAIIAAAAAAIMAAAAAAIQAAAAAAP8BAAAIAAAAEPAEAAAAAgAA
AAAAEfAEAAAAAgAAAAAADfAEAAAAAAAFAA8ABPBOAAAAQgEK8AgAAAAcBAAAAAoAAFMAC/AeAAAA
RAEEAAAAfwEAAAEAvwEAABAA0QEBAAAA/wEQABAAAAAQ8AQAAAAAAAAAAAAR8AQAAAAFAAAADwAE
8EIAAAASAArwCAAAAAEEAAAADgAAUwAL8B4AAAC/AQAAEADLAQAAAAD/AQAACAAEAwkAAAA/AwEA
AQAAABHwBAAAAAEAAAAAAAAAAQAAAAIAAAADAAAABAAAAAUAAAAJAgAATgIAAE8CAACtAgAArgIA
AK8CAAAzBAAAHAQAAFwTAAA+AAAA8BUAAKYEAAB0AAAAAAAaBAAAsAoAALYAAABsEgAANgUAAHQA
AAAAABsEAABQEAAA5v3//2AeAABqAQAAdAAAAAAAFwQAANwjAACI////nCcAAKAFAAB0AAAAAAAN
BAAApB8AAAAAAACsJgAA7AQAAHQAAAAAAA8EAACQJAAAMP3//6AyAAC0AAAAdAAAAAAAFAQAAPQL
AABNAAAAuhoAAEIMAAB0AAAAAAAQBAAAOgQAALwAAAAKBwAAvAAAAHQAAAAAABEEAAAKBwAAvAAA
AEILAAAkAgAAdAAAAAAAFgQAAJ4YAACOAQAAriYAABIFAAB0AAAAAAASBAAAOgQAALwAAAAKBwAA
vAAAAHQAAAAAABMEAAAKBwAAvAAAAEILAAAkAgAAdAAAAAAAAAAAAD4BAABAAQAARAEAAEkBAABV
AQAAXAEAAI8BAACWAQAAuAIAALsCAADpAgAANAQAAAcAHAAHABwABwAcAAcAHAAHABwABwAHAAAA
AABpAAAAbgAAAOkCAAA0BAAABwAaAAcABwD//xQAAAACAE0AUwBQAEMAOgBcAFcASQBOAEQATwBX
AFMAXABBAHAAcABsAGkAYwBhAHQAaQBvAG4AIABEAGEAdABhAFwATQBpAGMAcgBvAHMAbwBmAHQA
XABXAG8AcgBkAFwAQQB1AHQAbwBSAGUAYwBvAHYAZQByAHkAIABzAGEAdgBlACAAbwBmACAAUgBF
AFMAQQBMAEUAIABUAEEAQgBMAEUALgBhAHMAZAACAE0AUwBQAEMAOgBcAFcASQBOAEQATwBXAFMA
XABBAHAAcABsAGkAYwBhAHQAaQBvAG4AIABEAGEAdABhAFwATQBpAGMAcgBvAHMAbwBmAHQAXABX
AG8AcgBkAFwAQQB1AHQAbwBSAGUAYwBvAHYAZQByAHkAIABzAGEAdgBlACAAbwBmACAAUgBFAFMA
QQBMAEUAIABUAEEAQgBMAEUALgBhAHMAZAACAE0AUwApAEMAOgBcAE0AeQAgAEQAbwBjAHUAbQBl
AG4AdABzAFwAawBpAG4AZQBjAHQAbwByAFwAUgBFAFMAQQBMAEUAIABUAEEAQgBMAEUALgBkAG8A
YwACAE0AUwBQAEMAOgBcAFcASQBOAEQATwBXAFMAXABBAHAAcABsAGkAYwBhAHQAaQBvAG4AIABE
AGEAdABhAFwATQBpAGMAcgBvAHMAbwBmAHQAXABXAG8AcgBkAFwAQQB1AHQAbwBSAGUAYwBvAHYA
ZQByAHkAIABzAGEAdgBlACAAbwBmACAAUgBFAFMAQQBMAEUAIABUAEEAQgBMAEUALgBhAHMAZAAC
AE0AUwApAEMAOgBcAE0AeQAgAEQAbwBjAHUAbQBlAG4AdABzAFwAawBpAG4AZQBjAHQAbwByAFwA
UgBFAFMAQQBMAEUAIABUAEEAQgBMAEUALgBkAG8AYwACAE0AUwApAEMAOgBcAE0AeQAgAEQAbwBj
AHUAbQBlAG4AdABzAFwAawBpAG4AZQBjAHQAbwByAFwAUgBFAFMAQQBMAEUAIABUAEEAQgBMAEUA
LgBkAG8AYwACAE0AUwApAEMAOgBcAE0AeQAgAEQAbwBjAHUAbQBlAG4AdABzAFwAawBpAG4AZQBj
AHQAbwByAFwAUgBFAFMAQQBMAEUAIABUAEEAQgBMAEUALgBkAG8AYwACAE0AUwBQAEMAOgBcAFcA
SQBOAEQATwBXAFMAXABBAHAAcABsAGkAYwBhAHQAaQBvAG4AIABEAGEAdABhAFwATQBpAGMAcgBv
AHMAbwBmAHQAXABXAG8AcgBkAFwAQQB1AHQAbwBSAGUAYwBvAHYAZQByAHkAIABzAGEAdgBlACAA
bwBmACAAUgBFAFMAQQBMAEUAIABUAEEAQgBMAEUALgBhAHMAZAACAE0AUwApAEMAOgBcAE0AeQAg
AEQAbwBjAHUAbQBlAG4AdABzAFwAawBpAG4AZQBjAHQAbwByAFwAUgBFAFMAQQBMAEUAIABUAEEA
QgBMAEUALgBkAG8AYwANAE0AYQByAHQAaQBuACAAUwB0AG8AYgBiAHMAJABDADoAXABNAHkAIABE
AG8AYwB1AG0AZQBuAHQAcwBcAHgAbQBsAFwAUgBFAFMAQQBMAEUAIABUAEEAQgBMAEUALgBkAG8A
YwD/QA+AAQDOAQAAzgEAANzSdAABAAAAzgEAAAAAAADOAQAAZxdoGwIQAAAAAAAAADMEAABAAAAI
AEAAAAQAAABHFpABAAACAgYDBQQFAgMEhwIAAAAAAAAAAAAAAAAAAJ8AAAAAAAAAVABpAG0AZQBz
ACAATgBlAHcAIABSAG8AbQBhAG4AAAA1FpABAgAFBQECAQcGAgUHAAAAAAAAABAAAAAAAAAAAAAA
AIAAAAAAUwB5AG0AYgBvAGwAAAAzJpABAAACCwYEAgICAgIEhwIAAAAAAAAAAAAAAAAAAJ8AAAAA
AAAAQQByAGkAYQBsAAAAOwaQAQIABQAAAAAAAAAAAAAAAAAAAAAQAAAAAAAAAAAAAACAAAAAAFcA
aQBuAGcAZABpAG4AZwBzAAAAIgAEAHEIiBgA8NACAABoAQAAAAAaKERmyipEZgAAAAAHADkAAABr
AAAAZQIAAAEAAQAAAAQAAxAFAAAAAAAAAAAAAAABAAEAAAABAAAAAAAAACEDAPAQAAAAAAAAAAAA
AAAAAAAAAAAAAAAAAAAAAAAAAAAAAAAAAAAAAAAAAAAAAAAAAAAAAAAAAAAAAAAAAAAAAAAAAAAA
AAAAAAAAAAAAAAAAAAAAAAAAAAAAAAAAAAAAAAAAAAAAAAAAAAAAAAAAAAAAAAAAAAAAAAAAAAAA
AAAAAAAAAAAAAAAAAAAAAAAAAAAAAAAAAAAAAAAAAAAAAAAAAAAAAAAAAAAAAAAAAAAAAAAAAAAA
AAAAAAAAAAAAAAAAAAAAAAAAAAAAAAAAAAAAAAAAAAAAAAAAAAAAAAAAAAAAAAAAAAAAAAAAAAAA
AAAAAAAAAAAAAAAAAAAAAAAAAAAAAAAAAAAAAAAAAAAAAAAAAAAAAAAAAAAAAAAAAAAAAAAAAAAA
AAAAAAAAAAAAAAAAAAAAAAAAAKAF6gS0ALQAgYEyMAAAEAAZAGQAAAAZAAAA8AIAAAAAAAAAAAAA
AAAAAAAAAAAAAAAAAAAAAAAAAAAAAAAAAAAAAAAAAAAAAAAAAAAAAAAAAAAAAAAAAAAAAAAAAAAC
AAAAAAD//xIAAAAAAAAADgB7AFIARQBTAEEATABFACAAVABBAEIATABFAH0AAAAAAAAAAgBNAFMA
DQBNAGEAcgB0AGkAbgAgAFMAdABvAGIAYgBzAAAAAAAAAAAAAAAAAAAAAAAAAAAAAAAAAAAAAAAA
AAAAAAAAAAAAAAAAAAAAAAAAAAAAAAAAAAAAAAAAAAAAAAAAAAAAAAAAAAAAAAAAAAAAAAAAAAAA
AAAAAAAAAAAAAAAAAAAAAAAAAAAAAAAAAAAAAAAAAAAAAAAAAAAAAAAAAAAAAAAAAAAAAAAAAAAA
AAAAAAAAAAAAAAAAAAAAAAAAAAAAAAAAAAAAAAAAAAAAAAAAAAAAAAAAAAAAAAAAAAAAAAAAAAAA
AAAAAAAAAAAAAAAAAAAAAAAAAAAAAAAAAAAAAAAAAAAAAAAAAAAAAAAAAAAAAAAAAAAAAAAAAAAA
AAAAAAAAAAAAAAAAAAAAAAAAAAAAAAAAAAAAAAAAAAAAAAAAAAAAAAAAAAAAAAAAAAAAAAAAAAAA
AAAAAAAAAAAAAAAAAAAAAAAAAAAAAAAAAAAAAAAAAAAAAAAAAAAAAAAAAAAAAAAAAAAAAAAAAAAA
AAAAAAAAAAAAAAAAAAAAAAAAAAAA/v8AAAQAAgAAAAAAAAAAAAAAAAAAAAAAAQAAAOCFn/L5T2gQ
q5EIACsns9kwAAAAeAEAABEAAAABAAAAkAAAAAIAAACYAAAAAwAAALAAAAAEAAAAvAAAAAUAAADI
AAAABgAAANQAAAAHAAAA4AAAAAgAAAD0AAAACQAAAAwBAAASAAAAGAEAAAoAAAA0AQAADAAAAEAB
AAANAAAATAEAAA4AAABYAQAADwAAAGABAAAQAAAAaAEAABMAAABwAQAAAgAAAOQEAAAeAAAADwAA
AHtSRVNBTEUgVEFCTEV9AAAeAAAAAQAAAABSRVMeAAAAAwAAAE1TAFMeAAAAAQAAAABTAFMeAAAA
AQAAAABTAFMeAAAACwAAAE5vcm1hbC5kb3QATB4AAAAOAAAATWFydGluIFN0b2JicwAAAB4AAAAC
AAAANwBydB4AAAATAAAATWljcm9zb2Z0IFdvcmQgOC4wAABAAAAAAJZ69gcAAABAAAAAAGQzX3ye
vwFAAAAAAHxvVtaevwEDAAAAAQAAAAMAAABrAAAAAwAAAGUCAAADAAAAAAAAAAAAAAAAAAAAAAAA
AAAAAAAAAAAAAAAAAAAAAAAAAAAAAAAAAAAAAAAAAAAAAAAAAAAAAAAAAAAAAAAAAAAAAAAAAAAA
AAAAAAAAAAAAAAAAAAAAAAAAAAAAAAAAAAAAAAAAAAAAAAAAAAAAAAAAAAAAAAAAAAAAAAAAAAAA
AAAAAAAAAAAAAAAAAAAAAAAAAAAAAAAAAAAAAAAAAAAAAAAAAAAAAAAAAAAAAAAAAAAAAAAAAAAA
AAAAAAAAAAAAAAAAAAAAAAAAAAAAAAAAAAAAAAAAAAAAAAAAAAAAAAAAAAAAAAAAAAAAAAAAAAAA
AAAAAAAAAAAAAAAAAAAAAAAAAAAAAAAAAAAAAAAAAAAAAAAAAAAAAAAAAAAAAAAAAAAAAAAAAAAA
AAAAAAAAAAAAAAAAAAAAAAAAAAAAAAAAAAAAAAAAAAAAAAAAAAAAAAAAAAAAAAAAAAAAAAAAAAAA
AAAAAAAAAAAAAAAAAAAAAAAAAAAAAAAAAAAAAAAAAAAAAAAAAAAAAAAAAAAAAAAAAAAAAAAAAAAA
AAAAAAAAAAAAAAAAAAAAAAAAAAAAAAAAAAAAAAAAAAAAAAAAAAAAAAAAAAAAAAAAAAAAAAAAAAAA
AAAAAAAAAAAAAAAAAAAAAAAAAAAAAAAAAAAAAAAAAAAAAAAAAAAAAAAAAAAAAAAAAAAAAAAAAAAA
AAAAAAAAAAAAAAAAAAAAAAAAAAAAAAAAAAAAAAAAAAAAAAAAAAAAAAAAAAAAAAAAAAAAAAAAAAAA
AAAAAAAAAAAAAAAAAAAAAAAAAAAAAAAAAAAAAAAAAAAAAAAAAAAAAAAAAAAAAAAAAAAAAAAAAAAA
AAAAAAAAAAAAAAAAAAAAAAAAAAAAAAAAAAAAAAAAAAAAAAAAAAAAAAAAAAAAAAAAAAAAAAAAAAAA
AAAAAAAAAAAAAAAAAAAAAAAAAAAAAAAAAAAAAAAAAAAAAAAAAAAAAAAAAAAAAAAAAAAAAAAAAAAA
AAAAAAAAAAAAAAAAAAAAAAAAAAAAAAAAAAAAAAAAAAAAAAAAAAAAAAAAAAAAAAAAAAAAAAAAAAAA
AAAAAAAAAAAAAAAAAAAAAAAAAAAAAAAAAAAAAAAAAAAAAAAAAAAAAAAAAAAAAAAAAAAAAAAAAAAA
AAAAAAAAAAAAAAAAAAAAAAAAAAAAAAAAAAAAAAAAAAAAAAAAAAAAAAAAAAAAAAAAAAAAAAAAAAAA
AAAAAAAAAAAAAAAAAAAAAAAAAAAAAAAAAAAAAAAAAAAAAAAAAAAAAAAAAAAAAAAAAAAAAAAAAAAA
AAAAAAAAAAAAAAAAAAAAAAAAAAAAAAAAAAAAAAAAAAAAAAAAAAAAAAAAAAAAAAAAAAAAAAAAAAAA
AAAAAAAAAAAAAAAAAAAAAAAAAAAAAAAAAAAAAAAAAAAAAAAAAAAAAAAAAAAAAAAAAAAAAAAAAAAA
AAAAAAAAAAAAAAAAAAAAAAAAAAAAAAAAAAAAAAAAAAAAAAAAAAAAAAAAAAAAAAAAAAAAAAAAAAAA
AAAAAAAAAAAAAAAAAAAAAAAAAAAAAAAAAAAAAAAAAAAAAAAAAAAAAAAAAAAAAAAAAAAAAAAAAAAA
AAAAAAAAAAAAAAAAAAAAAAAAAAAAAAAAAAAAAAAAAAAAAAAAAAAAAAAAAAAAAAAAAAAAAAAAAAAA
AAAAAAAAAAAAAAAAAAAAAAAAAAAAAAAAAAAAAAAAAAAAAAAAAAAAAAAAAAAAAAAAAAAAAAAAAAAA
AAAAAAAAAAAAAAAAAAAAAAAAAAAAAAAAAAAAAAAAAAAAAAAAAAAAAAAAAAAAAAAAAAAAAAAAAAAA
AAAAAAAAAAAAAAAAAAAAAAAAAAAAAAAAAAAAAAAAAAAAAAAAAAAAAAAAAAAAAAAAAAAAAAAAAAAA
AAAAAAAAAAAAAAAAAAAAAAAAAAAAAAAAAAAAAAAAAAAAAAAAAAAAAAAAAAAAAAAAAAAAAAAAAAAA
AAAAAAAAAAAAAAAAAAAAAAAAAAAAAAAAAAAAAAAAAAAAAAAAAAAAAAAAAAAAAAAAAAAAAAAAAAAA
AAAAAAAAAAAAAAAAAAAAAAAAAAAAAAAAAAAAAAAAAAAAAAAAAAAAAAAAAAAAAAAAAAAAAAAAAAAA
AAAAAAAAAAAAAAAAAAAAAAAAAAAAAAAAAAAAAAAAAAAAAAAAAAAAAAAAAAAAAAAAAAAAAAAAAAAA
AAAAAAAAAAAAAAAAAAAAAAAAAAAAAAAAAAAAAAAAAAAAAAAAAAAAAAAAAAAAAAAAAAAAAAAAAAAA
AAAAAAAAAAAAAAAAAAAAAAAAAAAAAAAAAAAAAAAAAAAAAAAAAAAAAAAAAAAAAAAAAAAAAAAAAAAA
AAAAAAAAAAAAAAAAAAAAAAAAAAAAAAAAAAAAAAAAAAAAAAAAAAAAAAAAAAAAAAAAAAAAAAAAAAAA
AAAAAAAAAAAAAAAAAAAAAAAAAAAAAAAAAAAAAAAAAAAAAAAAAAAAAAAAAAAAAAAAAAAAAAAAAAAA
AAAAAAAAAAAAAAAAAAAAAAAAAAAAAAAAAAAAAAAAAAAAAAAAAAAAAAAAAAAAAAAAAAAAAAAAAAAA
AAAAAAAAAAAAAAAAAAAAAAAAAAAAAAAAAAAAAAAAAAAAAAAAAAAAAAAAAAAAAAAAAAAAAAAAAAAA
AAAAAAAAAAAAAAAAAAAAAAAAAAAAAAAAAAAAAAAAAAAAAAAAAAAAAAAAAAAAAAAAAAAAAAAAAAAA
AAAAAAAAAAAAAAAAAAAAAAAAAAAAAAAAAAAAAAAAAAAAAAAAAAAAAAAAAAAAAAAAAAAAAAAAAAAA
AAAAAAAAAAAAAAAAAAAAAAAAAAAAAAAAAAAAAAAAAAAAAAAAAAAAAAAAAAAAAAAAAAAAAAAAAAAA
AAAAAAAAAAAAAAAAAAAAAAAAAAAAAAAAAAAAAAAAAAAAAAAAAAAAAAAAAAAAAAAAAAAAAAAAAAAA
AAAAAAAAAAAAAAAAAAAAAAAAAAAAAAAAAAAAAAAAAAAAAAAAAAAAAAAAAAAAAAAAAAAAAAAAAAAA
AAAAAAAAAAAAAAAAAAAAAAAAAAAAAAAAAAAAAAAAAAAAAAAAAAAAAAAAAAAAAAAAAAAAAAAAAAAA
AAAAAAAAAAAAAAAAAAAAAAAAAAAAAAAAAAAAAAAAAAAAAAAAAAAAAAAAAAAAAAAAAAAAAAAAAAAA
AAAAAAAAAAAAAAAAAAAAAAAAAAAAAAAAAAAAAAAAAAAAAAAAAAAAAAAAAAAAAAAAAAAAAAAAAAAA
AAAAAAAAAAAAAAAAAAAAAAAAAAAAAAAAAAAAAAAAAAAAAAAAAAAAAAAAAAAAAAAAAAAAAAAAAAAA
AAAAAAAAAAAAAAAAAAAAAAAAAAAAAAAAAAAAAAAAAAAAAAAAAAAAAAAAAAAAAAAAAAAAAAAAAAAA
AAAAAAAAAAAAAAAAAAAAAAAAAAAAAAAAAAAAAAAAAAAAAAAAAAAAAAAAAAAAAAAAAAAAAAAAAAAA
AAAAAAAAAAAAAAAAAAAAAAAAAAAAAAAAAAAAAAAAAAAAAAAAAAAAAAAAAAAAAAAAAAAAAAAAAAAA
AAAAAAAAAAAAAAAAAAAAAAAAAAAAAAAAAAAAAAAAAAAAAAAAAAAAAAAAAAAAAAAAAAAAAAAAAAAA
AAAAAAAAAAAAAAAAAAAAAAAAAAAAAAAAAAAAAAAAAAAAAAAAAAAAAAAAAAAAAAAAAAAAAAAAAAAA
AAAAAAAAAAAAAAAAAAAAAAAAAAAAAAAAAAAAAAAAAAAAAAAAAAAAAAAAAAAAAAAAAAAAAAAAAAAA
AAAAAAAAAAAAAAAAAAAAAAAAAAAAAAAAAAAAAAAAAAAAAAAAAAAAAAAAAAAAAAAAAAAAAAAAAAAA
AAAAAAAAAAAAAAAAAAAAAAAAAAAAAAAAAAAAAAAAAAAAAAAAAAAAAAAAAAAAAAAAAAAAAAAAAAAA
AAAAAAAAAAAAAAAAAAAAAAAAAAAAAAAAAAAAAAAAAAAAAAAAAAAAAAAAAAAAAAAAAAAAAAAAAAAA
AAAAAAAAAAAAAAAAAAAAAAAAAAAAAAAAAAAAAAAAAAAAAAAAAAAAAAAAAAAAAAAAAAAAAAAAAAAA
AAAAAAAAAAAAAAAAAAAAAAAAAAAAAAAAAAAAAAAAAAAAAAAAAAAAAAAAAAAAAAAAAAAAAAAAAAAA
AAAAAAAAAAAAAAAAAAAAAAAAAAAAAAAAAAAAAAAAAAAAAAAAAAAAAAAAAAAAAAAAAAAAAAAAAAAA
AAAAAAAAAAAAAAAAAAAAAAAAAAAAAAAAAAAAAAAAAAAAAAAAAAAAAAAAAAAAAAAAAAAAAAAAAAAA
AAAAAAAAAAAAAAAAAAAAAAAAAAAAAAAAAAAAAAAAAAAAAAAAAAAAAAAAAAAAAAAAAAAAAAAAAAAA
AAAAAAAAAAAAAAAAAAAAAAAAAAAAAAAAAAAAAAAAAAAAAAAAAAAAAAAAAAAAAAAAAAAAAAAAAAAA
AAAAAAAAAAAAAAAAAAAAAAAAAAAAAAAAAAAAAAAAAAAAAAAAAAAAAAAAAAAAAAAAAAAAAAAAAAAA
AAAAAAAAAAAAAAAAAAAAAAAAAAAAAAAAAAAAAAAAAAAAAAAAAAAAAAAAAAAAAAAAAAAAAAAAAAAA
AAAAAAAAAAAAAAAAAAAAAAAAAAAAAAAAAAAAAAAAAAAAAAAAAAAAAAAAAAAAAAAAAAAAAAAAAAAA
AAAAAAAAAAAAAAAAAAAAAAAAAAAAAAAAAAAAAAAAAAAAAAAAAAAAAAAAAAAAAAAAAAAAAAAAAAAA
AAAAAAAAAAAAAAAAAAAAAAAAAAAAAAAAAAAAAAAAAAAAAAAAAAAAAAAAAAAAAAAAAAAAAAAAAAAA
AAAAAAAAAAAAAAAAAP7/AAAEAAIAAAAAAAAAAAAAAAAAAAAAAAIAAAAC1c3VnC4bEJOXCAArLPmu
RAAAAAXVzdWcLhsQk5cIACss+a48AQAA+AAAAAwAAAABAAAAaAAAAA8AAABwAAAABQAAAHwAAAAG
AAAAhAAAABEAAACMAAAAFwAAAJQAAAALAAAAnAAAABAAAACkAAAAEwAAAKwAAAAWAAAAtAAAAA0A
AAC8AAAADAAAANcAAAACAAAA5AQAAB4AAAABAAAAAABMAAMAAAAFAAAAAwAAAAEAAAADAAAA8AIA
AAMAAAAxFQgACwAAAAAAAAALAAAAAAAAAAsAAAAAAAAACwAAAAAAAAAeEAAAAQAAAA8AAAB7UkVT
QUxFIFRBQkxFfQAMEAAAAgAAAB4AAAAGAAAAVGl0bGUAAwAAAAEAAAAAAACYAAAAAwAAAAAAAAAg
AAAAAQAAADYAAAACAAAAPgAAAAEAAAACAAAACgAAAF9QSURfR1VJRAACAAAA5AQAAEEAAABOAAAA
ewBDADIARgAwADQANQA4ADAALQAwAEEARQAyAC0AMQAxAEQANAAtAEEANwA1ADkALQAwADAAOQAw
ADIANwA5AEIANwA1ADQAOAB9AAAAAAAAAAAAAAAAAAAAAAAAAAAAAAAAAAAAAAAAAAAAAAAAAAAA
AAAAAAAAAAAAAAAAAAAAAAAAAAAAAAAAAAAAAAAAAAAAAAAAAAAAAAAAAAAAAAAAAAAAAAAAAAAA
AAAAAAAAAAAAAAAAAAAAAAAAAAAAAAAAAAAAAAAAAAAAAAAAAAAAAAAAAAAAAAAAAAAAAAAAAAAA
AAAAAAAAAAAAAAAAAAAAAAAAAAAAAAAAAAAAAAAAAAAAAAAAAAAAAAAAAAAAAAAAAAAAAAAAAAAA
AAAAAAAAAAAAAAAAAAAAAAAAAAAAAAAAAAAAAAAAAAAAAAAAAAAAAAAAAAAAAAAAAAAAAAAAAAAA
AAAAAAAAAAAAAAAAAAAAAAAAAAAAAAAAAAAAAAAAAAAAAAAAAAAAAAAAAAAAAAAAAAAAAAAAAAAA
AAAAAAAAAAAAAAAAAAAAAAAAAAAAAAAAAAAAAAAAAAAAAAAAAAAAAAAAAAAAAAAAAAAAAAAAAAAA
AAAAAAAAAAAAAAAAAAAAAAAAAAAAAAAAAAAAAAAAAAAAAAAAAAAAAAAAAAAAAAAAAAAAAAAAAAAA
AAAAAAAAAAAAAAAAAAAAAAAAAAAAAAAAAAAAAAAAAAAAAAAAAAAAAAAAAAAAAAAAAAAAAAAAAAAA
AAAAAAAAAAAAAAAAAAAAAAAAAAAAAAAAAAAAAAAAAAAAAAAAAAAAAAAAAAAAAAAAAAAAAAAAAAAA
AAAAAAAAAAAAAAAAAAAAAAAAAAAAAAAAAAAAAAAAAAAAAAAAAAAAAAAAAAAAAAAAAAAAAAAAAAAA
AAAAAAAAAAAAAAAAAAAAAAAAAAAAAAAAAAAAAAAAAAAAAAAAAAAAAAAAAAAAAAAAAAAAAAAAAAAA
AAAAAAAAAAAAAAAAAAAAAAAAAAAAAAAAAAAAAAAAAAAAAAAAAAAAAAAAAAAAAAAAAAAAAAAAAAAA
AAAAAAAAAAAAAAAAAAAAAAAAAAAAAAAAAAAAAAAAAAAAAAAAAAAAAAAAAAAAAAAAAAAAAAAAAAAA
AAAAAAAAAAAAAAAAAAAAAAAAAAAAAAAAAAAAAAAAAAAAAAAAAAAAAAAAAAAAAAAAAAAAAAAAAAAA
AAAAAAAAAAAAAAAAAAAAAAAAAAAAAAAAAAAAAAAAAAAAAAAAAAAAAAAAAAAAAAAAAAAAAAAAAAAA
AAAAAAAAAAAAAAAAAAAAAAAAAAAAAAAAAAAAAAAAAAAAAAAAAAAAAAAAAAAAAAAAAAAAAAAAAAAA
AAAAAAAAAAAAAAAAAAAAAAAAAAAAAAAAAAAAAAAAAAAAAAAAAAAAAAAAAAAAAAAAAAAAAAAAAAAA
AAAAAAAAAAAAAAAAAAAAAAAAAAAAAAAAAAAAAAAAAAAAAAAAAAAAAAAAAAAAAAAAAAAAAAAAAAAA
AAAAAAAAAAAAAAAAAAAAAAAAAAAAAAAAAAAAAAAAAAAAAAAAAAAAAAAAAAAAAAAAAAAAAAAAAAAA
AAAAAAAAAAAAAAAAAAAAAAAAAAAAAAAAAAAAAAAAAAAAAAAAAAAAAAAAAAAAAAAAAAAAAAAAAAAA
AAAAAAAAAAAAAAAAAAAAAAAAAAAAAAAAAAAAAAAAAAAAAAAAAAAAAAAAAAAAAAAAAAAAAAAAAAAA
AAAAAAAAAAAAAAAAAAAAAAAAAAAAAAAAAAAAAAAAAAAAAAAAAAAAAAAAAAAAAAAAAAAAAAAAAAAA
AAAAAAAAAAAAAAAAAAAAAAAAAAAAAAAAAAAAAAAAAAAAAAAAAAAAAAAAAAAAAAAAAAAAAAAAAAAA
AAAAAAAAAAAAAAAAAAAAAAAAAAAAAAAAAAAAAAAAAAAAAAAAAAAAAAAAAAAAAAAAAAAAAAAAAAAA
AAAAAAAAAAAAAAAAAAAAAAAAAAAAAAAAAAAAAAAAAAAAAAAAAAAAAAAAAAAAAAAAAAAAAAAAAAAA
AAAAAAAAAAAAAAAAAAAAAAAAAAAAAAAAAAAAAAAAAAAAAAAAAAAAAAAAAAAAAAAAAAAAAAAAAAAA
AAAAAAAAAAAAAAAAAAAAAAAAAAAAAAAAAAAAAAAAAAAAAAAAAAAAAAAAAAAAAAAAAAAAAAAAAAAA
AAAAAAAAAAAAAAAAAAAAAAAAAAAAAAAAAAAAAAAAAAAAAAAAAAAAAAAAAAAAAAAAAAAAAAAAAAAA
AAAAAAAAAAAAAAAAAAAAAAAAAAAAAAAAAAAAAAAAAAAAAAAAAAAAAAAAAAAAAAAAAAAAAAAAAAAA
AAAAAAAAAAAAAAAAAAAAAAAAAAAAAAAAAAAAAAAAAAAAAAAAAAAAAAAAAAAAAAAAAAAAAAAAAAAA
AAAAAAAAAAAAAAAAAAAAAAAAAAAAAAAAAAAAAAAAAAAAAAAAAAAAAAAAAAAAAAAAAAAAAAAAAAAA
AAAAAAAAAAAAAAAAAAAAAAAAAAAAAAAAAAAAAAAAAAAAAAAAAAAAAAAAAAAAAAAAAAAAAAAAAAAA
AAAAAAAAAAAAAAAAAAAAAAAAAAAAAAAAAAAAAAAAAAAAAAAAAAAAAAAAAAAAAAAAAAAAAAAAAAAA
AAAAAAAAAAAAAAAAAAAAAAAAAAAAAAAAAAAAAAAAAAAAAAAAAAAAAAAAAAAAAAAAAAAAAAAAAAAA
AAAAAAAAAAAAAAAAAAAAAAAAAAAAAAAAAAAAAAAAAAAAAAAAAAAAAAAAAAAAAAAAAAAAAAAAAAAA
AAAAAAAAAAAAAAAAAAAAAAAAAAAAAAAAAAAAAAAAAAAAAAAAAAAAAAAAAAAAAAAAAAAAAAAAAAAA
AAAAAAAAAAAAAAAAAAAAAAAAAAAAAAAAAAAAAAAAAAAAAAAAAAAAAAAAAAAAAAAAAAAAAAAAAAAA
AAAAAAAAAAAAAAAAAAAAAAAAAAAAAAAAAAAAAAAAAAAAAAAAAAAAAAAAAAAAAAAAAAAAAAAAAAAA
AAAAAAAAAAAAAAAAAAAAAAAAAAAAAAAAAAAAAAAAAAAAAAAAAAAAAAAAAAAAAAAAAAAAAAAAAAAA
AAAAAAAAAAAAAAAAAAAAAAAAAAAAAAAAAAAAAAAAAAAAAAAAAAAAAAAAAAAAAAAAAAAAAAAAAAAA
AAAAAAAAAAAAAAAAAAAAAAAAAAAAAAAAAAAAAAAAAAAAAAAAAAAAAAAAAAAAAAAAAAAAAAAAAAAA
AAAAAAAAAAAAAAAAAAAAAAAAAAAAAAAAAAAAAAAAAAAAAAAAAAAAAAAAAAAAAAAAAAAAAAAAAAAA
AAAAAAAAAAAAAAAAAAAAAAAAAAAAAAAAAAAAAAAAAAAAAAAAAAAAAAAAAAAAAAAAAAAAAAAAAAAA
AAAAAAAAAAAAAAAAAAAAAAAAAAAAAAAAAAAAAAAAAAAAAAAAAAAAAAAAAAAAAAAAAAAAAAAAAAAA
AAAAAAAAAAAAAAAAAAAAAAAAAAAAAAAAAAAAAAAAAAAAAAAAAAAAAAAAAAAAAAAAAAAAAAAAAAAA
AAAAAAAAAAAAAAAAAAAAAAAAAAAAAAAAAAAAAAAAAAAAAAAAAAAAAAAAAAAAAAAAAAAAAAAAAAAA
AAAAAAAAAAAAAAAAAAAAAAAAAAAAAAAAAAAAAAAAAAAAAAAAAAAAAAAAAAAAAAAAAAAAAAAAAAAA
AAAAAAAAAAAAAAAAAAAAAAAAAAAAAAAAAAAAAAAAAAAAAAAAAAAAAAAAAAAAAAAAAAAAAAAAAAAA
AAAAAAAAAAAAAAAAAAAAAAAAAAAAAAAAAAAAAAAAAAAAAAAAAAAAAAAAAAAAAAAAAAAAAAAAAAAA
AAAAAAAAAAAAAAAAAAAAAAAAAAAAAAAAAAAAAAAAAAAAAAAAAAAAAAAAAAAAAAAAAAAAAAAAAAAA
AAAAAAAAAAAAAAAAAAAAAAAAAAAAAAAAAAAAAAAAAAAAAAAAAAAAAAAAAAAAAAAAAAAAAAAAAAAA
AAAAAAAAAAAAAAAAAAAAAAAAAAAAAAAAAAAAAAAAAAAAAAAAAAAAAAAAAAAAAAAAAAAAAAAAAAAA
AAAAAAAAAAAAAAAAAAAAAAAAAAAAAAAAAAAAAAAAAAAAAAAAAAAAAAAAAAAAAAAAAAAAAAAAAAAA
AAAAAAAAAAAAAAAAAAAAAAAAAAAAAAAAAAAAAAAAAAAAAAAAAAAAAAAAAAAAAAAAAAAAAAAAAAAA
AAAAAAAAAAAAAAAAAAAAAAAAAAAAAAAAAAAAAAAAAAAAAAAAAAAAAAAAAAAAAAAAAAAAAAAAAAAA
AAAAAAAAAAAAAAAAAAAAAAAAAAAAAAAAAAAAAAAAAAAAAAAAAAAAAAAAAAAAAAAAAAAAAAAAAAAA
AAAAAAAAAAAAAAAAAAAAAAAAAAAAAAAAAAAAAAAAAAAAAAAAAAAAAAAAAAAAAAAAAAAAAAAAAAAA
AAAAAAAAAAAAAAAAAAAAAAAAAAAAAAAAAAAAAAAAAAAAAAAAAAAAAAAAAAAAAAAAAAAAAAAAAAAA
AAAAAAAAAAAAAAAAAAAAAAAAAAAAAAAAAAAAAAAAAAAAAAAAAAAAAAAAAAAAAAAAAAAAAAAAAAAA
AAAAAAAAAAAAAAAAAAAAAAAAAAAAAAAAAAAAAAAAAAAAAAAAAAAAAAAAAAAAAAAAAAAAAAAAAAAA
AAAAAAAAAAAAAAAAAAAAAAAAAAAAAAAAAAAAAAAAAAAAAAAAAAAAAAAAAAAAAAAAAAAAAAAAAAAA
AAAAAAAAAAAAAAAAAAAAAAAAAAAAAAAAAAAAAAAAAAAAAAAAAAAAAAAAAAAAAAAAAAAAAAAAAAAA
AAAAAAAAAAAAAAAAAAAAAAAAAAAAAAAAAAAAAAAAAAAAAAAAAAAAAAAAAAAAAAAAAAAAAAAAAAAA
AAAAAAABAAAAAgAAAAMAAAAEAAAABQAAAAYAAAAHAAAACAAAAAkAAAAKAAAACwAAAAwAAAANAAAA
DgAAAA8AAAAQAAAAEQAAABIAAAATAAAAFAAAABUAAAAWAAAAFwAAABgAAAD+////GgAAABsAAAAc
AAAAHQAAAB4AAAAfAAAAIAAAACEAAAAiAAAA/v///yQAAAAlAAAAJgAAACcAAAAoAAAAKQAAACoA
AAD+////LAAAAC0AAAAuAAAALwAAADAAAAAxAAAAMgAAAP7////9////NQAAAP7////+/////v//
////////////////////////////////////////////////////////////////////////////
////////////////////////////////////////////////////////////////////////////
////////////////////////////////////////////////////////////////////////////
////////////////////////////////////////////////////////////////////////////
////////////////////////////////////////////////////////////////////////////
/////1IAbwBvAHQAIABFAG4AdAByAHkAAAAAAAAAAAAAAAAAAAAAAAAAAAAAAAAAAAAAAAAAAAAA
AAAAAAAAAAAAAAAWAAUB//////////8DAAAABgkCAAAAAADAAAAAAAAARgAAAACAR3sUxp6/AWBm
NGDWnr8BNwAAAIAAAAAAAAAAMQBUAGEAYgBsAGUAAAAAAAAAAAAAAAAAAAAAAAAAAAAAAAAAAAAA
AAAAAAAAAAAAAAAAAAAAAAAAAAAAAAAAAA4AAgD///////////////8AAAAAAAAAAAAAAAAAAAAA
AAAAAAAAAAAAAAAAAAAAAAAAAAAZAAAAjBIAAAAAAABXAG8AcgBkAEQAbwBjAHUAbQBlAG4AdAAA
AAAAAAAAAAAAAAAAAAAAAAAAAAAAAAAAAAAAAAAAAAAAAAAAAAAAGgACAQUAAAD//////////wAA
AAAAAAAAAAAAAAAAAAAAAAAAAAAAAAAAAAAAAAAAAAAAAAAAAAA1MAAAAAAAAAUAUwB1AG0AbQBh
AHIAeQBJAG4AZgBvAHIAbQBhAHQAaQBvAG4AAAAAAAAAAAAAAAAAAAAAAAAAAAAAAAAAAAAoAAIB
AgAAAAQAAAD/////AAAAAAAAAAAAAAAAAAAAAAAAAAAAAAAAAAAAAAAAAAAAAAAAIwAAAAAQAAAA
AAAABQBEAG8AYwB1AG0AZQBuAHQAUwB1AG0AbQBhAHIAeQBJAG4AZgBvAHIAbQBhAHQAaQBvAG4A
AAAAAAAAAAAAADgAAgH///////////////8AAAAAAAAAAAAAAAAAAAAAAAAAAAAAAAAAAAAAAAAA
AAAAAAArAAAAABAAAAAAAAABAEMAbwBtAHAATwBiAGoAAAAAAAAAAAAAAAAAAAAAAAAAAAAAAAAA
AAAAAAAAAAAAAAAAAAAAAAAAAAAAAAAAEgACAQEAAAAGAAAA/////wAAAAAAAAAAAAAAAAAAAAAA
AAAAAAAAAAAAAAAAAAAAAAAAAAAAAABqAAAAAAAAAE8AYgBqAGUAYwB0AFAAbwBvAGwAAAAAAAAA
AAAAAAAAAAAAAAAAAAAAAAAAAAAAAAAAAAAAAAAAAAAAAAAAAAAWAAEA////////////////AAAA
AAAAAAAAAAAAAAAAAAAAAABgZjRg1p6/AWBmNGDWnr8BAAAAAAAAAAAAAAAAAAAAAAAAAAAAAAAA
AAAAAAAAAAAAAAAAAAAAAAAAAAAAAAAAAAAAAAAAAAAAAAAAAAAAAAAAAAAAAAAAAAAAAAAAAAD/
//////////////8AAAAAAAAAAAAAAAAAAAAAAAAAAAAAAAAAAAAAAAAAAAAAAAAAAAAAAAAAAAAA
AAABAAAA/v//////////////////////////////////////////////////////////////////
////////////////////////////////////////////////////////////////////////////
////////////////////////////////////////////////////////////////////////////
////////////////////////////////////////////////////////////////////////////
////////////////////////////////////////////////////////////////////////////
////////////////////////////////////////////////////////////////////////////
////////////////////////////////////////////////////////////////////////////
////////////////////////////////////////////////////////////////////////////
////////////////////////////////////////////////////////////////////////////
/wEA/v8DCgAA/////wYJAgAAAAAAwAAAAAAAAEYYAAAATWljcm9zb2Z0IFdvcmQgRG9jdW1lbnQA
CgAAAE1TV29yZERvYwAQAAAAV29yZC5Eb2N1bWVudC44APQ5snEAAAAAAAAAAAAAAAAAAAAAAAAA
AAAAAAAAAAAAAAAAAAAAAAAAAAAAAAAAAAAAAAAAAAAAAAAAAAAAAAAAAAAAAAAAAAAAAAAAAAAA
AAAAAAAAAAAAAAAAAAAAAAAAAAAAAAAAAAAAAAAAAAAAAAAAAAAAAAAAAAAAAAAAAAAAAAAAAAAA
AAAAAAAAAAAAAAAAAAAAAAAAAAAAAAAAAAAAAAAAAAAAAAAAAAAAAAAAAAAAAAAAAAAAAAAAAAAA
AAAAAAAAAAAAAAAAAAAAAAAAAAAAAAAAAAAAAAAAAAAAAAAAAAAAAAAAAAAAAAAAAAAAAAAAAAAA
AAAAAAAAAAAAAAAAAAAAAAAAAAAAAAAAAAAAAAAAAAAAAAAAAAAAAAAAAAAAAAAAAAAAAAAAAAAA
AAAAAAAAAAAAAAAAAAAAAAAAAAAAAAAAAAAAAAAAAAAAAAAAAAAAAAAAAAAAAAAAAAAAAAAAAAAA
AAAAAAAAAAAAAAAAAAAAAAAAAAAAAAAAAAAAAAAAAAAAAAAAAAAAAAAAAAAAAAAAAAAAAAAAAAAA


------ =_NextPart_000_01BF9EF0.6E5706C0--


From Your_Astrologer@astrology.com Wed Apr  5 09:50:38 2000
Received: from fenrir.info.uaic.ro (fenrir.info.uaic.ro [193.231.30.197])
	by cedar.dcs.shef.ac.uk (8.9.3+Sun/8.9.3) with ESMTP id JAA19153
	for <cursu@dcs.shef.ac.uk>; Wed, 5 Apr 2000 09:50:30 +0100 (BST)
Received: from thor.infoiasi.ro (IDENT:root@thor [193.231.30.225])
	by fenrir.info.uaic.ro (8.9.3/8.9.3) with ESMTP id LAA15141
	for <cursu@fenrir.info.uaic.ro>; Wed, 5 Apr 2000 11:49:41 +0300
Received: from subscriptions2.astrology.net (subscriptions.astrology.net [209.157.220.63] (may be forged))
	by thor.infoiasi.ro (8.9.3/8.9.3) with ESMTP id LAA05246
	for <cursu@infoiasi.ro>; Wed, 5 Apr 2000 11:51:06 +0300
Message-Id: <200004050851.LAA05246@thor.infoiasi.ro>
Received: from orion (209.157.220.61:3225) by subscriptions2.astrology.net (LSMTP for Windows NT v1.1b) with SMTP id <79.00012939@subscriptions2.astrology.net>; Wed, 5 Apr 2000 1:46:48 -0700
To: cursu@infoiasi.ro
Subject: Astrology.com: daily horoscope
From: <Kelli-Fox@astrology.com>
Date: Wed, 05 Apr 2000 01:47:26 -0800
Reply-To: Kelli-Fox@astrology.com
Mime-Version: 1.0
Content-Type: text/plain; charset=us-ascii
plain
Content-Transfer-Encoding: 7bit
Content-Length: 2277
Status: RO
X-Status: $$$$
X-UID: 0000000052

-----------------------------------------------------------------
          Will your storybook life become a fairy tale?
                       New Printed Reports.
  http://chartshop.com/scripts/runisa.dll?AO:PRINTEDSHOP::DAILY
-----------------------------------------------------------------

Greetings Capricorn,

Here is your horoscope for Wednesday, April 5:

If you don't take care of yourself, no one else will. Intimacy 
has a claustrophobic quality, while obligation lacks all heart 
and soul. Drown your existential dilemma in a deluge of busy 
work.

For Cancer,

Someone may be angry with you, or simply have his or her own 
agenda. You'll lose more through confrontation than you will 
by simply walking away. If you feel the need to apologize, 
keep your excuses out of it.

For Leo,

Policy is for when things go wrong. Enlightened beings such 
as Leo understand the rules without having to recite them. 
The mood within the winner's circle is cheerful and easy.

For Virgo,

A hard lesson leaves a lasting impression. You may be taking 
success and failure more personally than necessary. When coworkers 
try to sympathize, don't react as if they're taunting you.

For Libra,

A relationship spreads wide ripples. As long as you're being 
noticed, try to be a role model instead of a celebrity for 
all the wrong reasons. Don't fly away at the first sign of 
unrest. Plant your feet and be responsible.

For Scorpio,

You're an accident or a revelation waiting to happen. The 
universe mixes up a cosmic cocktail that could launch you 
in any direction. Use your power before it uses you.


Until tomorrow,

Kelli Fox, Your iVillage Astrologer

-----------------------------------------------------------------
                     FREE Weekly Newsletter!
              Astrological insight to aid your week.
              http://www.ivillage.com/astrojoin.html
-----------------------------------------------------------------

If you would like to edit your current information or cancel your
subscription, please click on the following link,  or copy and paste
to your web browser. 

http://www.astrology.com/freedaily/index.html

-hd-123


If you need to email us, please include the following line in your reply:
annmn:[636qB036qB4FLy701200mW4EUW49r]


From cursu@infoiasi.ro Wed Apr  5 09:58:55 2000
Received: from fenrir.info.uaic.ro (fenrir.info.uaic.ro [193.231.30.197])
	by cedar.dcs.shef.ac.uk (8.9.3+Sun/8.9.3) with ESMTP id JAA19679
	for <cursu@dcs.shef.ac.uk>; Wed, 5 Apr 2000 09:58:36 +0100 (BST)
Received: from localhost (cursu@localhost)
	by fenrir.info.uaic.ro (8.9.3/8.9.3) with ESMTP id LAA16699
	for <cursu@dcs.shef.ac.uk>; Wed, 5 Apr 2000 11:57:51 +0300
X-Authentication-Warning: fenrir.info.uaic.ro: cursu owned process doing -bs
Date: Wed, 5 Apr 2000 11:57:51 +0300 (EEST)
From: URSU Cristian <cursu@infoiasi.ro>
X-Sender: cursu@fenrir.info.uaic.ro
To: cursu@dcs.shef.ac.uk
Subject: Download! (fwd)
Message-ID: <Pine.LNX.4.10.10004051157160.16541-100000@fenrir.info.uaic.ro>
MIME-Version: 1.0
Content-Type: TEXT/PLAIN; charset=US-ASCII
Content-Length: 721
Status: RO
X-Status: $$$$
X-UID: 0000000053


---------- Forwarded message ----------
Date: Tue, 04 Apr 2000 17:37:28 "GMT"
From: ObjectSpace <webmaster@objectspace.com>
To: Cristian URSU <crys@army.net>
Subject: Download!

Thank you choosing ObjectSpace products. Please follow the link 
below to download DXML 1.2 SELFEXE:

http://www.objectspace.com/forms/license.asp?load=dl&cfg=131


If you have any questions regarding the product, please don't hesitate to
contact the ObjectSpace Sales Department at (800) OBJECT.1 or (800) 625-3281,
or email us at sales@objectspace.com. If you experience any problems downloading
the product, please email the Webmaster at webmaster@objectspace.com.


Thanks again!
Stewart Bush
Vice President of Sales
ObjectSpace, Inc.


From sentto-1561398-29-cursu=dcs.shef.ac.uk@returns.onelist.com Wed Apr  5 10:23:04 2000
Received: from ck.egroups.com (ck.egroups.com [208.50.144.69])
	by cedar.dcs.shef.ac.uk (8.9.3+Sun/8.9.3) with SMTP id KAA21468
	for <cursu@dcs.shef.ac.uk>; Wed, 5 Apr 2000 10:23:03 +0100 (BST)
X-eGroups-Return: sentto-1561398-29-cursu=dcs.shef.ac.uk@returns.onelist.com
Received: from [10.1.10.37] by ck.egroups.com with NNFMP; 05 Apr 2000 09:23:02 -0000
Received: (qmail 26691 invoked from network); 5 Apr 2000 09:23:00 -0000
Received: from unknown (10.1.10.26) by m3.onelist.org with QMQP; 5 Apr 2000 09:23:00 -0000
Received: from unknown (HELO qg.egroups.com) (10.1.2.27) by mta1 with SMTP; 5 Apr 2000 09:23:00 -0000
Received: (qmail 1091 invoked from network); 5 Apr 2000 09:22:55 -0000
Received: from cedar.dcs.shef.ac.uk (143.167.8.6) by qg.egroups.com with SMTP; 5 Apr 2000 09:22:55 -0000
Received: from redmires (redmires.dcs.shef.ac.uk [143.167.9.64]) by cedar.dcs.shef.ac.uk (8.9.3+Sun/8.9.3) with SMTP id KAA21442 for <tpdg@egroups.com>; Wed, 5 Apr 2000 10:22:47 +0100 (BST)
Organization: University of Sheffield
To: tpdg@egroups.com
X-Mailer: KMail [version 1.0.28]
References: <01BF9EE9.AFB1D8E0.mstobbs@motoractive.ro>
In-Reply-To: <01BF9EE9.AFB1D8E0.mstobbs@motoractive.ro>
Message-Id: <00040510272803.24505@redmires>
MIME-Version: 1.0
Mailing-List: list tpdg@egroups.com; contact tpdg-owner@egroups.com
Delivered-To: mailing list tpdg@egroups.com
Precedence: bulk
List-Unsubscribe: <mailto:tpdg-unsubscribe@egroups.com>
Date: Wed, 5 Apr 2000 10:19:51 +0100
X-eGroups-From: Cristian Ursu <c.ursu@dcs.shef.ac.uk>
From: Cristian Ursu <cursu>
Reply-To: tpdg@egroups.com
Subject: [tpdg] Site names... 
Content-Type: text/plain; charset=US-ASCII
Content-Transfer-Encoding: 7bit
Content-Length: 2739
Status: RO
X-Status: $$$$
X-UID: 0000000054

I tried  

 http://www.xforum.com    : Sorry is taken by some porno sites...
 http://www.xforum.net    : It's available
 http://www.xprimo.com  : It's available
 http://www.xprimo.net  : It's available
 http://www/kinektor.com : It's available
 http://www.seekweeks.com :It's available (Martin, you said that you bought
this one. Didn't they reserved yet?)

Cristi


On Wed, 05 Apr 2000, you wrote:
> I like xforum too
> 
> -----Original Message-----
> From:	Adrian Dumitrascu [SMTP:adumi@army.net]
> Sent:	Wednesday, April 05, 2000 10:10 AM
> To:	tpdg@egroups.com
> Subject:	Re: [tpdg] tests
> 
> > I thought in terms of product names:
> >
> > kinector - for the referral clearing house and associate system - we can
> > then use it for real estate etc - if we do a timeshare site then we do 
> not
> > necessarily have to give the technology away
> > xprimo (?) - bulletin board
> 
> "xprimo" or "xforum"; I like both; you ?
> 
> 
> >
> > seekweeks for the timeshare kinector (or we could use timekinector.com /
> > housekinector / carkinector but I think these are a bit long)
> >
> > weex.com is a oil/gas exchange company so I thought weex.net might be
> > confusing...
> >
> > I will buy the domain site this morning - if I have questions on the
> > application forms I will emial - can you respond quickly...
> 
> Yes, I'll respond quicly.
> 
> 
> >
> > Martin
> 
> 
> 
> ------------------------------------------------------------------------
> @Backup- Protect and Access your data any time, any where on the net.
> Try @Backup FREE and recieve 300 points from mypoints.com Install now:
> http://click.egroups.com/1/2345/1/_/347472/_/954918595/
> ------------------------------------------------------------------------
> 
> To Post a message, send it to:   tpdg@eGroups.com
> To Unsubscribe, send a blank message to: tpdg-unsubscribe@eGroups.com
> 
> ------------------------------------------------------------------------
> 72% off on Name brand Watches!
> Come and buy today and get free shipping!
> http://click.egroups.com/1/2712/1/_/347472/_/954919647/
> ------------------------------------------------------------------------
> 
> To Post a message, send it to:   tpdg@eGroups.com
> To Unsubscribe, send a blank message to: tpdg-unsubscribe@eGroups.com

------------------------------------------------------------------------
@Backup- Protect and Access your data any time, any where on the net.
Try @Backup FREE and recieve 300 points from mypoints.com Install now:
http://click.egroups.com/1/2345/1/_/347472/_/954926581/
------------------------------------------------------------------------

To Post a message, send it to:   tpdg@eGroups.com
To Unsubscribe, send a blank message to: tpdg-unsubscribe@eGroups.com


From <@host134.iiruc.ro:ica@bacau.iiruc.ro> Wed Apr  5 10:28:42 2000
Received: from bacau.iiruc.ro (bacau.iiruc.ro [193.226.145.97])
	by cedar.dcs.shef.ac.uk (8.9.3+Sun/8.9.3) with SMTP id KAA21762
	for <c.ursu@dcs.shef.ac.uk>; Wed, 5 Apr 2000 10:28:21 +0100 (BST)
Received: from host134.iiruc.ro by bacau.iiruc.ro id aa01621;
          5 Apr 100 12:17 EETDST
Message-ID: <001c01bf9ee3$108b6980$834befd1@cristiau>
From: Acasa <ica@bacau.iiruc.ro>
To: Cristian Ursu <c.ursu@dcs.shef.ac.uk>
Subject: SPER  ..
Date: Wed, 5 Apr 2000 12:26:20 +0300
MIME-Version: 1.0
Content-Type: text/plain;
	charset="iso-8859-1"
Content-Transfer-Encoding: 7bit
X-Priority: 3
X-MSMail-Priority: Normal
X-Mailer: Microsoft Outlook Express 4.72.3110.5
X-MimeOLE: Produced By Microsoft MimeOLE V4.72.3110.3
Content-Length: 2352
Status: RO
X-Status: $$$$
X-UID: 0000000055

.........Sa  avem  cale  libera  la  dialog  de  data  asta.Acum  iti
raspund  la  mesajul  de ieri.
Intii  sa  stii ca  te-am  trecut  in  cartea  de  adrese.
          Am  adus  pe  cineva  de  la  IIRUC  si  mi-a spus  ca  la  ACOUNT
era  trecut iiruc  bacau  in  loc sa fie  trecut ICA.  A modificat  si  mi-a
mai  spus  ca  si  eu greseam  , deoarece  apasam  prea  repede  pe  F7.
Sper  sa  se  fi  rezolvat  si  sa  putem  dialoga.
               Ne  bucuram  nespus  ca  te  simti  bine  si  ca  incerci  sa
te  acomodezi   cu  noul  fus  orar,  cu  activitatea  de  la  universitate,
si  cu  cite  inca  altele.
                 Cu  mincarea  cum  te  descurci  ?Nu  poti  minca  la
cantina  studentilor  ?Sau  nu  exista  asa  ceva  ?Si  pe  aici  timpul
s-a  mai racit  si  de  joi  se  spune  ca  va  ninge.Asa  ca  si  la  noi
ca  si  la  voi , in  Anglia se  raceste.
                 Am  venit pe  la  IIRUC  si  sefa  Nastase (vorbise  tata
la  telefon  cu  sefa )  si  mi-a
dat-o  pe  doamna  care  ti-a  scris  tie  pe  hirtie  , ica, ica 999.,  ca
sa  remedieze  defectiunea.
Spunea , ca   tu trebuie  sa fi   fost  foarte  bun  informatician  de  ai
obtinut  un  asemenea  contract.
Se  gindea  la  fata  ei  care  e  studenta  in  Bucuresti  la  FAC.
rOMINO- AMERICANA, UNDE  PLATESTE  6 500 $ pe  an,  iar  diploma  nici
vorba  sa  fie  recunoscuta  pe  plan  international ,  asa  cum  se  lauda
facultatea..
                  Era  necajita din  punctul  asta  de  vedere  si  mai
spunea  ca  nici  carte  nu  se  face ; crede ca  se  face  mai  multa
contabilitate la  liceu  decit  acolo.
                  Mare  surpriza  ne-ai  facut  aseara  cu telefonul. Cind
a  sunat  telefonul  i-am  zis  tatei  ca  e  Cristi la  telefon.Tata  a
spus  de  unde  sa fie  Cristi.asa  ca  telepatia  dintre  mine  si  tine  a
functionat.  Sper  sa  primesti  si  mesajul  cu  ""am  primit
salutarile"', am  verificat  azi  daca  merge  posta  si  le-am  expediat.
                   TATA   e  la  scoala;  azi  are  pina  diseara ore.
AI  PRIMIT  CALCULATORUL  ?Cum  este  in  caminul  studentesc  ?Apa  calda
curge  ?Si  rece ?
  Glumesc,  pentru  in  Anglia  nu-i  ca  la  noi.
                      Cam  atat  acum , sa  vad  daca  iti  pot  expedia.
Te  pupam,si pe  mai  tirziu  ne  mai  intilnim   la  posta e-mail.
mama,  tata.


From adumi@army.net Wed Apr  5 10:49:05 2000
Received: from mail.opsynet.com (kiwi.opsynet.com [207.241.173.9])
	by cedar.dcs.shef.ac.uk (8.9.3+Sun/8.9.3) with ESMTP id KAA23140
	for <c.ursu@dcs.shef.ac.uk>; Wed, 5 Apr 2000 10:49:01 +0100 (BST)
Received: from sam (ppp05.opsynet.com [207.241.173.37])
	by mail.opsynet.com (8.9.3/8.9.3) with SMTP id JAA24938
	for <c.ursu@dcs.shef.ac.uk>; Wed, 5 Apr 2000 09:48:57 GMT
Message-ID: <011501bf9ee4$3a1eeaa0$010de6a8@home>
From: "Adrian Dumitrascu" <adumi@army.net>
To: "Cristian Ursu" <c.ursu@dcs.shef.ac.uk>
References: <01BF9EE9.AFB1D8E0.mstobbs@motoractive.ro> <00040510272803.24505@redmires>
Subject: Re: [tpdg] Site names... 
Date: Wed, 5 Apr 2000 12:48:43 +0300
MIME-Version: 1.0
Content-Type: text/plain;
	charset="iso-8859-1"
Content-Transfer-Encoding: 7bit
X-Priority: 3
X-MSMail-Priority: Normal
X-Mailer: Microsoft Outlook Express 5.00.2919.6700
X-MimeOLE: Produced By Microsoft MimeOLE V5.00.2919.6700
Content-Length: 559
Status: RO
X-Status: $$$$
X-UID: 0000000056

>
>  http://www.xforum.com    : Sorry is taken by some porno sites...

too bad ....

>  http://www.xforum.net    : It's available
>  http://www.xprimo.com  : It's available
>  http://www.xprimo.net  : It's available


>  http://www/kinektor.com : It's available

it's "kinector" and Martin already took it.


>  http://www.seekweeks.com :It's available (Martin, you said that you
bought
> this one. Didn't they reserved yet?)

The Martin's request is processed manually by the provider (and he'll
register "seekweek" today - when they wake up).

>
> Cristi


From adumi@army.net Wed Apr  5 10:49:08 2000
Received: from mail.opsynet.com (kiwi.opsynet.com [207.241.173.9])
	by cedar.dcs.shef.ac.uk (8.9.3+Sun/8.9.3) with ESMTP id KAA23152
	for <c.ursu@dcs.shef.ac.uk>; Wed, 5 Apr 2000 10:49:04 +0100 (BST)
Received: from sam (ppp05.opsynet.com [207.241.173.37])
	by mail.opsynet.com (8.9.3/8.9.3) with SMTP id JAA24935
	for <c.ursu@dcs.shef.ac.uk>; Wed, 5 Apr 2000 09:48:55 GMT
Message-ID: <011401bf9ee4$3965fae0$010de6a8@home>
From: "Adrian Dumitrascu" <adumi@army.net>
To: "Cristian Ursu" <c.ursu@dcs.shef.ac.uk>
References: <00040510303204.24505@redmires>
Subject: Re: uite ce am vazut...
Date: Wed, 5 Apr 2000 12:44:48 +0300
MIME-Version: 1.0
Content-Type: text/plain;
	charset="iso-8859-1"
Content-Transfer-Encoding: 7bit
X-Priority: 3
X-MSMail-Priority: Normal
X-Mailer: Microsoft Outlook Express 5.00.2919.6700
X-MimeOLE: Produced By Microsoft MimeOLE V5.00.2919.6700
Content-Length: 224
Status: RO
X-Status: $$$$
X-UID: 0000000057

Cum se incarca pagina pe bucati, meniul ala de sus mi-a dat impresia ca a
pus pe altcineva sa faca site-ul :) .


>
>
>  Am fost un pic pe la http://www.autprima.com
>  E de vinzare. Martin vrea sa-l vinda. :o(
>
> Cristi


From v.tablan@sheffield.ac.uk Wed Apr  5 10:50:36 2000
Received: from mailhub2.shef.ac.uk (mailhub2.shef.ac.uk [143.167.2.154])
	by cedar.dcs.shef.ac.uk (8.9.3+Sun/8.9.3) with ESMTP id KAA23272
	for <c.ursu@dcs.shef.ac.uk>; Wed, 5 Apr 2000 10:50:35 +0100 (BST)
Received: from cedar.dcs.shef.ac.uk ([143.167.8.6])
	by mailhub2.shef.ac.uk with esmtp (Exim 3.02 #2)
	id 12cmSJ-0004vH-00
	for c.ursu@sheffield.ac.uk; Wed, 05 Apr 2000 10:50:35 +0100
Received: from bradfield (bradfield.dcs.shef.ac.uk [143.167.9.63])
	by cedar.dcs.shef.ac.uk (8.9.3+Sun/8.9.3) with SMTP id KAA23268
	for <c.ursu@sheffield.ac.uk>; Wed, 5 Apr 2000 10:50:35 +0100 (BST)
Message-ID: <000701bf9ee4$6a471a40$3f09a78f@dcs.shef.ac.uk>
From: "Valentin Tablan" <v.tablan@sheffield.ac.uk>
To: <c.ursu@sheffield.ac.uk>
Subject: Fw: PE BUNE !
Date: Wed, 5 Apr 2000 10:50:46 +0100
MIME-Version: 1.0
Content-Type: text/plain;
	charset="iso-8859-1"
Content-Transfer-Encoding: 7bit
X-Priority: 3
X-MSMail-Priority: Normal
X-Mailer: Microsoft Outlook Express 5.00.2919.6600
X-MimeOLE: Produced By Microsoft MimeOLE V5.00.2919.6600
Content-Length: 1154
Status: RO
X-Status: $$$$
X-UID: 0000000058


    --------------------------------
    Mihai Valentin TABLAN
    Research Associate
    
    University of Sheffield, Computer Science Dept.
    Regent Court, 211 Portobello St., Sheffield, UK
    E-mail: V.Tablan@sheffield.ac.uk
    URL: www.dcs.shef.ac.uk/~valyt
    SMS e-mail: valyt@sms.genie.co.uk
    --------------------------------
----- Original Message ----- 
From: "Croitoru" <croitoru@infoiasi.ro>
To: <profs_ia@thor.infoiasi.ro>
Sent: Wednesday, April 05, 2000 7:21 AM
Subject: PE BUNE !


| 
| Stimati colegi !
| 
|  Imi cer iertare pentru asprimea acestui mesaj, dar nu se mai poate.
| 
|  Din controalele conducerii facultatii si (mai discrete) ale mele poate
| rezulta o concluzie (gresita dupa parerea mea): se cam chiuleste !
| 
|  Reamintesc regula:
|  -orele care nu s-au tinut se recupereaza.
|  -aceste situatii se anunta la seful de catedra si la secretariat.
| 
|  Orice cadru didactic (sur)prins in culpa va fi depunctat.
| 
|  Daca, doamne fereste, aceasta surprindere este facuta de comisia de
| control a rectoratului, persoana in cauza va trebui sa mediteze serios 
| ( Should I go or Should I stay ? )
| 
| C. Croitoru


From hlesesne@lco.net Wed Apr  5 11:06:59 2000
Received: from fenrir.info.uaic.ro (fenrir.info.uaic.ro [193.231.30.197])
	by cedar.dcs.shef.ac.uk (8.9.3+Sun/8.9.3) with ESMTP id LAA24566
	for <cursu@dcs.shef.ac.uk>; Wed, 5 Apr 2000 11:06:39 +0100 (BST)
Received: from thor.infoiasi.ro (IDENT:root@thor [193.231.30.225])
	by fenrir.info.uaic.ro (8.9.3/8.9.3) with ESMTP id NAA25925
	for <cursu@fenrir.info.uaic.ro>; Wed, 5 Apr 2000 13:05:41 +0300
Received: from lco_server_4.lco.net (aboutyourname.com [199.72.15.136] (may be forged))
	by thor.infoiasi.ro (8.9.3/8.9.3) with ESMTP id NAA07658
	for <cursu@infoiasi.ro>; Wed, 5 Apr 2000 13:05:24 +0300
Received: from hcm-fw2-ext.vnn.vn (unverified [202.167.121.197]) by lco_server_4.lco.net
 (Rockliffe SMTPRA 2.1.7) with SMTP id <B0000456213@lco_server_4.lco.net> for <asp@lists.lco.net>;
 Wed, 05 Apr 2000 06:01:23 -0400
Received: from vnuserv.vnuhcm.edu.vn by hcm-fw2-ext.vnn.vn
          via smtpd (for [199.72.15.136]) with SMTP; 5 Apr 2000 10:04:00 UT
Received: from hcmut.edu.vn (mailhost28 [172.28.1.3])
	by vnuserv.vnuhcm.edu.vn (8.9.3/8.8.7) with ESMTP id KAA05803;
	Wed, 5 Apr 2000 10:11:19 GMT
Received: from vnuserv.vnuhcm.edu.vn. by VNU-Gateway with ESMTP Ver (1.1Plus)
        for recipient addresses :
        <asp@lists.lco.net>
Received: from dee.hcmut.edu.vn by hcmut.edu.vn (8.8.8+Sun/SMI-SVR4)
	id SAA05234; Wed, 5 Apr 2000 18:20:40 -0700 (GMT)
Message-ID: <38EB10D2.5466F8F9@dee.hcmut.edu.vn>
Date: Wed, 05 Apr 2000 17:09:22 +0700
From: Thai <dvt@dee.hcmut.edu.vn>
X-Mailer: Mozilla 4.61 [en] (Win95; I)
X-Accept-Language: en
MIME-Version: 1.0
To: asp <asp@lists.lco.net>
Subject: for testing only don't read it
Content-Type: text/plain; charset=big5
Content-Transfer-Encoding: 7bit
Reply-To: asp@lists.lco.net
Sender: asp-request@lists.lco.net
Content-Length: 596
Status: RO
X-Status: $$$$
X-UID: 0000000059


-----------------------------------------------------
To leave list:
Click mailto:ASP-request@lists.lco.net
Enter LEAVE as the first and only line of the email.
-----------------------------------------------------
This List Server is for the ASP community to discuss
all topics related to Active Server Page programming.

Any unauthorized use of the list for UBE will not be
tolerated.
-----------------------------------------------------
This list is provided by LCO Internet - ASP Hosting
Please visit our website at http://www.lco.net
-----------------------------------------------------

From lory@infoiasi.ro Wed Apr  5 11:31:33 2000
Received: from mail.opsynet.com (kiwi.opsynet.com [207.241.173.9])
	by cedar.dcs.shef.ac.uk (8.9.3+Sun/8.9.3) with ESMTP id LAA27915
	for <cursu@dcs.shef.ac.uk>; Wed, 5 Apr 2000 11:31:15 +0100 (BST)
Received: from sam (ppp15.opsynet.com [207.241.173.47])
	by mail.opsynet.com (8.9.3/8.9.3) with SMTP id KAA26109
	for <cursu@dcs.shef.ac.uk>; Wed, 5 Apr 2000 10:31:07 GMT
Message-ID: <016901bf9eea$1e304900$010de6a8@home>
From: "Aura URSU" <lory@infoiasi.ro>
To: "Cristian Ursu" <cursu@dcs.shef.ac.uk>
Subject: Sorry!
Date: Wed, 5 Apr 2000 13:28:35 +0300
MIME-Version: 1.0
Content-Type: text/plain;
	charset="iso-8859-1"
Content-Transfer-Encoding: 7bit
X-Priority: 3
X-MSMail-Priority: Normal
X-Mailer: Microsoft Outlook Express 5.00.2919.6700
X-MimeOLE: Produced By Microsoft MimeOLE V5.00.2919.6700
Content-Length: 459
Status: RO
X-Status: $$$$
X-UID: 0000000060

M-am gindit sa-ti inregistrez Nichita aseara, dar din pacate video-ul nu mai
poate reda corect, nu stiu ce sa intimplat cu el, ca si cum ar fi prins un
praf ceva(tremura imaginea intr-o parte..) asa face pe mai multe casete,
deci este vina video-ului...O sa-l ducem la reparatii dar cind o sa vina
tata, eventual....(asi putea totusi sa-ti inregistrez,nu?)
Eu am primit mesaje de acasa, banuiesc ca si tu.
Mai discutam pe chat de la 6 la 8(la laborator,ok?)


From hamish Wed Apr  5 11:41:32 2000
Received: from mailhub1.shef.ac.uk (mailhub1.shef.ac.uk [143.167.1.9])
	by cedar.dcs.shef.ac.uk (8.9.3+Sun/8.9.3) with ESMTP id LAA29121;
	Wed, 5 Apr 2000 11:41:32 +0100 (BST)
Received: from ridingwood.shef.ac.uk ([143.167.59.249])
	by mailhub1.shef.ac.uk with esmtp (Exim 3.02 #2)
	id 12cnFb-0005t6-00; Wed, 05 Apr 2000 11:41:31 +0100
Received: from RIDINGWOOD/SpoolDir by ridingwood.shef.ac.uk (Mercury 1.46);
    5 Apr 00 11:41:31 +0100
Received: from SpoolDir by RIDINGWOOD (Mercury 1.46); 5 Apr 00 11:41:27 +0100
Received: from dcs.shef.ac.uk (143.167.9.72) by ridingwood.shef.ac.uk (Mercury 1.46) with ESMTP;
    5 Apr 00 11:41:19 +0100
Message-ID: <38EB18E6.58DD6144@dcs.shef.ac.uk>
Date: Wed, 05 Apr 2000 11:43:50 +0100
From: Hamish Cunningham <hamish>
X-Mailer: Mozilla 4.61 [en] (WinNT; I)
X-Accept-Language: en
MIME-Version: 1.0
To: Valenin Tablan <valyt@dcs.shef.ac.uk>, kalina <kalina@dcs.shef.ac.uk>,
        cursu@dcs.shef.ac.uk
Subject: oracle, acs and xml
Content-Type: text/plain; charset=us-ascii
Content-Transfer-Encoding: 7bit
Content-Length: 1934
Status: RO
X-Status: $$$$
X-UID: 0000000061

possible solution for XML *out*put from gate (we still need our own
parser(s), so we can input without using oracle)

from
http://www.arsdigita.com/doc/xml

Perspective: the ArsDigita philosophy is not to put stuff into our
toolkit that is part of the core Oracle RDBMS. Oracle Corporation has
thousands of
programmers, their most reliable product is the core RDBMS server, they
have documentation, training, support, etc. Oracle has wonderful support
for XML
built into their core RDBMS from version 8.1.5 forward. This support is
available to any Oracle client, including an AOLserver running the
ArsDigita
Community System. The XML support is made possible by the fact that the
core Oracle server is capable of running programs in procedural
languages such as
Java and PL/SQL. 

Basically what we do for a site that needs to make heavy use of XML is
to download the appropriate Java libraries for Oracle's built-in Java
VM. After that
it is just a question of how to use those libraries: 

    I want to grab some data from an Oracle table and publish it in XML:
run the xmlgen.getXML procedure inside Oracle, which will automatically
    figure out how to go from the Oracle data dictionary into XML;
AOLserver gets a big string of XML back from Oracle 
    I want to grab some data from a server elsewhere on the Internet and
stuff it into an Oracle table: Take the entire XML document and feed it
to
    Oracle, then run xmlgen.insertXML. 
    I want to render some data stored in Oracle as XML and publish it on
the Web in HTML: Here you have an Oracle CLOB column containing an
    XML document. You want a reader to be able to view it in a standard
browser. You want to use XSL to render the XML document into HTML. Do
this
    by calling our apply_xsl procedure (invokes some Java code within
the database). 

Hamish Cunningham
Research Fellow in Computer Science, University of Sheffield
http://www.dcs.shef.ac.uk/~hamish/

From <@host132.iiruc.ro:ica@bacau.iiruc.ro> Wed Apr  5 11:45:38 2000
Received: from bacau.iiruc.ro (bacau.iiruc.ro [193.226.145.97])
	by cedar.dcs.shef.ac.uk (8.9.3+Sun/8.9.3) with SMTP id LAA29731
	for <c.ursu@dcs.shef.ac.uk>; Wed, 5 Apr 2000 11:45:31 +0100 (BST)
Received: from host132.iiruc.ro by bacau.iiruc.ro id aa01852;
          5 Apr 100 13:35 EETDST
Message-ID: <002901bf9eed$da907040$834befd1@cristiau>
From: Acasa <ica@bacau.iiruc.ro>
To: Cristian Ursu <c.ursu@dcs.shef.ac.uk>
Subject: PARCA  AS FI  ...
Date: Wed, 5 Apr 2000 13:57:25 +0300
MIME-Version: 1.0
Content-Type: text/plain;
	charset="iso-8859-1"
Content-Transfer-Encoding: 7bit
X-Priority: 3
X-MSMail-Priority: Normal
X-Mailer: Microsoft Outlook Express 4.72.3110.5
X-MimeOLE: Produced By Microsoft MimeOLE V4.72.3110.3
Content-Length: 1425
Status: RO
X-Status: $$$$
X-UID: 0000000062

.............fost  si  eu  pret  de  citeva  minute  acolo  in  caminul
studentesc.Nu-mi  pot  imagina  ce  fel  de  conditii  pot  avea  studentiii
englezi , comparativ  cu  ai  nostri . Iti  mai  amintesti  cum  era  in
TG. Copou ?.Gindaci  ...nu  duceati  lipsa. La  asa  conditii  studentii
englezi  ar  trebui  sa  fie  asi la invatatura.
           Ce  bucurie  am  trait acum  cind  am citit  cele  relatate  de
tine, privind  SANSA  ta  de  a  fi  acolo unde  esti  acum !E  foarte  bine
daca  ai  cum  sa  tii  post .Mai  ales  ca  ai  cuptor  cu  microunde,
Cartofii  sunt  scumpi ?
     La  horoscopul lunii  aprilie, din  formula  AS  iti  spunea  sa  iei
calciu  si  ca  ai  sa  mai ai  probleme  cu  articulatiile.Chiar  ma
gindeam  ca  , tinind post  e  bine sa  luam  si  calciu  si  fier.
 Asta  e  valabil  si  pentru  noi.
                      Privind  deschiderea  unui  cont  bancar  o  vom  face
poate  cit  de  curind.Trebuie  sa  si  depunem  ceva  dolari  , sau  numai
sa  deschidem  contul  ?
                 ESTE   un  mod  rapid  si  sigur  de  transfer  de
valuta.Nu  se  practica  comision  mare  ?
GIGI este  la  albine  azi , la  stupina.
                  Au  venit  niste  fete  , trimise  de  casierita  lic.
economic  sa  le  dau  miere.
Si  mai  ales  ca  dau  vreo  5  borcane  mari  ,  urmind  ca  banii  sa
mii  dea  pe  11  , zi  de  salarii.
  Te  pup ,  si  mai  vorbim.  mama.


From sentto-1561398-30-cursu=dcs.shef.ac.uk@returns.onelist.com Wed Apr  5 12:03:32 2000
Received: from fj.egroups.com (fj.egroups.com [208.50.144.72])
	by cedar.dcs.shef.ac.uk (8.9.3+Sun/8.9.3) with SMTP id MAA01914
	for <cursu@dcs.shef.ac.uk>; Wed, 5 Apr 2000 12:03:27 +0100 (BST)
X-eGroups-Return: sentto-1561398-30-cursu=dcs.shef.ac.uk@returns.onelist.com
Received: from [10.1.10.38] by fj.egroups.com with NNFMP; 05 Apr 2000 11:03:19 -0000
Received: (qmail 1447 invoked from network); 5 Apr 2000 11:03:18 -0000
Received: from unknown (10.1.10.27) by m4.onelist.org with QMQP; 5 Apr 2000 11:03:18 -0000
Received: from unknown (HELO qh.egroups.com) (10.1.2.28) by mta2 with SMTP; 5 Apr 2000 11:03:18 -0000
Received: (qmail 10312 invoked from network); 5 Apr 2000 11:03:17 -0000
Received: from relay.logicnet.ro (193.226.80.252) by qh.egroups.com with SMTP; 5 Apr 2000 11:03:17 -0000
Received: from mstobbs (dial37-as1.logicnet.ro [193.254.47.100] (may be forged)) by relay.logicnet.ro (8.9.3/8.9.3) with SMTP id OAA28412 for <tpdg@egroups.com>; Wed, 5 Apr 2000 14:03:35 +0300
Received: by localhost with Microsoft MAPI; Wed, 5 Apr 2000 14:04:19 +0300
Message-ID: <01BF9F07.D61BD940.mstobbs@motoractive.ro>
To: "'tpdg@egroups.com'" <tpdg@egroups.com>
Organization: Motoractive SA
X-Mailer: Microsoft Internet E-mail/MAPI - 8.0.0.4211
MIME-Version: 1.0
Mailing-List: list tpdg@egroups.com; contact tpdg-owner@egroups.com
Delivered-To: mailing list tpdg@egroups.com
Precedence: bulk
List-Unsubscribe: <mailto:tpdg-unsubscribe@egroups.com>
Date: Wed, 5 Apr 2000 13:54:14 +0300
X-eGroups-From: Martin Stobbs <mstobbs@motoractive.ro>
From: Martin Stobbs <mstobbs@motoractive.ro>
Reply-To: tpdg@egroups.com
Subject: RE: [tpdg] Site names...  
Content-Type: text/plain; charset=US-ASCII
Content-Transfer-Encoding: 7bit
Content-Length: 4054
Status: RO
X-Status: $$$$
X-UID: 0000000063

I own the following:
www.kinector.com
www.kinector.net
www.xprimo.com
www.xprimo.net
www.autoprima.com
www.autoprima.net
www.autobravo.com
www.autobravo.net
www.choomba.com
www.choomba.net
www.seekweek.com (supposed to be registered by the new domain host)

I should buy (to prevent confusion) - but I will do once we are registered 
with the domainhost - I want to see if he can do all of them for half 
price (but I don't want to have them hosted necessarily)
www.seekweek.net
www.seekweeks.com
www.seekweeks.net
www.kinektor.com
www.kinektor.net

I do not know if I can reserve a name without having to pay for it - I 
thought they had stopped people being able to do this ...

M

-----Original Message-----
From:	Cristian Ursu [SMTP:cursu@dcs.shef.ac.uk]
Sent:	Wednesday, April 05, 2000 12:20 PM
To:	tpdg@egroups.com
Subject:	[tpdg] Site names...

I tried

 http://www.xforum.com    : Sorry is taken by some porno sites...
 http://www.xforum.net    : It's available
 http://www.xprimo.com  : It's available
 http://www.xprimo.net  : It's available
 http://www/kinektor.com : It's available
 http://www.seekweeks.com :It's available (Martin, you said that you 
bought
this one. Didn't they reserved yet?)

Cristi


On Wed, 05 Apr 2000, you wrote:
> I like xforum too
>
> -----Original Message-----
> From:	Adrian Dumitrascu [SMTP:adumi@army.net]
> Sent:	Wednesday, April 05, 2000 10:10 AM
> To:	tpdg@egroups.com
> Subject:	Re: [tpdg] tests
>
> > I thought in terms of product names:
> >
> > kinector - for the referral clearing house and associate system - we 
can
> > then use it for real estate etc - if we do a timeshare site then we do 
> not
> > necessarily have to give the technology away
> > xprimo (?) - bulletin board
>
> "xprimo" or "xforum"; I like both; you ?
>
>
> >
> > seekweeks for the timeshare kinector (or we could use timekinector.com 
/
> > housekinector / carkinector but I think these are a bit long)
> >
> > weex.com is a oil/gas exchange company so I thought weex.net might be
> > confusing...
> >
> > I will buy the domain site this morning - if I have questions on the
> > application forms I will emial - can you respond quickly...
>
> Yes, I'll respond quicly.
>
>
> >
> > Martin
>
>
>
> ------------------------------------------------------------------------
> @Backup- Protect and Access your data any time, any where on the net.
> Try @Backup FREE and recieve 300 points from mypoints.com Install now:
> http://click.egroups.com/1/2345/1/_/347472/_/954918595/
> ------------------------------------------------------------------------
>
> To Post a message, send it to:   tpdg@eGroups.com
> To Unsubscribe, send a blank message to: tpdg-unsubscribe@eGroups.com
>
> ------------------------------------------------------------------------
> 72% off on Name brand Watches!
> Come and buy today and get free shipping!
> http://click.egroups.com/1/2712/1/_/347472/_/954919647/
> ------------------------------------------------------------------------
>
> To Post a message, send it to:   tpdg@eGroups.com
> To Unsubscribe, send a blank message to: tpdg-unsubscribe@eGroups.com

------------------------------------------------------------------------
@Backup- Protect and Access your data any time, any where on the net.
Try @Backup FREE and recieve 300 points from mypoints.com Install now:
http://click.egroups.com/1/2345/1/_/347472/_/954926581/
------------------------------------------------------------------------

To Post a message, send it to:   tpdg@eGroups.com
To Unsubscribe, send a blank message to: tpdg-unsubscribe@eGroups.com

------------------------------------------------------------------------
Special Offer-Earn 300 Points from MyPoints.com for trying @Backup
Get automatic protection and access to your important computer files.
Install today:
http://click.egroups.com/1/2344/1/_/347472/_/954932599/
------------------------------------------------------------------------

To Post a message, send it to:   tpdg@eGroups.com
To Unsubscribe, send a blank message to: tpdg-unsubscribe@eGroups.com


From postmaster Wed Apr  5 12:21:05 2000
Received: from mailhub1.shef.ac.uk (mailhub1.shef.ac.uk [143.167.1.9])
	by cedar.dcs.shef.ac.uk (8.9.3+Sun/8.9.3) with ESMTP id MAA02934
	for <All@dcs.shef.ac.uk>; Wed, 5 Apr 2000 12:14:50 +0100 (BST)
Received: from ridingwood.shef.ac.uk ([143.167.59.249])
	by mailhub1.shef.ac.uk with esmtp (Exim 3.02 #2)
	id 12cnlp-0007Vr-01
	for All@dcs; Wed, 05 Apr 2000 12:14:49 +0100
Received: from RIDINGWOOD/SpoolDir by ridingwood.shef.ac.uk (Mercury 1.46);
    5 Apr 00 12:14:50 +0100
Received: from SpoolDir by RIDINGWOOD (Mercury 1.46); 5 Apr 00 12:14:45 +0100
From: "Emma Burnley" <E.Burnley@sheffield.ac.uk>
To: All@dcs.shef.ac.uk
Date: Wed, 5 Apr 2000 12:14:39 +0100
MIME-Version: 1.0
Content-type: text/plain; charset=US-ASCII
Content-transfer-encoding: 7BIT
Subject: New secretary on reception
Priority: normal
X-mailer: Pegasus Mail for Windows (v3.12a)
Message-ID: <B4364C51D13@ridingwood.shef.ac.uk>
Content-Length: 387
Status: RO
X-Status: $$$$
X-UID: 0000000064

Hi

We have a new temporary secretary on reception who is taking 
over Becky's shifts on Wednesday mornings and Friday 
afternoons.  Her name is Najma.

Emma


**************************************
Emma Burnley
Administrative Assistant
Department of Computer Science
University of Sheffield
Regent Court
211 Portobello Street
Sheffield  S1 4DP

Tel:  0114 222 1818
Fax:  0114 222 1810


From postmaster Wed Apr  5 12:33:39 2000
Received: from pc00197.mailhost.dcs.shef.ac.uk (pc008197.dcs.shef.ac.uk [143.167.8.197])
	by cedar.dcs.shef.ac.uk (8.9.3+Sun/8.9.3) with ESMTP id MAA04722
	for <allstaff>; Wed, 5 Apr 2000 12:33:30 +0100 (BST)
Message-Id: <4.3.0.20000405122855.00c876f0@mailhost.dcs.shef.ac.uk>
X-Sender: tjc@mailhost.dcs.shef.ac.uk
X-Mailer: QUALCOMM Windows Eudora Version 4.3
Date: Wed, 05 Apr 2000 12:29:57 +0100
To: allstaff
From: tjc
Subject: Fwd: Travel Forms
Mime-Version: 1.0
Content-Type: text/plain; charset="us-ascii"; format=flowed
Content-Length: 861
Status: RO
X-Status: $$$$
X-UID: 0000000065

Seems that they are getting even more stroppy up the road and need more 
details on the forms!.

Tony


>From: "J.D.Walton" <Jason.Walton@sheffield.ac.uk>
>To: t.chilton@dcs.shef.ac.uk
>Date: Wed, 5 Apr 2000 10:57:53 +0100
>Subject: Travel Forms
>Priority: normal
>X-mailer: Pegasus Mail for Windows (v3.12a)
>
>Hello,
>
>This is a note to inform you about the completion of Travel,
>Accomodation and Hospitality forms, with regard to conferences.
>
>I cannot accept or pay invoices that only state conference as the
>reason for travel, I need to know more about the conference.
>
>I hope you will take note for future invoices so that delay's can be
>kept at a minimum.
>
>Many thanks,
>
>Jason
>
>
>Jason Walton
>Payments Office
>University of Sheffield
>Tel : +44 (0)114 2224863

--------------------------------
Tony Chilton
Department of Computer Science


From postmaster Wed Apr  5 12:37:59 2000
Received: from dcs.shef.ac.uk (u2.dcs.shef.ac.uk [143.167.9.3])
	by cedar.dcs.shef.ac.uk (8.9.3+Sun/8.9.3) with ESMTP id MAA05183;
	Wed, 5 Apr 2000 12:37:53 +0100 (BST)
Sender: wmlh
Message-ID: <38EB2591.D3984C21@dcs.shef.ac.uk>
Date: Wed, 05 Apr 2000 12:37:53 +0100
From: Mike Holcombe <wmlh>
Organization: Dean of Engineering,
X-Mailer: Mozilla 4.7 [en] (X11; I; SunOS 5.7 sun4u)
X-Accept-Language: en
MIME-Version: 1.0
To: tjc
CC: allstaff
Subject: Re: Fwd: Travel Forms
References: <4.3.0.20000405122855.00c876f0@mailhost.dcs.shef.ac.uk>
Content-Type: text/plain; charset=us-ascii
Content-Transfer-Encoding: 7bit
Content-Length: 1177
Status: RO
X-Status: $$$$
X-UID: 0000000066

What does " I need to know more about the conference " mean? Ask him to
specify precisely what information is required!

Mike


tjc wrote:
> 
> Seems that they are getting even more stroppy up the road and need more
> details on the forms!.
> 
> Tony
> 
> >From: "J.D.Walton" <Jason.Walton@sheffield.ac.uk>
> >To: t.chilton@dcs.shef.ac.uk
> >Date: Wed, 5 Apr 2000 10:57:53 +0100
> >Subject: Travel Forms
> >Priority: normal
> >X-mailer: Pegasus Mail for Windows (v3.12a)
> >
> >Hello,
> >
> >This is a note to inform you about the completion of Travel,
> >Accomodation and Hospitality forms, with regard to conferences.
> >
> >I cannot accept or pay invoices that only state conference as the
> >reason for travel, I need to know more about the conference.
> >
> >I hope you will take note for future invoices so that delay's can be
> >kept at a minimum.
> >
> >Many thanks,
> >
> >Jason
> >
> >
> >Jason Walton
> >Payments Office
> >University of Sheffield
> >Tel : +44 (0)114 2224863
> 
> --------------------------------
> Tony Chilton
> Department of Computer Science

-- 
------------------------

Mike Holcombe

m.holcombe@dcs.shef.ac.uk

http://www.dcs.shef.ac.uk/~wmlh

From hamish Wed Apr  5 13:49:02 2000
Received: from mailhub1.shef.ac.uk (mailhub1.shef.ac.uk [143.167.1.9])
	by cedar.dcs.shef.ac.uk (8.9.3+Sun/8.9.3) with ESMTP id NAA11128
	for <cursu@dcs.shef.ac.uk>; Wed, 5 Apr 2000 13:49:02 +0100 (BST)
Received: from ridingwood.shef.ac.uk ([143.167.59.249])
	by mailhub1.shef.ac.uk with esmtp (Exim 3.02 #2)
	id 12cpEz-0003fz-00
	for cursu@dcs.shef.ac.uk; Wed, 05 Apr 2000 13:49:01 +0100
Received: from RIDINGWOOD/SpoolDir by ridingwood.shef.ac.uk (Mercury 1.46);
    5 Apr 00 13:49:01 +0100
Received: from SpoolDir by RIDINGWOOD (Mercury 1.46); 5 Apr 00 13:48:48 +0100
Received: from dcs.shef.ac.uk (143.167.9.72) by ridingwood.shef.ac.uk (Mercury 1.46) with ESMTP;
    5 Apr 00 13:48:38 +0100
Message-ID: <38EB36BC.924A4866@dcs.shef.ac.uk>
Date: Wed, 05 Apr 2000 13:51:08 +0100
From: Hamish Cunningham <hamish>
X-Mailer: Mozilla 4.61 [en] (WinNT; I)
X-Accept-Language: en
MIME-Version: 1.0
To: cursu@dcs.shef.ac.uk
Subject: want to have a chat / meet people round 2?
Content-Type: text/plain; charset=us-ascii
Content-Transfer-Encoding: 7bit
Content-Length: 120
Status: RO
X-Status: $$$$
X-UID: 0000000067


-- 

Hamish Cunningham
Research Fellow in Computer Science, University of Sheffield
http://www.dcs.shef.ac.uk/~hamish/

From <@host131.iiruc.ro:ica@bacau.iiruc.ro> Wed Apr  5 14:12:29 2000
Received: from bacau.iiruc.ro (bacau.iiruc.ro [193.226.145.97])
	by cedar.dcs.shef.ac.uk (8.9.3+Sun/8.9.3) with SMTP id OAA12258
	for <c.ursu@dcs.shef.ac.uk>; Wed, 5 Apr 2000 14:12:21 +0100 (BST)
Received: from host131.iiruc.ro by bacau.iiruc.ro id aa02400;
          5 Apr 100 16:01 EETDST
Message-ID: <003301bf9f02$5d357a40$834befd1@cristiau>
From: Acasa <ica@bacau.iiruc.ro>
To: Cristian Ursu <c.ursu@dcs.shef.ac.uk>
Subject: AM  CITIT 
Date: Wed, 5 Apr 2000 16:23:36 +0300
MIME-Version: 1.0
Content-Type: text/plain;
	charset="iso-8859-1"
Content-Transfer-Encoding: 7bit
X-Priority: 3
X-MSMail-Priority: Normal
X-Mailer: Microsoft Outlook Express 4.72.3110.5
X-MimeOLE: Produced By Microsoft MimeOLE V4.72.3110.3
Content-Length: 156
Status: RO
X-Status: $$$$
X-UID: 0000000068

...........SCRISOAREA  TA  ,  M-AM  BUCURAT  MULT  DAR  ACUM PLEC  LA
MEDITATIE.  vIN  LA  20  SI-TI  MAI  SCRIU  ATUNCI.  TE  PUPA  DULCE  .
MAMA.  TATA.


From hamish Wed Apr  5 14:33:21 2000
Received: from mailhub1.shef.ac.uk (mailhub1.shef.ac.uk [143.167.1.9])
	by cedar.dcs.shef.ac.uk (8.9.3+Sun/8.9.3) with ESMTP id OAA14005
	for <cursu@dcs.shef.ac.uk>; Wed, 5 Apr 2000 14:33:16 +0100 (BST)
Received: from ridingwood.shef.ac.uk ([143.167.59.249])
	by mailhub1.shef.ac.uk with esmtp (Exim 3.02 #2)
	id 12cpvo-0005Tn-00
	for cursu@dcs.shef.ac.uk; Wed, 05 Apr 2000 14:33:16 +0100
Received: from RIDINGWOOD/SpoolDir by ridingwood.shef.ac.uk (Mercury 1.46);
    5 Apr 00 14:33:17 +0100
Received: from SpoolDir by RIDINGWOOD (Mercury 1.46); 5 Apr 00 14:33:02 +0100
Received: from dcs.shef.ac.uk (143.167.9.72) by ridingwood.shef.ac.uk (Mercury 1.46) with ESMTP;
    5 Apr 00 14:33:01 +0100
Message-ID: <38EB4122.24E3B252@dcs.shef.ac.uk>
Date: Wed, 05 Apr 2000 14:35:30 +0100
From: Hamish Cunningham <hamish>
X-Mailer: Mozilla 4.61 [en] (WinNT; I)
X-Accept-Language: en
MIME-Version: 1.0
To: cursu@dcs.shef.ac.uk
Subject: (no subject)
Content-Type: text/plain; charset=us-ascii
Content-Transfer-Encoding: 7bit
Content-Length: 150
Status: RO
X-Status: $$$$
X-UID: 0000000069

http://www.cs.vassar.edu/XCES/
-- 

Hamish Cunningham
Research Fellow in Computer Science, University of Sheffield
http://www.dcs.shef.ac.uk/~hamish/

From sentto-1561398-31-cursu=dcs.shef.ac.uk@returns.onelist.com Wed Apr  5 14:42:28 2000
Received: from mw.egroups.com (mw.egroups.com [207.138.41.167])
	by cedar.dcs.shef.ac.uk (8.9.3+Sun/8.9.3) with SMTP id OAA14672
	for <cursu@dcs.shef.ac.uk>; Wed, 5 Apr 2000 14:42:22 +0100 (BST)
X-eGroups-Return: sentto-1561398-31-cursu=dcs.shef.ac.uk@returns.onelist.com
Received: from [10.1.10.37] by mw.egroups.com with NNFMP; 05 Apr 2000 13:42:12 -0000
Received: (qmail 26698 invoked from network); 5 Apr 2000 13:42:05 -0000
Received: from unknown (10.1.10.26) by m3.onelist.org with QMQP; 5 Apr 2000 13:42:05 -0000
Received: from unknown (HELO qg.egroups.com) (10.1.2.27) by mta1 with SMTP; 5 Apr 2000 13:42:05 -0000
Received: (qmail 16010 invoked from network); 5 Apr 2000 13:42:04 -0000
Received: from relay.logicnet.ro (193.226.80.252) by qg.egroups.com with SMTP; 5 Apr 2000 13:42:04 -0000
Received: from mstobbs (dial61-as1.logicnet.ro [193.254.47.124] (may be forged)) by relay.logicnet.ro (8.9.3/8.9.3) with SMTP id QAA08645 for <tpdg@egroups.com>; Wed, 5 Apr 2000 16:42:24 +0300
Received: by localhost with Microsoft MAPI; Wed, 5 Apr 2000 16:43:08 +0300
Message-ID: <01BF9F1E.05A68E60.mstobbs@motoractive.ro>
To: "'tpdg@egroups.com'" <tpdg@egroups.com>
Organization: Motoractive SA
X-Mailer: Microsoft Internet E-mail/MAPI - 8.0.0.4211
MIME-Version: 1.0
Mailing-List: list tpdg@egroups.com; contact tpdg-owner@egroups.com
Delivered-To: mailing list tpdg@egroups.com
Precedence: bulk
List-Unsubscribe: <mailto:tpdg-unsubscribe@egroups.com>
Date: Wed, 5 Apr 2000 16:43:05 +0300
X-eGroups-From: Martin Stobbs <mstobbs@motoractive.ro>
From: Martin Stobbs <mstobbs@motoractive.ro>
Reply-To: tpdg@egroups.com
Subject: RE: [tpdg] domain 
Content-Type: text/plain; charset=US-ASCII
Content-Transfer-Encoding: 7bit
Content-Length: 606
Status: RO
X-Status: $$$$
X-UID: 0000000070

I have no news from crystaltech yet - have either of you received an email?
I suppose it is 8 in the morning there now.
Martin


------------------------------------------------------------------------
Special Offer-Earn 300 Points from MyPoints.com for trying @Backup
Get automatic protection and access to your important computer files.
Install today:
http://click.egroups.com/1/2344/1/_/347472/_/954942126/
------------------------------------------------------------------------

To Post a message, send it to:   tpdg@eGroups.com
To Unsubscribe, send a blank message to: tpdg-unsubscribe@eGroups.com


From sentto-1561398-32-cursu=dcs.shef.ac.uk@returns.onelist.com Wed Apr  5 14:48:44 2000
Received: from mu.egroups.com (mu.egroups.com [207.138.41.151])
	by cedar.dcs.shef.ac.uk (8.9.3+Sun/8.9.3) with SMTP id OAA15144
	for <cursu@dcs.shef.ac.uk>; Wed, 5 Apr 2000 14:48:40 +0100 (BST)
X-eGroups-Return: sentto-1561398-32-cursu=dcs.shef.ac.uk@returns.onelist.com
Received: from [10.1.10.35] by mu.egroups.com with NNFMP; 05 Apr 2000 14:48:38 -0000
Received: (qmail 13123 invoked from network); 5 Apr 2000 13:48:37 -0000
Received: from unknown (10.1.10.26) by m1.onelist.org with QMQP; 5 Apr 2000 13:48:37 -0000
Received: from unknown (HELO qg.egroups.com) (10.1.2.27) by mta1 with SMTP; 5 Apr 2000 13:48:37 -0000
Received: (qmail 22016 invoked from network); 5 Apr 2000 13:48:37 -0000
Received: from cedar.dcs.shef.ac.uk (143.167.8.6) by qg.egroups.com with SMTP; 5 Apr 2000 13:48:37 -0000
Received: from bradfield (bradfield.dcs.shef.ac.uk [143.167.9.63]) by cedar.dcs.shef.ac.uk (8.9.3+Sun/8.9.3) with SMTP id OAA15139 for <tpdg@egroups.com>; Wed, 5 Apr 2000 14:48:35 +0100 (BST)
Message-ID: <00c801bf9f05$aa63e6f0$3f09a78f@dcs.shef.ac.uk>
To: <tpdg@egroups.com>
References: <01BF9F1E.05A68E60.mstobbs@motoractive.ro>
X-Priority: 3
X-MSMail-Priority: Normal
X-Mailer: Microsoft Outlook Express 5.00.2919.6600
X-MimeOLE: Produced By Microsoft MimeOLE V5.00.2919.6600
MIME-Version: 1.0
Mailing-List: list tpdg@egroups.com; contact tpdg-owner@egroups.com
Delivered-To: mailing list tpdg@egroups.com
Precedence: bulk
List-Unsubscribe: <mailto:tpdg-unsubscribe@egroups.com>
Date: Wed, 5 Apr 2000 14:48:47 +0100
X-eGroups-From: "Cristian URSU" <c.ursu@dcs.shef.ac.uk>
From: "Cristian URSU" <cursu>
Reply-To: tpdg@egroups.com
Subject: Re: [tpdg] domain  
Content-Type: text/plain; charset=US-ASCII
Content-Transfer-Encoding: 7bit
Content-Length: 1277
Status: RO
X-Status: $$$$
X-UID: 0000000071

I didn't receive anything with crystaltech.

Cristian


----- Original Message -----
From: "Martin Stobbs" <mstobbs@motoractive.ro>
To: <tpdg@egroups.com>
Sent: Wednesday, April 05, 2000 2:43 PM
Subject: RE: [tpdg] domain


> I have no news from crystaltech yet - have either of you received an
email?
> I suppose it is 8 in the morning there now.
> Martin
>
>
>
> ------------------------------------------------------------------------
> Special Offer-Earn 300 Points from MyPoints.com for trying @Backup
> Get automatic protection and access to your important computer files.
> Install today:
> http://click.egroups.com/1/2344/1/_/347472/_/954942126/
> ------------------------------------------------------------------------
>
> To Post a message, send it to:   tpdg@eGroups.com
> To Unsubscribe, send a blank message to: tpdg-unsubscribe@eGroups.com
>


------------------------------------------------------------------------
Save up to 57% on Electronics!
Find incredible deals on overstocked items with Free shipping!
http://click.egroups.com/1/2710/1/_/347472/_/954942518/
------------------------------------------------------------------------

To Post a message, send it to:   tpdg@eGroups.com
To Unsubscribe, send a blank message to: tpdg-unsubscribe@eGroups.com


From MAILER-DAEMON Wed Apr  5 15:07:17 2000
Received: from localhost (localhost)
	by cedar.dcs.shef.ac.uk (8.9.3+Sun/8.9.3) with internal id PAA16423;
	Wed, 5 Apr 2000 15:07:17 +0100 (BST)
Date: Wed, 5 Apr 2000 15:07:17 +0100 (BST)
From: Mail Delivery Subsystem <MAILER-DAEMON>
Message-Id: <200004051407.PAA16423@cedar.dcs.shef.ac.uk>
To: <cursu@dcs.shef.ac.uk>
MIME-Version: 1.0
Content-Type: multipart/report; report-type=delivery-status;
	boundary="PAA16423.954943637/cedar.dcs.shef.ac.uk"
Subject: Returned mail: Host unknown (Name server: dcs.shef.ak.uk: host not found)
Auto-Submitted: auto-generated (failure)
Content-Length: 2291
Status: RO
X-Status: $$$$
X-UID: 0000000072

This is a MIME-encapsulated message

--PAA16423.954943637/cedar.dcs.shef.ac.uk

The original message was received at Wed, 5 Apr 2000 15:07:17 +0100 (BST)
from bradfield.dcs.shef.ac.uk [143.167.9.63]

   ----- The following addresses had permanent fatal errors -----
<majordomo@dcs.shef.ak.uk>

   ----- Transcript of session follows -----
550 <majordomo@dcs.shef.ak.uk>... Host unknown (Name server: dcs.shef.ak.uk: host not found)

--PAA16423.954943637/cedar.dcs.shef.ac.uk
Content-Type: message/delivery-status

Reporting-MTA: dns; cedar.dcs.shef.ac.uk
Received-From-MTA: DNS; bradfield.dcs.shef.ac.uk
Arrival-Date: Wed, 5 Apr 2000 15:07:17 +0100 (BST)

Final-Recipient: RFC822; majordomo@dcs.shef.ak.uk
Action: failed
Status: 5.1.2
Remote-MTA: DNS; dcs.shef.ak.uk
Last-Attempt-Date: Wed, 5 Apr 2000 15:07:17 +0100 (BST)

--PAA16423.954943637/cedar.dcs.shef.ac.uk
Content-Type: message/rfc822

Return-Path: <cursu>
Received: from bradfield (bradfield.dcs.shef.ac.uk [143.167.9.63])
	by cedar.dcs.shef.ac.uk (8.9.3+Sun/8.9.3) with SMTP id PAA16421
	for <majordomo@dcs.shef.ak.uk>; Wed, 5 Apr 2000 15:07:17 +0100 (BST)
Message-ID: <00d901bf9f08$47142300$3f09a78f@dcs.shef.ac.uk>
From: "Cristian URSU" <cursu>
To: <majordomo@dcs.shef.ak.uk>
Subject: 
Date: Wed, 5 Apr 2000 15:07:28 +0100
MIME-Version: 1.0
Content-Type: multipart/alternative;
	boundary="----=_NextPart_000_00D6_01BF9F10.A8BE9A60"
X-Priority: 3
X-MSMail-Priority: Normal
X-Mailer: Microsoft Outlook Express 5.00.2919.6600
X-MimeOLE: Produced By Microsoft MimeOLE V5.00.2919.6600

This is a multi-part message in MIME format.

------=_NextPart_000_00D6_01BF9F10.A8BE9A60
Content-Type: text/plain;
	charset="iso-8859-1"
Content-Transfer-Encoding: quoted-printable

help

------=_NextPart_000_00D6_01BF9F10.A8BE9A60
Content-Type: text/html;
	charset="iso-8859-1"
Content-Transfer-Encoding: quoted-printable

<!DOCTYPE HTML PUBLIC "-//W3C//DTD HTML 4.0 Transitional//EN">
<HTML><HEAD>
<META content=3D"text/html; charset=3Diso-8859-1" =
http-equiv=3DContent-Type>
<META content=3D"MSHTML 5.00.2919.6307" name=3DGENERATOR>
<STYLE></STYLE>
</HEAD>
<BODY bgColor=3D#ffffff>
<DIV><FONT face=3DArial size=3D2>help</FONT></DIV></BODY></HTML>

------=_NextPart_000_00D6_01BF9F10.A8BE9A60--


--PAA16423.954943637/cedar.dcs.shef.ac.uk--


From Majordomo-Owner Wed Apr  5 15:09:53 2000
Received: (from majordomo@localhost)
	by cedar.dcs.shef.ac.uk (8.9.3+Sun/8.9.3) id PAA16623;
	Wed, 5 Apr 2000 15:09:53 +0100 (BST)
Date: Wed, 5 Apr 2000 15:09:53 +0100 (BST)
Message-Id: <200004051409.PAA16623@cedar.dcs.shef.ac.uk>
To: cursu
From: Majordomo
Subject: Majordomo results
Reply-To: Majordomo
Content-Length: 19509
Status: RO
X-Status: $$$$
X-UID: 0000000073

--

>>>> This is a multi-part message in MIME format.
**** Command 'this' not recognized.
>>>> 
>>>> ------=_NextPart_000_00F1_01BF9F11.048AF820
**** Command '------=_nextpart_000_00f1_01bf9f11.048af820' not recognized.
>>>> Content-Type: text/plain;
**** Command 'content-type:' not recognized.
>>>> 	charset="iso-8859-1"
**** Command 'charset="iso-8859-1"' not recognized.
>>>> Content-Transfer-Encoding: quoted-printable
**** Command 'content-transfer-encoding:' not recognized.
>>>> 
>>>> help

This help message is being sent to you from the Majordomo mailing list
management system at Majordomo@mailhost.dcs.shef.ac.uk.

This is version 1.94.5 of Majordomo.

If you're familiar with mail servers, an advanced user's summary of
Majordomo's commands appears at the end of this message.

Majordomo is an automated system which allows users to subscribe
and unsubscribe to mailing lists, and to retrieve files from list
archives.

You can interact with the Majordomo software by sending it commands
in the body of mail messages addressed to "Majordomo@mailhost.dcs.shef.ac.uk".
Please do not put your commands on the subject line; Majordomo does
not process commands in the subject line.

You may put multiple Majordomo commands in the same mail message.
Put each command on a line by itself.

If you use a "signature block" at the end of your mail, Majordomo may
mistakenly believe each line of your message is a command; you will
then receive spurious error messages.  To keep this from happening,
either put a line starting with a hyphen ("-") before your signature,
or put a line with just the word

	end

on it in the same place.  This will stop the Majordomo software from
processing your signature as bad commands.

Here are some of the things you can do using Majordomo:

I.	FINDING OUT WHICH LISTS ARE ON THIS SYSTEM

To get a list of publicly-available mailing lists on this system, put the
following line in the body of your mail message to Majordomo@mailhost.dcs.shef.ac.uk:

	lists

Each line will contain the name of a mailing list and a brief description
of the list.

To get more information about a particular list, use the "info" command,
supplying the name of the list.  For example, if the name of the list 
about which you wish information is "demo-list", you would put the line

	info demo-list

in the body of the mail message.

II.	SUBSCRIBING TO A LIST

Once you've determined that you wish to subscribe to one or more lists on
this system, you can send commands to Majordomo to have it add you to the
list, so you can begin receiving mailings.

To receive list mail at the address from which you're sending your mail,
simply say "subscribe" followed by the list's name:

	subscribe demo-list

If for some reason you wish to have the mailings go to a different address
(a friend's address, a specific other system on which you have an account,
or an address which is more correct than the one that automatically appears 
in the "From:" header on the mail you send), you would add that address to
the command.  For instance, if you're sending a request from your work
account, but wish to receive "demo-list" mail at your personal account
(for which we will use "jqpublic@my-isp.com" as an example), you'd put
the line

	subscribe demo-list jqpublic@my-isp.com

in the mail message body.

Based on configuration decisions made by the list owners, you may be added 
to the mailing list automatically.  You may also receive notification
that an authorization key is required for subscription.  Another message
will be sent to the address to be subscribed (which may or may not be the
same as yours) containing the key, and directing the user to send a
command found in that message back to Majordomo@mailhost.dcs.shef.ac.uk.  (This can be
a bit of extra hassle, but it helps keep you from being swamped in extra
email by someone who forged requests from your address.)  You may also
get a message that your subscription is being forwarded to the list owner
for approval; some lists have waiting lists, or policies about who may
subscribe.  If your request is forwarded for approval, the list owner
should contact you soon after your request.

Upon subscribing, you should receive an introductory message, containing
list policies and features.  Save this message for future reference; it
will also contain exact directions for unsubscribing.  If you lose the
intro mail and would like another copy of the policies, send this message
to Majordomo@mailhost.dcs.shef.ac.uk:

	intro demo-list

(substituting, of course, the real name of your list for "demo-list").

III.	UNSUBSCRIBING FROM MAILING LISTS

Your original intro message contains the exact command which should be
used to remove your address from the list.  However, in most cases, you
may simply send the command "unsubscribe" followed by the list name:

	unsubscribe demo-list

(This command may fail if your provider has changed the way your
address is shown in your mail.)

To remove an address other than the one from which you're sending
the request, give that address in the command:

	unsubscribe demo-list jqpublic@my-isp.com

In either of these cases, you can tell Majordomo@mailhost.dcs.shef.ac.uk to remove
the address in question from all lists on this server by using "*"
in place of the list name:

	unsubscribe *
	unsubscribe * jqpublic@my-isp.com

IV.	FINDING THE LISTS TO WHICH AN ADDRESS IS SUBSCRIBED

To find the lists to which your address is subscribed, send this command
in the body of a mail message to Majordomo@mailhost.dcs.shef.ac.uk:

	which

You can look for other addresses, or parts of an address, by specifying
the text for which Majordomo should search.  For instance, to find which
users at my-isp.com are subscribed to which lists, you might send the
command

	which my-isp.com

Note that many list owners completely or fully disable the "which"
command, considering it a privacy violation.

V.	FINDING OUT WHO'S SUBSCRIBED TO A LIST

To get a list of the addresses on a particular list, you may use the
"who" command, followed by the name of the list:

	who demo-list

Note that many list owners allow only a list's subscribers to use the
"who" command, or disable it completely, believing it to be a privacy
violation.

VI.	RETRIEVING FILES FROM A LIST'S ARCHIVES

Many list owners keep archives of files associated with a list.  These
may include:
- back issues of the list
- help files, user profiles, and other documents associated with the list
- daily, monthly, or yearly archives for the list

To find out if a list has any files associated with it, use the "index"
command:

	index demo-list

If you see files in which you're interested, you may retrieve them by
using the "get" command and specifying the list name and archive filename.
For instance, to retrieve the files called "profile.form" (presumably a
form to fill out with your profile) and "demo-list.9611" (presumably the
messages posted to the list in November 1996), you would put the lines

	get demo-list profile.form
	get demo-list demo-list.9611

in your mail to Majordomo@mailhost.dcs.shef.ac.uk.

VII.	GETTING MORE HELP

To contact a human site manager, send mail to Majordomo-Owner@mailhost.dcs.shef.ac.uk.
To contact the owner of a specific list, send mail to that list's
approval address, which is formed by adding "-approval" to the user-name
portion of the list's address.  For instance, to contact the list owner
for demo-list@mailhost.dcs.shef.ac.uk, you would send mail to demo-list-approval@mailhost.dcs.shef.ac.uk.

To get another copy of this help message, send mail to Majordomo@mailhost.dcs.shef.ac.uk
with a line saying

	help

in the message body.

VIII.	COMMAND SUMMARY FOR ADVANCED USERS

In the description below items contained in []'s are optional. When
providing the item, do not include the []'s around it.  Items in angle
brackets, such as <address>, are meta-symbols that should be replaced
by appropriate text without the angle brackets.

It understands the following commands:

    subscribe <list> [<address>]
	Subscribe yourself (or <address> if specified) to the named <list>.
	
    unsubscribe <list> [<address>]
	Unsubscribe yourself (or <address> if specified) from the named <list>.
	"unsubscribe *" will remove you (or <address>) from all lists.  This
	_may not_ work if you have subscribed using multiple addresses.

    get <list> <filename>
        Get a file related to <list>.

    index <list>
        Return an index of files you can "get" for <list>.

    which [<address>]
	Find out which lists you (or <address> if specified) are on.

    who <list>
	Find out who is on the named <list>.

    info <list>
	Retrieve the general introductory information for the named <list>.

    intro <list>
	Retrieve the introductory message sent to new users.  Non-subscribers
	may not be able to retrieve this.

    lists
	Show the lists served by this Majordomo server.

    help
	Retrieve this message.

    end
	Stop processing commands (useful if your mailer adds a signature).

Commands should be sent in the body of an email message to
"Majordomo@mailhost.dcs.shef.ac.uk". Multiple commands can be processed provided
each occurs on a separate line.

Commands in the "Subject:" line are NOT processed.

If you have any questions or problems, please contact
"Majordomo-Owner@mailhost.dcs.shef.ac.uk".

>>>> 
>>>> ------=_NextPart_000_00F1_01BF9F11.048AF820
**** Command '------=_nextpart_000_00f1_01bf9f11.048af820' not recognized.
>>>> Content-Type: text/html;
**** Command 'content-type:' not recognized.
>>>> 	charset="iso-8859-1"
**** Command 'charset="iso-8859-1"' not recognized.
>>>> Content-Transfer-Encoding: quoted-printable
**** Command 'content-transfer-encoding:' not recognized.
>>>> 
>>>> <!DOCTYPE HTML PUBLIC "-//W3C//DTD HTML 4.0 Transitional//EN">
**** Command '<!doctype' not recognized.
>>>> <HTML><HEAD>
**** Command '<html><head>' not recognized.
>>>> <META content=3D"text/html; charset=3Diso-8859-1" =
**** Command '<meta' not recognized.
>>>> http-equiv=3DContent-Type>
**** Command 'http-equiv=3dcontent-type>' not recognized.
>>>> <META content=3D"MSHTML 5.00.2919.6307" name=3DGENERATOR>
**** Command '<meta' not recognized.
>>>> <STYLE></STYLE>
**** Command '<style></style>' not recognized.
>>>> </HEAD>
**** Command '</head>' not recognized.
>>>> <BODY bgColor=3D#ffffff>
**** Command '<body' not recognized.
>>>> <DIV><FONT face=3DArial size=3D2>help</FONT></DIV></BODY></HTML>
**** Command '<div><font' not recognized.
>>>> 
>>>> ------=_NextPart_000_00F1_01BF9F11.048AF820--
**** Command '------=_nextpart_000_00f1_01bf9f11.048af820--' not recognized.
>>>> 
**** Help for Majordomo@mailhost.dcs.shef.ac.uk:


This help message is being sent to you from the Majordomo mailing list
management system at Majordomo@mailhost.dcs.shef.ac.uk.

This is version 1.94.5 of Majordomo.

If you're familiar with mail servers, an advanced user's summary of
Majordomo's commands appears at the end of this message.

Majordomo is an automated system which allows users to subscribe
and unsubscribe to mailing lists, and to retrieve files from list
archives.

You can interact with the Majordomo software by sending it commands
in the body of mail messages addressed to "Majordomo@mailhost.dcs.shef.ac.uk".
Please do not put your commands on the subject line; Majordomo does
not process commands in the subject line.

You may put multiple Majordomo commands in the same mail message.
Put each command on a line by itself.

If you use a "signature block" at the end of your mail, Majordomo may
mistakenly believe each line of your message is a command; you will
then receive spurious error messages.  To keep this from happening,
either put a line starting with a hyphen ("-") before your signature,
or put a line with just the word

	end

on it in the same place.  This will stop the Majordomo software from
processing your signature as bad commands.

Here are some of the things you can do using Majordomo:

I.	FINDING OUT WHICH LISTS ARE ON THIS SYSTEM

To get a list of publicly-available mailing lists on this system, put the
following line in the body of your mail message to Majordomo@mailhost.dcs.shef.ac.uk:

	lists

Each line will contain the name of a mailing list and a brief description
of the list.

To get more information about a particular list, use the "info" command,
supplying the name of the list.  For example, if the name of the list 
about which you wish information is "demo-list", you would put the line

	info demo-list

in the body of the mail message.

II.	SUBSCRIBING TO A LIST

Once you've determined that you wish to subscribe to one or more lists on
this system, you can send commands to Majordomo to have it add you to the
list, so you can begin receiving mailings.

To receive list mail at the address from which you're sending your mail,
simply say "subscribe" followed by the list's name:

	subscribe demo-list

If for some reason you wish to have the mailings go to a different address
(a friend's address, a specific other system on which you have an account,
or an address which is more correct than the one that automatically appears 
in the "From:" header on the mail you send), you would add that address to
the command.  For instance, if you're sending a request from your work
account, but wish to receive "demo-list" mail at your personal account
(for which we will use "jqpublic@my-isp.com" as an example), you'd put
the line

	subscribe demo-list jqpublic@my-isp.com

in the mail message body.

Based on configuration decisions made by the list owners, you may be added 
to the mailing list automatically.  You may also receive notification
that an authorization key is required for subscription.  Another message
will be sent to the address to be subscribed (which may or may not be the
same as yours) containing the key, and directing the user to send a
command found in that message back to Majordomo@mailhost.dcs.shef.ac.uk.  (This can be
a bit of extra hassle, but it helps keep you from being swamped in extra
email by someone who forged requests from your address.)  You may also
get a message that your subscription is being forwarded to the list owner
for approval; some lists have waiting lists, or policies about who may
subscribe.  If your request is forwarded for approval, the list owner
should contact you soon after your request.

Upon subscribing, you should receive an introductory message, containing
list policies and features.  Save this message for future reference; it
will also contain exact directions for unsubscribing.  If you lose the
intro mail and would like another copy of the policies, send this message
to Majordomo@mailhost.dcs.shef.ac.uk:

	intro demo-list

(substituting, of course, the real name of your list for "demo-list").

III.	UNSUBSCRIBING FROM MAILING LISTS

Your original intro message contains the exact command which should be
used to remove your address from the list.  However, in most cases, you
may simply send the command "unsubscribe" followed by the list name:

	unsubscribe demo-list

(This command may fail if your provider has changed the way your
address is shown in your mail.)

To remove an address other than the one from which you're sending
the request, give that address in the command:

	unsubscribe demo-list jqpublic@my-isp.com

In either of these cases, you can tell Majordomo@mailhost.dcs.shef.ac.uk to remove
the address in question from all lists on this server by using "*"
in place of the list name:

	unsubscribe *
	unsubscribe * jqpublic@my-isp.com

IV.	FINDING THE LISTS TO WHICH AN ADDRESS IS SUBSCRIBED

To find the lists to which your address is subscribed, send this command
in the body of a mail message to Majordomo@mailhost.dcs.shef.ac.uk:

	which

You can look for other addresses, or parts of an address, by specifying
the text for which Majordomo should search.  For instance, to find which
users at my-isp.com are subscribed to which lists, you might send the
command

	which my-isp.com

Note that many list owners completely or fully disable the "which"
command, considering it a privacy violation.

V.	FINDING OUT WHO'S SUBSCRIBED TO A LIST

To get a list of the addresses on a particular list, you may use the
"who" command, followed by the name of the list:

	who demo-list

Note that many list owners allow only a list's subscribers to use the
"who" command, or disable it completely, believing it to be a privacy
violation.

VI.	RETRIEVING FILES FROM A LIST'S ARCHIVES

Many list owners keep archives of files associated with a list.  These
may include:
- back issues of the list
- help files, user profiles, and other documents associated with the list
- daily, monthly, or yearly archives for the list

To find out if a list has any files associated with it, use the "index"
command:

	index demo-list

If you see files in which you're interested, you may retrieve them by
using the "get" command and specifying the list name and archive filename.
For instance, to retrieve the files called "profile.form" (presumably a
form to fill out with your profile) and "demo-list.9611" (presumably the
messages posted to the list in November 1996), you would put the lines

	get demo-list profile.form
	get demo-list demo-list.9611

in your mail to Majordomo@mailhost.dcs.shef.ac.uk.

VII.	GETTING MORE HELP

To contact a human site manager, send mail to Majordomo-Owner@mailhost.dcs.shef.ac.uk.
To contact the owner of a specific list, send mail to that list's
approval address, which is formed by adding "-approval" to the user-name
portion of the list's address.  For instance, to contact the list owner
for demo-list@mailhost.dcs.shef.ac.uk, you would send mail to demo-list-approval@mailhost.dcs.shef.ac.uk.

To get another copy of this help message, send mail to Majordomo@mailhost.dcs.shef.ac.uk
with a line saying

	help

in the message body.

VIII.	COMMAND SUMMARY FOR ADVANCED USERS

In the description below items contained in []'s are optional. When
providing the item, do not include the []'s around it.  Items in angle
brackets, such as <address>, are meta-symbols that should be replaced
by appropriate text without the angle brackets.

It understands the following commands:

    subscribe <list> [<address>]
	Subscribe yourself (or <address> if specified) to the named <list>.
	
    unsubscribe <list> [<address>]
	Unsubscribe yourself (or <address> if specified) from the named <list>.
	"unsubscribe *" will remove you (or <address>) from all lists.  This
	_may not_ work if you have subscribed using multiple addresses.

    get <list> <filename>
        Get a file related to <list>.

    index <list>
        Return an index of files you can "get" for <list>.

    which [<address>]
	Find out which lists you (or <address> if specified) are on.

    who <list>
	Find out who is on the named <list>.

    info <list>
	Retrieve the general introductory information for the named <list>.

    intro <list>
	Retrieve the introductory message sent to new users.  Non-subscribers
	may not be able to retrieve this.

    lists
	Show the lists served by this Majordomo server.

    help
	Retrieve this message.

    end
	Stop processing commands (useful if your mailer adds a signature).

Commands should be sent in the body of an email message to
"Majordomo@mailhost.dcs.shef.ac.uk". Multiple commands can be processed provided
each occurs on a separate line.

Commands in the "Subject:" line are NOT processed.

If you have any questions or problems, please contact
"Majordomo-Owner@mailhost.dcs.shef.ac.uk".


From Majordomo-Owner Wed Apr  5 15:13:09 2000
Received: (from majordomo@localhost)
	by cedar.dcs.shef.ac.uk (8.9.3+Sun/8.9.3) id PAA16864;
	Wed, 5 Apr 2000 15:12:39 +0100 (BST)
Date: Wed, 5 Apr 2000 15:12:39 +0100 (BST)
Message-Id: <200004051412.PAA16864@cedar.dcs.shef.ac.uk>
To: cursu
From: Majordomo
Subject: Majordomo results
Reply-To: Majordomo
Content-Length: 7308
Status: RO
X-Status: $$$$
X-UID: 0000000074

--

>>>> lists
Majordomo@mailhost.dcs.shef.ac.uk serves the following lists:

  100baset                discussion of 100baseT experimental service
  100baset-digest         
  ai                      Ai/medical group
  ai-digest               
  ainn                    
  ainn-digest             
  ainnall                 
  ainnall-digest          
  allcredo                
  allcredo-digest         
  apple-users             self help group for mac users in DCS
  apple-users-digest      
  auditory                
  auditory-digest         
  basketball              
  basketball-digest       
  bounces                 
  bounces-digest          
  c-users                 Q&A, offers of code re: C, C++ & UNIX programming
  c-users-digest          
  c4mcr                   
  c4mcr-digest            
  c4mcr-exec              
  c4mcr-exec-digest       
  c4mcr-res               
  c4mcr-res-digest        
  c4mcr-staff             
  c4mcr-staff-digest      
  c4mcr-tech              
  c4mcr-tech-digest       
  cdscatv                 
  cdscatv-digest          
  cdsinfogate             
  cdsinfogate-digest      
  cdsmetadata             
  cdsmetadata-digest      
  cdsmobility             
  cdsmobility-digest      
  cdsmodelling            
  cdsmodelling-digest     
  cdstestbed              
  cdstestbed-digest       
  clean                   
  clean-digest            
  cluk                    
  cluk-digest             
  cluk-group              
  cluk-group-digest       
  cogboard                
  cogboard-digest         
  cognitive-seminar-list  
  cognitive-seminar-list-digest 
  colex                   
  colex-digest            
  coling                  
  coling-digest           
  com234-tutors           
  com234-tutors-digest    
  com321_6410             
  com321_6410-digest      
  comnet                  
  comnet-digest           
  connect                 
  connect-digest          
  cpn                     
  cpn-digest              
  css                     
  css-digest              
  elsnet                  
  elsnet-digest           
  esca                    
  esca-digest             
  footy                   
  footy-digest            
  forum                   A general forum for discussion!
  forum-digest            
  gate                    nlp/A General Architecture for Text Engineering
  gate-announce           
  gate-announce-digest    
  gate-crashers           
  gate-crashers-digest    
  gate-digest             
  gate-discuss            
  gate-discuss-digest     
  graphics                
  graphics-digest         
  iccl                    
  iccl-digest             
  ilash                   
  ilash-board             
  ilash-board-digest      
  ilash-digest            
  ilash-members           
  ilash-members-digest    
  infed                   Informatics Education Group List
  infed-digest            
  java-users              Java programming - u/g, MSc as well as research
  java-users-digest       
  kparty                  
  kparty-digest           
  lax                     
  lax-digest              
  linux-users             advertise and share information on linux
  linux-users-digest      
  listowners              
  listowners-digest       
  local-clean-bugs        
  local-clean-bugs-digest 
  lottery                 
  lottery-digest          
  mash                    
  mash-digest             
  mdtest                  
  mdtest-digest           
  missingpersons          
  missingpersons-digest   
  msc95                   
  msc95-digest            
  music                   
  music-digest            
  namic                   
  namic-digest            
  netlab                  technical discussions than 'telematics'
  netlab-digest           
  next-users              
  next-users-digest       
  nlp-cogling             cognitive linguistic approaches
  nlp-cogling-digest      
  nlp-digest              
  nlp-disint              
  nlp-disint-digest       
  nlp-eg                  Empirical Grammar
  nlp-eg-digest           
  nlp-ie                  Information Extraction
  nlp-ie-digest           
  nlp-info                
  nlp-kr                  
  nlp-kr-digest           
  nlp-lex                 Lexical Analysis
  nlp-lex-digest          
  nlp-parsing             
  nlp-parsing-digest      
  nlp-prag                NLP - Pragmatics
  nlp-prag-digest         
  nt-users                
  nt-users-digest         
  opnet                   
  opnet-digest            
  pal                     
  pal-1st                 
  pal-1st-digest          
  pal-digest              
  pal-fac                 
  pal-fac-digest          
  pal-staff               
  pal-staff-digest        
  pda-list                
  pda-list-digest         
  ptolemy                 ptolemy support
  ptolemy-digest          
  reg                     
  reg-digest              
  respite                 
  respite-digest          
  respite-steer           
  respite-steer-digest    
  rtsc                    Real-Time Safety-Critical
  rtsc-digest             
  savant                  
  savant-digest           
  seminar-list            
  seminar-list-digest     
  setsig                  software engineering tools SIG
  setsig-digest           
  sol2-users              issues relating to solaris-2 within the department
  sol2-users-digest       
  spandh                  SPeech AND Hearing Extras/Externals
  spandh-digest           
  spandh-e                SPeech AND Hearing Extras/Externals
  spandh-e-digest         
  sphear                  preparation of an EU proposal for a research network
  sphear-digest           
  sphear-steer            
  sphear-steer-digest     
  sphere                  Human Capital and Mobility project
  sphere-digest           
  ssg                     List for mental health system survivors only
  ssg-digest              
  statlearn               
  statlearn-digest        
  sysadmin                
  sysadmin-digest         
  tcl-users               
  tcl-users-digest        
  teachcom                
  teachcom-digest         
  telescope               To support the EU Telescope bid from the University
  telescope-digest        
  test                    
  test-digest             
  test1                   
  test1-digest            
  tex-users               
  tex-users-digest        
  textech                 
  textech-digest          
  theory-i                
  theory-i-digest         
  theory-ii               
  theory-ii-digest        
  theory1                 
  theory1-digest          
  theory2                 
  theory2-digest          
  thisl                   EC project co-ordinated by s.renals
  thisl-digest            
  velo                    cyclists of the world unite you have only your chains to
  velo-digest             
  vox                     
  vox-admin               
  vox-admin-digest        
  vox-digest              
  vt                      Verification and Testing research group
  vt-digest               
  x-machine               for those interested in X-machines and their refinement
  x-machine-digest        

Use the 'info <list>' command to get more information
about a specific list.
>>>> 

From Majordomo-Owner Wed Apr  5 15:15:07 2000
Received: (from majordomo@localhost)
	by cedar.dcs.shef.ac.uk (8.9.3+Sun/8.9.3) id PAA17078;
	Wed, 5 Apr 2000 15:15:04 +0100 (BST)
Date: Wed, 5 Apr 2000 15:15:04 +0100 (BST)
Message-Id: <200004051415.PAA17078@cedar.dcs.shef.ac.uk>
To: cursu
From: Majordomo
Subject: Majordomo results
Reply-To: Majordomo
Content-Length: 713
Status: RO
X-Status: $$$$
X-UID: 0000000075

--

>>>> subscribe nlp
Your request to Majordomo@mailhost.dcs.shef.ac.uk:

	subscribe nlp "Cristian URSU" <cursu>

has been forwarded to the owner of the "nlp" list for approval. 
This could be for any of several reasons:

    You might have asked to subscribe to a "closed" list, where all new
	additions must be approved by the list owner. 

    You might have asked to subscribe or unsubscribe an address other than
	the one that appears in the headers of your mail message.

When the list owner approves your request, you will be notified.

If you have any questions about the policy of the list owner, please
contact "nlp-approval@mailhost.dcs.shef.ac.uk".


Thanks!

Majordomo@mailhost.dcs.shef.ac.uk
>>>> 

From sentto-1561398-33-cursu=dcs.shef.ac.uk@returns.onelist.com Wed Apr  5 15:25:31 2000
Received: from c3.egroups.com (c3.egroups.com [207.138.41.143])
	by cedar.dcs.shef.ac.uk (8.9.3+Sun/8.9.3) with SMTP id PAA17902
	for <cursu@dcs.shef.ac.uk>; Wed, 5 Apr 2000 15:25:29 +0100 (BST)
X-eGroups-Return: sentto-1561398-33-cursu=dcs.shef.ac.uk@returns.onelist.com
Received: from [10.1.10.35] by c3.egroups.com with NNFMP; 05 Apr 2000 14:25:24 -0000
Received: (qmail 3779 invoked from network); 5 Apr 2000 14:25:23 -0000
Received: from unknown (10.1.10.27) by m1.onelist.org with QMQP; 5 Apr 2000 14:25:23 -0000
Received: from unknown (HELO qh.egroups.com) (10.1.2.28) by mta2 with SMTP; 5 Apr 2000 14:25:23 -0000
Received: (qmail 8425 invoked from network); 5 Apr 2000 14:25:22 -0000
Received: from relay.logicnet.ro (193.226.80.252) by qh.egroups.com with SMTP; 5 Apr 2000 14:25:22 -0000
Received: from mstobbs (dial61-as1.logicnet.ro [193.254.47.124] (may be forged)) by relay.logicnet.ro (8.9.3/8.9.3) with SMTP id RAA12649 for <tpdg@egroups.com>; Wed, 5 Apr 2000 17:25:41 +0300
Received: by localhost with Microsoft MAPI; Wed, 5 Apr 2000 17:26:25 +0300
Message-ID: <01BF9F24.11C622E0.mstobbs@motoractive.ro>
To: "'tpdg@egroups.com'" <tpdg@egroups.com>
Organization: Motoractive SA
X-Mailer: Microsoft Internet E-mail/MAPI - 8.0.0.4211
MIME-Version: 1.0
Mailing-List: list tpdg@egroups.com; contact tpdg-owner@egroups.com
Delivered-To: mailing list tpdg@egroups.com
Precedence: bulk
List-Unsubscribe: <mailto:tpdg-unsubscribe@egroups.com>
Date: Wed, 5 Apr 2000 17:26:12 +0300
X-eGroups-From: Martin Stobbs <mstobbs@motoractive.ro>
From: Martin Stobbs <mstobbs@motoractive.ro>
Reply-To: tpdg@egroups.com
Subject: RE: [tpdg] reg form 
Content-Type: text/plain; charset=US-ASCII
Content-Transfer-Encoding: 7bit
Content-Length: 1833
Status: RO
X-Status: $$$$
X-UID: 0000000076

Re registration form - I need to change some of the english but I think 
you have the general idea - there should be some guidance on how to set 
the rates - but I will write this...

question:  do you think that it is worth having a button for "This is a 
firm quotation" or "This is an indicative quotation" (if indicative then 
emails will have to be exchnged between associates).

Martin

-----Original Message-----
From:	Adrian Dumitrascu [SMTP:adumi@army.net]
Sent:	Thursday, March 30, 2000 12:08 PM
To:	tpdg@egroups.com
Subject:	[tpdg] reg form

Hi !
1) What do you say about the associate's registration form we've attached 
?

2) On your Win2000, the sites are in c:\Inetpub\wwwroot\ : timeshares_1,
timeshares_2, timeshares_3, tca, xforum, timeshares, kinector. These
directories names can be used to browse them; ig: 
http://localhost/xforum/.
Sometimes you'll get an access error and then try with a "default.asp" or
"home.asp" or "index.html".


------------------------------------------------------------------------
To Post a message, send it to:   tpdg@eGroups.com
To Unsubscribe, send a blank message to: tpdg-unsubscribe@eGroups.com

------------------------------------------------------------------------
You have a voice mail message waiting for you at iHello.com:
http://click.egroups.com/1/2377/1/_/347472/_/954407387/

-- 20 megs of disk space in your group's Document Vault
-- http://www.egroups.com/docvault/tpdg/?m=1

 << File: Member Registration.htm >> 

------------------------------------------------------------------------
Win $1000 this Friday!
http://click.egroups.com/1/2860/1/_/347472/_/954944724/
------------------------------------------------------------------------

To Post a message, send it to:   tpdg@eGroups.com
To Unsubscribe, send a blank message to: tpdg-unsubscribe@eGroups.com


From mail-bounces@freelotto.com Wed Apr  5 15:49:24 2000
Received: from fenrir.info.uaic.ro (fenrir.info.uaic.ro [193.231.30.197])
	by cedar.dcs.shef.ac.uk (8.9.3+Sun/8.9.3) with ESMTP id PAA19340
	for <cursu@dcs.shef.ac.uk>; Wed, 5 Apr 2000 15:49:17 +0100 (BST)
Received: from thor.infoiasi.ro (IDENT:root@thor [193.231.30.225])
	by fenrir.info.uaic.ro (8.9.3/8.9.3) with ESMTP id RAA26736
	for <cursu@fenrir.info.uaic.ro>; Wed, 5 Apr 2000 17:48:25 +0300
Received: from relay-0-3.freelotto.com (relay-0-3.freelotto.com [64.14.48.107])
	by thor.infoiasi.ro (8.9.3/8.9.3) with ESMTP id RAA17583
	for <cursu@infoiasi.ro>; Wed, 5 Apr 2000 17:49:51 +0300
Received: from [64.14.48.103] (helo=core-0.west.freelotto.com)
	by relay-0-3.freelotto.com with esmtp (Exim 3.02 #1)
	id 12cq9d-00016y-0J
	for cursu@infoiasi.ro; Wed, 05 Apr 2000 09:47:33 -0400
Message-ID: <results-20265-115-9220212@freelotto.com>
Mime-Version: 1.0
Content-Type: text/plain; charset=iso-8859-1
Content-Transfer-Encoding: 8bit
From: prizedisbursements@freelotto.com
To: cursu@infoiasi.ro
Subject: FreeLotto Results / You'll never open a bill again
Date: Wed, 05 Apr 2000 09:47:33 -0400
Content-Length: 2692
Status: RO
X-Status: $$$$
X-UID: 0000000077

Dear Marius Cristian,

Paying bills on time is important. But if you're like many busy people, it's
hard to keep up with bills and they don't always get paid on time. To help with
this problem, many banks now provide bill payment services, but automated
payments only solve part of the problem. You still have to find time to open
and review your bills before making payment. So even with online bill payment,
bills can pile up and may get paid late.

Paytrust.com, the online Bill Management company, has solved this problem. With
Paytrust.com, they first contact billers that you designate, and arrange to
have those bills sent directly to Paytrust.com. From that point forward, all of
the hassle is taken out of paying bills. Paytrust.com receives, opens and scans
your bills into a secure web site, ready for your review from anywhere. They
then notify you by email when a bill is received. At your leisure, you can then
review, prioritize and pay your bills from any bank account. Its so
simple...you decide how much and when to pay, and Paytrust.com does everything
else. It's like having your own personal accounting department!

Paytrust.com also archives your bills. So, if you ever need a copy, you can
find it fast to review or print. You will never loose a bill again.

With Paytrust.com, no matter how busy you are or where you are, your bills will
get opened and organized for your review and approval at your convenience.
You'll never have to open another bill again.

There are other payment services out there, but there is only one Paytrust.com
for exceptional bill management. I highly recommend Paytrust.com and use it
myself. Click here for a FREE 3-month trial. You'll be glad you did.

http://www.freelotto.com/offer.asp?offer=8335&id=9220212


FreeLotto Winning Draw Results for Tuesday April 4th, 2000
------------------------------------------------------------------------
    30, 28, 03, 04, 36, 24

According to our records you aren't playing as much as you are allowed.
YOU CAN PLAY 3 TIMES EVERY DAY. A FreeLotto day is from
3:00:01 PM EST (New York Time) to 3:00:00 PM EST (New York Time). Drawings are
held at 5:00:00 PM EST (New York Time). So FreeBet often! The more you play the
more you can win.

CLICK2WIN NOW by clicking on the link below:
   http://www.freelotto.com/LottoPicker/login.asp?FID=f3f79220212
If it is not clickable just copy it into the location bar of your browser.

If you'd prefer not to receive the results by e-mail please click below to
unsubscribe:
http://www.freelotto.com/util/unsub.asp?ID=f3f79220212
If it is not clickable just copy it into the location bar of your browser.


Sincerely,
Kevin J. Aronin
Chairman & CEO
	       

From postmaster Wed Apr  5 16:02:03 2000
Received: from pc00197.mailhost.dcs.shef.ac.uk (pc008197.dcs.shef.ac.uk [143.167.8.197])
	by cedar.dcs.shef.ac.uk (8.9.3+Sun/8.9.3) with ESMTP id QAA20134
	for <allstaff>; Wed, 5 Apr 2000 16:01:43 +0100 (BST)
Message-Id: <4.3.0.20000405160327.00b272a0@mailhost.dcs.shef.ac.uk>
X-Sender: tjc@mailhost.dcs.shef.ac.uk
X-Mailer: QUALCOMM Windows Eudora Version 4.3
Date: Wed, 05 Apr 2000 16:04:28 +0100
To: allstaff
From: tjc
Subject: Fwd: Re: Travel Forms
Mime-Version: 1.0
Content-Type: text/plain; charset="us-ascii"; format=flowed
Content-Length: 703
Status: RO
X-Status: $$$$
X-UID: 0000000078


Mike asked for clarification of the phrase " I need to know more about the 
conference "
and this is his reply:

>From: "J.D.Walton" <Jason.Walton@sheffield.ac.uk>
>To: t.chilton@dcs.shef.ac.uk
>Date: Wed, 5 Apr 2000 15:35:21 +0100
>Subject: Re: Travel Forms
>Priority: normal
>X-mailer: Pegasus Mail for Windows (v3.12a)
>
>Tony,
>
>Either a note about what the conference was about and the dates
>of the conference, or copy of the front of the itinery.
>
>Basically, just something to identify what the conference was
>about.
>
>Jason
>
>
>Jason Walton
>Payments Office
>University of Sheffield
>Tel : +44 (0)114 2224863

--------------------------------
Tony Chilton
Department of Computer Science


From lory@infoiasi.ro Wed Apr  5 16:05:54 2000
Received: from fenrir.info.uaic.ro (fenrir.info.uaic.ro [193.231.30.197])
	by cedar.dcs.shef.ac.uk (8.9.3+Sun/8.9.3) with ESMTP id QAA20608
	for <c.ursu@dcs.shef.ac.uk>; Wed, 5 Apr 2000 16:05:29 +0100 (BST)
Received: from localhost (lory@localhost)
	by fenrir.info.uaic.ro (8.9.3/8.9.3) with ESMTP id SAA29778
	for <c.ursu@dcs.shef.ac.uk>; Wed, 5 Apr 2000 18:04:42 +0300
X-Authentication-Warning: fenrir.info.uaic.ro: lory owned process doing -bs
Date: Wed, 5 Apr 2000 18:04:40 +0300 (EEST)
From: URSU Aura <lory@infoiasi.ro>
X-Sender: lory@fenrir.info.uaic.ro
To: c.ursu@dcs.shef.ac.uk
Subject: Sunt la laborator!
Message-ID: <Pine.LNX.4.10.10004051803060.29281-100000@fenrir.info.uaic.ro>
MIME-Version: 1.0
Content-Type: TEXT/PLAIN; charset=US-ASCII
Content-Length: 103
Status: RO
X-Status: $$$$
X-UID: 0000000079

Am rezolvat cu video-ul, am facut cum ai spus tu si s-a rezolvat:)
Poti sa intri pe fenrir?

AuraUrsu


From sentto-1561398-34-cursu=dcs.shef.ac.uk@returns.onelist.com Wed Apr  5 16:20:35 2000
Received: from ch.egroups.com (ch.egroups.com [207.138.41.144])
	by cedar.dcs.shef.ac.uk (8.9.3+Sun/8.9.3) with SMTP id QAA21622
	for <cursu@dcs.shef.ac.uk>; Wed, 5 Apr 2000 16:20:33 +0100 (BST)
X-eGroups-Return: sentto-1561398-34-cursu=dcs.shef.ac.uk@returns.onelist.com
Received: from [10.1.10.38] by ch.egroups.com with NNFMP; 05 Apr 2000 15:20:31 -0000
Received: (qmail 9163 invoked from network); 5 Apr 2000 15:19:28 -0000
Received: from unknown (10.1.10.26) by m4.onelist.org with QMQP; 5 Apr 2000 15:19:28 -0000
Received: from unknown (HELO qg.egroups.com) (10.1.2.27) by mta1 with SMTP; 5 Apr 2000 15:19:27 -0000
Received: (qmail 9939 invoked from network); 5 Apr 2000 15:19:27 -0000
Received: from unknown (HELO jj.egroups.com) (10.1.10.91) by iqg.egroups.com with SMTP; 5 Apr 2000 15:19:27 -0000
X-eGroups-Return: adumi@army.net
Received: from [10.1.10.122] by jj.egroups.com with NNFMP; 05 Apr 2000 15:19:27 -0000
To: tpdg@egroups.com
Message-ID: <8cflhn+f1e4@eGroups.com>
In-Reply-To: <01BF9F1E.05A68E60.mstobbs@motoractive.ro>
User-Agent: eGroups-EW/0.82
X-Mailer: eGroups Message Poster
MIME-Version: 1.0
Mailing-List: list tpdg@egroups.com; contact tpdg-owner@egroups.com
Delivered-To: mailing list tpdg@egroups.com
Precedence: bulk
List-Unsubscribe: <mailto:tpdg-unsubscribe@egroups.com>
Date: Wed, 05 Apr 2000 15:19:19 -0000
X-eGroups-From: "Adrian Dumitrascu" <adumi@army.net>
From: "Adrian Dumitrascu" <adumi@army.net>
Reply-To: tpdg@egroups.com
Subject: Re:  RE: [tpdg] domain  
Content-Type: text/plain; charset=US-ASCII
Content-Transfer-Encoding: 7bit
Content-Length: 646
Status: RO
X-Status: $$$$
X-UID: 0000000080

No news.

--- In tpdg@egroups.com, Martin Stobbs <mstobbs@m...>  wrote:
>  I have no news from crystaltech yet - have either of you received 
an email?
> I suppose it is 8 in the morning there now.
> Martin


------------------------------------------------------------------------
Save up to 75% on grocery products with FREE Shipping and a 30 Day
Money-Back Guarantee at screaminghotdeals.com
http://click.egroups.com/1/2718/1/_/347472/_/954948028/
------------------------------------------------------------------------

To Post a message, send it to:   tpdg@eGroups.com
To Unsubscribe, send a blank message to: tpdg-unsubscribe@eGroups.com


From notify-return-cursu=infoiasi.ro@egroups.com Wed Apr  5 16:20:35 2000
Received: from fenrir.info.uaic.ro (fenrir.info.uaic.ro [193.231.30.197])
	by cedar.dcs.shef.ac.uk (8.9.3+Sun/8.9.3) with ESMTP id QAA21614
	for <cursu@dcs.shef.ac.uk>; Wed, 5 Apr 2000 16:20:25 +0100 (BST)
Received: from thor.infoiasi.ro (IDENT:root@thor [193.231.30.225])
	by fenrir.info.uaic.ro (8.9.3/8.9.3) with ESMTP id SAA31580
	for <cursu@fenrir.info.uaic.ro>; Wed, 5 Apr 2000 18:19:34 +0300
Received: from fi.egroups.com (fi.egroups.com [207.138.41.182])
	by thor.infoiasi.ro (8.9.3/8.9.3) with SMTP id SAA18454
	for <cursu@infoiasi.ro>; Wed, 5 Apr 2000 18:20:56 +0300
X-eGroups-Return: notify-return-cursu=infoiasi.ro@egroups.com
Received: from [10.1.10.127] by fi.egroups.com with NNFMP; 05 Apr 2000 15:19:58 -0000
Received: (qmail 6066 invoked by uid 99); 5 Apr 2000 15:19:58 -0000
Date: 5 Apr 2000 15:19:58 -0000
Message-ID: <954947998.6063@egroups.com>
From: eGroups Notification <notify@egroups.com>
To: cursu@infoiasi.ro
Subject: Lost password 
MIME-Version: 1.0
Content-Type: text/plain
Content-Transfer-Encoding: 7bit
Content-Length: 917
Status: RO
X-Status: $$$$
X-UID: 0000000081


Hello,

Thanks for using eGroups, home to free, easy, email groups.
We have received your request for information about a forgotten 
password.

* If you requested this notice and still don't remember your 
  password, please follow these steps to create a new 
  password:

  1.  In your web browser, go to:
      http://www.egroups.com/lostpassword?user=cursu@infoiasi.ro 

  2.  Enter this reauthorization number: 92986 

  3.  You will be asked to create a new permanent password.
      Your new password cannot be the reauthorization 
      number.

* If you did not request this notice, please ignore this 
  message. Your eGroups account and current password have 
  not been affected and you can continue using our free 
  service as usual.  If you believe someone is attempting to 
  misuse your email account, please forward this message to 
  abuse@egroups.com.


Regards,

eGroups Customer Support


 


From adumi@infoiasi.ro Wed Apr  5 16:50:34 2000
Received: from fenrir.info.uaic.ro (fenrir.info.uaic.ro [193.231.30.197])
	by cedar.dcs.shef.ac.uk (8.9.3+Sun/8.9.3) with ESMTP id QAA24449
	for <c.ursu@dcs.shef.ac.uk>; Wed, 5 Apr 2000 16:50:20 +0100 (BST)
Received: from localhost (adumi@localhost)
	by fenrir.info.uaic.ro (8.9.3/8.9.3) with ESMTP id SAA02120
	for <c.ursu@dcs.shef.ac.uk>; Wed, 5 Apr 2000 18:48:47 +0300
X-Authentication-Warning: fenrir.info.uaic.ro: adumi owned process doing -bs
Date: Wed, 5 Apr 2000 18:48:47 +0300 (EEST)
From: Adrian Dumitrascu <adumi@infoiasi.ro>
X-Sender: adumi@fenrir.info.uaic.ro
To: Cristian URSU <c.ursu@dcs.shef.ac.uk>
Subject: Re: Am gasit-o pe Aura la Pendings....
In-Reply-To: <012701bf9f15$a38a4260$3f09a78f@dcs.shef.ac.uk>
Message-ID: <Pine.LNX.4.10.10004051848190.1805-100000@fenrir.info.uaic.ro>
MIME-Version: 1.0
Content-Type: TEXT/PLAIN; charset=US-ASCII
Content-Length: 123
Status: RO
X-Status: $$$$
X-UID: 0000000082


Da. Si a dat.

On Wed, 5 Apr 2000, Cristian URSU wrote:

> Asta cred ca inseamna ca va trebui sa dea replay?!?
> 
> C
> 


From adumi@infoiasi.ro Wed Apr  5 16:52:18 2000
Received: from fenrir.info.uaic.ro (fenrir.info.uaic.ro [193.231.30.197])
	by cedar.dcs.shef.ac.uk (8.9.3+Sun/8.9.3) with ESMTP id QAA24718
	for <c.ursu@dcs.shef.ac.uk>; Wed, 5 Apr 2000 16:52:11 +0100 (BST)
Received: from localhost (adumi@localhost)
	by fenrir.info.uaic.ro (8.9.3/8.9.3) with ESMTP id SAA02509
	for <c.ursu@dcs.shef.ac.uk>; Wed, 5 Apr 2000 18:51:21 +0300
X-Authentication-Warning: fenrir.info.uaic.ro: adumi owned process doing -bs
Date: Wed, 5 Apr 2000 18:51:21 +0300 (EEST)
From: Adrian Dumitrascu <adumi@infoiasi.ro>
X-Sender: adumi@fenrir.info.uaic.ro
To: Cristian URSU <c.ursu@dcs.shef.ac.uk>
Subject: Re: Intrebare....
In-Reply-To: <012101bf9f15$52b20030$3f09a78f@dcs.shef.ac.uk>
Message-ID: <Pine.LNX.4.10.10004051850560.2388-100000@fenrir.info.uaic.ro>
MIME-Version: 1.0
Content-Type: TEXT/PLAIN; charset=US-ASCII
Content-Length: 334
Status: RO
X-Status: $$$$
X-UID: 0000000083


Inregistreaza-ma cu adumi@army.net te rog.

On Wed, 5 Apr 2000, Cristian URSU wrote:

> Am creat un grup la Egroups numit aca@egroups.com
> 
> te-am adaugat pe tine si pe Aura.
> Numai ca la members nu apari decit tu si cu mine.
> 
> Pe aura nu pot sa o adaug. Trebuie sa se inregistreze ????
> 
> Ai vre-o idee....
> 
> 
> C
> 
> 


From K.Bontcheva@dcs.shef.ac.uk Wed Apr  5 17:08:44 2000
Received: from dcs.shef.ac.uk (hope.dcs.shef.ac.uk [143.167.9.74])
	by cedar.dcs.shef.ac.uk (8.9.3+Sun/8.9.3) with ESMTP id RAA26153
	for <cursu@dcs.shef.ac.uk>; Wed, 5 Apr 2000 17:08:44 +0100 (BST)
Message-ID: <38EB65D5.F9335FF8@dcs.shef.ac.uk>
Date: Wed, 05 Apr 2000 17:12:06 +0100
From: Kalina Bontcheva <K.Bontcheva@dcs.shef.ac.uk>
Organization: Department of Computer Science, Univ of Sheffield
X-Mailer: Mozilla 4.7 [en] (WinNT; I)
X-Accept-Language: en,bg,ru
MIME-Version: 1.0
To: cursu@dcs.shef.ac.uk
Subject: [Fwd: refresher re. UNIX accounts and NLP software]
Content-Type: multipart/mixed;
 boundary="------------EEAE7B73E12299D9CC7DACAC"
Content-Length: 1997
Status: RO
X-Status: $$$$
X-UID: 0000000084

This is a multi-part message in MIME format.
--------------EEAE7B73E12299D9CC7DACAC
Content-Type: text/plain; charset=us-ascii
Content-Transfer-Encoding: 7bit


--------------EEAE7B73E12299D9CC7DACAC
Content-Type: message/rfc822
Content-Transfer-Encoding: 7bit
Content-Disposition: inline

Received: (from majordomo@localhost)
	by cedar.dcs.shef.ac.uk (8.9.3+Sun/8.9.3) id PAA17577
	for nlp-outgoing; Wed, 5 Apr 2000 15:23:09 +0100 (BST)
Received: from mailhub1.shef.ac.uk (mailhub1.shef.ac.uk [143.167.1.9])
	by cedar.dcs.shef.ac.uk (8.9.3+Sun/8.9.3) with ESMTP id PAA17572
	for <nlp@dcs.shef.ac.uk>; Wed, 5 Apr 2000 15:23:07 +0100 (BST)
Received: from ridingwood.shef.ac.uk ([143.167.59.249])
	by mailhub1.shef.ac.uk with esmtp (Exim 3.02 #2)
	id 12cqi2-0007MY-00
	for nlp@dcs.shef.ac.uk; Wed, 05 Apr 2000 15:23:06 +0100
Received: from RIDINGWOOD/SpoolDir by ridingwood.shef.ac.uk (Mercury 1.46);
    5 Apr 00 15:23:07 +0100
Received: from SpoolDir by RIDINGWOOD (Mercury 1.46); 5 Apr 00 15:22:58 +0100
Received: from dcs.shef.ac.uk (143.167.9.72) by ridingwood.shef.ac.uk (Mercury 1.46) with ESMTP;
    5 Apr 00 15:22:54 +0100
Message-ID: <38EB4CD4.195FAE04@dcs.shef.ac.uk>
Date: Wed, 05 Apr 2000 15:25:24 +0100
From: Hamish Cunningham <hamish>
X-Mailer: Mozilla 4.61 [en] (WinNT; I)
X-Accept-Language: en
MIME-Version: 1.0
To: nlp <nlp@dcs.shef.ac.uk>
Subject: refresher re. UNIX accounts and NLP software
Content-Type: text/plain; charset=us-ascii
Content-Transfer-Encoding: 7bit
Sender: owner-nlp
Precedence: bulk
X-Mozilla-Status2: 00000000

to get paths to the NLP software etc. on the UNIX machines (inc.
derwent,
the main server), you need a .login.local (csh or tcsh users) or a
.profile.local (sh or bash users) including, respectively:

  if (-r /share/nlp/data/login) source /share/nlp/data/login

or 

  [ -r /share/nlp/data/profile ] && . /share/nlp/data/profile

(this should have been set up when you got your account, but...)

hamish

--------------EEAE7B73E12299D9CC7DACAC--


From sentto-1561398-35-cursu=dcs.shef.ac.uk@returns.onelist.com Wed Apr  5 17:26:04 2000
Received: from mq.egroups.com (mq.egroups.com [208.50.144.79])
	by cedar.dcs.shef.ac.uk (8.9.3+Sun/8.9.3) with SMTP id RAA27051
	for <cursu@dcs.shef.ac.uk>; Wed, 5 Apr 2000 17:25:52 +0100 (BST)
X-eGroups-Return: sentto-1561398-35-cursu=dcs.shef.ac.uk@returns.onelist.com
Received: from [10.1.10.38] by mq.egroups.com with NNFMP; 05 Apr 2000 16:17:56 -0000
Received: (qmail 13764 invoked from network); 5 Apr 2000 16:17:52 -0000
Received: from unknown (10.1.10.26) by m4.onelist.org with QMQP; 5 Apr 2000 16:17:52 -0000
Received: from unknown (HELO qg.egroups.com) (10.1.2.27) by mta1 with SMTP; 5 Apr 2000 16:17:51 -0000
Received: (qmail 2295 invoked from network); 5 Apr 2000 16:17:50 -0000
Received: from relay.logicnet.ro (193.226.80.252) by qg.egroups.com with SMTP; 5 Apr 2000 16:17:50 -0000
Received: from mstobbs (dial01-as1.logicnet.ro [193.254.47.64]) by relay.logicnet.ro (8.9.3/8.9.3) with SMTP id TAA20013 for <tpdg@egroups.com>; Wed, 5 Apr 2000 19:18:08 +0300
Received: by localhost with Microsoft MAPI; Wed, 5 Apr 2000 19:18:51 +0300
Message-ID: <01BF9F33.C6AC6AC0.mstobbs@motoractive.ro>
To: "'tpdg@egroups.com'" <tpdg@egroups.com>
Organization: Motoractive SA
X-Mailer: Microsoft Internet E-mail/MAPI - 8.0.0.4211
MIME-Version: 1.0
Mailing-List: list tpdg@egroups.com; contact tpdg-owner@egroups.com
Delivered-To: mailing list tpdg@egroups.com
Precedence: bulk
List-Unsubscribe: <mailto:tpdg-unsubscribe@egroups.com>
Date: Wed, 5 Apr 2000 19:18:49 +0300
X-eGroups-From: Martin Stobbs <mstobbs@motoractive.ro>
From: Martin Stobbs <mstobbs@motoractive.ro>
Reply-To: tpdg@egroups.com
Subject: RE: RE: [tpdg] domain   
Content-Type: text/plain; charset=US-ASCII
Content-Transfer-Encoding: 7bit
Content-Length: 1348
Status: RO
X-Status: $$$$
X-UID: 0000000085

Nothing yet - I have to leave the office but I'll check back later...
M

-----Original Message-----
From:	Adrian Dumitrascu [SMTP:adumi@army.net]
Sent:	Wednesday, April 05, 2000 6:19 PM
To:	tpdg@egroups.com
Subject:	Re:  RE: [tpdg] domain  

No news.

--- In tpdg@egroups.com, Martin Stobbs <mstobbs@m...>  wrote:
>  I have no news from crystaltech yet - have either of you received 
an email?
> I suppose it is 8 in the morning there now.
> Martin


------------------------------------------------------------------------
Save up to 75% on grocery products with FREE Shipping and a 30 Day
Money-Back Guarantee at screaminghotdeals.com
http://click.egroups.com/1/2718/1/_/347472/_/954948028/
------------------------------------------------------------------------

To Post a message, send it to:   tpdg@eGroups.com
To Unsubscribe, send a blank message to: tpdg-unsubscribe@eGroups.com

------------------------------------------------------------------------
Kodak Advantix Camera w/ Bag and 2 Rolls of Film, 60% off with
FREE Shipping and a 30 Day Money-Back Guarantee at
screaminghotdeals.com
http://click.egroups.com/1/2714/1/_/347472/_/954951473/
------------------------------------------------------------------------

To Post a message, send it to:   tpdg@eGroups.com
To Unsubscribe, send a blank message to: tpdg-unsubscribe@eGroups.com


From lory@infoiasi.ro Wed Apr  5 17:57:23 2000
Received: from fenrir.info.uaic.ro (fenrir.info.uaic.ro [193.231.30.197])
	by cedar.dcs.shef.ac.uk (8.9.3+Sun/8.9.3) with ESMTP id RAA28717
	for <c.ursu@dcs.shef.ac.uk>; Wed, 5 Apr 2000 17:57:15 +0100 (BST)
Received: from localhost (lory@localhost)
	by fenrir.info.uaic.ro (8.9.3/8.9.3) with ESMTP id TAA09911
	for <c.ursu@dcs.shef.ac.uk>; Wed, 5 Apr 2000 19:56:25 +0300
X-Authentication-Warning: fenrir.info.uaic.ro: lory owned process doing -bs
Date: Wed, 5 Apr 2000 19:56:25 +0300 (EEST)
From: URSU Aura <lory@infoiasi.ro>
X-Sender: lory@fenrir.info.uaic.ro
To: Cristian Ursu <c.ursu@dcs.shef.ac.uk>
Subject: Imi pare rau, dar asa cum am banuit...
Message-ID: <Pine.LNX.4.10.10004051955320.9650-100000@fenrir.info.uaic.ro>
MIME-Version: 1.0
Content-Type: TEXT/PLAIN; charset=US-ASCII
Content-Length: 118
Status: RO
X-Status: $$$$
X-UID: 0000000086

A venit si m-a dat afara:::
Stam miine pe chat, de acasa,ok???
Si eu tare voiam sa vad cum merge, dar.....

AuraUrsu


From adumi@army.net Wed Apr  5 19:05:49 2000
Received: from mail.opsynet.com (kiwi.opsynet.com [207.241.173.9])
	by cedar.dcs.shef.ac.uk (8.9.3+Sun/8.9.3) with ESMTP id TAA03783
	for <c.ursu@dcs.shef.ac.uk>; Wed, 5 Apr 2000 19:05:45 +0100 (BST)
Received: from sam (ppp08.opsynet.com [207.241.173.40])
	by mail.opsynet.com (8.9.3/8.9.3) with SMTP id SAA04284
	for <c.ursu@dcs.shef.ac.uk>; Wed, 5 Apr 2000 18:05:36 GMT
Message-ID: <007501bf9f29$9c2e78b0$010de6a8@home>
From: "Adrian Dumitrascu" <adumi@army.net>
To: "Cristian Ursu" <c.ursu@dcs.shef.ac.uk>
References: <Pine.LNX.4.10.10004051850560.2388-100000@fenrir.info.uaic.ro> <00040517031301.01028@redmires>
Subject: bani
Date: Wed, 5 Apr 2000 21:05:25 +0300
MIME-Version: 1.0
Content-Type: text/plain;
	charset="iso-8859-1"
Content-Transfer-Encoding: 7bit
X-Priority: 3
X-MSMail-Priority: Normal
X-Mailer: Microsoft Outlook Express 5.00.2919.6700
X-MimeOLE: Produced By Microsoft MimeOLE V5.00.2919.6700
Content-Length: 199
Status: RO
X-Status: $$$$
X-UID: 0000000087

Cand am fost la Martin ai lasat vreun document (foaia listata) cu
cheltuielile noastre ? Pentru ca vreau sa-i trimit lui Martin fisierul excel
putin modificat (incat sa ramana vreo 11 dolari nu 1).


From sentto-1561398-36-cursu=dcs.shef.ac.uk@returns.onelist.com Wed Apr  5 19:18:55 2000
Received: from fg.egroups.com (fg.egroups.com [208.50.144.70])
	by cedar.dcs.shef.ac.uk (8.9.3+Sun/8.9.3) with SMTP id TAA04998
	for <cursu@dcs.shef.ac.uk>; Wed, 5 Apr 2000 19:18:46 +0100 (BST)
X-eGroups-Return: sentto-1561398-36-cursu=dcs.shef.ac.uk@returns.onelist.com
Received: from [10.1.10.37] by fg.egroups.com with NNFMP; 05 Apr 2000 18:18:39 -0000
Received: (qmail 32256 invoked from network); 5 Apr 2000 18:18:30 -0000
Received: from unknown (10.1.10.26) by m3.onelist.org with QMQP; 5 Apr 2000 18:18:30 -0000
Received: from unknown (HELO qg.egroups.com) (10.1.2.27) by mta1 with SMTP; 5 Apr 2000 18:18:30 -0000
Received: (qmail 19533 invoked from network); 5 Apr 2000 18:18:29 -0000
Received: from kiwi.opsynet.com (HELO mail.opsynet.com) (207.241.173.9) by qg.egroups.com with SMTP; 5 Apr 2000 18:18:29 -0000
Received: from sam (ppp13.opsynet.com [207.241.173.45]) by mail.opsynet.com (8.9.3/8.9.3) with SMTP id SAA04475 for <tpdg@egroups.com>; Wed, 5 Apr 2000 18:18:16 GMT
Message-ID: <007f01bf9f2b$618f88f0$010de6a8@home>
To: <tpdg@egroups.com>
X-Priority: 3
X-MSMail-Priority: Normal
X-Mailer: Microsoft Outlook Express 5.00.2919.6700
X-MimeOLE: Produced By Microsoft MimeOLE V5.00.2919.6700
MIME-Version: 1.0
Mailing-List: list tpdg@egroups.com; contact tpdg-owner@egroups.com
Delivered-To: mailing list tpdg@egroups.com
Precedence: bulk
List-Unsubscribe: <mailto:tpdg-unsubscribe@egroups.com>
Date: Wed, 5 Apr 2000 21:18:09 +0300
X-eGroups-From: "Adrian Dumitrascu" <adumi@army.net>
From: "Adrian Dumitrascu" <adumi@army.net>
Reply-To: tpdg@egroups.com
Subject: [tpdg] plan 
Content-Type: text/plain; charset=US-ASCII
Content-Transfer-Encoding: 7bit
Content-Length: 990
Status: RO
X-Status: $$$$
X-UID: 0000000088

Martin, I have a colleague that might help us to speed up the site
development. We'll not tell him the whole idea. What do you think ? To get
someone else involved bothers you ? He would work around 3-4h / day -> it's
not too expensive I think; and if he prove he's good (and I think he is),
he'll probably work fulltime.

How much do you want to pay the students to enter the data in our database ?
And how many students (I guess that it depends on the money you want to put
in) ? By Monday, we should have them working.


------------------------------------------------------------------------
@Backup- Protect and Access your data any time, any where on the net.
Try @Backup FREE and recieve 300 points from mypoints.com Install now:
http://click.egroups.com/1/2345/1/_/347472/_/954958714/
------------------------------------------------------------------------

To Post a message, send it to:   tpdg@eGroups.com
To Unsubscribe, send a blank message to: tpdg-unsubscribe@eGroups.com


From adumi@army.net Wed Apr  5 19:20:18 2000
Received: from mail.opsynet.com (kiwi.opsynet.com [207.241.173.9])
	by cedar.dcs.shef.ac.uk (8.9.3+Sun/8.9.3) with ESMTP id TAA05149
	for <c.ursu@dcs.shef.ac.uk>; Wed, 5 Apr 2000 19:20:14 +0100 (BST)
Received: from sam (ppp13.opsynet.com [207.241.173.45])
	by mail.opsynet.com (8.9.3/8.9.3) with SMTP id SAA04509
	for <c.ursu@dcs.shef.ac.uk>; Wed, 5 Apr 2000 18:20:10 GMT
Message-ID: <008d01bf9f2b$a4fe1bb0$010de6a8@home>
From: "Adrian Dumitrascu" <adumi@army.net>
To: "Cristian Ursu" <c.ursu@dcs.shef.ac.uk>
References: <Pine.LNX.4.10.10004051850560.2388-100000@fenrir.info.uaic.ro> <00040517031301.01028@redmires> <007501bf9f29$9c2e78b0$010de6a8@home> <00040519143604.01028@redmires>
Subject: Re: bani
Date: Wed, 5 Apr 2000 21:20:38 +0300
MIME-Version: 1.0
Content-Type: text/plain;
	charset="iso-8859-1"
Content-Transfer-Encoding: 7bit
X-Priority: 3
X-MSMail-Priority: Normal
X-Mailer: Microsoft Outlook Express 5.00.2919.6700
X-MimeOLE: Produced By Microsoft MimeOLE V5.00.2919.6700
Content-Length: 544
Status: RO
X-Status: $$$$
X-UID: 0000000089

Da, sunt. I-l trimit chiar acum.


----- Original Message -----
From: "Cristian Ursu" <c.ursu@dcs.shef.ac.uk>
To: "Adrian Dumitrascu" <adumi@army.net>
Sent: Wednesday, April 05, 2000 9:14 PM
Subject: Re: bani


> da-mi si mie un e-mail si spune-mi daca ai gasit plicul cu facturile....
>
> Cristi
>
> On Wed, 05 Apr 2000, you wrote:
> > Cand am fost la Martin ai lasat vreun document (foaia listata) cu
> > cheltuielile noastre ? Pentru ca vreau sa-i trimit lui Martin fisierul
excel
> > putin modificat (incat sa ramana vreo 11 dolari nu 1).


From lory@infoiasi.ro Wed Apr  5 20:52:38 2000
Received: from mail.opsynet.com (kiwi.opsynet.com [207.241.173.9])
	by cedar.dcs.shef.ac.uk (8.9.3+Sun/8.9.3) with ESMTP id UAA13659
	for <c.ursu@dcs.shef.ac.uk>; Wed, 5 Apr 2000 20:52:21 +0100 (BST)
Received: from sam (ppp11.opsynet.com [207.241.173.43])
	by mail.opsynet.com (8.9.3/8.9.3) with SMTP id TAA05596
	for <c.ursu@dcs.shef.ac.uk>; Wed, 5 Apr 2000 19:52:03 GMT
Message-ID: <000701bf9f38$829374f0$010de6a8@home>
From: "Aura URSU" <lory@infoiasi.ro>
To: "Cristian Ursu" <c.ursu@dcs.shef.ac.uk>
Subject: Ca sa nu uit...
Date: Wed, 5 Apr 2000 22:51:52 +0300
MIME-Version: 1.0
Content-Type: text/plain;
	charset="iso-8859-1"
Content-Transfer-Encoding: 7bit
X-Priority: 3
X-MSMail-Priority: Normal
X-Mailer: Microsoft Outlook Express 5.00.2919.6700
X-MimeOLE: Produced By Microsoft MimeOLE V5.00.2919.6700
Content-Length: 1044
Status: RO
X-Status: $$$$
X-UID: 0000000090

Stii ca iti puneai tu intrebarea daca Valy si Simona mai sunt
impreuna...........Ei bine, in seara asta am aflat raspunsul :NU.
Pentru ca m-am intilnit cu Simonica si Claudita la facultate si m-au
intrebat cum te-ai acomodat, daca ai ajuns cu bine, (trimite-le un mail) si
Simona era de mina cu un tip (nu am inteles cum il chema), oricum nu vorbea
romineste. So...
Si alta chestie, Duminica sau Luni, nu mai tin minte, a sunat Ionut ,voia sa
discute cu tine despre instalarea Linuxului cu Windows 95.Si i-am spus ca
esti plecat, s-a suparat ..."cum de ai plecat asa pe sestache, ca sa nu te
stie nimeni...nu puteai sa trimiti un mail??"I-am spus ca ai avut o gramada
de hirtogaraie de rezolvat...in fine a vorbit cu Adi la telefon despre
problema care il interesa...
Scrie si mail pe la colegi....
Miine eu o sa ma duc la facultate pe la 1(sa iau bursele de la secretariat)
si dupa aceea vine si Adi ca avem curs cu Cristea.Terminam cursul pe la 7.
I-a trimis Adi foaia cu cheltuieli lui Martin, acum asteptam sa vedem
reactia:(
O zi buna!


From sentto-1561398-37-cursu=dcs.shef.ac.uk@returns.onelist.com Wed Apr  5 22:35:38 2000
Received: from ej.egroups.com (ej.egroups.com [208.50.144.75])
	by cedar.dcs.shef.ac.uk (8.9.3+Sun/8.9.3) with SMTP id WAA22724
	for <cursu@dcs.shef.ac.uk>; Wed, 5 Apr 2000 22:35:36 +0100 (BST)
X-eGroups-Return: sentto-1561398-37-cursu=dcs.shef.ac.uk@returns.onelist.com
Received: from [10.1.10.37] by ej.egroups.com with NNFMP; 05 Apr 2000 21:35:32 -0000
Received: (qmail 17132 invoked from network); 5 Apr 2000 21:35:31 -0000
Received: from unknown (10.1.10.26) by m3.onelist.org with QMQP; 5 Apr 2000 21:35:31 -0000
Received: from unknown (HELO qg.egroups.com) (10.1.2.27) by mta1 with SMTP; 5 Apr 2000 21:35:30 -0000
Received: (qmail 5325 invoked from network); 5 Apr 2000 21:35:29 -0000
Received: from relay.logicnet.ro (193.226.80.252) by qg.egroups.com with SMTP; 5 Apr 2000 21:35:29 -0000
Received: from mstobbs (dial01-as1.logicnet.ro [193.254.47.64]) by relay.logicnet.ro (8.9.3/8.9.3) with SMTP id AAA30294 for <tpdg@egroups.com>; Thu, 6 Apr 2000 00:35:45 +0300
Received: by localhost with Microsoft MAPI; Thu, 6 Apr 2000 00:36:23 +0300
Message-ID: <01BF9F60.2249C540.mstobbs@motoractive.ro>
To: "'tpdg@egroups.com'" <tpdg@egroups.com>
Organization: Motoractive SA
X-Mailer: Microsoft Internet E-mail/MAPI - 8.0.0.4211
MIME-Version: 1.0
Mailing-List: list tpdg@egroups.com; contact tpdg-owner@egroups.com
Delivered-To: mailing list tpdg@egroups.com
Precedence: bulk
List-Unsubscribe: <mailto:tpdg-unsubscribe@egroups.com>
Date: Thu, 6 Apr 2000 00:35:16 +0300
X-eGroups-From: Martin Stobbs <mstobbs@motoractive.ro>
From: Martin Stobbs <mstobbs@motoractive.ro>
Reply-To: tpdg@egroups.com
Subject: RE: [tpdg] plan  
Content-Type: text/plain; charset=US-ASCII
Content-Transfer-Encoding: 7bit
Content-Length: 6735
Status: RO
X-Status: $$$$
X-UID: 0000000091

Adi

I attach the message from crystaltech at the end of this message.

I do not have a problem with getting someone else involved - in fact I 
have been trying to get someone else involved - can you send me a CV so 
that I have an idea of what he does who he is.

What I suggest for the data entry is the following:

1.  we need to finalise the DTD and data fields FIRST
I really do think you guys need to brainstorm to ensure that we have 
though of every possble fiel that might be include in the XML doc that we 
set up the database aoppropriately - see some of my thoughts below in 3c
2.  I suggest we get the upload engine working on the site so that I also 
can enter stuff (I also should have someone here who can enter data) and 
review how it looks
3.  What I suggest is that before we hire other people for data entry, you 
spend 1 hour (time yourself), uploading requests and see how many can get 
done (I could do the same this weekend).  We can then identify any 
problems and solve them before getting people to enter data which we may 
not be able to use.
We then should write a little instruction sheet for the students who will 
enter the data for example:
a.  go to these webpages : A,B,C
b.  save the webpage
c.  whereever you see an entry where you have ALL the following 
information: Country, Resort name, Town, Week, Price AND EMAIL ADDRESS 
enter the data in the upload form (don't bother with entries where some of 
the basic info is missing) - we need to have a status code to determin 
whether osmeone has approve the listing and various privacy codes (if they 
OK us to publish their email address etc, or whether they want to be 
contacted only by associate etc, we also need to trace whether emails are 
likely to be dead - for example if we get 'message not sent' or if no 
reply in a very long time) - we also need to track date of posting and 
date of timeshare availibility as there is no point advertising something 
after it has finished (except next year), also date of last contact or 
review of timeshare details
d.  cut and paste any comments into the comment box
e.  where there are clearly facilities mentioned, enter these in the 
upload form.
f.  review the timeshare page shown at the end of the data enrty and check 
it looks OK
CAN WE DO THIS THAT IMMEDIATELY ON UPLOADING DATA, the basic timeshare 
page comes up and shows the user (in the format that it would be in on the 
web) the timeshare they just entered - then they can either confirm or 
amend the data)?
f.  note down any potential improvements to the input process
etc
etc

What I think might be most useful for you or the new guy to do right now 
is to have a look at some of the classified pages where there is a long 
list of structured data and you could very quickly write a little VB(?) 
routine to extract the data into XML format or to enter drectly into the 
database (whichever you think is best)....this is only worthwhile where 
there are a lot of listings - I have written an email to

all-timeshares.com has about 25 rentals by owner and about 1000 for sale 
(40 pages of 25 - see link below - knowing how the cgi enquiry is put 
togather is it possible to write a program or script to automatically 
extract the information they publish from their database into a standard 
form)
http://www.all-timeshare.com/ads/db.cgi/default.htm?view_records=1&re=1  
&AD_SALE=1&RS_NAME=&RS_CODE=&GR_NAME=&RS_CITY=&RS_STATE=&RS_COUNTRY=&FI  
X_FLEX=&LS_WEEK=&LS_NETPRI-lt=&RS_EXCHANG=&RS_CLASS=&LS_NUMBER=40

Other classified listings:
http://12go.com/freead.htm
http://www.tug2.net/
http://www.vrbo.com
http://www.tsoo.com/
lots of others.

Different issue:-
I can't remember if I sent you this link which is resort codes and 
addresses for lots of resorts http://www.all-timeshare.com/ads/resort.txt 
I think all RCI codes are numbers and all I codes are letters (or vice 
versa)

Also have a look at:
http://www.rci.com/ctg/cgi-bin/RCI/terms/
http://www.rci.com/ctg/cgi-bin/RCI/privacy/
these are the RCI terms and ocnditions and privacy atsement - we need to 
have something like this - I will review and try to produce something for 
seekweek.

You also need to get a list of US states and their abbreviations for the 
database

Have a look at my very draft email sales pitch to timeshare websites - any 
comments?

Martin

-----Original Message-----
From:	Adrian Dumitrascu [SMTP:adumi@army.net]
Sent:	Wednesday, April 05, 2000 9:18 PM
To:	tpdg@egroups.com
Subject:	[tpdg] plan

Martin, I have a colleague that might help us to speed up the site
development. We'll not tell him the whole idea. What do you think ? To get
someone else involved bothers you ? He would work around 3-4h / day -> 
it's
not too expensive I think; and if he prove he's good (and I think he is),
he'll probably work fulltime.

How much do you want to pay the students to enter the data in our database 
?
And how many students (I guess that it depends on the money you want to 
put
in) ? By Monday, we should have them working.


------------------------------------------------------------------------
@Backup- Protect and Access your data any time, any where on the net.
Try @Backup FREE and recieve 300 points from mypoints.com Install now:
http://click.egroups.com/1/2345/1/_/347472/_/954958714/
------------------------------------------------------------------------

To Post a message, send it to:   tpdg@eGroups.com
To Unsubscribe, send a blank message to: tpdg-unsubscribe@eGroups.com
[Martin Stobbs]
-----Original Message-----
From:	Support [SMTP:support@crystaltech.com]
Sent:	Wednesday, April 05, 2000 9:10 PM
To:	mstobbs@motoractive.ro
Subject:	RE: Customer ID 1855 New account SEEKWEEK.COM

Yes, give us 12 to 24 hours to get you your email covering how to get into
the site as well as reviewing everything you put on the order form.

Tim Uzzanti
CrystalTech
www.crystaltech.com

-----Original Message-----
From: Martin Stobbs [mailto:mstobbs@motoractive.ro]
Sent: Wednesday, April 05, 2000 4:48 AM
To: 'support@crystaltech.com'
Subject: Customer ID 1855 New account SEEKWEEK.COM


I signed up for a Plan III earlier today (this morning my time) and just
wanted to get your confirmation that everything looks OK.

Martin Stobbs
MS Consulting Limited

------------------------------------------------------------------------
Special Offer-Earn 300 Points from MyPoints.com for trying @Backup
Get automatic protection and access to your important computer files.
Install today:
http://click.egroups.com/1/2344/1/_/347472/_/954970531/
------------------------------------------------------------------------

To Post a message, send it to:   tpdg@eGroups.com
To Unsubscribe, send a blank message to: tpdg-unsubscribe@eGroups.com


From sentto-1561398-38-cursu=dcs.shef.ac.uk@returns.onelist.com Wed Apr  5 22:35:42 2000
Received: from cj.egroups.com (cj.egroups.com [208.50.144.68])
	by cedar.dcs.shef.ac.uk (8.9.3+Sun/8.9.3) with SMTP id WAA22738
	for <cursu@dcs.shef.ac.uk>; Wed, 5 Apr 2000 22:35:41 +0100 (BST)
X-eGroups-Return: sentto-1561398-38-cursu=dcs.shef.ac.uk@returns.onelist.com
Received: from [10.1.10.36] by cj.egroups.com with NNFMP; 05 Apr 2000 21:35:37 -0000
Received: (qmail 3354 invoked from network); 5 Apr 2000 21:35:35 -0000
Received: from unknown (10.1.10.26) by m2.onelist.org with QMQP; 5 Apr 2000 21:35:35 -0000
Received: from unknown (HELO qg.egroups.com) (10.1.2.27) by mta1 with SMTP; 5 Apr 2000 21:35:35 -0000
Received: (qmail 5382 invoked from network); 5 Apr 2000 21:35:34 -0000
Received: from relay.logicnet.ro (193.226.80.252) by qg.egroups.com with SMTP; 5 Apr 2000 21:35:34 -0000
Received: from mstobbs (dial01-as1.logicnet.ro [193.254.47.64]) by relay.logicnet.ro (8.9.3/8.9.3) with SMTP id AAA30298 for <tpdg@egroups.com>; Thu, 6 Apr 2000 00:35:52 +0300
Received: by localhost with Microsoft MAPI; Thu, 6 Apr 2000 00:36:32 +0300
Message-ID: <01BF9F60.27B1BE20.mstobbs@motoractive.ro>
To: "'tpdg@egroups.com'" <tpdg@egroups.com>
Organization: Motoractive SA
X-Mailer: Microsoft Internet E-mail/MAPI - 8.0.0.4211
MIME-Version: 1.0
Mailing-List: list tpdg@egroups.com; contact tpdg-owner@egroups.com
Delivered-To: mailing list tpdg@egroups.com
Precedence: bulk
List-Unsubscribe: <mailto:tpdg-unsubscribe@egroups.com>
Date: Thu, 6 Apr 2000 00:36:20 +0300
X-eGroups-From: Martin Stobbs <mstobbs@motoractive.ro>
From: Martin Stobbs <mstobbs@motoractive.ro>
Reply-To: tpdg@egroups.com
Subject: [tpdg] SEEKWEEK.COM - Improving your internet timeshare business 
Content-Type: text/plain; charset=US-ASCII
Content-Transfer-Encoding: 7bit
Content-Length: 6825
Status: RO
X-Status: $$$$
X-UID: 0000000092

Hi

I represent a new website called SEEKWEEK.COM which has developed an 
innovative way of increasing the ability of timeshare businesses to match 
more requests and offers, thus earning more fees and achieving greater 
customer satisfaction.

I have two requests from you:
1.	Please go have a look at http://www.seekweek.com, explore the concept, 
test drive the wizards and tell us what you think.
2.	May we have permission to use the information publically available on 
your website in relation to timeshare rentals and sales to add to the 
entries in our database?

WHY SHOULD YOU BE INTERESTED?

- Plugging into the true power of information over the internet
Imagine that, in addition to your own database of requests and offers, you 
have access to thousands of other requests and offers which can enable you 
to meet your customers needs to complete more transactions you earn your 
customers loyalty but more importantly more fees from new and repeat 
advertising, transaction processing or membership dues.

- Confidentiality
We believe that timeshare businesses with a web presence emphasis can 
satisfy more customer requests for timeshare sales, rentals and exchanges 
by sharing limited public data for offers and requests but while 
maintaining CONFIDENTIALITY on all customer information (and originator 
information, if they wish) until the actual point of concluding the deal. 

- You keep your hard-earned customers
Although the thosands of offers and requests available on a site using 
SEEKWEEK.COM may originate from hundreds of different sources, visitors to 
your site have access to them all from one point - your website! - you do 
not lose valuable internet customers from your site - this gives you 
greater opportunity to sell related services and develop other income from 
other referrals and internet advertising.  You effectively become the 
"virtual portal" for hundreds of other sites without once mentioning to 
your customers that the other sites exist.

- We are not a consumer site
We are not a consumer site and do not now nor never will offer a posting 
or search functionality on our site to consumers to make offers or 
requests - we believe that the professional timeshare businesses such as 
yours who provide content, advice and other services are the ones that 
consumers and resorts gain most value from using.  If consumers find their 
way to our site we will refer them to our professional partners in the 
industry - you.  We therefore want to facilitate your ability to close 
more deals while maintaining the confidentiality of your hard-earned 
customer data.  We do not compete with our customers!!

- You continue to take credit for completing transactions
SEEKWEEK.COM does not take credit for referrals - all potential matches of 
buyer/seller are immediately referred back to the originators of each side 
of the transaction so that they negotiate who takes credit for the 
transaction and how much will be paid by one side to the other for the 
private information relating to the transaction.  Of course there are many 
referrors of information who do not want payment for the information to 
close a transaction as they have already made money through membership 
fees, advertising or other means.  There are also many businesses who will 
pay substantial aounts for information relating to a transaction so that 
they can earn fees in performing the processing such as on legal work on 
resales etc.  Simialrly, resorts often pay substantial finder's fees for 
buyers of their new resort properties.

How much is this going to cost?
Nothing.
Too good to be true, I know.  In fact, the ability to share the 
information to identify potential deals to be completed is free and it is 
intended that it will remain so forever.  However, the moment that a 
potentially matching offer and request is identified, in many cases (but 
not all) one side is going to pay for the information in order to be able 
to obtain all the information to conclude the transaction. The aim of 
SEEKWEEK.COM is to facilitate the pricing of this information between 
businesses and payment for it.  We will charge a small percentage of the 
price for the information (say, 10% of the cost of the information - not 
10% of the cost of the timeshare or rental!!) but even this we are not 
doing for at least 3 months while we build up the necessary critical mass. 

What if I don't like it in the future?
If you like the concept now but subsequently want to forget about it just 
let us know and any information that we have sourced from you will be 
deleted from our database.  We maintain details of the origin of all 
information we have in our database and because the value to our business 
is in the relationships with businesses which use our services - not in 
the information itself -we gain no value from having information which can 
rapidly become out of date - therefore we would just delete it.

The Technical Brief
Each timeshare request or offer contains PUBLIC information essential to 
identifying the potential opportunity:
- Resort Location information (Town, State, Country etc)
- Resort information (facilities, comments, rating etc)
- Week type and dates (Fixed/Floating, week number etc)
- Pricing information (maintenance, rental price, sale price, offer price 
etc)

There is also PRIVATE information (some of which may be made public at the 
option of the offeror/requestor or the orginator)
- Exact details and location of timeshare
- Contact details of timeshare owner/renter
- Contact details originator of the prospect

The PUBLIC information and ONLY the public information is shareable 
through our XML-based technology among all business users of SEEKWEEK.COM 
- potential matching offers and requests are identifed immediately by 
SEEKWEEK.COM and the originators are informed of the potential match - 
SEEKWEEK.COM will only pass private information relating to the originator 
and to the underlying transaction if and when both parties confirm their 
acceptance - we expect that, in the future, over 75% of information 
transactions like this will be automated by SEEKWEEK.COM.

If you want any further information please email us at info@seekweek.com 
visit the site at www.seekweek.com - see you there!!

SEEKWEEK.COM
c/o MS Consulting Limited
Lower Ground Floor, Valletta Buildings
South Street, Valletta, Malta
Website:  www.seekweek.com	
Email:	info@seekweek.com

------------------------------------------------------------------------
You can win $1000!
Time-limited offer.  Enter today at:
http://click.egroups.com/1/2864/1/_/347472/_/954970536/
------------------------------------------------------------------------

To Post a message, send it to:   tpdg@eGroups.com
To Unsubscribe, send a blank message to: tpdg-unsubscribe@eGroups.com


From sentto-1561398-39-cursu=dcs.shef.ac.uk@returns.onelist.com Wed Apr  5 22:55:09 2000
Received: from ml.egroups.com (ml.egroups.com [208.50.144.77])
	by cedar.dcs.shef.ac.uk (8.9.3+Sun/8.9.3) with SMTP id WAA24244
	for <cursu@dcs.shef.ac.uk>; Wed, 5 Apr 2000 22:55:06 +0100 (BST)
X-eGroups-Return: sentto-1561398-39-cursu=dcs.shef.ac.uk@returns.onelist.com
Received: from [10.1.10.38] by ml.egroups.com with NNFMP; 05 Apr 2000 22:55:01 -0000
Received: (qmail 9408 invoked from network); 5 Apr 2000 21:54:53 -0000
Received: from unknown (10.1.10.26) by m4.onelist.org with QMQP; 5 Apr 2000 21:54:53 -0000
Received: from unknown (HELO q8.egroups.com) (10.1.2.31) by mta1 with SMTP; 5 Apr 2000 21:54:52 -0000
Received: (qmail 29751 invoked from network); 5 Apr 2000 21:54:51 -0000
Received: from relay.logicnet.ro (193.226.80.252) by mx3.egroups.com with SMTP; 5 Apr 2000 21:54:51 -0000
Received: from mstobbs (dial01-as1.logicnet.ro [193.254.47.64]) by relay.logicnet.ro (8.9.3/8.9.3) with SMTP id AAA30810 for <tpdg@egroups.com>; Thu, 6 Apr 2000 00:55:04 +0300
Received: by localhost with Microsoft MAPI; Thu, 6 Apr 2000 00:55:43 +0300
Message-ID: <01BF9F62.D5F248E0.mstobbs@motoractive.ro>
To: "'tpdg@egroups.com'" <tpdg@egroups.com>
Organization: Motoractive SA
X-Mailer: Microsoft Internet E-mail/MAPI - 8.0.0.4211
MIME-Version: 1.0
Mailing-List: list tpdg@egroups.com; contact tpdg-owner@egroups.com
Delivered-To: mailing list tpdg@egroups.com
Precedence: bulk
List-Unsubscribe: <mailto:tpdg-unsubscribe@egroups.com>
Date: Thu, 6 Apr 2000 00:55:41 +0300
X-eGroups-From: Martin Stobbs <mstobbs@motoractive.ro>
From: Martin Stobbs <mstobbs@motoractive.ro>
Reply-To: tpdg@egroups.com
Subject: RE: [tpdg] plan  
Content-Type: multipart/mixed;
 boundary="---- =_NextPart_000_01BF9F62.D5F248E0"
Content-Length: 1115
Status: RO
X-Status: $$$$
X-UID: 0000000093

------ =_NextPart_000_01BF9F62.D5F248E0
Content-Type: text/plain; charset=US-ASCII
Content-Transfer-Encoding: 7bit

Hi again

I attach a slightly amended cash report - when can you come down to 
Bucharest to get cash?
I did not answer your question on how much to pay people - what do you 
think?  I don't not know how many either...also what about this new guy?
We should probably think about drawing up a short agreement on 
confidentiality, sharing profts etc who owns the intellectual property 
etc....I'll think about this.

Martin


------------------------------------------------------------------------
Why buy CDs? Now you can swap for them. At Switchouse.com, you can 
choose from over 300,000 titles of every kind of music. Top 20 hits, 
R&B, hardcore, whatever. Get the music. Forget the money. Sound good?
http://click.egroups.com/1/2578/1/_/347472/_/954971694/
------------------------------------------------------------------------

To Post a message, send it to:   tpdg@eGroups.com
To Unsubscribe, send a blank message to: tpdg-unsubscribe@eGroups.com

------ =_NextPart_000_01BF9F62.D5F248E0--


From sentto-1561398-40-cursu=dcs.shef.ac.uk@returns.onelist.com Thu Apr  6 00:41:14 2000
Received: from fl.egroups.com (fl.egroups.com [208.50.144.74])
	by cedar.dcs.shef.ac.uk (8.9.3+Sun/8.9.3) with SMTP id AAA03252
	for <cursu@dcs.shef.ac.uk>; Thu, 6 Apr 2000 00:41:12 +0100 (BST)
X-eGroups-Return: sentto-1561398-40-cursu=dcs.shef.ac.uk@returns.onelist.com
Received: from [10.1.10.38] by fl.egroups.com with NNFMP; 05 Apr 2000 23:41:09 -0000
Received: (qmail 1611 invoked from network); 5 Apr 2000 23:41:07 -0000
Received: from unknown (10.1.10.26) by m4.onelist.org with QMQP; 5 Apr 2000 23:41:07 -0000
Received: from unknown (HELO q8.egroups.com) (10.1.2.31) by mta1 with SMTP; 5 Apr 2000 23:41:07 -0000
Received: (qmail 15183 invoked from network); 5 Apr 2000 23:41:05 -0000
Received: from kiwi.opsynet.com (HELO mail.opsynet.com) (207.241.173.9) by mx3.egroups.com with SMTP; 5 Apr 2000 23:41:05 -0000
Received: from sam (ppp05.opsynet.com [207.241.173.37]) by mail.opsynet.com (8.9.3/8.9.3) with SMTP id XAA09238 for <tpdg@egroups.com>; Wed, 5 Apr 2000 23:40:53 GMT
Message-ID: <002301bf9f58$756cb460$010de6a8@home>
To: <tpdg@egroups.com>
References: <01BF9F60.2249C540.mstobbs@motoractive.ro>
X-Priority: 3
X-MSMail-Priority: Normal
X-Mailer: Microsoft Outlook Express 5.00.2919.6700
X-MimeOLE: Produced By Microsoft MimeOLE V5.00.2919.6700
MIME-Version: 1.0
Mailing-List: list tpdg@egroups.com; contact tpdg-owner@egroups.com
Delivered-To: mailing list tpdg@egroups.com
Precedence: bulk
List-Unsubscribe: <mailto:tpdg-unsubscribe@egroups.com>
Date: Thu, 6 Apr 2000 02:41:16 +0300
X-eGroups-From: "Adrian Dumitrascu" <adumi@army.net>
From: "Adrian Dumitrascu" <adumi@army.net>
Reply-To: tpdg@egroups.com
Subject: Re: [tpdg] plan   
Content-Type: text/plain; charset=US-ASCII
Content-Transfer-Encoding: 7bit
Content-Length: 2005
Status: RO
X-Status: $$$$
X-UID: 0000000094

> I do not have a problem with getting someone else involved - in fact I
> have been trying to get someone else involved - can you send me a CV so
> that I have an idea of what he does who he is.

I'll give you its CV in a couple of days (today I'll meet him, he'll write
it etc.). Basically he's a good programmer (C/C++ with experience on Linux).
He's not a necessarily a Web programmer, but this is not an inconvenient
(because I think he'll learn what he needs in a couple of days). I choose
him not because of its Web related knowledge, but for its general
programming & analyse skills.

>
> What I suggest for the data entry is the following:
>
> 1.  we need to finalise the DTD and data fields FIRST
> I really do think you guys need to brainstorm to ensure that we have
> though of every possble fiel that might be include in the XML doc that we
> set up the database aoppropriately - see some of my thoughts below in 3c
> 2.  I suggest we get the upload engine working on the site so that I also
> can enter stuff (I also should have someone here who can enter data) and
> review how it looks

My intention is to have the upload engine to the provider by Monday (that's
why this week-end we'll "force" the DTD fin).


> f.  review the timeshare page shown at the end of the data enrty and check
> it looks OK
> CAN WE DO THIS THAT IMMEDIATELY ON UPLOADING DATA, the basic timeshare
> page comes up and shows the user (in the format that it would be in on the
> web) the timeshare they just entered - then they can either confirm or
> amend the data)?

Yes, I'm working on it.


------------------------------------------------------------------------
Save up to 57% on Electronics!
Find incredible deals on overstocked items with Free shipping!
http://click.egroups.com/1/2710/1/_/347472/_/954978068/
------------------------------------------------------------------------

To Post a message, send it to:   tpdg@eGroups.com
To Unsubscribe, send a blank message to: tpdg-unsubscribe@eGroups.com


From support@crystaltech.com Thu Apr  6 01:17:58 2000
Received: from Crystaltech.com (mail.crystaltech.com [207.254.115.36])
	by cedar.dcs.shef.ac.uk (8.9.3+Sun/8.9.3) with ESMTP id BAA06053
	for <cursu@dcs.shef.ac.uk>; Thu, 6 Apr 2000 01:17:55 +0100 (BST)
Received: from webterminator11 [208.194.87.76] by Crystaltech.com
  (SMTPD32-6.00) id A75E5BF0122; Wed, 05 Apr 2000 17:16:30 -0700
From: CrystalTech <support@crystaltech.com>
To: "adumi@army.net" <adumi@army.net>, "msglobal@mail.com" <msglobal@mail.com>,
        "cursu@dcs.shef.ac.uk" <cursu@dcs.shef.ac.uk>
Date: Thu, 06 Apr 2000 00:13:18 "GMT"
X-MSMail-Priority: Normal
X-mailer: AspMail 3.02 (SMTP6CB800)
Subject: Web site ready!
Mime-Version: 1.0
Content-Type: text/plain; charset="us-ascii"
Message-Id: <200004051716305.SM01720@webterminator11>
Content-Transfer-Encoding: 8bit
X-MIME-Autoconverted: from quoted-printable to 8bit by cedar.dcs.shef.ac.uk id BAA06053
Content-Length: 4299
Status: RO
X-Status: $$$$
X-UID: 0000000095

Thank you for your recent order.  Your site has been created.

If you disagree with anything stated below, let us know immediately at support@crystaltech.com.

Here is a summary of your order:

Customer ID: 1855
Customer Password: hunedoara
Plan: 3
Monthly Cost: $49.95
One-time Setup Fee: $49.95
Domain: seekweek.com
Site Username: crisaura
Site Password: hunedoara
Email Admin Username: webmaster
Email Admin Password: noelnoel
Number of Mailboxes: 250
Billing Method: American Express
Card Used: XXXX-XXXXXX-22003
Billing Period: 3 Month(s)
Free Month: YES
Referrals: None

You will be contacted by a Miva expert soon, who will install the software on your website.  They will tell you everything you need to know to get up and running with your new e-commerce package.

Your credit card will be charged $49.95 for the setup fee and $99.90 for the next three months in advance.  The total comes to $149.85, not including any relevant reseller discounts.  You will then be paid through 7/6/2000.  After that, your card will be automatically charged $49.95 monthly unless you change your billing method.  You can do this by sending an e-mail to billing@crystaltech.com.

We will register your domain name (seekweek.com) with Internet Names Worldwide (www.inwww.com).  It should become active within 2-3 days.  We will bill you $35.00 to register the domain for two years, half price that Network Solutions charges for domain registrations.  Payment for domain registrations must be collected in advance, therefore if you are paying by CHECK/MONEY ORDER, we will have to wait for your payment to arrive before we can register the domain.

Your IP address is 207.254.117.242.  Use this address to reach your site until your domain name has been registered/transferred.  For example, typing '207.254.117.242/default.htm' in your browser will load the sample default.htm page we have placed on your site.  You can start creating your site immediately.  To do this, you can use Microsoft FrontPage, Visual Interdev, Drumbeat, FTP, and many other products to edit your site right on the server.

Your Username is 'crisaura' and your Password is 'hunedoara' (no quotes).  This Username and Password should be used for FTP access, FrontPage, Visual Interdev, or anything else that requires a Username and Password (except e-mail and the control center, as described below).

To administer your site access our Web Site Control Center at http://www.webcontrolcenter.com/customer.asp.  Log on with your Customer ID and Password provided above.  Here you can see your site statistics, administer your e-mail accounts, set web site parameters through IISADMIN, etc.

Your E-Mail Username is 'webmaster' and your E-Mail Password is 'noelnoel'.  A default e-mail account (mailbox) has already been created for you, 'webmaster@seekweek.com'.  Go to the configuration page to create any other e-mail addresses you need.  After clicking on the 'E-Mail Administration' link, log on with your complete e-mail address as the username.

Here's how to set up your e-mail software:

POP3 Server: mail.seekweek.com
SMTP Server: mail.seekweek.com
POP Username: webmaster@seekweek.com or webmaster/seekweek.com, whatever works for your software.
POP Password: noelnoel

PLEASE NOTE: Your mailbox will not be able to receive mail until your domain name is registered/transferred.

If you are planning to create Active Server Pages (ASP) that will access databases, you will need to set up a data source.  You may choose to have a 'system' data source of a 'file' data source.  We will have to create the 'system' data source for you.  The procedure for creating a 'file' data source can be found in our Web Hosting FAQ in the 'Database' section, at http://www.crystaltech.com/webhostfaq.htm.

We have created a SQL database for you.  Here is the information you will need to access it:

Server Name: SQL2.CRYSTALTECH.COM
Database Name: seekweekdb
System Datasource: seekweek
Username: crisaura
Password: hunedoara
Database Size: 30 Megs
Database Log Size: 20 Megs
SQL Version: 7.0

If you are unsure about anything else, please take time to read our FAQ at the address above.  If you cannot find the answer to your question there, then contact us at support@crystaltech.com.

Welcome to CrystalTech!
support@crystaltech.com


From sentto-1561398-41-cursu=dcs.shef.ac.uk@returns.onelist.com Thu Apr  6 01:18:03 2000
Received: from mw.egroups.com (mw.egroups.com [207.138.41.167])
	by cedar.dcs.shef.ac.uk (8.9.3+Sun/8.9.3) with SMTP id BAA06071
	for <cursu@dcs.shef.ac.uk>; Thu, 6 Apr 2000 01:18:01 +0100 (BST)
X-eGroups-Return: sentto-1561398-41-cursu=dcs.shef.ac.uk@returns.onelist.com
Received: from [10.1.10.37] by mw.egroups.com with NNFMP; 06 Apr 2000 00:17:57 -0000
Received: (qmail 10604 invoked from network); 6 Apr 2000 00:17:56 -0000
Received: from unknown (10.1.10.27) by m3.onelist.org with QMQP; 6 Apr 2000 00:17:56 -0000
Received: from unknown (HELO qh.egroups.com) (10.1.2.28) by mta2 with SMTP; 6 Apr 2000 00:17:55 -0000
Received: (qmail 22641 invoked from network); 6 Apr 2000 00:17:54 -0000
Received: from kiwi.opsynet.com (HELO mail.opsynet.com) (207.241.173.9) by qh.egroups.com with SMTP; 6 Apr 2000 00:17:54 -0000
Received: from sam (ppp05.opsynet.com [207.241.173.37]) by mail.opsynet.com (8.9.3/8.9.3) with SMTP id AAA09558 for <tpdg@egroups.com>; Thu, 6 Apr 2000 00:17:43 GMT
Message-ID: <001301bf9f5d$9a5a0930$010de6a8@home>
To: <tpdg@egroups.com>
References: <01BF9F62.D5F248E0.mstobbs@motoractive.ro>
X-Priority: 3
X-MSMail-Priority: Normal
X-Mailer: Microsoft Outlook Express 5.00.2919.6700
X-MimeOLE: Produced By Microsoft MimeOLE V5.00.2919.6700
MIME-Version: 1.0
Mailing-List: list tpdg@egroups.com; contact tpdg-owner@egroups.com
Delivered-To: mailing list tpdg@egroups.com
Precedence: bulk
List-Unsubscribe: <mailto:tpdg-unsubscribe@egroups.com>
Date: Thu, 6 Apr 2000 03:18:07 +0300
X-eGroups-From: "Adrian Dumitrascu" <adumi@army.net>
From: "Adrian Dumitrascu" <adumi@army.net>
Reply-To: tpdg@egroups.com
Subject: Re: [tpdg] plan   
Content-Type: text/plain; charset=US-ASCII
Content-Transfer-Encoding: 7bit
Content-Length: 911
Status: RO
X-Status: $$$$
X-UID: 0000000096

> Hi again
>
> I attach a slightly amended cash report - when can you come down to
> Bucharest to get cash?

You say you attached an amended report. I did not receive it.
Regarding the Bucharest : I want to speed up the site as much as I can, in
order to be able to handle the school (last year, diploma paper ...) too.
So, I think not these weeks. I'll use my salary (to pay the students) and
I'll take the cash from you later.


------------------------------------------------------------------------
Save up to 54% on Quest & Kelty tents, backpacks, sleeping bags and
outdoor gear.  FREE Shipping and a 30 Day Money-Back Guarantee at
screaminghotdeals.com
http://click.egroups.com/1/2716/1/_/347472/_/954980277/
------------------------------------------------------------------------

To Post a message, send it to:   tpdg@eGroups.com
To Unsubscribe, send a blank message to: tpdg-unsubscribe@eGroups.com


From zdtips@zdtips.com Thu Apr  6 03:49:58 2000
Received: from fenrir.info.uaic.ro (fenrir.info.uaic.ro [193.231.30.197])
	by cedar.dcs.shef.ac.uk (8.9.3+Sun/8.9.3) with ESMTP id DAA18439
	for <cursu@dcs.shef.ac.uk>; Thu, 6 Apr 2000 03:49:54 +0100 (BST)
From: zdtips@zdtips.com
Received: from thor.infoiasi.ro (IDENT:root@thor [193.231.30.225])
	by fenrir.info.uaic.ro (8.9.3/8.9.3) with ESMTP id FAA07590
	for <cursu@fenrir.info.uaic.ro>; Thu, 6 Apr 2000 05:49:02 +0300
Received: from zdtips.com (zdtips.com [204.255.225.34])
	by thor.infoiasi.ro (8.9.3/8.9.3) with ESMTP id FAA02179
	for <cursu@infoiasi.ro>; Thu, 6 Apr 2000 05:50:34 +0300
Received: from zdtips (helo=localhost)
	by zdtips.com with local-smtp (Exim 2.05 #1)
	id 12cZHE-0002LQ-00; Tue, 4 Apr 2000 15:46:16 -0400
Received: by mail.zdtips.com (ZDTips_Mailer v1.5); Tue, 4 Apr 2000 15:45:38 -0400
Subject: ASPTips: Determine how fast your ASP scripts really take
To: asptips@zdtips.com
Message-ID: <bulk.8360.20000404154538@mail.zdtips.com>
Date: Tue, 4 Apr 2000 15:46:16 -0400
Content-Length: 3746
Status: RO
X-Status: $$$$
X-UID: 0000000097

ZD Tips, your #1 source for software tips and techniques, brings you
another useful tip for the Active Server developer.

*******************************************************************
A WORD FROM OUR SPONSOR

Free Windows 2000 Training - Learn everything you need to know
about Windows 2000 plus much, much more at Windows 2000 U!
http://www.2000training.com/  The destination for Windows 2000
education and training.  Whether you're a first-time business user
or an IT Professional preparing for the MCSE certification,
Windows 2000 U has the tools you need to get the job done and get
the most out of your Windows 2000 investment.

http://www.2000training.com/

*******************************************************************
AND NOW ON WITH THE TIP

Determine how fast your ASP scripts really take

Often when you're developing script, you may want to determine
just how fast the code takes to run. To do so, take advantage of
ASP's built-in Timer function. As you may know, this function
returns the number of seconds since midnight. To use this
function, capture the current value before your script runs,
then again afterwards, and compare the two.  While this
method can vary depending on processor speeds, it provides
a decent benchmark.

<body>
<% myStart = timer %>
<b>Start: <%= myStart%></b>
<br/>
<% For x = 1 to 1000 
      set myObj = Server.CreateObject("ADODB.Recordset")
      set myObj = nothing
   Next
   myEnd = timer
%>
<b>End: <%=myEnd%></b>
<br/>
<b>Ellapsed Time: <%= myEnd - myStart %> (seconds)</b>
</body>

*******************************************************************
TRY US FREE!

If you like this tip, you'll love ZD Journals' Active Server
Developer's Journal.

For a FREE issue of the Active Server Developer's Journal visit
http://www.zdjournals.com/forms/asp/cuvw79.htm

Each issue of Active Server Developer's Journal brings you hard-to-
find information on Web application development for the Microsoft
Active Server platform. Discover timesaving strategies and practical
solutions to all of your computing questions through in-depth articles
covering complex techniques and quick tips.
Free issue offer valid in United States only.

*******************************************************************
NEED TO KNOW MORE?

Visit http://www.zdjournals.com/asp to see what's new in this
month's issue of Active Server Developer's Journal.

*******************************************************************
The fastest and easiest reference tool -For only $19.95

Just In - The Best of ZD Journals' Web and Programming
Department's Tips, Techniques and FAQ links. This CD
is packed with the best from Active Server Developers
Journal, Automating Office with VBA, Inside Microsoft
FrontPage, Inside the Internet, Inside Visual Basic
and Microsoft Web Builder.

Order Now!

https://secure.zdjournals.com/4061/cdb2001.htm

*******************************************************************
GOT A TIP? SUBMIT IT!

Do you have a shortcut or technique that's tip worthy? If so, send
it to asp@zdjournals.com.

If we use your submission, we'll include your name and email or Web
address, along with the tip.

*******************************************************************
TIP SUBSCRIPTION SERVICES

You can unsubscribe from a particular tip (or tips) list at
http://www.zdjournals.com/zdtips/unsub

This weekly tip is delivered to you as a free service from ZD Tips.
http://www.zdjournals.com/zdtips

*******************************************************************
ZD Tips (TM) is a trademark of Ziff-Davis Inc. Copyright (C) 2000 
Ziff-Davis Inc. All rights reserved. Reproduction in whole or in part,
in any form or medium, without express written permission of Ziff-Davis
is prohibited.


From owner-nolist-16766*cursu**INFOIASI*-RO@MAIL.ZDLISTS.COM Thu Apr  6 05:49:32 2000
Received: from fenrir.info.uaic.ro (fenrir.info.uaic.ro [193.231.30.197])
	by cedar.dcs.shef.ac.uk (8.9.3+Sun/8.9.3) with ESMTP id FAA27693
	for <cursu@dcs.shef.ac.uk>; Thu, 6 Apr 2000 05:49:27 +0100 (BST)
Received: from thor.infoiasi.ro (IDENT:root@thor [193.231.30.225])
	by fenrir.info.uaic.ro (8.9.3/8.9.3) with ESMTP id HAA13527
	for <cursu@fenrir.info.uaic.ro>; Thu, 6 Apr 2000 07:48:38 +0300
Received: from smtp1.zdlists.com (smtp1.zdlists.com [128.11.44.11])
	by thor.infoiasi.ro (8.9.3/8.9.3) with ESMTP id HAA04865
	for <cursu@INFOIASI.RO>; Thu, 6 Apr 2000 07:50:09 +0300
Message-Id: <200004060450.HAA04865@thor.infoiasi.ro>
Received: from lv5 (10.11.44.13) by smtp1.zdlists.com (LSMTP for Windows NT v1.1b) with SMTP id <5.000201A6@smtp1.zdlists.com>; Wed, 5 Apr 2000 23:58:26 -0400
Date: Wed, 5 Apr 2000 23:42:18 -0400
To: cursu@INFOIASI.RO
From: Express@zdemail.zdlists.com
Errors-To: bounce-Express-2859864@zdemail.zdlists.com
Subject: Spring fever software
Reply-To: Express@zdemail.zdlists.com
List-Subscribe: mailto:Express@zdemail.zdlists.com?subject=subscribe
List-Unsubscribe: mailto:Express@zdemail.zdlists.com?subject=unsubscribe
Content-Length: 8656
Status: RO
X-Status: $$$$
X-UID: 0000000098

ZDNet's Software Express
April 6, 2000
Brought to you by ZDNet Downloads
http://www.zdnet.com/downloads
The Web's most authoritative freeware, shareware,
and software collection.

***************************Advertisement***************************
Norton Antivirus 2000 for $4.95 (after rebate)
Great deal on Norton Antivirus 2000 from firstsource.com,
only $4.95 after $20.00 mail-in rebate (see site for details).
http://cgi.zdnet.com/slink?27970:2859864
*******************************************************************

In this issue:

1.  Editors' Picks
- Preston pciks spring fever software
- Three ways to win
- Top free media players
- 25 free card games
- Radio, radio
- 10 free PIMs

2.  What's New on LaunchPad
- Adriane Berg's InvestmentSpy

3.  Other Hot Files
4.  AOL-Friendly Links: For AOL users only
5.  Elsewhere on ZDNet
6.  How do I subscribe? Unsubscribe? Change my address?
    What about Macintosh?

***************************************************************
HTML VERSION OF THE SOFTWARE EXPRESS!
The HTML version the Software Express contains the same great
software in a quick-click HTML format. To begin receiving our
HTML version, please point your browser to:
http://cgi.zdnet.com/slink?29057:2859864
***************************************************************


_____1. Editors' Picks __________

Spring fever software
Celebrate the season with Preston's spring picks: Play
sports and outdoor games on your PC, garden, get in shape,
and spruce up your computer.
http://cgi.zdnet.com/slink?29058:2859864

Three ways to win
Enter our contest giveaways to win fabulous prizes!
1. Vote for a hotfile, win a PC
http://cgi.zdnet.com/slink?29059:2859864
2. Design your own software, win a digital camera
http://cgi.zdnet.com/slink?29060:2859864
3. Enter to win Ulead's Cool 3D
http://cgi.zdnet.com/slink?29061:2859864

Top free media players
RealPlayer, QuickTime, ICaster, and now: The
just-released preview version of Windows Media
Player 7. Get the latest versions -- they're all free
to try and free to keep.
http://cgi.zdnet.com/slink?29062:2859864

25 free card games
Here's the deal: We've got 25 card game downloads
that are free to try, and free to keep. It's like having a
hand full of aces.
http://cgi.zdnet.com/slink?29063:2859864

Radio, radio
Internet radio is a sound salvation. Get the tools you
need to find and listen to your favorite tunes, or set up
your own Internet radio station.
http://cgi.zdnet.com/slink?29064:2859864

Ten free PIMs
Overcome information overload. Here's 10 top-rated
and absolutely free downloads to help you put your
hectic life in order.
http://cgi.zdnet.com/slink?29065:2859864


_____2. What's New on LaunchPad __________

Adriane Berg's InvestmentSpy
Want to be the next multimillionaire? Adriane Berg's
InvestmentSpy will help you manage your investments
and stay on top of the latest financial news.
http://cgi.zdnet.com/slink?29066:2859864


_____3. Other Hot Files__________
Don't miss these other hot titles, added this week to
ZDNet Downloads.

Netscape 6 Preview
Try the next-generation browser
Rating: New Upload
Operating System: Windows 9x, NT, or 2000
Compressed size: 214.08  KB
http://cgi.zdnet.com/slink?29067:2859864

URL Address Book
Organize URLs and email addresses
Rating: *****
Operating System: Windows 95, 98, or NT
Compressed Size: 590,617 bytes
http://cgi.zdnet.com/slink?29068:2859864

MusiCat
Catalog your CD and MP3 collection
Rating: ****
Operating System: Windows 9x, NT, or 2000
Compressed Size: 1,619,485 bytes
http://cgi.zdnet.com/slink?29069:2859864

Task Viewer
See what programs are active in Windows
Rating: ****
Operating System: Windows 95, 98, or NT
Compressed Size: 1,535,710 bytes
http://cgi.zdnet.com/slink?29070:2859864

PassMan Plus
Safeguard desktop, files, and passwords
Rating: ****
Operating System: Windows 9x, NT, or 2000
Compressed Size: 2,224,162 bytes
http://cgi.zdnet.com/slink?29071:2859864

Stealth Keyboard Interceptor (WinNT)
Monitor all keyboard and mouse activity
Rating: *****
Operating System: Windows NT or 2000
Compressed Size: 708,892 bytes
http://cgi.zdnet.com/slink?29072:2859864

WebCharts
Create high-quality Web page charts
Rating: *****
Operating System: Windows 95, 98, or NT
Compressed Size: 1,900,616 bytes
http://cgi.zdnet.com/slink?29073:2859864

Bert's SIRTS
Create 3D text-based images
Rating: ****
Operating System: Windows 95, 98, or NT
Compressed Size: 990,831 bytes
http://cgi.zdnet.com/slink?29074:2859864

ImageConverter Plus
Convert graphics and more
Rating: *****
Operating System: Windows 95, 98, or NT
Compressed Size: 3,114,082 bytes
http://cgi.zdnet.com/slink?29075:2859864

Ulead Cool 3D
Animate high-quality 3D text
Rating: *****
Operating System: Windows 9x, NT, or 2000
Compressed Size: 13,791,270 bytes
http://cgi.zdnet.com/slink?29076:2859864

AI Picture Explorer
View, edit, and manage graphics
Rating: ****
Operating System: Windows 95, 98, or NT
Compressed Size: 1,402,499 bytes
http://cgi.zdnet.com/slink?29077:2859864

WinMorph
Warp/morph graphics with ease
Rating: ****
Operating System: Windows 95, 98, or NT
Compressed Size: 706,977 bytes
http://cgi.zdnet.com/slink?29078:2859864

infoHandler
Manage different types of information
Rating: ****
Operating System: Windows 95, 98, or NT
Compressed Size: 1,645,461 bytes
http://cgi.zdnet.com/slink?29079:2859864

Connect (HiBeck)
Connect to the Internet
Rating: ****
Operating System: Windows 95, 98, or NT
Compressed Size: 272,733 bytes
http://cgi.zdnet.com/slink?29080:2859864

PhotoStudio 2000
Edit photos with incredible power
Rating: *****
Operating System: Windows 9x, NT, or 2000
Compressed Size: 8,381,399 bytes
http://cgi.zdnet.com/slink?29081:2859864


_____4. AOL-Friendly Links: For AOL Users Only__________
<a href="http://cgi.zdnet.com/slink?29058:2859864">Preston picks spring fever software</a>
<a href="http://cgi.zdnet.com/slink?29059:2859864">Vote for a hotfile, win a PC</a>
<a href="http://cgi.zdnet.com/slink?29060:2859864">Design your own program contest</a>
<a href="http://cgi.zdnet.com/slink?29061:2859864">Enter to win Ulead's 3D</a>
<a href="http://cgi.zdnet.com/slink?29062:2859864">Top free media players</a>
<a href="http://cgi.zdnet.com/slink?29063:2859864">25 free card games</a>
<a href="http://cgi.zdnet.com/slink?29064:2859864">Radio, radio</a>
<a href="http://cgi.zdnet.com/slink?29065:2859864">10 free PIMs</a>


*****************Elsewhere on ZDNet****************************

NEW: TAX DAY 2000 SPECIAL!

http://cgi.zdnet.com/slink?28776:2859864

April 15 is right around the corner but not to worry - this year,
doing your taxes will be EZ with ZDNet's Tax Day 2000 Special. Our
complete guide to Fright-Free Filing has reviews of tax software,
links to essential tax resources, online help, and much more!

SHOPPING ADVICE FROM COMPUTERSHOPPER.COM

http://cgi.zdnet.com/slink?28775:2859864

Find out why savvy leisure and business travelers are flocking to
the Web for tour and cruise packages, last-minute bargains,
name-your-price airfares, and hotel discounts.

***************************************************************


Get on the PalmPilot Express
Get all the latest info on the hottest downloads for your
handheld organizer. Sign up for ZDNet's PalmPilot Express,
a free weekly newsletter.
http://cgi.zdnet.com/slink?29082:2859864

************************************************

Thanks for reading. We'll be back again next
week with more of the 'Net's best software.
- Michael Hurley, Associate Editor, ZDNet Software Library

_____ 6. Subscription and Change of Address Information __________

The e-mail address for your subscription is
cursu@INFOIASI.RO
To insure prompt service, please include the address, exactly as
it appears above, in any correspondence to us.

To subscribe to the Software Express, send an e-mail message to
on-express@zdemail.zdlists.com
or point your browser to
http://cgi.zdnet.com/slink?29083:2859864

To unsubscribe, send an e-mail message to
off-express@zdemail.zdlists.com
or point your browser to
http://cgi.zdnet.com/slink?29084:2859864

To change your email address, please unsubscribe from your old address,
and resubscribe to your new one using the instructions above.
Or, point your browser to
http://cgi.zdnet.com/slink?29085:2859864

To change your newsletter format from text to HTML,
please point your browser to
http://cgi.zdnet.com/slink?29086:2859864

-------------------------------
Looking for Mac download news? Sign up for Macdownload.com's
MustHaves, ZDNet's weekly e-mail newsletter for all the latest
Mac downloads and shareware happenings.
http://cgi.zdnet.com/slink?29087:2859864
-------------------------------

From <@host131.iiruc.ro:ica@bacau.iiruc.ro> Thu Apr  6 06:47:05 2000
Received: from bacau.iiruc.ro (bacau.iiruc.ro [193.226.145.97])
	by cedar.dcs.shef.ac.uk (8.9.3+Sun/8.9.3) with SMTP id GAA02260
	for <c.ursu@dcs.shef.ac.uk>; Thu, 6 Apr 2000 06:47:01 +0100 (BST)
Received: from host131.iiruc.ro by bacau.iiruc.ro id aa08446;
          6 Apr 100 8:36 EETDST
Message-ID: <000601bf9f8d$51fcf280$834befd1@cristiau>
From: Acasa <ica@bacau.iiruc.ro>
To: Cristian Ursu <c.ursu@dcs.shef.ac.uk>
Subject: O  ZI  BUNA  
Date: Thu, 6 Apr 2000 08:57:03 +0300
MIME-Version: 1.0
Content-Type: text/plain;
	charset="iso-8859-1"
Content-Transfer-Encoding: 7bit
X-Priority: 3
X-MSMail-Priority: Normal
X-Mailer: Microsoft Outlook Express 4.72.3110.5
X-MimeOLE: Produced By Microsoft MimeOLE V4.72.3110.3
Content-Length: 1750
Status: RO
X-Status: $$$$
X-UID: 0000000099

              Iti  dorim .Nu  ti-am  mai  raspuns  aseara  , pentru  ca   am
intirziat  cu  pusul  mierii.
Cind  iti  scriu  , cred  ca  tu  dormi .(aici  e  8.30).
De  la  ce  ora  aveti  dimineata program  ?
E  intr-adevar  practic  si  fain  sa  va  desfasurati    activitati  si sa
si  mincati.Pentru noi  romanii  pare  straniu,  nu ?
          Deasemeni  , mi-a  placut  felul  in  care va  spalati
hainele.Taman  cum  iti  place  tie, sa  nu le  mai  calci ,  nu  ? E  tare
comod   si  usor , usor pentru  tine.
         Azi  noapte  pe  la  3 a  fost  un  mic  cutremur. Eu  l-am
simtit.  In  Bucuresti  a  fost  de  5,4 grade  pe  scara  Richter.  Nu
stiu daca  la  Iasi  s-a  simtit  mai  tare.
          Ieri  Gigi  a  fost  la  stupina  ,  singur,  deoarece  tata  are
ore  toata  ziua.
    Inca  nu  s-a  mutat,  de la  Radu,  deoarece  acolo  unde  ar  urma  sa
se mute  trebuie  licitat  spatiul.A  fost  la  Bilbie,  la  insp. si  i-a
transmis  ce  a  spus  Banu.   Bilbie  i-a  spus  tatei  ca face  licitatia,
dar  cred ca  dureaza  vreo  saptamina.Mai vedem.
           Cristi, cind  primesc  mesajele  tale  ele  vin  in  INBOX.   Nu
se  aseaza   la  Cristi.  Nu  ma  deranjeaza,  dar  as  vrea  sa-mi
explici.
          Aura  mi-a  zis  ca  sa  stau  de  vorba  cu  ea  , direct .Asa
cum   imi  ziceai  tu .Se  poate  ?
Parca  stiu  ca  ai instalat   acel  program , parca  , nu ?
               Este  mai  scumpa  convorbirea  directa  prin  calculator,
decit  e-mailul ?
             E  o  zi  mai  inchisa azi   si  se  anunta  ploi   mari  care
vor  produce  inundatii,  mai  ales  prin Banat.  E  mai  rece, dar  sper
sa  nu  ninga.
                      O  zi  buna  si linistita  iti  dorim.Pe  mai  tirziu.
mama.tata.


From sentto-1561398-42-cursu=dcs.shef.ac.uk@returns.onelist.com Thu Apr  6 07:13:06 2000
Received: from jj.egroups.com (jj.egroups.com [208.50.144.82])
	by cedar.dcs.shef.ac.uk (8.9.3+Sun/8.9.3) with SMTP id HAA04280
	for <cursu@dcs.shef.ac.uk>; Thu, 6 Apr 2000 07:13:03 +0100 (BST)
X-eGroups-Return: sentto-1561398-42-cursu=dcs.shef.ac.uk@returns.onelist.com
Received: from [10.1.10.35] by jj.egroups.com with NNFMP; 06 Apr 2000 06:13:02 -0000
Received: (qmail 9264 invoked from network); 6 Apr 2000 06:13:00 -0000
Received: from unknown (10.1.10.27) by m1.onelist.org with QMQP; 6 Apr 2000 06:13:00 -0000
Received: from unknown (HELO qh.egroups.com) (10.1.2.28) by mta2 with SMTP; 6 Apr 2000 06:13:00 -0000
Received: (qmail 30095 invoked from network); 6 Apr 2000 06:12:58 -0000
Received: from relay.logicnet.ro (193.226.80.252) by qh.egroups.com with SMTP; 6 Apr 2000 06:12:58 -0000
Received: from mstobbs (dial61-as1.logicnet.ro [193.254.47.124] (may be forged)) by relay.logicnet.ro (8.9.3/8.9.3) with SMTP id JAA12459 for <tpdg@egroups.com>; Thu, 6 Apr 2000 09:13:12 +0300
Received: by localhost with Microsoft MAPI; Thu, 6 Apr 2000 09:13:49 +0300
Message-ID: <01BF9FA8.6B6D23A0.mstobbs@motoractive.ro>
To: "'tpdg@egroups.com'" <tpdg@egroups.com>
Organization: Motoractive SA
X-Mailer: Microsoft Internet E-mail/MAPI - 8.0.0.4211
MIME-Version: 1.0
Mailing-List: list tpdg@egroups.com; contact tpdg-owner@egroups.com
Delivered-To: mailing list tpdg@egroups.com
Precedence: bulk
List-Unsubscribe: <mailto:tpdg-unsubscribe@egroups.com>
Date: Thu, 6 Apr 2000 09:13:47 +0300
X-eGroups-From: Martin Stobbs <mstobbs@motoractive.ro>
From: Martin Stobbs <mstobbs@motoractive.ro>
Reply-To: tpdg@egroups.com
Subject: RE: [tpdg] plan    
Content-Type: multipart/mixed;
 boundary="---- =_NextPart_000_01BF9FA8.6B6D23A0"
Content-Length: 28365
Status: RO
X-Status: $$$$
X-UID: 0000000100

------ =_NextPart_000_01BF9FA8.6B6D23A0
Content-Type: text/plain; charset=US-ASCII
Content-Transfer-Encoding: 7bit


Cash report

 


------------------------------------------------------------------------
You can win $1000!
Time-limited offer.  Enter today at:
http://click.egroups.com/1/2864/1/_/347472/_/955001581/
------------------------------------------------------------------------

To Post a message, send it to:   tpdg@eGroups.com
To Unsubscribe, send a blank message to: tpdg-unsubscribe@eGroups.com

------ =_NextPart_000_01BF9FA8.6B6D23A0
Content-Type: application/vnd.ms-excel; name="Cash31Mar00.xls"
Content-Transfer-Encoding: base64

0M8R4KGxGuEAAAAAAAAAAAAAAAAAAAAAPgADAP7/CQAGAAAAAAAAAAAAAAABAAAAJgAAAAAAAAAA
EAAA/v///wAAAAD+////AAAAACUAAAD/////////////////////////////////////////////
////////////////////////////////////////////////////////////////////////////
////////////////////////////////////////////////////////////////////////////
////////////////////////////////////////////////////////////////////////////
////////////////////////////////////////////////////////////////////////////
////////////////////////////////////////////////////////////////////////////
////////////////////////////////////////////////////////////////////////////
//////////////////////////////////////////////////////////////////////////8J
CBAAAAYFAPIVzAfJQAAABgAAAOEAAgCwBMEAAgAAAOIAAABcAHAADQAATWFydGluIFN0b2JicyAg
ICAgICAgICAgICAgICAgICAgICAgICAgICAgICAgICAgICAgICAgICAgICAgICAgICAgICAgICAg
ICAgICAgICAgICAgICAgICAgICAgICAgICAgICAgICAgICAgIEIAAgCwBGEBAgAAAD0BBAAEAAEA
nAACAA4AGQACAAAAEgACAAAAEwACAAAArwECAAAAvAECAAAAPQASAHgAPABYL6AjOAABAAAAAQBY
AkAAAgAAAI0AAgAAACIAAgAAAA4AAgABALcBAgAAANoAAgAAADEAGgDIAAAA/3+QAQAAAADuAAUB
QQByAGkAYQBsADEAGgDIAAAA/3+QAQAAAADuAAUBQQByAGkAYQBsADEAGgDIAAAA/3+QAQAAAADu
AAUBQQByAGkAYQBsADEAGgDIAAAA/3+QAQAAAADuAAUBQQByAGkAYQBsADEAGgDIAAEA/3+8AgAA
AAIAAAUBQQByAGkAYQBsADEAGgDIAAAA/3+QAQAAAAIAAAUBQQByAGkAYQBsADEAGgDIAAEAFgC8
AgAAAAIAAAUBQQByAGkAYQBsADEAGgDIAAAAFgCQAQAAAAIAAAUBQQByAGkAYQBsAB4EHAAFABcA
ACIkIiMsIyMwXyk7XCgiJCIjLCMjMFwpHgQhAAYAHAAAIiQiIywjIzBfKTtbUmVkXVwoIiQiIywj
IzBcKR4EIgAHAB0AACIkIiMsIyMwLjAwXyk7XCgiJCIjLCMjMC4wMFwpHgQnAAgAIgAAIiQiIywj
IzAuMDBfKTtbUmVkXVwoIiQiIywjIzAuMDBcKR4ENwAqADIAAF8oIiQiKiAjLCMjMF8pO18oIiQi
KiBcKCMsIyMwXCk7XygiJCIqICItIl8pO18oQF8pHgQuACkAKQAAXygqICMsIyMwXyk7XygqIFwo
IywjIzBcKTtfKCogIi0iXyk7XyhAXykeBD8ALAA6AABfKCIkIiogIywjIzAuMDBfKTtfKCIkIiog
XCgjLCMjMC4wMFwpO18oIiQiKiAiLSI/P18pO18oQF8pHgQ2ACsAMQAAXygqICMsIyMwLjAwXyk7
XygqIFwoIywjIzAuMDBcKTtfKCogIi0iPz9fKTtfKEBfKR4EIACkABsAACMsIyMwXCAibGVpIjtc
LSMsIyMwXCAibGVpIh4EJQClACAAACMsIyMwXCAibGVpIjtbUmVkXVwtIywjIzBcICJsZWkiHgQm
AKYAIQAAIywjIzAuMDBcICJsZWkiO1wtIywjIzAuMDBcICJsZWkiHgQrAKcAJgAAIywjIzAuMDBc
ICJsZWkiO1tSZWRdXC0jLCMjMC4wMFwgImxlaSIeBEEAqAA8AABfLSogIywjIzBcICJsZWkiXy07
XC0qICMsIyMwXCAibGVpIl8tO18tKiAiLSJcICJsZWkiXy07Xy1AXy0eBEQAqQA/AABfLSogIywj
IzBcIF9sX2VfaV8tO1wtKiAjLCMjMFwgX2xfZV9pXy07Xy0qICItIlwgX2xfZV9pXy07Xy1AXy0e
BEkAqgBEAABfLSogIywjIzAuMDBcICJsZWkiXy07XC0qICMsIyMwLjAwXCAibGVpIl8tO18tKiAi
LSI/P1wgImxlaSJfLTtfLUBfLR4ETACrAEcAAF8tKiAjLCMjMC4wMFwgX2xfZV9pXy07XC0qICMs
IyMwLjAwXCBfbF9lX2lfLTtfLSogIi0iPz9cIF9sX2VfaV8tO18tQF8tHgREAKwAPwAAXy0qICMs
IyMwXCBfTF9FX0lfLTtcLSogIywjIzBcIF9MX0VfSV8tO18tKiAiLSJcIF9MX0VfSV8tO18tQF8t
HgRMAK0ARwAAXy0qICMsIyMwLjAwXCBfTF9FX0lfLTtcLSogIywjIzAuMDBcIF9MX0VfSV8tO18t
KiAiLSI/P1wgX0xfRV9JXy07Xy1AXy3gABQAAAAAAPX/IAAAAAAAAAAAAAAAwCDgABQAAQAAAPX/
IAAA9AAAAAAAAAAAwCDgABQAAQAAAPX/IAAA9AAAAAAAAAAAwCDgABQAAgAAAPX/IAAA9AAAAAAA
AAAAwCDgABQAAgAAAPX/IAAA9AAAAAAAAAAAwCDgABQAAAAAAPX/IAAA9AAAAAAAAAAAwCDgABQA
AAAAAPX/IAAA9AAAAAAAAAAAwCDgABQAAAAAAPX/IAAA9AAAAAAAAAAAwCDgABQAAAAAAPX/IAAA
9AAAAAAAAAAAwCDgABQAAAAAAPX/IAAA9AAAAAAAAAAAwCDgABQAAAAAAPX/IAAA9AAAAAAAAAAA
wCDgABQAAAAAAPX/IAAA9AAAAAAAAAAAwCDgABQAAAAAAPX/IAAA9AAAAAAAAAAAwCDgABQAAAAA
APX/IAAA9AAAAAAAAAAAwCDgABQAAAAAAPX/IAAA9AAAAAAAAAAAwCDgABQAAAAAAAEAIAAAAAAA
AAAAAAAAwCDgABQAAQCtAPX/IAAA+AAAAAAAAAAAwCDgABQAAQCsAPX/IAAA+AAAAAAAAAAAwCDg
ABQAAQCqAPX/IAAA+AAAAAAAAAAAwCDgABQAAQCoAPX/IAAA+AAAAAAAAAAAwCDgABQAAQAJAPX/
IAAA+AAAAAAAAAAAwCDgABQABQAAAAEAIAAACAAAAAAAAAAAwCDgABQABgAAAAEAIAAACAAAAAAA
AAAAwCDgABQACAAAAAEAIAAACAAAAAAAAAAAwCDgABQABgAAAAEAIAAASAAAAAAAAAAAwCDgABQA
BQAAAAEAIAAAKAAQAAAAIAAAwCDgABQABwAAAAEAIAAAKAAQAAAAIAAAwCDgABQABQAAAAEAIAAA
KABgAAAAIAAAwCDgABQABQAAAAEAIwAAOABgAAAAIAAAwCDgABQABwAAAAEAIwAAOABgAAAAIAAA
wCDgABQABgAAAAEAIAAAaBERQCBAIAAAwCDgABQAAAAAAAEAIAAAIBERQCBAIAAAwCDgABQABgAA
AAEAIAAAKBERQCBAIAAAwCDgABQACAAAAAEAIAAAKBERQCBAIAAAwCDgABQABgAAAAEAIAAAaBEQ
QCAAIAAAwCDgABQAAAAAAAEAIAAAIBEQQCAAIAAAwCDgABQABgAAAAEAIAAAKBEQQCAAIAAAwCDg
ABQACAAAAAEAIAAAKBEQQCAAIAAAwCDgABQABQAAAAEAIAAAKBFhQCBAIAAAwCDgABQABQAAAAEA
IwAAOBFhQCBAIAAAwCDgABQABwAAAAEAIwAAOBFhQCBAIAAAwCDgABQABgAAAAEAIAAAaAAAAAAA
AAAAwCDgABQAAAAAAAEAIAAAIAAAAAAAAAAAwCDgABQABgAAAAEAIAAAKAAAAAAAAAAAwCDgABQA
CAAAAAEAIAAAKAAAAAAAAAAAwCDgABQABQAAAAEAIAAAKBEAQCAAAAAAwCDgABQABQAAAAEAIwAA
OBEAQCAAAAAAwCDgABQABwAAAAEAIwAAOBEAQCAAAAAAwCDgABQABgAAAAEAIAAAaABgAAAAIAAA
wCDgABQABQAAAAEAIwAAOBFgQCAAIAAAwCDgABQABQAAAAEAIwAAOBEQQCAAIAAAwCDgABQABgAA
AAEAIAAAaBAQACAAIAAAwCDgABQABQAAAAEAIAAAaBEgQCAAIAAAwCDgABQABQAAAAEAIAAAKBEg
QCAAIAAAwCDgABQABwAAAAEAIAAAKBEgQCAAIAAAwCDgABQABQAAAAEAIAAAaBEAQCAAAAAAwCDg
ABQABwAAAAEAIAAAKBEAQCAAAAAAwCDgABQABgAAAAEAKAAAeBERQCBAIAAAwCDgABQABgAAAAEA
IAAAaBEBQCBAAAAAwCDgABQAAAAAAAEAIAAAIBEBQCBAAAAAwCDgABQABgAAAAEAIAAAKBEBQCBA
AAAAwCDgABQACAAAAAEAIAAAKBEBQCBAAAAAwCDgABQABgAAAAEAKAAAeAIiQABAIAAAwCDgABQA
AAAAAAEAIAAAMAAiAABAIAAAwCDgABQAAAAAAAEAIAAAMCAiACBAIAAAwCCTAgQAEIAD/5MCBAAR
gAb/kwIEABKABP+TAgQAE4AH/5MCBAAAgAD/kwIEABSABf9gAQIAAACFAA4AuhIAAAAABgBJbnB1
dHOFAA8A7hgAAAAABwBPdXRwdXRzjAAEAAEAAQCuAQQAAgABBBcACAABAAAAAAAAAPwAIwIpAAAA
HwAAAAoAAFJBTSAxMjggTUIPAABDcmlzdGkncyBzYWxhcnkPAABBZHJpYW4ncyBzYWxhcnkHAABK
YW51YXJ5CAAARmVicnVhcnkFAABNYXJjaAUAAEFwcmlsAwAATWF5BAAASnVuZQUAAFRvdGFsFAAA
TWFydGluICgxNSBKYW4gMjAwMCkRAABQcmludGVyIENhcnRyaWRnZQ0AAFBhcGVyIFBhY2thZ2UO
AABQcmludGVyIFJlZmlsbBMAAEhhcmQgRGlzayBEcml2ZSAxN0cKAABQaG9uZSBCaWxsGwAASW50
ZXJuZXQgYWNjZXNzICh1bmxpbWl0ZWQpDQAATW91c2UgTmV0IFBybxQAAE1hcnRpbiAoMjggTWFy
IDIwMDApCgAAQ1BVIENvb2xlcgQAAENhc2gLAABCYWxhbmNlIGIvZggAAEV4cGVuc2VzCwAAQmFs
YW5jZSBjL2YOAABEb21haW4gaG9zdGluZxYAAERvbWFpbiBuYW1lIC0gc2Vla3dlZWslAABPdGhl
ciBkb21haW4gbmFtZXMgLSBraW5lY3RvciwgeHByaW1vIQAARXhwZW5zZXMgYm9ybmUgYnkgU3Rv
YmJzIGRpcmVjdGx5FAAASW5wdXQgYnkgU3RvYmJzLWNhc2gUAABTdG9iYnMgcGFpZCBkaXJlY3Rs
eRoAAFNlZWt3ZWVrIHZhcmlhbnRzICh0byBwYXkp/wAaBAgAfQwAAAwA97/ZDAAAaACnAVcNAADm
AKEA1w0AAGYBZij3vzFbTJMoAKcBZij3v+OdAzAUw2IAAAAAAO4e878AMGIAADBiAMKcAzB1IfO/
ADBiAGYBAAABAAAAGgAAAIjDYgB+oQMwBAAAAAQAAAAJBAAAAQAAADpt5AAWxWIAAAAAAAAAAAAB
AAAAdC4AAITDAAAUEQIAAQD+//8AAABAAAAAAQAAAATEYgAExGIAGCERMBoArpMBdgcFrgU65RjQ
nTCvUXcBrgXPIcdeZwZnBr4FYgB3AcSTdwEAAK9RAAB3AVdWDJQoAKcBZij3v2gBAABAAQAAdSHz
vwAwYgDDn/e/IDllge8DAAACJmwwONedMDMkbDBkDn8BKMRiAAAAAABph3AwMm3kAAQAAAAOxWIA
BAAAAAEAAAAEAAAADsViADJt5AAEAAAAAAAAAHM5ADAoAAAAAgAAAMjWYgAGAAAAAAAAAGYBAAD5
AAAAAQAAAPkAAAB3AQAATG3kALQGVDC8xGIAdAAAAAAAAAACAMcwAADFMEAAAAAAAAAAAAAAAAAA
PQsAAMKVf3ptMA4AxzDRAAAA/sRiAPwAAAAJAAAAnUUEMAAAxTDso8cw0QAAAP7EYgD9AAAA/sRi
AADHYgDfvwMw/sRiAExt5AAAAAAAAMdiAHQAAAAAAAAAhqkOMAAAAAD8xGIABwAAAP/////otngB
PMdiAAAAAAAHAFAAZQByAGMAZQBuAHQAAAAAAAAAMABdAAAAWQBEAFUATABEAFEAVwBWAAMACwBX
AFIAAwBTAEQAXAAosHgBAQAAAJDGYgAAAAAABAAAAAEAAAAE750wAAAAACwAhwCMxmIAAQAAAP8Q
ADA+o1aDgoFUMK6IEDCCgVQwIwAAACAAAACxu3gBeACHAMzFYgACAAAAMaEOMCAAAAABAAAAXLt4
AQAAAAAIAIcA/AGHAAAAAAAAAAAAxLt4AQAAAAAAAAAAAAAAAD8AAAB4xmIAUNxFAOzFYgB7nfe/
H0H3v3AU/L+Wnfe/H0H3v3AU/L9Mnve/AQAAAHjGYgAcxmIA5F33vwAAAAB4xmIAUNxFAAACAAAB
AQAAjDpjgQAAAABUxmIAMA7yZQABAABghFQwAAgAAHjGYgAAAAAAYIxUMGCEVDAKAAAAAAAAAAAA
AAAAAAAAAQAAAGzGYgDDhhAwUNxFAMOf978gOWWBAQAAANqscDA4150wm6xwMNUfADCMxmIABAAA
ACiweAHAbuQABFmCASiweAHAbuQAU10OMCiweAE4zHgBCACHAAAAAAD4xmIACAAAABcAAAAYx2IA
3G7kAETHYgAlhRAwPMdiAAgAAAAIAAAAPMdiAJZhDjAXAAAACAAAANoFewEIAIcAAAAAAALDYgD/
/woAAAAJCBAAAAYQAPIVzAfJQAAABgAAAAsCFAAAAAAAAAAAAAQAAACgFgAAsRgAAA0AAgABAAwA
AgBkAA8AAgABABEAAgAAABAACAD8qfHSTWJQP18AAgABACoAAgAAACsAAgAAAIIAAgABAIAACAAA
AAAAAAAAACUCBAAAAP8AgQACAMEEFAAAABUAAACDAAIAAACEAAIAAABNACYDAABDAGEAbgBvAG4A
IABCAHUAYgBiAGwAZQAtAEoAZQB0ACAAQgBKAEMALQAyADUAMAAAAAAAAAAAAAAAAAAAAAAAAQQA
BdwASAJD74AHAQAJAOoKbwhkAAEADwCwBAEAAQD9/wIAAQBMAGUAdAB0AGUAcgAAAAAAAAAAAAAA
AAAAAAAAAAAAAAAAAAAAAAAAAAAAAAAAAAAAAAAAAAAAAAAAAAAAAAAAAAAAAAAAAAAAAAAAAAAB
AAAAAAAAAAIAAAACAAAAAQAAAAEBAAAAAAAAAAAAAAAAAAAAAAAARElOVSIAAAAwAhgALPUcsQAA
AAABAAAAAAAAAAEAAAAAAAAAAAAAAAAAAAAJAAAAAAAAAAEAAQABAAAAAAACAAEAAAAAAAAAAAAA
AAAAAAAAAAAAAAAAAAAAAAAAAAAAAAAAAAAAAAAAAAAAAAAAAAAAAAAAAAAAAAAAAAAAAAAAAAAA
AAAAAAAAAAAAAAAAAAAAAAAAAAAAAAAAAAAAAAAAAAAAAAAAAAAAAAAAAAAAAAAAAAAAAAAAAAAA
AAAAAAAAAAAAAAAAAAAAAAAAAAAAAAAAAAAAAAAAAAAAAAAAAAAAAAAAAAAAAAAAAAAAAAAAAAAA
AAAAAAAAAAAAAAAAAAAAAAAAAAAAAAAAAAAAAAAAAAAAAAAAAAAAAAAAAAAAAAAAAAAAAAAAAAAA
AAAAAAAAAAAAAAAAAAAAAAAAAAAAAAAAAAAAAAAAAAAAAAAAAAAAAAAAAAAAAAAAAAAAAAAAAAAA
AAAAAAAAAAAAAAAAAAAAAAAAAAAAAAAAAAAAAAAAAAAAAAAAAAAAAAAAAAAAAAAAAAAAAAAAAAAA
AAAAAAAAAAAAAAAAAAAAAAAAAAAAAAAAAAAAAAAAAAAAAAAAAAAAAAAAAAAAAAAAAAAAAAAAAAAA
AAAAAAAAAAAAAAAAAAAAAAAAAAAAAAAAAAAAAAAAAAAAAAAAAAAAAAAAAAAAAAAAAAAAAAAAAAAA
AAAAAAAAAAAAAAAAAAAAAAAAAAAAAAAAAAAAAAAYAAAATlVKQgAAAQAoAAAAAAAAAAAAAAChACIA
CQBkAAEAAQABAAIAsAT9/wAAAAAAAOA/AAAAAAAA4D8BAFUAAgAIAH0ADAAAAAAA2xYPAAIAAgB9
AAwAAgACACQJFgAAAAIAfQAMAAMABgAkCRcAAAACAAACDgAAAAAABAAAAAAABwAAAAgCEAAAAAAA
BwAOAQAAVDCAARUgCAIQAAEAAAAHAA4BAABiAIABFRAIAhAAAgAAAAcA/wAAAAAAAAFiAAgCEAAD
AAAABwD/AAAAAAAAAfOPAQIGAAAAAAAbAP0ACgAAAAEAHAADAAAA/QAKAAAAAgAcAAQAAAD9AAoA
AAADAB0ABQAAAP0ACgAAAAQAHQAGAAAA/QAKAAAABQAdAAcAAAD9AAoAAAAGAB0ACAAAAP0ACgAB
AAAAGQAJAAAABgAbAAEAAQAZAAAAAAAA4JVACAAAAOD9BQABAQABALwEFwABAAEAAQYABg0ALQEA
HAAAwADAGRCDGQYAGwABAAIAGQAAAAAAAACJQAgAAQAB/wUAAQEAAQAGABsAAQADABoAAAAAAAAA
AAAIAAEAAv8FAAEBAAEABgAbAAEABAAaAAAAAAAAAAAACAABAAP/BQABAQABAAYAGwABAAUAGgAA
AAAAAAAAAAgAAQAE/wUAAQEAAQAGABsAAQAGABoAAAAAAAAAAAAIAAEABf4FAAEBAAEA/QAKAAIA
AAAPAAoAAAB+AgoAAgABAA8AAOCVQP0ACgADAAAADwASAAAAfgIKAAMAAgAWAAAAiUDXAAwAyQEA
ADwAXgDjABwAPgISALYAAAAAAEAAAAAAAAAAAAAAAB0ADwADCgACAAAAAQAKAAoAAgIKAAAACQgQ
AAAGEADyFcwHyUAAAAYAAAALAhgAAAAAAAAAAAAvAAAAkBoAANAlAADyKAAADQACAAEADAACAGQA
DwACAAEAEQACAAAAEAAIAPyp8dJNYlA/XwACAAEAKgACAAAAKwACAAAAggACAAEAgAAIAAAAAAAA
AAAAJQIEAAAA/wCBAAIAwQQUAAAAFQAAAIMAAgAAAIQAAgAAAE0A3gAAAEEAYwByAG8AYgBhAHQA
IABQAEQARgBXAHIAaQB0AGUAcgAvAEQATwBEAE8ALwBTAGUAcwBzAGkAbwBuACAAAAABBAAE3AAA
AB8kAAABAAkA8Ac/C2QAAQABALAEAgABAP3/AAAAAAAAAAAAAAAAAAAAAAAAAAAAAAAAAAAAAAAA
AAAAAAAAAAAAAAAAAAAAAAAAAAAAAAAAAAAAAAAAAAAAAAAAAAAAAAAAAAAAAAAAAAAAAAAAAAAA
AAAAAAAAAAAAAAAAAAAAAAAAAAAAAAAAAAAAAAAAAAAAAAChACIACQBkAAEAAQABAAIAsAT9/wAA
AAAAAOA/AAAAAAAA4D8BAFUAAgAIAH0ADAAAAAAA2xYPAAIAAgB9AAwAAgADACQJFgAAAAIAfQAM
AAQABgAkCRcAAAACAAACDgAAAAAALwAAAAAABwAAAAgCEAAAAAAABwAOAQAAVDCAARUgCAIQAAEA
AAAHAA4BAABiAIABFRAIAhAAAgAAAAcA/wAAAAAAgAEVAAgCEAADAAAABwD/AAAAAACAARWACAIQ
AAQAAAAHAP8AAACwgYABFQAIAhAABQAAAAcA/wAAAAAAgAEVAAgCEAAGAAAABwAOAQAAAACAARUg
CAIQAAcAAAAHAA4BAABiAIABFRAIAhAACAAAAAcA/wAAAAAAgAEVAAgCEAAJAAAABwAOAQAAAACA
ARUgCAIQAAoAAAAHAP8AAAAHBQABOsUIAhAACwAAAAcA/wAAAM8hAAFnBggCEAAMAAAABwD/AAAA
dwEAAa9BCAIQAA0AAAAHAP8AAACnAQAB948IAhAADgAAAAcA/wAAAPO/AAFiAAgCEAAPAAAABwD/
AAAAAAAAAWwACAIQABAAAAAHAP8AAAB/AQABYgAIAhAAEQAAAAcA/wAAAOQAAAEAAAgCEAASAAAA
BwD/AAAAYgAAAQAACAIQABMAAAAHAP8AAACdMAABAAAIAhAAFAAAAAcA/wAAAAAAAAFiAAgCEAAV
AAAABwD/AAAAAAAAAQAACAIQABYAAAAHAP8AAAAAAAAB5AAIAhAAFwAAAAcA/wAAAIkAAAEAAAgC
EAAYAAAABwD/AAAAAAAAAQAACAIQABkAAAAHAP8AAADClQABbQAIAhAAGgAAAAcA/wAAAGIAAAEA
AAgCEAAbAAAABwD/AAAAxTAAAccACAIQABwAAAAHAP8AAAAAAAABAAAIAhAAHQAAAAcA/wAAAPe/
AAH3jwgCEAAeAAAABwD/AAAAAAAAAWIACAIQAB8AAAAHAP8AAAAAAAABAAABAgYAAAAAACYA/QAK
AAAAAQAnAAMAAAD9AAoAAAACACcABAAAAP0ACgAAAAMAJwAFAAAA/QAKAAAABAAoAAYAAAD9AAoA
AAAFACgABwAAAP0ACgAAAAYAKAAIAAAA/QAKAAEAAAApABQAAAC+ABIAAQABAC4ALgAuAC8ALwAv
AAYA/QAKAAIAAAAYABUAAAB+AgoAAgABAC4AAAAAAAYAGwACAAIALgAAAAAAACSSQAAABgAC/wUA
RAYAAcAGABsAAgADAC4AAAAAAAD4iUAAAAYAA/8FAEQGAALABgAbAAIABAAuAAAAAAAAACZAAAAG
AAT/BQBEBgADwAYAGwACAAUALgAAAAAAAAAmQAAABgAF/wUARAYABMAGABsAAgAGAC4AAAAAAAAA
JkAAAAYABv8FAEQGAAXA/QAKAAMAAAAYABwAAAAGAB0AAwABAC4AAAAAAADglUAAAAUAAv8HAFoA
AAEAAcAGAB0AAwACAC4AAAAAAAAAiUAAAAMAAf8HAFoAAAEAAsC+AA4AAwADAC4ALwAvAC8ABgD9
AAoABAAAABgAHQAAAAYAIwAEAAEALgAAAAAAAAAAAAgABAAC/w0AJSUAPwABwAHAGRAxWwYAIwAE
AAIALgAAAAAAAAAAAAgABAAD/w0AJSUAPwACwALAGRAxWwYAIwAEAAMALgAAAAAAABB9QAAAAwAC
/w0AJSUAPwADwAPAGRAxWwYAIwAEAAQALgAAAAAAAAAAAAgABAAF/g0AJSUAPwAEwATAGRAxWwYA
IwAEAAUALgAAAAAAAAAAAAgABAAG/w0AJSUAPwAFwAXAGRAxWwYAIwAEAAYALgAAAAAAAAAAAAAA
BAAB/w0AJSUAPwAGwAbAGRAxW/0ACgAFAAAAMwAWAAAABgAbAAUAAQAyAAAAAAAA4G3ACAAGAAH/
BQABBQABALwEGAAFAAUAAQYABg4ALQUA2gAAwADAGRAAQhMGABsABQACADIAAAAAAACokcAIAAUA
A/8FAAEFAAEABgAbAAUAAwAyAAAAAAAAFJTACAAFAAT/BQABBQABAAYAGwAFAAQAMgAAAAAAAAAA
AAgABQAF/wUAAQUAAQAGABsABQAFADIAAAAAAAAAAAAIAAUABv8FAAEFAAEABgAbAAUABgAyAAAA
AAAAAAAACAAFAAH/BQABBQABAP0ACgAGAAAAMAAXAAAABgAbAAYAAQAxAAAAAAAAJJJACAACAAL/
BQABBgABALwEFwAGAAYAAQYABg0ALfz///8AwADAGRAwAAYAGwAGAAIAMQAAAAAAAPiJQAgAAgAD
/wUAAQYAAQAGABsABgADADEAAAAAAAAAJkAIAAIABP8FAAEGAAEABgAbAAYABAAxAAAAAAAAACZA
CAACAAX/BQABBgABAAYAGwAGAAUAMQAAAAAAAAAmQAgAAgAG/wUAAQYAAQAGABsABgAGADEAAAAA
AAAAJkAIAAIABv0FAAEGAAEAvgAUAAcAAAApAC4ALgAuAC8ALwAvAAYAvgAUAAgAAAA3AC0ALQAt
ADgAOAA4AAYAvgAUAAkAAAA0ADUANQA1ADYANgA2AAYA/QAKAAoAAAAiAAEAAAC9ABgACgABACMA
AAAAACQAAAB5QCQAAAB5QAMAvgAMAAoABAAlACUAJQAGAP0ACgALAAAAHgACAAAAvQAYAAsAAQAf
AAAAAAAgAAAAeUAgAAAAeUADAL4ADAALAAQAIQAhACEABgD9AAoADAAAAB4AEQAAAH4CCgAMAAEA
HwAAABxAvgAQAAwAAgAgACAAIQAhACEABgD9AAoADQAAAB4AEQAAAH4CCgANAAEAHwAAABxAvgAQ
AA0AAgAgACAAIQAhACEABgD9AAoADgAAAB4AAAAAAH4CCgAOAAEAHwAAQGhAvgAQAA4AAgAgACAA
IQAhACEABgD9AAoADwAAAB4AEAAAAL0AGAAPAAEAHwAAADlAIAAAADRAIAAAADRAAwC+AAwADwAE
ACEAIQAhAAYA/QAKABAAAAAeABMAAAB+AgoAEAABAB8AAAAYQL4AEAAQAAIAIAAgACEAIQAhAAYA
/QAKABEAAAAeAAsAAAABAgYAEQABAB8AfgIKABEAAgAgAAAAQkC+AA4AEQADACAAIQAhACEABgD9
AAoAEgAAAB4ADQAAAAECBgASAAEAHwB+AgoAEgACACAAAAAkQL4ADgASAAMAIAAhACEAIQAGAP0A
CgATAAAAHgANAAAAAQIGABMAAQAfAH4CCgATAAIAIAAAACRAvgAOABMAAwAgACEAIQAhAAYA/QAK
ABQAAAAeAA0AAAABAgYAFAABAB8AfgIKABQAAgAgAAAAJEC+AA4AFAADACAAIQAhACEABgD9AAoA
FQAAAB4ADAAAAAECBgAVAAEAHwB+AgoAFQACACAAAAAQQL4ADgAVAAMAIAAhACEAIQAGAP0ACgAW
AAAAHgAMAAAAAQIGABYAAQAfAH4CCgAWAAIAIAAAABBAvgAOABYAAwAgACEAIQAhAAYA/QAKABcA
AAAeAA4AAAABAgYAFwABAB8AfgIKABcAAgAgAAAAZkC+AA4AFwADACAAIQAhACEABgD9AAoAGAAA
AB4ADwAAAAECBgAYAAEAHwB+AgoAGAACACAAAABOQL4ADgAYAAMAIAAhACEAIQAGAL4AFAAZAAAA
HgAfACAAIAAhACEAIQAGAL4AFAAaAAAAHgAfACAAIAAhACEAIQAGAL4AFAAbAAAAHgAfACAAIAAh
ACEAIQAGAL4AFAAcAAAAHgAfACAAIAAhACEAIQAGAL4AFAAdAAAAHgAfACAAIAAhACEAIQAGAL4A
FAAeAAAAHgAfACAAIAAhACEAIQAGAL4AFAAfAAAAHgAfACAAIAAhACEAIQAGANcARAD4CgAAbAJe
ACQAtwBiAPgA5ADjABgAGAAYADoAOgAwADAAMAA6ADAAOAA4ADgAOAA4ADgAOAA4ABgAGAAYABgA
GAAYAAgCEAAgAAAABwD/AAAAVDAAARUACAIQACEAAAAHAP8AAABiAAABFQAIAhAAIgAAAAcA/wAA
AAAAAAEVAAgCEAAjAAAABwAOAQAAAAAAARWgCAIQACQAAAAHAA4BAACwgQABFSAIAhAAJQAAAAcA
/wAAAAAAAAEVAAgCEAAmAAAABwD/AAAAAAAAARUACAIQACcAAAAHAP4BAABiAAABFQAIAhAAKAAA
AAcA/wAAAAAAAAEVAAgCEAApAAAABwD/AAAAAACAARYACAIQACoAAAAHAP8AAAAHBYABFsAIAhAA
KwAAAAcA/wAAAM8hAAFnBggCEAAsAAAABwD/AAAAdwEAAa9BCAIQAC0AAAAHAP8AAACnAQAB948I
AhAALgAAAAcA/wAAAPO/AAFiAL4AFAAgAAAAOgA7ADwAPAA9AD0APQAGAL4AFAAhAAAAKQAqACsA
KwAsACwALAAGAL4AFAAiAAAAKQAqACsAKwAsACwALAAGAL4AFAAjAAAAKQAqACsAKwAsACwALAAG
AP0ACgAkAAAAPgAbAAAAvgASACQAAQA/AD8APwA/AD8AQAAGAP0ACgAlAAAAIgAYAAAAvgAKACUA
AQAjACQAAgB+AgoAJQADACQAAMBiQL4ADAAlAAQAJQAlACUABgD9AAoAJgAAAB4AGQAAAL4ACgAm
AAEAHwAgAAIAfgIKACYAAwAgAACAQUC+AAwAJgAEACEAIQAhAAYA/QAKACcAAAA5ABoAAAC+AAoA
JwABAB8AIAACAH4CCgAnAAMAIAAAgHFAvgAMACcABAAhACEAIQAGAP0ACgAoAAAAHgAeAAAAvgAS
ACgAAQAfACAAIAAhACEAIQAGAL4AFAApAAAAHgAfACAAIAAhACEAIQAGAL4AFAAqAAAAHgAfACAA
IAAhACEAIQAGAAECBgArAAAAGAABAgYALAAAABgAAQIGAC0AAAAYAAECBgAuAAAAGADXACIA2gIA
ABgBGAAYABgAGAAkADoAOgA6ACQAGAAYAAoACgAKAD4CEgC2BgAAAABAAAAAAAAAAAAAAAAdAA8A
AwAAAAAAAAEAAAAAAAAA5QAKAAEAJAAkAAAABgAKAAAAAAAAAAAAAAAAAAAAAAAAAAAAAAAAAAAA
AAAAAAAAAAAAAAAAAAAAAAAAAAAAAAAAAAAAAAAAAAAAAAAAAAAAAAAAAAAAAAAAAAAAAAAAAAAA
AAAAAAAAAAAAAAAAAAAAAAAAAAAAAAAAAAAAAAAAAAAAAAAAAAAAAAAAAAAAAAAAAAAAAAAAAAAA
AAAAAAAAAAAAAAAAAAAAAAAAAAAAAAAAAAAAAAAAAAAAAAD+/wAABAACAAAAAAAAAAAAAAAAAAAA
AAABAAAA4IWf8vlPaBCrkQgAKyez2TAAAADIAAAACAAAAAEAAABIAAAABAAAAFAAAAAIAAAAbAAA
ABIAAACEAAAACwAAAJwAAAAMAAAAqAAAAA0AAAC0AAAAEwAAAMAAAAACAAAA5AQAAB4AAAASAAAA
QWRyaWFuIER1bWl0cmFzY3UAZQAeAAAADgAAAE1hcnRpbiBTdG9iYnMAc2MeAAAAEAAAAE1pY3Jv
c29mdCBFeGNlbABAAAAAgK6U0iyfvwFAAAAAgGGbskRmvwFAAAAAAEJx5yyfvwEDAAAAAAAAAAAA
AAAAAAAAAAAAAAAAAAAAAAAAAAAAAAAAAAAAAAAAAAAAAAAAAAAAAAAAAAAAAAAAAAAAAAAAAAAA
AAAAAAAAAAAAAAAAAAAAAAAAAAAAAAAAAAAAAAAAAAAAAAAAAAAAAAAAAAAAAAAAAAAAAAAAAAAA
AAAAAAAAAAAAAAAAAAAAAAAAAAAAAAAAAAAAAAAAAAAAAAAAAAAAAAAAAAAAAAAAAAAAAAAAAAAA
AAAAAAAAAAAAAAAAAAAAAAAAAAAAAAAAAAAAAAAAAAAAAAAAAAAAAAAAAAAAAAAAAAAAAAAAAAAA
AAAAAAAAAAAAAAAAAAAAAAAAAAAAAAAAAAAAAAAAAAAAAAAAAAAAAAAAAAAAAAAAAAAAAAAAAAAA
AAAAAAAAAAAAAAAAAAAAAAAAAAAAAAAAAAAAAAAAAAAAAAAAAAAAAAAAAAAAAAAAAAAAAAAAAAAA
AAAAAAAAAAAAAAAAAAAAAAAAAAAAAAAAAAAAAAAAAAAAAAAAAAAAAAAAAAAAAAAAAAAAAAAAAAAA
AAAAAAAAAAAAAAAAAAAAAAAAAAAAAAAAAAAAAAAAAAAAAAAAAAAAAAAAAAAAAAAAAAAAAAAAAAAA
AAAAAAAAAAAAAAAAAAAAAAAAAAAAAAAAAAAAAAAAAAAAAAAAAAAAAAAAAAAAAAAAAAAAAAAAAAAA
AAAAAAAAAAAAAAAAAAAAAAAAAAAAAAAAAAAAAAAAAAAAAAAAAAAAAAAAAAAAAAAAAAAAAAAAAAAA
AAAAAAAAAAAAAAAAAAAAAAAAAAAAAAAAAAAAAAAAAAAAAAAAAAAAAAAAAAAAAAAAAAAAAAAAAAAA
AAAAAAAAAAAAAAAAAAAAAAAAAAAAAAAAAAAAAAAAAAAAAAAAAAAAAAAAAAAAAAAAAAAAAAAAAAAA
AAAAAAAAAAAAAAAAAAAAAAAAAAAAAAAAAAAAAAAAAAAAAAAAAAAAAAAAAAAAAAAAAAAAAAAAAAAA
AAAAAAAAAAAAAAAAAAAAAAAAAAAAAAAAAAAAAAAAAAAAAAAAAAAAAAAAAAAAAAAAAAAAAAAAAAAA
AAAAAAAAAAAAAAAAAAAAAAAAAAAAAAAAAAAAAAAAAAAAAAAAAAAAAAAAAAAAAAAAAAAAAAAAAAAA
AAAAAAAAAAAAAAAAAAAAAAAAAAAAAAAAAAAAAAAAAAAAAAAAAAAAAAAAAAAAAAAAAAAAAAAAAAAA
AAAAAAAAAAAAAAAAAAAAAAAAAAAAAAAAAAAAAAAAAAAAAAAAAAAAAAAAAAAAAAAAAAAAAAAAAAAA
AAAAAAAAAAAAAAAAAAAAAAAAAAAAAAAAAAAAAAAAAAAAAAAAAAAAAAAAAAAAAAAAAAAAAAAAAAAA
AAAAAAAAAAAAAAAAAAAAAAAAAAAAAAAAAAAAAAAAAAAAAAAAAAAAAAAAAAAAAAAAAAAAAAAAAAAA
AAAAAAAAAAAAAAAAAAAAAAAAAAAAAAAAAAAAAAAAAAAAAAAAAAAAAAAAAAAAAAAAAAAAAAAAAAAA
AAAAAAAAAAAAAAAAAAAAAAAAAAAAAAAAAAAAAAAAAAAAAAAAAAAAAAAAAAAAAAAAAAAAAAAAAAAA
AAAAAAAAAAAAAAAAAAAAAAAAAAAAAAAAAAAAAAAAAAAAAAAAAAAAAAAAAAAAAAAAAAAAAAAAAAAA
AAAAAAAAAAAAAAAAAAAAAAAAAAAAAAAAAAAAAAAAAAAAAAAAAAAAAAAAAAAAAAAAAAAAAAAAAAAA
AAAAAAAAAAAAAAAAAAAAAAAAAAAAAAAAAAAAAAAAAAAAAAAAAAAAAAAAAAAAAAAAAAAAAAAAAAAA
AAAAAAAAAAAAAAAAAAAAAAAAAAAAAAAAAAAAAAAAAAAAAAAAAAAAAAAAAAAAAAAAAAAAAAAAAAAA
AAAAAAAAAAAAAAAAAAAAAAAAAAAAAAAAAAAAAAAAAAAAAAAAAAAAAAAAAAAAAAAAAAAAAAAAAAAA
AAAAAAAAAAAAAAAAAAAAAAAAAAAAAAAAAAAAAAAAAAAAAAAAAAAAAAAAAAAAAAAAAAAAAAAAAAAA
AAAAAAAAAAAAAAAAAAAAAAAAAAAAAAAAAAAAAAAAAAAAAAAAAAAAAAAAAAAAAAAAAAAAAAAAAAAA
AAAAAAAAAAAAAAAAAAAAAAAAAAAAAAAAAAAAAAAAAAAAAAAAAAAAAAAAAAAAAAAAAAAAAAAAAAAA
AAAAAAAAAAAAAAAAAAAAAAAAAAAAAAAAAAAAAAAAAAAAAAAAAAAAAAAAAAAAAAAAAAAAAAAAAAAA
AAAAAAAAAAAAAAAAAAAAAAAAAAAAAAAAAAAAAAAAAAAAAAAAAAAAAAAAAAAAAAAAAAAAAAAAAAAA
AAAAAAAAAAAAAAAAAAAAAAAAAAAAAAAAAAAAAAAAAAAAAAAAAAAAAAAAAAAAAAAAAAAAAAAAAAAA
AAAAAAAAAAAAAAAAAAAAAAAAAAAAAAAAAAAAAAAAAAAAAAAAAAAAAAAAAAAAAAAAAAAAAAAAAAAA
AAAAAAAAAAAAAAAAAAAAAAAAAAAAAAAAAAAAAAAAAAAAAAAAAAAAAAAAAAAAAAAAAAAAAAAAAAAA
AAAAAAAAAAAAAAAAAAAAAAAAAAAAAAAAAAAAAAAAAAAAAAAAAAAAAAAAAAAAAAAAAAAAAAAAAAAA
AAAAAAAAAAAAAAAAAAAAAAAAAAAAAAAAAAAAAAAAAAAAAAAAAAAAAAAAAAAAAAAAAAAAAAAAAAAA
AAAAAAAAAAAAAAAAAAAAAAAAAAAAAAAAAAAAAAAAAAAAAAAAAAAAAAAAAAAAAAAAAAAAAAAAAAAA
AAAAAAAAAAAAAAAAAAAAAAAAAAAAAAAAAAAAAAAAAAAAAAAAAAAAAAAAAAAAAAAAAAAAAAAAAAAA
AAAAAAAAAAAAAAAAAAAAAAAAAAAAAAAAAAAAAAAAAAAAAAAAAAAAAAAAAAAAAAAAAAAAAAAAAAAA
AAAAAAAAAAAAAAAAAAAAAAAAAAAAAAAAAAAAAAAAAAAAAAAAAAAAAAAAAAAAAAAAAAAAAAAAAAAA
AAAAAAAAAAAAAAAAAAAAAAAAAAAAAAAAAAAAAAAAAAAAAAAAAAAAAAAAAAAAAAAAAAAAAAAAAAAA
AAAAAAAAAAAAAAAAAAAAAAAAAAAAAAAAAAAAAAAAAAAAAAAAAAAAAAAAAAAAAAAAAAAAAAAAAAAA
AAAAAAAAAAAAAAAAAAAAAAAAAAAAAAAAAAAAAAAAAAAAAAAAAAAAAAAAAAAAAAAAAAAAAAAAAAAA
AAAAAAAAAAAAAAAAAAAAAAAAAAAAAAAAAAAAAAAAAAAAAAAAAAAAAAAAAAAAAAAAAAAAAAAAAAAA
AAAAAAAAAAAAAAAAAAAAAAAAAAAAAAAAAAAAAAAAAAAAAAAAAAAAAAAAAAAAAAAAAAAAAAAAAAAA
AAAAAAAAAAAAAAAAAAAAAAAAAAAAAAAAAAAAAAAAAAAAAAAAAAAAAAAAAAAAAAAAAAAAAAAAAAAA
AAAAAAAAAAAAAAAAAAAAAAAAAAAAAAAAAAAAAAAAAAAAAAAAAAAAAAAAAAAAAAAAAAAAAAAAAAAA
AAAAAAAAAAAAAAAAAAAAAAAAAAAAAAAAAAAAAAAAAAAAAAAAAAAAAAAAAAAAAAAAAAAAAAAAAAAA
AAAAAAAAAAAAAAAAAAAAAAAAAAAAAAAAAAAAAAAAAAAAAAAAAAAAAAAAAAAAAAAAAAAAAAAAAAAA
AAAAAAAAAAAAAAAAAAAAAAAAAAAAAAAAAAAAAAAAAAAAAAAAAAAAAAAAAAAAAAAAAAAAAAAAAAAA
AAAAAAAAAAAAAAAAAAAAAAAAAAAAAAAAAAAAAAAAAAAAAAAAAAAAAAAAAAAAAAAAAAAAAAAAAAAA
AAAAAAAAAAAAAAAAAAAAAAAAAAAAAAAAAAAAAAAAAAAAAAAAAAAAAAAAAAAAAAAAAAAAAAAAAAAA
AAAAAAAAAAAAAAAAAAAAAAAAAAAAAAAAAAAAAAAAAAAAAAAAAAAAAAAAAAAAAAAAAAAAAAAAAAAA
AAAAAAAAAAAAAAAAAAAAAAAAAAAAAAAAAAAAAAAAAAAAAAAAAAAAAAAAAAAAAAAAAAAAAAAAAAAA
AAAAAAAAAAAAAAAAAAAAAAAAAAAAAAAAAAAAAAAAAAAAAAAAAAAAAAAAAAAAAAAAAAAAAAAAAAAA
AAAAAAAAAAAAAAAAAAAAAAAAAAAAAAAAAAAAAAAAAAAAAAAAAAAAAAAAAAAAAAAAAAAAAAAAAAAA
AAAAAAAAAAAAAAAAAAAAAAAAAAAAAAAAAAAAAAAAAAAAAAAAAAAAAAAAAAAAAAAAAAAAAAAAAAAA
AAAAAAAAAAAAAAAAAAAAAAAAAAAAAAAAAAAAAAAAAAAAAAAAAAAAAAAAAAAAAAAAAAAAAAAAAAAA
AAAAAAAAAAAAAAAAAAAAAAAAAAAAAAAAAAAAAAAAAAAAAAAAAAAAAAAAAAAAAAAAAAAAAAAAAAAA
AAAAAAAAAAAAAAAAAAAAAAAAAAAAAAAAAAAAAAAAAAAAAAAAAAAAAAAAAAAAAAAAAAAAAAAAAAAA
AAAAAAAAAAAAAAAAAAAAAAAAAAAAAAAAAAAAAAAAAAAAAAAAAAAAAAAAAAAAAAAAAAAAAAAAAAAA
AAAAAAAAAAAAAAAAAAAAAAAAAAAAAAAAAAAAAAAAAAAAAAAAAAAAAAAAAAAAAAAAAAAAAAAAAAAA
AAAAAAAAAAAAAAAAAAAAAAAAAAAAAAAAAAAAAAAAAAAAAAAAAAAAAAAAAAAAAAAAAAAAAAAAAAAA
AAAAAAAAAAAAAAAAAAAAAAAAAAAAAAAAAAAAAAAAAAAAAAAAAAAAAAAAAAAAAAAAAAAAAAAAAAAA
AAAAAAAAAAAAAAAAAAAAAAAAAAAAAAAAAAAAAAAAAAAAAAAAAAAAAAAAAAAAAAAAAAAAAAAAAAAA
AAAAAAAAAAAAAAAAAAAAAAAAAAAAAAAAAAAAAAAAAAAAAAAAAAAAAAAAAAAAAAAAAAAAAAAAAAAA
AAAAAAAAAAAAAAAAAAAAAAAAAAAAAAAAAAAAAAAAAAAAAAAAAAAAAAAAAAAAAAAAAAAAAAAAAAAA
AAAAAAAAAAAAAAAAAAAAAAAAAAAAAAAAAAAA/v8AAAQAAgAAAAAAAAAAAAAAAAAAAAAAAgAAAALV
zdWcLhsQk5cIACss+a5EAAAABdXN1ZwuGxCTlwgAKyz5rhQBAADQAAAACQAAAAEAAABQAAAADwAA
AFgAAAAXAAAAZAAAAAsAAABsAAAAEAAAAHQAAAATAAAAfAAAABYAAACEAAAADQAAAIwAAAAMAAAA
qwAAAAIAAADkBAAAHgAAAAEAAAAAAHQAAwAAADEVCAALAAAAAAAAAAsAAAAAAAAACwAAAAAAAAAL
AAAAAAAAAB4QAAACAAAABwAAAElucHV0cwAIAAAAT3V0cHV0cwAMEAAAAgAAAB4AAAALAAAAV29y
a3NoZWV0cwADAAAAAgAAAAAAmAAAAAMAAAAAAAAAIAAAAAEAAAA2AAAAAgAAAD4AAAABAAAAAgAA
AAoAAABfUElEX0dVSUQAAgAAAOQEAABBAAAATgAAAHsAQQBCAEIAMAAzAEYAQwAwAC0AMABCADUA
NAAtADEAMQBEADQALQBBADcANQA5AC0AMAAwADkAMAAyADcAOQBCADcANQA0ADgAfQAAAAAAAAAA
AAAAAAAAAAAAAAAAAAAAAAAAAAAAAAAAAAAAAAAAAAAAAAAAAAAAAAAAAAAAAAAAAAAAAAAAAAAA
AAAAAAAAAAAAAAAAAAAAAAAAAAAAAAAAAAAAAAAAAAAAAAAAAAAAAAAAAAAAAAAAAAAAAAAAAAAA
AAAAAAAAAAAAAAAAAAAAAAAAAAAAAAAAAAAAAAAAAAAAAAAAAAAAAAAAAAAAAAAAAAAAAAAAAAAA
AAAAAAAAAAAAAAAAAAAAAAAAAAAAAAAAAAAAAAAAAAAAAAAAAAAAAAAAAAAAAAAAAAAAAAAAAAAA
AAAAAAAAAAAAAAAAAAAAAAAAAAAAAAAAAAAAAAAAAAAAAAAAAAAAAAAAAAAAAAAAAAAAAAAAAAAA
AAAAAAAAAAAAAAAAAAAAAAAAAAAAAAAAAAAAAAAAAAAAAAAAAAAAAAAAAAAAAAAAAAAAAAAAAAAA
AAAAAAAAAAAAAAAAAAAAAAAAAAAAAAAAAAAAAAAAAAAAAAAAAAAAAAAAAAAAAAAAAAAAAAAAAAAA
AAAAAAAAAAAAAAAAAAAAAAAAAAAAAAAAAAAAAAAAAAAAAAAAAAAAAAAAAAAAAAAAAAAAAAAAAAAA
AAAAAAAAAAAAAAAAAAAAAAAAAAAAAAAAAAAAAAAAAAAAAAAAAAAAAAAAAAAAAAAAAAAAAAAAAAAA
AAAAAAAAAAAAAAAAAAAAAAAAAAAAAAAAAAAAAAAAAAAAAAAAAAAAAAAAAAAAAAAAAAAAAAAAAAAA
AAAAAAAAAAAAAAAAAAAAAAAAAAAAAAAAAAAAAAAAAAAAAAAAAAAAAAAAAAAAAAAAAAAAAAAAAAAA
AAAAAAAAAAAAAAAAAAAAAAAAAAAAAAAAAAAAAAAAAAAAAAAAAAAAAAAAAAAAAAAAAAAAAAAAAAAA
AAAAAAAAAAAAAAAAAAAAAAAAAAAAAAAAAAAAAAAAAAAAAAAAAAAAAAAAAAAAAAAAAAAAAAAAAAAA
AAAAAAAAAAAAAAAAAAAAAAAAAAAAAAAAAAAAAAAAAAAAAAAAAAAAAAAAAAAAAAAAAAAAAAAAAAAA
AAAAAAAAAAAAAAAAAAAAAAAAAAAAAAAAAAAAAAAAAAAAAAAAAAAAAAAAAAAAAAAAAAAAAAAAAAAA
AAAAAAAAAAAAAAAAAAAAAAAAAAAAAAAAAAAAAAAAAAAAAAAAAAAAAAAAAAAAAAAAAAAAAAAAAAAA
AAAAAAAAAAAAAAAAAAAAAAAAAAAAAAAAAAAAAAAAAAAAAAAAAAAAAAAAAAAAAAAAAAAAAAAAAAAA
AAAAAAAAAAAAAAAAAAAAAAAAAAAAAAAAAAAAAAAAAAAAAAAAAAAAAAAAAAAAAAAAAAAAAAAAAAAA
AAAAAAAAAAAAAAAAAAAAAAAAAAAAAAAAAAAAAAAAAAAAAAAAAAAAAAAAAAAAAAAAAAAAAAAAAAAA
AAAAAAAAAAAAAAAAAAAAAAAAAAAAAAAAAAAAAAAAAAAAAAAAAAAAAAAAAAAAAAAAAAAAAAAAAAAA
AAAAAAAAAAAAAAAAAAAAAAAAAAAAAAAAAAAAAAAAAAAAAAAAAAAAAAAAAAAAAAAAAAAAAAAAAAAA
AAAAAAAAAAAAAAAAAAAAAAAAAAAAAAAAAAAAAAAAAAAAAAAAAAAAAAAAAAAAAAAAAAAAAAAAAAAA
AAAAAAAAAAAAAAAAAAAAAAAAAAAAAAAAAAAAAAAAAAAAAAAAAAAAAAAAAAAAAAAAAAAAAAAAAAAA
AAAAAAAAAAAAAAAAAAAAAAAAAAAAAAAAAAAAAAAAAAAAAAAAAAAAAAAAAAAAAAAAAAAAAAAAAAAA
AAAAAAAAAAAAAAAAAAAAAAAAAAAAAAAAAAAAAAAAAAAAAAAAAAAAAAAAAAAAAAAAAAAAAAAAAAAA
AAAAAAAAAAAAAAAAAAAAAAAAAAAAAAAAAAAAAAAAAAAAAAAAAAAAAAAAAAAAAAAAAAAAAAAAAAAA
AAAAAAAAAAAAAAAAAAAAAAAAAAAAAAAAAAAAAAAAAAAAAAAAAAAAAAAAAAAAAAAAAAAAAAAAAAAA
AAAAAAAAAAAAAAAAAAAAAAAAAAAAAAAAAAAAAAAAAAAAAAAAAAAAAAAAAAAAAAAAAAAAAAAAAAAA
AAAAAAAAAAAAAAAAAAAAAAAAAAAAAAAAAAAAAAAAAAAAAAAAAAAAAAAAAAAAAAAAAAAAAAAAAAAA
AAAAAAAAAAAAAAAAAAAAAAAAAAAAAAAAAAAAAAAAAAAAAAAAAAAAAAAAAAAAAAAAAAAAAAAAAAAA
AAAAAAAAAAAAAAAAAAAAAAAAAAAAAAAAAAAAAAAAAAAAAAAAAAAAAAAAAAAAAAAAAAAAAAAAAAAA
AAAAAAAAAAAAAAAAAAAAAAAAAAAAAAAAAAAAAAAAAAAAAAAAAAAAAAAAAAAAAAAAAAAAAAAAAAAA
AAAAAAAAAAAAAAAAAAAAAAAAAAAAAAAAAAAAAAAAAAAAAAAAAAAAAAAAAAAAAAAAAAAAAAAAAAAA
AAAAAAAAAAAAAAAAAAAAAAAAAAAAAAAAAAAAAAAAAAAAAAAAAAAAAAAAAAAAAAAAAAAAAAAAAAAA
AAAAAAAAAAAAAAAAAAAAAAAAAAAAAAAAAAAAAAAAAAAAAAAAAAAAAAAAAAAAAAAAAAAAAAAAAAAA
AAAAAAAAAAAAAAAAAAAAAAAAAAAAAAAAAAAAAAAAAAAAAAAAAAAAAAAAAAAAAAAAAAAAAAAAAAAA
AAAAAAAAAAAAAAAAAAAAAAAAAAAAAAAAAAAAAAAAAAAAAAAAAAAAAAAAAAAAAAAAAAAAAAAAAAAA
AAAAAAAAAAAAAAAAAAAAAAAAAAAAAAAAAAAAAAAAAAAAAAAAAAAAAAAAAAAAAAAAAAAAAAAAAAAA
AAAAAAAAAAAAAAAAAAAAAAAAAAAAAAAAAAAAAAAAAAAAAAAAAAAAAAAAAAAAAAAAAAAAAAAAAAAA
AAAAAAAAAAAAAAAAAAAAAAAAAAAAAAAAAAAAAAAAAAAAAAAAAAAAAAAAAAAAAAAAAAAAAAAAAAAA
AAAAAAAAAAAAAAAAAAAAAAAAAAAAAAAAAAAAAAAAAAAAAAAAAAAAAAAAAAAAAAAAAAAAAAAAAAAA
AAAAAAAAAAAAAAAAAAAAAAAAAAAAAAAAAAAAAAAAAAAAAAAAAAAAAAAAAAAAAAAAAAAAAAAAAAAA
AAAAAAAAAAAAAAAAAAAAAAAAAAAAAAAAAAAAAAAAAAAAAAAAAAAAAAAAAAAAAAAAAAAAAAAAAAAA
AAAAAAAAAAAAAAAAAAAAAAAAAAAAAAAAAAAAAAAAAAAAAAAAAAAAAAAAAAAAAAAAAAAAAAAAAAAA
AAAAAAAAAAAAAAAAAAAAAAAAAAAAAAAAAAAAAAAAAAAAAAAAAAAAAAAAAAAAAAAAAAAAAAAAAAAA
AAAAAAAAAAAAAAAAAAAAAAAAAAAAAAAAAAAAAAAAAAAAAAAAAAAAAAAAAAAAAAAAAAAAAAAAAAAA
AAAAAAAAAAAAAAAAAAAAAAAAAAAAAAAAAAAAAAAAAAAAAAAAAAAAAAAAAAAAAAAAAAAAAAAAAAAA
AAAAAAAAAAAAAAAAAAAAAAAAAAAAAAAAAAAAAAAAAAAAAAAAAAAAAAAAAAAAAAAAAAAAAAAAAAAA
AAAAAAAAAAAAAAAAAAAAAAAAAAAAAAAAAAAAAAAAAAAAAAAAAAAAAAAAAAAAAAAAAAAAAAAAAAAA
AAAAAAAAAAAAAAAAAAAAAAAAAAAAAAAAAAAAAAAAAAAAAAAAAAAAAAAAAAAAAAAAAAAAAAAAAAAA
AAAAAAAAAAAAAAAAAAAAAAAAAAAAAAAAAAAAAAAAAAAAAAAAAAAAAAAAAAAAAAAAAAAAAAAAAAAA
AAAAAAAAAAAAAAAAAAAAAAAAAAAAAAAAAAAAAAAAAAAAAAAAAAAAAAAAAAAAAAAAAAAAAAAAAAAA
AAAAAAAAAAAAAAAAAAAAAAAAAAAAAAAAAAAAAAAAAAAAAAAAAAAAAAAAAAAAAAAAAAAAAAAAAAAA
AAAAAAAAAAAAAAAAAAAAAAAAAAAAAAAAAAAAAAAAAAAAAAAAAAAAAAAAAAAAAAAAAAAAAAAAAAAA
AAAAAAAAAAAAAAAAAAAAAAAAAAAAAAAAAAAAAAAAAAAAAAAAAAAAAAAAAAAAAAAAAAAAAAAAAAAA
AAAAAAAAAAAAAAAAAAAAAAAAAAAAAAAAAAAAAAAAAAAAAAAAAAAAAAAAAAAAAAAAAAAAAAAAAAAA
AAAAAAAAAAAAAAAAAAAAAAAAAAAAAAAAAAAAAAAAAAAAAAAAAAAAAAAAAAAAAAAAAAAAAAAAAAAA
AAAAAAAAAAAAAAAAAAAAAAAAAAAAAAAAAAAAAAAAAAAAAAAAAAAAAAAAAAAAAAAAAAAAAAAAAAAA
AAAAAAAAAAAAAAAAAAAAAAAAAAAAAAAAAAAAAAAAAAAAAAAAAAAAAAAAAAAAAAAAAAAAAAAAAAAA
AAAAAAAAAAAAAAAAAAAAAAAAAAAAAAAAAAAAAAAAAAAAAAAAAAAAAAAAAAAAAAAAAAAAAAAAAAAA
AAAAAAAAAAAAAAAAAAAAAAAAAAAAAAAAAAAAAAAAAAAAAAAAAAAAAAAAAAAAAAAAAAAAAAAAAAAA
AAAAAAAAAAAAAAAAAAAAAAAAAAAAAAAAAAAAAAAAAAAAAAAAAAAAAAAAAAAAAAAAAAAAAAAAAAAA
AAAAAAAAAAAAAAAAAAAAAAAAAAAAAAAAAAAAAAAAAAAAAAAAAAAAAAAAAAAAAAAAAAAAAAAAAAAA
AAAAAAAAAAAAAAAAAAAAAAAAAAAAAAAAAAAAAAAAAAAAAAAAAAAAAAAAAAAAAAAAAAAAAAAAAAAA
AAAAAAAAAAAAAAAAAAAAAAAAAAEAAAACAAAAAwAAAAQAAAAFAAAABgAAAAcAAAAIAAAACQAAAAoA
AAALAAAADAAAAA0AAAAOAAAADwAAABAAAAARAAAAEgAAABMAAAAUAAAA/v///xYAAAAXAAAAGAAA
ABkAAAAaAAAAGwAAABwAAAD+////HgAAAB8AAAAgAAAAIQAAACIAAAAjAAAAJAAAAP7////9////
/v//////////////////////////////////////////////////////////////////////////
////////////////////////////////////////////////////////////////////////////
////////////////////////////////////////////////////////////////////////////
////////////////////////////////////////////////////////////////////////////
////////////////////////////////////////////////////////////////////////////
////////////////////////////////////////////////////////////////////////////
////////////////////////UgBvAG8AdAAgAEUAbgB0AHIAeQAAAAAAAAAAAAAAAAAAAAAAAAAA
AAAAAAAAAAAAAAAAAAAAAAAAAAAAAAAAABYABQH//////////wIAAAAgCAIAAAAAAMAAAAAAAABG
AAAAAAAAAAAAAAAAAAAAAAAAAAD+////AAAAAAAAAABXAG8AcgBrAGIAbwBvAGsAAAAAAAAAAAAA
AAAAAAAAAAAAAAAAAAAAAAAAAAAAAAAAAAAAAAAAAAAAAAAAAAAAEgACAf///////////////wAA
AAAAAAAAAAAAAAAAAAAAAAAAAAAAAAAAAAAAAAAAAAAAAAAAAABTKQAAAAAAAAUAUwB1AG0AbQBh
AHIAeQBJAG4AZgBvAHIAbQBhAHQAaQBvAG4AAAAAAAAAAAAAAAAAAAAAAAAAAAAAAAAAAAAoAAIB
AQAAAAMAAAD/////AAAAAAAAAAAAAAAAAAAAAAAAAAAAAAAAAAAAAAAAAAAAAAAAFQAAAAAQAAAA
AAAABQBEAG8AYwB1AG0AZQBuAHQAUwB1AG0AbQBhAHIAeQBJAG4AZgBvAHIAbQBhAHQAaQBvAG4A
AAAAAAAAAAAAADgAAgH///////////////8AAAAAAAAAAAAAAAAAAAAAAAAAAAAAAAAAAAAAAAAA
AAAAAAAdAAAAABAAAAAAAAA=

------ =_NextPart_000_01BF9FA8.6B6D23A0--


From sentto-1561398-43-cursu=dcs.shef.ac.uk@returns.onelist.com Thu Apr  6 07:31:18 2000
Received: from ck.egroups.com (ck.egroups.com [208.50.144.69])
	by cedar.dcs.shef.ac.uk (8.9.3+Sun/8.9.3) with SMTP id HAA05652
	for <cursu@dcs.shef.ac.uk>; Thu, 6 Apr 2000 07:31:17 +0100 (BST)
X-eGroups-Return: sentto-1561398-43-cursu=dcs.shef.ac.uk@returns.onelist.com
Received: from [10.1.10.38] by ck.egroups.com with NNFMP; 06 Apr 2000 06:31:16 -0000
Received: (qmail 29364 invoked from network); 6 Apr 2000 06:31:13 -0000
Received: from unknown (10.1.10.26) by m4.onelist.org with QMQP; 6 Apr 2000 06:31:13 -0000
Received: from unknown (HELO q8.egroups.com) (10.1.2.31) by mta1 with SMTP; 6 Apr 2000 06:31:13 -0000
Received: (qmail 31151 invoked from network); 6 Apr 2000 06:31:12 -0000
Received: from relay.logicnet.ro (193.226.80.252) by mx3.egroups.com with SMTP; 6 Apr 2000 06:31:12 -0000
Received: from mstobbs (dial61-as1.logicnet.ro [193.254.47.124] (may be forged)) by relay.logicnet.ro (8.9.3/8.9.3) with SMTP id JAA13865 for <tpdg@egroups.com>; Thu, 6 Apr 2000 09:31:24 +0300
Received: by localhost with Microsoft MAPI; Thu, 6 Apr 2000 09:31:53 +0300
Message-ID: <01BF9FAA.F1AD8200.mstobbs@motoractive.ro>
To: "'tpdg@egroups.com'" <tpdg@egroups.com>
Organization: Motoractive SA
X-Mailer: Microsoft Internet E-mail/MAPI - 8.0.0.4211
MIME-Version: 1.0
Mailing-List: list tpdg@egroups.com; contact tpdg-owner@egroups.com
Delivered-To: mailing list tpdg@egroups.com
Precedence: bulk
List-Unsubscribe: <mailto:tpdg-unsubscribe@egroups.com>
Date: Thu, 6 Apr 2000 09:24:39 +0300
X-eGroups-From: Martin Stobbs <mstobbs@motoractive.ro>
From: Martin Stobbs <mstobbs@motoractive.ro>
Reply-To: tpdg@egroups.com
Subject: RE: [tpdg] plan    
Content-Type: text/plain; charset=US-ASCII
Content-Transfer-Encoding: 7bit
Content-Length: 948
Status: RO
X-Status: $$$$
X-UID: 0000000101

You got the email with all the info to set up the site?
Since it has gone through normal mail change the passwords and let me know 
what they are by phone or other secure way -
- can more than 2 people have access at the same time to different parts? 
or is there only one admin access?
You will notice that the statdrd database size is 30MB with logsize 
20MB(whatever this is) - anything bigger requires $5 per month - not 
urgent now but can you check at some point?

Martin


-----Original Message-----
 

------------------------------------------------------------------------
Save up to 75% on grocery products with FREE Shipping and a 30 Day
Money-Back Guarantee at screaminghotdeals.com
http://click.egroups.com/1/2718/1/_/347472/_/955002676/
------------------------------------------------------------------------

To Post a message, send it to:   tpdg@eGroups.com
To Unsubscribe, send a blank message to: tpdg-unsubscribe@eGroups.com


From sentto-1561398-44-cursu=dcs.shef.ac.uk@returns.onelist.com Thu Apr  6 07:31:21 2000
Received: from mv.egroups.com (mv.egroups.com [208.50.144.81])
	by cedar.dcs.shef.ac.uk (8.9.3+Sun/8.9.3) with SMTP id HAA05669
	for <cursu@dcs.shef.ac.uk>; Thu, 6 Apr 2000 07:31:20 +0100 (BST)
X-eGroups-Return: sentto-1561398-44-cursu=dcs.shef.ac.uk@returns.onelist.com
Received: from [10.1.10.37] by mv.egroups.com with NNFMP; 06 Apr 2000 07:31:19 -0000
Received: (qmail 17374 invoked from network); 6 Apr 2000 06:31:17 -0000
Received: from unknown (10.1.10.27) by m3.onelist.org with QMQP; 6 Apr 2000 06:31:17 -0000
Received: from unknown (HELO qh.egroups.com) (10.1.2.28) by mta2 with SMTP; 6 Apr 2000 06:31:17 -0000
Received: (qmail 5827 invoked from network); 6 Apr 2000 06:31:16 -0000
Received: from relay.logicnet.ro (193.226.80.252) by qh.egroups.com with SMTP; 6 Apr 2000 06:31:16 -0000
Received: from mstobbs (dial61-as1.logicnet.ro [193.254.47.124] (may be forged)) by relay.logicnet.ro (8.9.3/8.9.3) with SMTP id JAA13873 for <tpdg@egroups.com>; Thu, 6 Apr 2000 09:31:35 +0300
Received: by localhost with Microsoft MAPI; Thu, 6 Apr 2000 09:32:12 +0300
Message-ID: <01BF9FAA.FCC6B1C0.mstobbs@motoractive.ro>
To: "'tpdg@egroups.com'" <tpdg@egroups.com>
Organization: Motoractive SA
X-Mailer: Microsoft Internet E-mail/MAPI - 8.0.0.4211
MIME-Version: 1.0
Mailing-List: list tpdg@egroups.com; contact tpdg-owner@egroups.com
Delivered-To: mailing list tpdg@egroups.com
Precedence: bulk
List-Unsubscribe: <mailto:tpdg-unsubscribe@egroups.com>
Date: Thu, 6 Apr 2000 09:28:50 +0300
X-eGroups-From: Martin Stobbs <mstobbs@motoractive.ro>
From: Martin Stobbs <mstobbs@motoractive.ro>
Reply-To: tpdg@egroups.com
Subject: RE: [tpdg] plan    
Content-Type: text/plain; charset=US-ASCII
Content-Transfer-Encoding: 7bit
Content-Length: 690
Status: RO
X-Status: $$$$
X-UID: 0000000102

UI|I tried to enter the control page with criasaura and hunedoara but 
could not get in -
is this because you are already in?
or have you changed the password?
or has it been set up worng by crystaltech?
Martin


------------------------------------------------------------------------
Special Offer-Earn 300 Points from MyPoints.com for trying @Backup
Get automatic protection and access to your important computer files.
Install today:
http://click.egroups.com/1/2344/1/_/347472/_/955002677/
------------------------------------------------------------------------

To Post a message, send it to:   tpdg@eGroups.com
To Unsubscribe, send a blank message to: tpdg-unsubscribe@eGroups.com


From sentto-1561398-45-cursu=dcs.shef.ac.uk@returns.onelist.com Thu Apr  6 09:09:02 2000
Received: from jj.egroups.com (jj.egroups.com [208.50.144.82])
	by cedar.dcs.shef.ac.uk (8.9.3+Sun/8.9.3) with SMTP id JAA13886
	for <cursu@dcs.shef.ac.uk>; Thu, 6 Apr 2000 09:09:01 +0100 (BST)
X-eGroups-Return: sentto-1561398-45-cursu=dcs.shef.ac.uk@returns.onelist.com
Received: from [10.1.10.38] by jj.egroups.com with NNFMP; 06 Apr 2000 08:09:00 -0000
Received: (qmail 23457 invoked from network); 6 Apr 2000 08:08:59 -0000
Received: from unknown (10.1.10.26) by m4.onelist.org with QMQP; 6 Apr 2000 08:08:59 -0000
Received: from unknown (HELO qg.egroups.com) (10.1.2.27) by mta1 with SMTP; 6 Apr 2000 08:08:59 -0000
Received: (qmail 13265 invoked from network); 6 Apr 2000 08:08:58 -0000
Received: from relay.logicnet.ro (193.226.80.252) by qg.egroups.com with SMTP; 6 Apr 2000 08:08:58 -0000
Received: from mstobbs (dial41-as1.logicnet.ro [193.254.47.104] (may be forged)) by relay.logicnet.ro (8.9.3/8.9.3) with SMTP id LAA23052 for <tpdg@egroups.com>; Thu, 6 Apr 2000 11:09:17 +0300
Received: by localhost with Microsoft MAPI; Thu, 6 Apr 2000 11:09:55 +0300
Message-ID: <01BF9FB8.A32E90C0.mstobbs@motoractive.ro>
To: "'tpdg@egroups.com'" <tpdg@egroups.com>
Organization: Motoractive SA
X-Mailer: Microsoft Internet E-mail/MAPI - 8.0.0.4211
MIME-Version: 1.0
Mailing-List: list tpdg@egroups.com; contact tpdg-owner@egroups.com
Delivered-To: mailing list tpdg@egroups.com
Precedence: bulk
List-Unsubscribe: <mailto:tpdg-unsubscribe@egroups.com>
Date: Thu, 6 Apr 2000 11:09:52 +0300
X-eGroups-From: Martin Stobbs <mstobbs@motoractive.ro>
From: Martin Stobbs <mstobbs@motoractive.ro>
Reply-To: tpdg@egroups.com
Subject: FW: [tpdg] plan     
Content-Type: text/plain; charset=US-ASCII
Content-Transfer-Encoding: 7bit
Content-Length: 841
Status: RO
X-Status: $$$$
X-UID: 0000000103

Have you been able to get into the site?

-----Original Message-----
From:	Martin Stobbs [SMTP:mstobbs@motoractive.ro]
Sent:	Thursday, April 06, 2000 9:29 AM
To:	'tpdg@egroups.com'
Subject:	RE: [tpdg] plan    

I tried to enter the control page with criasaura and hunedoara but 
could not get in -
is this because you are already in?
or have you changed the password?
or has it been set up worng by crystaltech?
Martin


------------------------------------------------------------------------
Save up to 57% on Electronics!
Find incredible deals on overstocked items with Free shipping!
http://click.egroups.com/1/2710/1/_/347472/_/955008540/
------------------------------------------------------------------------

To Post a message, send it to:   tpdg@eGroups.com
To Unsubscribe, send a blank message to: tpdg-unsubscribe@eGroups.com


From yyy@pcnet.ro Thu Apr  6 09:13:01 2000
Received: from fenrir.info.uaic.ro (fenrir.info.uaic.ro [193.231.30.197])
	by cedar.dcs.shef.ac.uk (8.9.3+Sun/8.9.3) with ESMTP id JAA14216
	for <cursu@dcs.shef.ac.uk>; Thu, 6 Apr 2000 09:12:57 +0100 (BST)
From: yyy@pcnet.ro
Received: from thor.infoiasi.ro (IDENT:root@thor [193.231.30.225])
	by fenrir.info.uaic.ro (8.9.3/8.9.3) with ESMTP id LAA06504
	for <cursu@fenrir.info.uaic.ro>; Thu, 6 Apr 2000 11:10:13 +0300
Received: from patriot.ai.net (www-atm-cluster.core.ai.net [205.134.171.2] (may be forged))
	by thor.infoiasi.ro (8.9.3/8.9.3) with ESMTP id LAA12159
	for <cursu@infoiasi.ro>; Thu, 6 Apr 2000 11:11:29 +0300
Received: from mx.pcnet.ro (root@mx.pcnet.ro [213.154.128.3])
	by patriot.ai.net (8.8.7/8.8.7) with ESMTP id EAA18729
	for <crys@army.net>; Thu, 6 Apr 2000 04:09:52 -0400 (EDT)
	(envelope-from yyy@pcnet.ro)
Received: from pcnet.ro (ppp132.pcnet.ro [213.154.129.140])
	by mx.pcnet.ro (8.9.3/8.9.3) with ESMTP id JAA06126;
	Thu, 6 Apr 2000 09:44:19 +0300
Message-ID: <38EC413E.C802FB9C@pcnet.ro>
Date: Thu, 06 Apr 2000 10:48:14 +0300
X-Mailer: Mozilla 4.05 [en] (Win95; I)
MIME-Version: 1.0
To: members <yyy@pcnet.ro>
Subject: update
Content-Type: multipart/alternative; boundary="------------CA2FC65FC9964E079AE1D5A4"
Content-Length: 5560
Status: RO
X-Status: $$$$
X-UID: 0000000104


--------------CA2FC65FC9964E079AE1D5A4
Content-Type: text/plain; charset=iso-8859-1
Content-Transfer-Encoding: 8bit

CD Planet - update : 05.04.2000
Titluri noi :

                SOFT full CD

S319 - MACROMEDIA Director  8.0  Studio
S320 - LOTUS  Smart Suite Millenium Edition v 9.5.2
S321 - ANSYS  5.5.1
S322 - CADLINK  PhotoScript  Plus  6.0
S323 - Graphito  Texture  Collection
S324 - KANA  Response  4.0
S325 - MARLIN  STUDIOS  Downtown  Surfaces  and  Signs
S326 - Mastering  MAYA  Complete  2.0
S327 - NEWTEK  LightWave  3D  6.0
S328 - Novell  Netware  5.1
S329 - Photodisk  Extraordinary  Clouds
S330 - SAGE  MAS90  v 3.41
S331 - SILVERSTREAM  Enterprise  Edition  3.0
S332 - VISIO  ARCH  2000
S333 - VISUAL  BASIC  for  Applications  6.0  SDK  v 6.2
S334 - Profu�  de  Engleza
S335 - VUE  D.Esprit  v 3

                GAMES full CD

G373 - MESSIAH   (2 CD)
G374 - TYRIAN  2000
G375 - SOLDIER  OF  FORTUNE
G376 - GUNSHIP
G377 - HOYLE  CROSSWORDS

-----------------------------------------------------------------------------------------------

Info :
Pentru comenzile mai mari de 10 CD-uri pretul ramane in
continuare  50.000 lei / CD .
-----------------------------------------------------------------------------------------------

Tel. :  094.985.193  sau  094.257.127
http://cdp.fun.to
http://cdplanet.home.ro

--------------CA2FC65FC9964E079AE1D5A4
Content-Type: text/html; charset=iso-8859-1
Content-Transfer-Encoding: 8bit

<HTML>
<FONT FACE="Arial,Helvetica"><FONT SIZE=-1>CD Planet - update : 05.04.2000</FONT></FONT>
<BR><FONT FACE="Arial,Helvetica"><FONT SIZE=-1>Titluri noi :</FONT></FONT><FONT FACE="Arial,Helvetica"><FONT SIZE=-1></FONT></FONT>

<P><FONT FACE="Arial,Helvetica"><FONT SIZE=-1>&nbsp;&nbsp;&nbsp;&nbsp;&nbsp;&nbsp;&nbsp;&nbsp;&nbsp;&nbsp;&nbsp;&nbsp;&nbsp;&nbsp;&nbsp;
<B>SOFT full CD</B></FONT></FONT><B><FONT FACE="Arial,Helvetica"><FONT SIZE=-1></FONT></FONT></B>

<P><FONT FACE="Arial,Helvetica"><FONT SIZE=-1>S319 - MACROMEDIA Director&nbsp;
8.0&nbsp; Studio</FONT></FONT>
<BR><FONT FACE="Arial,Helvetica"><FONT SIZE=-1>S320 - LOTUS&nbsp; Smart
Suite Millenium Edition v 9.5.2</FONT></FONT>
<BR><FONT FACE="Arial,Helvetica"><FONT SIZE=-1>S321 - ANSYS&nbsp; 5.5.1</FONT></FONT>
<BR><FONT FACE="Arial,Helvetica"><FONT SIZE=-1>S322 - CADLINK&nbsp; PhotoScript&nbsp;
Plus&nbsp; 6.0</FONT></FONT>
<BR><FONT FACE="Arial,Helvetica"><FONT SIZE=-1>S323 - Graphito&nbsp; Texture&nbsp;
Collection</FONT></FONT>
<BR><FONT FACE="Arial,Helvetica"><FONT SIZE=-1>S324 - KANA&nbsp; Response&nbsp;
4.0</FONT></FONT>
<BR><FONT FACE="Arial,Helvetica"><FONT SIZE=-1>S325 - MARLIN&nbsp; STUDIOS&nbsp;
Downtown&nbsp; Surfaces&nbsp; and&nbsp; Signs</FONT></FONT>
<BR><FONT FACE="Arial,Helvetica"><FONT SIZE=-1>S326 - Mastering&nbsp; MAYA&nbsp;
Complete&nbsp; 2.0</FONT></FONT>
<BR><FONT FACE="Arial,Helvetica"><FONT SIZE=-1>S327 - NEWTEK&nbsp; LightWave&nbsp;
3D&nbsp; 6.0</FONT></FONT>
<BR><FONT FACE="Arial,Helvetica"><FONT SIZE=-1>S328 - Novell&nbsp; Netware&nbsp;
5.1</FONT></FONT>
<BR><FONT FACE="Arial,Helvetica"><FONT SIZE=-1>S329 - Photodisk&nbsp; Extraordinary&nbsp;
Clouds</FONT></FONT>
<BR><FONT FACE="Arial,Helvetica"><FONT SIZE=-1>S330 - SAGE&nbsp; MAS90&nbsp;
v 3.41</FONT></FONT>
<BR><FONT FACE="Arial,Helvetica"><FONT SIZE=-1>S331 - SILVERSTREAM&nbsp;
Enterprise&nbsp; Edition&nbsp; 3.0</FONT></FONT>
<BR><FONT FACE="Arial,Helvetica"><FONT SIZE=-1>S332 - VISIO&nbsp; ARCH&nbsp;
2000</FONT></FONT>
<BR><FONT FACE="Arial,Helvetica"><FONT SIZE=-1>S333 - VISUAL&nbsp; BASIC&nbsp;
for&nbsp; Applications&nbsp; 6.0&nbsp; SDK&nbsp; v 6.2</FONT></FONT>
<BR><FONT FACE="Arial,Helvetica"><FONT SIZE=-1>S334 - Profu�&nbsp; de&nbsp;
Engleza</FONT></FONT>
<BR><FONT FACE="Arial,Helvetica"><FONT SIZE=-1>S335 - VUE&nbsp; D.Esprit&nbsp;
v 3</FONT></FONT><FONT FACE="Arial,Helvetica"><FONT SIZE=-1></FONT></FONT>

<P><FONT FACE="Arial,Helvetica"><FONT SIZE=-1>&nbsp;&nbsp;&nbsp;&nbsp;&nbsp;&nbsp;&nbsp;&nbsp;&nbsp;&nbsp;&nbsp;&nbsp;&nbsp;&nbsp;&nbsp;
<B>GAMES full CD</B></FONT></FONT><FONT FACE="Arial,Helvetica"><FONT SIZE=-1></FONT></FONT>

<P><FONT FACE="Arial,Helvetica"><FONT SIZE=-1>G373 - MESSIAH&nbsp;&nbsp;
(2 CD)</FONT></FONT>
<BR><FONT FACE="Arial,Helvetica"><FONT SIZE=-1>G374 - TYRIAN&nbsp; 2000</FONT></FONT>
<BR><FONT FACE="Arial,Helvetica"><FONT SIZE=-1>G375 - SOLDIER&nbsp; OF&nbsp;
FORTUNE</FONT></FONT>
<BR><FONT FACE="Arial,Helvetica"><FONT SIZE=-1>G376 - GUNSHIP</FONT></FONT>
<BR><FONT FACE="Arial,Helvetica"><FONT SIZE=-1>G377 - HOYLE&nbsp; CROSSWORDS</FONT></FONT><FONT FACE="Arial,Helvetica"><FONT SIZE=-1></FONT></FONT>

<P><FONT FACE="Arial,Helvetica"><FONT SIZE=-1>-----------------------------------------------------------------------------------------------</FONT></FONT>
<BR><FONT FACE="Arial,Helvetica"><FONT SIZE=-1>Info :</FONT></FONT>
<BR><FONT FACE="Arial,Helvetica"><FONT SIZE=-1>Pentru comenzile mai mari
de 10 CD-uri pretul ramane in</FONT></FONT>
<BR><FONT FACE="Arial,Helvetica"><FONT SIZE=-1>continuare&nbsp; 50.000
lei / CD .</FONT></FONT>
<BR><FONT FACE="Arial,Helvetica"><FONT SIZE=-1>-----------------------------------------------------------------------------------------------</FONT></FONT>
<BR><FONT FACE="Arial,Helvetica"><FONT SIZE=-1>Tel. :&nbsp; 094.985.193&nbsp;
sau&nbsp; 094.257.127</FONT></FONT>
<BR><FONT FACE="Arial,Helvetica"><FONT SIZE=-1><A HREF="http://cdp.fun.to">http://cdp.fun.to</A></FONT></FONT>
<BR><FONT FACE="Arial,Helvetica"><FONT SIZE=-1><A HREF="http://cdplanet.home.ro">http://cdplanet.home.ro</A></FONT></FONT></HTML>

--------------CA2FC65FC9964E079AE1D5A4--


From sentto-1561398-46-cursu=dcs.shef.ac.uk@returns.onelist.com Thu Apr  6 09:17:07 2000
Received: from fk.egroups.com (fk.egroups.com [208.50.144.73])
	by cedar.dcs.shef.ac.uk (8.9.3+Sun/8.9.3) with SMTP id JAA14555
	for <cursu@dcs.shef.ac.uk>; Thu, 6 Apr 2000 09:17:06 +0100 (BST)
X-eGroups-Return: sentto-1561398-46-cursu=dcs.shef.ac.uk@returns.onelist.com
Received: from [10.1.10.36] by fk.egroups.com with NNFMP; 06 Apr 2000 08:17:04 -0000
Received: (qmail 12785 invoked from network); 6 Apr 2000 08:17:01 -0000
Received: from unknown (10.1.10.27) by m2.onelist.org with QMQP; 6 Apr 2000 08:17:01 -0000
Received: from unknown (HELO qh.egroups.com) (10.1.2.28) by mta2 with SMTP; 6 Apr 2000 08:17:01 -0000
Received: (qmail 21072 invoked from network); 6 Apr 2000 08:16:59 -0000
Received: from kiwi.opsynet.com (HELO mail.opsynet.com) (207.241.173.9) by qh.egroups.com with SMTP; 6 Apr 2000 08:16:59 -0000
Received: from sam (ppp04.opsynet.com [207.241.173.36]) by mail.opsynet.com (8.9.3/8.9.3) with SMTP id IAA16225 for <tpdg@egroups.com>; Thu, 6 Apr 2000 08:16:52 GMT
Message-ID: <002c01bf9fa0$89377500$010de6a8@home>
To: <tpdg@egroups.com>
References: <01BF9FB8.A32E90C0.mstobbs@motoractive.ro>
X-Priority: 3
X-MSMail-Priority: Normal
X-Mailer: Microsoft Outlook Express 5.00.2919.6700
X-MimeOLE: Produced By Microsoft MimeOLE V5.00.2919.6700
MIME-Version: 1.0
Mailing-List: list tpdg@egroups.com; contact tpdg-owner@egroups.com
Delivered-To: mailing list tpdg@egroups.com
Precedence: bulk
List-Unsubscribe: <mailto:tpdg-unsubscribe@egroups.com>
Date: Thu, 6 Apr 2000 11:16:40 +0300
X-eGroups-From: "Adrian Dumitrascu" <adumi@army.net>
From: "Adrian Dumitrascu" <adumi@army.net>
Reply-To: tpdg@egroups.com
Subject: Re: [tpdg] plan      
Content-Type: text/plain; charset=US-ASCII
Content-Transfer-Encoding: 7bit
Content-Length: 1436
Status: RO
X-Status: $$$$
X-UID: 0000000105

Yes. In the first login page use the cusomer ID (the number) and the
password. These 2 are the first info in their email. Sorry for the delayed
answer ...

> Have you been able to get into the site?
>
> -----Original Message-----
> From: Martin Stobbs [SMTP:mstobbs@motoractive.ro]
> Sent: Thursday, April 06, 2000 9:29 AM
> To: 'tpdg@egroups.com'
> Subject: RE: [tpdg] plan
>
> I tried to enter the control page with criasaura and hunedoara but
> could not get in -
> is this because you are already in?
> or have you changed the password?
> or has it been set up worng by crystaltech?
> Martin
>
>
>
>
> ------------------------------------------------------------------------
> Save up to 57% on Electronics!
> Find incredible deals on overstocked items with Free shipping!
> http://click.egroups.com/1/2710/1/_/347472/_/955008540/
> ------------------------------------------------------------------------
>
> To Post a message, send it to:   tpdg@eGroups.com
> To Unsubscribe, send a blank message to: tpdg-unsubscribe@eGroups.com


------------------------------------------------------------------------
72% off on Name brand Watches!
Come and buy today and get free shipping!
http://click.egroups.com/1/2712/1/_/347472/_/955009022/
------------------------------------------------------------------------

To Post a message, send it to:   tpdg@eGroups.com
To Unsubscribe, send a blank message to: tpdg-unsubscribe@eGroups.com


From postmaster Thu Apr  6 09:47:04 2000
Received: from dcs.shef.ac.uk (theakston.dcs.shef.ac.uk [143.167.8.119])
	by cedar.dcs.shef.ac.uk (8.9.3+Sun/8.9.3) with ESMTP id JAA16674
	for <all@dcs.shef.ac.uk>; Thu, 6 Apr 2000 09:39:30 +0100 (BST)
Message-ID: <38EC4D4F.90DDB7C0@dcs.shef.ac.uk>
Date: Thu, 06 Apr 2000 09:39:44 +0100
From: Gill Wells <wells>
X-Mailer: Mozilla 4.7 [en] (WinNT; I)
X-Accept-Language: en
MIME-Version: 1.0
To: all@dcs.shef.ac.uk
Subject: [Fwd: Re: [Fwd: Fwd: Travel Forms]]
Content-Type: text/plain; charset=us-ascii
Content-Transfer-Encoding: 7bit
Content-Length: 403
Status: RO
X-Status: $$$$
X-UID: 0000000106


-------- Original Message --------
Subject: Re: [Fwd: Fwd: Travel Forms]
Date: Wed, 5 Apr 2000 13:21:04 +0100
From: "J.D.Walton" <Jason.Walton@sheffield.ac.uk>
To: Gill Wells <g.wells@dcs.shef.ac.uk>

Hi Gill,

Yes the name of the conference and the dates or even better a 
copy of the conference itinery.

Thanks

Jason


Jason Walton
Payments Office
University of Sheffield
Tel : +44 (0)114 2224863

From Your_Astrologer@astrology.com Thu Apr  6 09:51:55 2000
Received: from fenrir.info.uaic.ro (fenrir.info.uaic.ro [193.231.30.197])
	by cedar.dcs.shef.ac.uk (8.9.3+Sun/8.9.3) with ESMTP id JAA19032
	for <cursu@dcs.shef.ac.uk>; Thu, 6 Apr 2000 09:51:52 +0100 (BST)
Received: from thor.infoiasi.ro (IDENT:root@thor [193.231.30.225])
	by fenrir.info.uaic.ro (8.9.3/8.9.3) with ESMTP id LAA13208
	for <cursu@fenrir.info.uaic.ro>; Thu, 6 Apr 2000 11:50:58 +0300
Received: from subscriptions1.astrology.net ([209.157.220.62])
	by thor.infoiasi.ro (8.9.3/8.9.3) with ESMTP id LAA13944
	for <cursu@infoiasi.ro>; Thu, 6 Apr 2000 11:52:32 +0300
Message-Id: <200004060852.LAA13944@thor.infoiasi.ro>
Received: from orion (209.157.220.55:4889) by subscriptions1.astrology.net (LSMTP for Windows NT v1.1b) with SMTP id <18.00058023@subscriptions1.astrology.net>; Thu, 6 Apr 2000 1:49:47 -0700
To: cursu@infoiasi.ro
Subject: Astrology.com: daily horoscope
From: Kelli-Fox@astrology.com
Date: Thu, 06 Apr 2000 01:49:06 -0800
Reply-To: Kelli-Fox@astrology.com
Mime-Version: 1.0
Content-Type: text/plain; charset=us-ascii
plain
Content-Transfer-Encoding: 7bit
Content-Length: 2286
Status: RO
X-Status: $$$$
X-UID: 0000000107

-----------------------------------------------------------------
          Will your storybook life become a fairy tale?
                       New Printed Reports.
  http://chartshop.com/scripts/runisa.dll?AO:PRINTEDSHOP::DAILY
-----------------------------------------------------------------

Greetings Capricorn,

Here is your horoscope for Thursday, April 6:

The battle raging outside your door has nothing to do with 
you. It's easy to take inventory during a shortage. When your 
ship comes in, you'll know exactly what quantities to order.

For Cancer,

Although it's a small comfort, you're not alone in your suffering. 
Many are in situations similar to yours. If you can weather 
this storm for one more day, tomorrow should see a vast improvement.

For Leo,

A powerful, radiant force unlocks your hidden door. Do what 
you love, regardless of whether there's fame and fortune involved. 
Conventional success may soon rise to meet you at your level 
of personal excellence.

For Virgo,

Shut down an overtaxed system before it collapses. Something 
seems to be pushing back your advances on every front. Issues 
of comfort and maintenance should be your most important ones 
right now.

For Libra,

The stars are challenging you. Even if the reasons for this 
test aren't immediately apparent, you would do well to pass 
it. Your outlook has a strong effect on your results.

For Scorpio,

You have an excellent recipe for stone soup that relies on 
other people's leftovers. Maybe caution works to your advantage, 
but you'll only find the answer in hindsight. If you really 
do something, do it big.


Until tomorrow,

Kelli Fox, Your iVillage Astrologer

-----------------------------------------------------------------
                     FREE Weekly Newsletter!
              Astrological insight to aid your week.
              http://www.ivillage.com/astrojoin.html
-----------------------------------------------------------------

If you would like to edit your current information or cancel your
subscription, please click on the following link,  or copy and paste
to your web browser. 

http://www.astrology.com/freedaily/index.html

-hd-123


If you need to email us, please include the following line in your reply:
annmn:[636qC036qC4FLy701200mW4EUW49r]


From sentto-1561398-47-cursu=dcs.shef.ac.uk@returns.onelist.com Thu Apr  6 09:55:02 2000
Received: from jk.egroups.com (jk.egroups.com [208.50.144.83])
	by cedar.dcs.shef.ac.uk (8.9.3+Sun/8.9.3) with SMTP id JAA19393
	for <cursu@dcs.shef.ac.uk>; Thu, 6 Apr 2000 09:55:01 +0100 (BST)
X-eGroups-Return: sentto-1561398-47-cursu=dcs.shef.ac.uk@returns.onelist.com
Received: from [10.1.10.35] by jk.egroups.com with NNFMP; 06 Apr 2000 08:55:00 -0000
Received: (qmail 8586 invoked from network); 6 Apr 2000 08:54:58 -0000
Received: from unknown (10.1.10.27) by m1.onelist.org with QMQP; 6 Apr 2000 08:54:58 -0000
Received: from unknown (HELO qh.egroups.com) (10.1.2.28) by mta2 with SMTP; 6 Apr 2000 08:54:58 -0000
Received: (qmail 780 invoked from network); 6 Apr 2000 08:54:57 -0000
[truncated: 17,755 more chars]
