# Supplementary material for: Getting More Out of Biomedical Documents with GATE's Full Lifecycle Open Source Text Analytics
Source: PLoS Comput Biol. 2013 Feb 7;9(2):e1002854. doi: 10.1371/journal.pcbi.1002854 (PMC3567135; doi:10.1371/journal.pcbi.1002854)
Supplement: Dataset S1 — GATE software. Dataset S1 bundled with this paper contains a distribution of GATE (or see http://gate.ac.uk/download/). (TGZ) [file pcbi.1002854.s001.tgz › plos-gate/src/gate/resources/gate.ac.uk/tests/email/test1.eml]

From P.Fairhurst Thu Apr 18 12:22:23 1996
X-VM-Last-Modified: (14460 48562 620428)
X-VM-POP-Retrieved: nil
X-VM-v5-Data: ([nil nil nil nil nil nil nil nil nil]
	["1928" "Thu" "18" "April" "1996" "12:20:13" "BST" "Patricia Fairhurst" "P.Fairhurst" nil "43" "millennial science essay competition 1996" "^From:" nil nil "4" nil nil (number " " mark "     Patricia Fairhurs Apr 18   43/1928  " thread-indent "\"millennial science essay competition 1996\"\n") nil nil]
	nil)
X-VM-Summary-Format: "%n %*%a %-17.17F %-3.3m %2d %4l/%-5c %I\"%s\"\n"
X-VM-Labels: nil
X-VM-VHeader: ("Resent-" "From:" "Sender:" "To:" "Apparently-To:" "Cc:" "Subject:" "Date:" "Summary:" "Organi[sz]ation:" "Keywords:" "Comments:" "Newsgroups:" "Article:" "X-Disclaimer:") nil
X-VM-Bookmark: 58
Received: from warthog.dcs.shef.ac.uk by dcs.shef.ac.uk (4.1/DAVE-1.0)
	id AA04238; Thu, 18 Apr 96 12:20:13 BST
Content-Length: 1927
X-Lines: 42
Status: RO
From: Patricia Fairhurst <P.Fairhurst>
To: allphds
Subject: millennial science essay competition 1996
Date: Thu, 18 Apr 96 12:20:13 BST

We have received a notice from the Wellcome Centre for Medical Science
regarding the above.

This competition is open to all postgraduates in science, engineering 
or technology who are writing up their doctoral thesis.  There will
be a cash prize of �1000 and a second prize of �500 and two
third prizes of �250.  All winners and the 10 best essays will receive
a year's subscription to the NEW SCIENTIST.

The challenge is to write an entertaining essay in English about your
research in no more than 800 words, suitable for publication in the 
Forum section of NEW SCIENTIST.

The entries will be assessed by a panel of judges selected by the Wellcome 
Centre for Medical Science and NEW SCIENTIST.  The judges will be looking 
for interesting research topics, scientific accuracy, clarity of expression 
and a lively writing style.  The names of the winners will be published in 
the 19 October issue of NEW SCIENTIST.

An entry form for the competition and further details can be obtained from 
Dr Paul Wymer, The Wellcome Centre for Medical Science, 210 Euston Road, 
LONDON, NW1 2BE, to whom you should subsequently send your entry.  THE 
COMPETITION CLOSES FOR ENTRIES ON 17 JUNE 1996.  The organisers cannot 
undertake to return manuscripts, illustrative matter or floppy discs.

COMPETITION RULES:

1	Entrants must be currently registered for a PhD at an internationally 
	recognised university.  There are no age limits.

2	Entries must be typed, or legibly written, in English, using only 
	one side of the paper.  Give your full name and home address on the 
	entry form and your surname in the top right-hand corner of all 
	subsequent pages.

3	Entries of more than 800 words in length (not including description 
	of any graphic illustration or photographs) will be disqualified.

4	The judges' decision is final and no correspondence will be entered 
	on the nature of assessment or the final results.

Trisha

From VM Mon Sep  8 18:20:38 1997
X-VM-v5-Data: ([nil nil nil nil nil nil nil nil nil]
	["6636" "Fri" "5" "September" "1997" "16:28:54" "-0700" "Steve Greenberg" "steveng@ICSI.Berkeley.EDU" nil "85" "COMPUTATIONAL HEARING - NATO Advanced Study Institute" "^From:" nil nil "9" nil nil nil nil nil]
	nil)
Content-Length: 6636
Received: from seralph10.essex.ac.uk by gw.dcs.shef.ac.uk (4.1/DCS2.0)
	id AA01169; Sat, 6 Sep 97 00:32:06 BST
Received: from fruitcake.ICSI.Berkeley.EDU by seralph10.essex.ac.uk; (5.65v3.2/1.1.8.2/14Feb95-1154AM)
	id AA10904; Sat, 6 Sep 1997 00:29:00 +0100
Received: from icsid.ICSI.Berkeley.EDU (steveng@icsid [128.32.201.59])
	by ICSI.Berkeley.EDU (8.8.7/8.8.7) with ESMTP id QAA03378
	for <salt@essex.ac.uk>; Fri, 5 Sep 1997 16:28:44 -0700 (PDT)
Received: (steveng@localhost) 
	by icsid.ICSI.Berkeley.EDU (8.8.2/1.8)
	id QAA00556 for salt@essex.ac.uk; Fri, 5 Sep 1997 16:28:54 -0700 (PDT)
Message-Id: <199709052328.QAA00556@icsid.ICSI.Berkeley.EDU>
From: Steve Greenberg <steveng@ICSI.Berkeley.EDU>
To: salt@essex.ac.uk
Subject: COMPUTATIONAL HEARING - NATO Advanced Study Institute
Date: Fri, 5 Sep 1997 16:28:54 -0700 (PDT)


  ***************************************************************************
 *****************************************************************************
*                                                                             *
*                       NATO Advanced Study Institute                         *
*                                                                             *
*                           COMPUTATIONAL HEARING                             *
*                           July 1 - July 12 1998                             *
*                         Il Ciocco (Tuscany), Italy                          *
*                                                                             *
*                                                                             *
*     This Advanced Study Institute (ASI) will focus on integrating recent    *
*  advances in computational modeling and analysis with more traditional      *
*  perspectives on hearing, with the intent of fostering a more computational *
*  approach towards studies of auditory function, physiology and anatomy, as  *
*  well as defining emerging fields of inquiry derived from these innovative  *
*  methods.                                                                   *
*                                                                             *
*     Although our sense of hearing has long been the subject of intensive    *
*  scientific inquiry, computational methods have only recently been          *
*  applied to this intellectual domain with the degree of sophistication      *
*  and systematic development required for achieving significant gains in     *
*  scientific understanding. The complexity of the physiological and          *
*  anatomical substrates of auditory function, in concert with the highly     *
*  mathematical nature of hearing's physical bases, provide an ideal          *
*  scientific application for the newly emergent techniques pertaining to     *
*  scientific visualization and auralization.                                 *
*                                                                             *
*     Further progress in hearing science requires the sort of computational  *
*  techniques now being developed at various sites around the world for       *
*  modeling and visualization of complex auditory phenomena. The design of    *
*  future-generation hearing prostheses, speech recognition systems and       *
*  audio technologies all vitally depend on such methodology and the          *
*  understanding resulting from its intelligent application.                  *
*                                                                             *
*     The ASI will survey the traditional domains of hearing research,        *
*  including anatomy, physiology, psychoacoustics, speech and music, but      *
*  from a largely computational perspective. Several topics, such as          *
*  auditory scene analysis, speech recognition and auditory processing        *
*  under adverse acoustic conditions are inherently computational in          *
*  nature. Other subjects, such as the physiology of the auditory             *
*  periphery, have witnessed a significant amount of computational effort     *
*  over the past decade and a half. The goal is to provide a coherent and     *
*  comprehensive perspective on hearing that is integrated with state-of-     *
*  the-art computational modeling and visualization techniques that can       *
*  serve as the basis for a new generation of auditory research.              *
*  ________________________________________________________________________   *
*                                                                             *
*  ASI Faculty will include: Jont Allen (AT&T Research, USA), Jens Blauert    *
*  (Bochum, Germany), Martin Cooke (Sheffield, UK), Ted Evans (Keele, UK),    *
*  Steven Greenberg (ICSI, USA), Gerald Langner (Darmstadt, Germany),         *
*  Stephen McAdams (Paris V, IRCAM, France), Roy Patterson (CNBH,             *
*  Cambridge, UK), Christoph Schreiner (UC-San Francisco, USA), Shihab        *
*  Shamma (Maryland, USA), James Simmons (Brown, USA), Malcolm Slaney         *
*  (Interval Research & Stanford, USA), Quentin Summerfield (MRC IHC,         *
*  Nottingham, UK), Marianne Vater (Potsdam, Germany), Jeffrey Winer (UC-     *
*  Berkeley, USA), Eric Young (Johns Hopkins, USA)                            *
*                                                                             *
*  Organizing Committee: Martin Cooke, Steven Greenberg,                      *
*                        Gerald Langner, Malcolm Slaney                       *
*                                                                             *
*  ========================================================================   *
*                                                                             *
*  IMPORTANT DATES (1998)                                                     *
*                                                                             *
*  January 15   Poster Presentation Abstracts and Preliminary Registration    *
*               Application for Financial Subsidy                             *
*               (principally for junior scientists and students)              *
*                                                                             *
*  March 1      Participant Registration (final deadline)                     *
*                                                                             *
*  April 15     4-page, camera-ready paper (based on poster presentation)     *
*                                                                             *
*  For further information contact:                                           *
*  Steven Greenberg, International Computer Science Institute,                *
*  1947 Center Street, Berkeley, CA 94704, USA                                *
*  FAX: (510) 643-7684 (ATT: Computational Hearing ASI)                       *
*  Internet: ComHear@icsi.berkeley.edu                                        *
*  WWW: http://www.icsi.berkeley.edu/real/ComHear98                           *
*              web site contains additional information, including            *
*              an application form and the provisional program                *
*                                                                             *
 *****************************************************************************
  ***************************************************************************

From VM Tue Oct  7 17:55:04 1997
X-VM-v5-Data: ([nil nil nil nil nil nil nil nil nil]
	["2743" "Tue" "7" "October" "1997" "06:41:21" "-0700" "Robert Prior" "prior@mit.edu" nil "56" "Series Announcement and Call for Proposals" "^From:" nil nil "10" nil nil nil nil nil]
	nil)
Content-Length: 2743
Received: from ghost.CS.ORST.EDU ([128.193.38.105]) by gw.dcs.shef.ac.uk (4.1/DCS2.0)
	id AA12867; Tue, 7 Oct 97 17:32:43 BST
Received: (from majordom@localhost)
	by ghost.CS.ORST.EDU (8.8.5/8.8.5) id GAA01608
	for uai-outgoing; Tue, 7 Oct 1997 06:41:21 -0700 (PDT)
Message-Id: <199710071341.GAA01608@ghost.CS.ORST.EDU>
X-Authentication-Warning: ghost.CS.ORST.EDU: majordom set sender to owner-uai@maillist.cs.orst.edu using -f
Precedence: bulk
From: prior@mit.edu (Robert Prior)
Sender: owner-uai@CS.ORST.EDU
Apparently-To: <M.Carreira@dcs.shef.ac.uk>
Subject: Series Announcement and Call for Proposals
Date: Tue, 7 Oct 1997 06:41:21 -0700 (PDT)


- ------------------------------------------------------------------
The MIT Press  -  Adaptive Computation and Machine Learning Series
- ------------------------------------------------------------------

Tom Dietterich, Series Editor

Christopher Bishop, David Heckerman, Michael Jordan, and Michael Kearns,
Associate Editors

The goal of building systems that can adapt to their environments and learn
from their experience has attracted researchers from many fields, including
computer science, engineering, mathematics, physics, neuroscience, and
cognitive science. Out of this research has come a wide variety of learning
techniques, including methods for learning decision trees, decision rules,
neural networks, statistical classifiers, and probabilistic graphical
models. These learning methods have the potential to transform many
industrial and scientific fields.  Many successful and profitable
applications have already been developed.

The researchers in these various areas have also produced several different
theoretical frameworks for understanding these methods, such as
computational learning theory, Bayesian learning theory, classical
statistical theory,
minimum description length theory, and statistical mechanics approaches.
These theories provide insight into experimental results and help to guide
the development of improved learning algorithms.

Recently, the many separate research communities have begun to converge on
a common set of issues surrounding supervised, unsupervised, and
reinforcement learning problems. A goal of the series is to promote the
unification of the many diverse strands of machine learning research and to
foster high quality research and innovative applications.

This book series will publish works of the highest quality that advance the
understanding and practical application of machine learning and adaptive
computation. Books appropriate for the series include:
*   Research monographs on any of the topics listed above
*   Textbooks at the introductory or advanced level
*   How-to books aimed at practitioners
*   Books intended to introduce the main goals and challenges of this
    area to a general technical audience.


For information on the submission of proposals and manuscripts, please
contact the editor, the publisher, or any of the associate editors listed
above:

Thomas G. Dietterich                    Robert V. Prior
Computer Science Department             The MIT Press
Oregon State University                 5 Cambridge Center
Corvallis, OR  97331-3202               Cambridge, MA 02142
(541) 737-5559                          (617) 253-1584
Fax: (541) 737-3014                     Fax: (617) 258-6779
tgd@cs.orst.edu                         prior@mit.edu

From VM Thu Jan 22 09:31:39 1998
X-VM-v5-Data: ([nil nil nil nil nil nil nil nil nil]
	["5466" "Wed" "21" "January" "1998" "12:10:08" "GMT" "espaa" "espaa@soc.plym.ac.uk" nil "115" "Call for Paper PAA Journal " "^From:" nil nil "1" nil nil nil nil nil]
	nil)
Content-Length: 5466
Return-Path: <ml-connectionists-request@TELNET-1.SRV.CS.CMU.EDU>
Received: from TELNET-1.SRV.CS.CMU.EDU by gw.dcs.shef.ac.uk (4.1/SMI-4.1)
	id AA10798; Wed, 21 Jan 1998 23:56:23 GMT
Received: from TELNET-1.SRV.CS.CMU.EDU by telnet-1.srv.cs.CMU.EDU id aa23243;
          21 Jan 98 15:19:46 EST
Received: from SKINNER.BOLTZ.CS.CMU.EDU by TELNET-1.SRV.CS.CMU.EDU id aa23240;
          21 Jan 98 14:54:20 EST
Received: from skinner.boltz.cs.cmu.edu by skinner.boltz.cs.cmu.edu id aa07005;
          21 Jan 98 14:53 EST
Received: from EDRC.CMU.EDU by ux3.sp.cs.cmu.edu id aa00922; 21 Jan 98 7:11 EST
Received: from [141.163.11.5] by EDRC.CMU.EDU id aa18465; 21 Jan 98 7:09:57 EST
Received: from scfs3.soc.plym.ac.uk by hebe.soc.plym.ac.uk (SMI-8.6/SMI-SVR4)
	id MAA00923; Wed, 21 Jan 1998 12:01:37 GMT
Received: from SC_FS3/MAILQ by scfs3.soc.plym.ac.uk (Mercury 1.21);
    21 Jan 98 12:10:22 GMT
Received: from MAILQ by SC_FS3 (Mercury 1.21); 21 Jan 98 12:10:11 GMT
Mime-Version: 1.0
Content-Type: text/plain; charset=US-ASCII
Content-Transfer-Encoding: 7BIT
Reply-To: espaa@soc.plym.ac.uk
Priority: normal
X-Mailer: Pegasus Mail for Windows (v2.54)
Message-Id: <334F974762@scfs3.soc.plym.ac.uk>
From: espaa <espaa@soc.plym.ac.uk>
To: connectionists@cs.cmu.edu
Subject: Call for Paper PAA Journal 
Date: Wed, 21 Jan 1998 12:10:08 GMT
Organization: School of Computing

                                    CALL FOR PAPERS

           PATTERN ANALYSIS AND APPLICATIONS journal

                   http://www.soc.plym.ac.uk/soc/sameer/paa.htm

                                 Springer-Verlag Limited

Springer Verlag Ltd is launching a new journal - Pattern Analysis and
Applications (PAA) - in Spring 1998. Original Papers are now invited
for the journal covering the following areas of interest:

     Aims and Scope of PAA:

     The journal publishes high quality articles in areas
     of fundamental research in pattern analysis and applications. It
     aims to provide a forum for original research which describes
     novel pattern analysis techniques and industrial applications of
     the current technology. The main aim of the journal is to publish
     high quality research in intelligent pattern analysis in computer
     science and engineering. In addition, the journal will also
     publish articles on pattern analysis applications in medical
     imaging. The journal solicits articles that detail new technology
     and methods for pattern recognition and analysis in applied
     domains including, but not limited to, computer vision and image
     processing, speech analysis, robotics, multimedia, document
     analysis, character recognition, knowledge engineering for
     pattern recognition, fractal analysis, and intelligent control.
     The journal publishes articles on the use of advanced pattern
     recognition and analysis methods including statistical
     techniques, neural networks, genetic algorithms, fuzzy pattern
     recognition, machine learning, and hardware implementations which
     are either relevant to the development of pattern analysis as a
     research area or detail novel pattern analysis applications.
     Papers proposing new classifier systems or their development,
     pattern analysis systems for real-time applications, fuzzy and
     temporal pattern recognition and uncertainty management in
     applied pattern recognition are particularly solicited.

     The journal encourages the submission of original case-studies on
     applied pattern recognition which describe important research in
     the area. The journal also solicits reviews on novel pattern
     analysis benchmarks, evaluation of pattern analysis tools, and
     important research activities at international centres of
     excellence working in pattern analysis.

     Audience:
     Researchers in computer science and engineering. Research and
     Development Personnel in industry. Researchers/ applications
     where pattern analysis is used, researchers in the area of novel
     pattern recognition and analysis techniques and their specific
     applications.

________________________________________________________________    
Editorial Board:
Sukhan  Lee	 University of Southern California, USA
Eric Saund	          Xerox Palo Alto Research Center, USA 
Narendra Ahuja	 University of Illinois - Urbana Champaign, USA 
Andras Lorincz    University of Szeged, Hungary 
William Freeman	 Mitsubishi Electric Research Lab., USA 
Jianchang Mao	 IBM, USA 
Xuedong Huang	 Microsoft Corporation, USA 
Haruo Asada	Toshiba Corporation, Japan 
Jim Keller	          University of Missouri-Columbia, USA 
Kurt Hornik	Technical University of Vienna, Austria 
K K Biswas         Indian Institute of Technology India 
Frederick Jelinek  John Hopkins University, USA 
Adnan Amin	 University of New South Wales, Australia
Jussi Parkkinen	 Lappeenranta University of Technology, Finland 
Hans Guesgen	 University of Aukland, New Zealand
Gregory Hager	 Yale University, USA 
Gerhard Ritter	 University of Florida, USA 
Gabor Herman	 University of Pennsylvania, USA 
Ravi Kothari	 University of Cincinnati, USA 
Tan Chew Lim	 National University of Singapore, Singapore  
Horst Bischof	 Technical University of Vienna, Austria 
Larry Spitz	 Daimler-Benz Research & Tech., USA 
Torfinn Taxt	 University of Bergen, Norway 
Ching Y Suen	 Concordia University, Canada 
Terry Caelli	 Curtin University of Technology, Australia 
Eric Ristad           Princeton University, USA 
Andreas Dengel	 German Research Centre for AI GmbH, Germany 
Henri	Prade	          Universite Paul Sabatier, France 
Alexander Franz	 Sony Computer Science Lab Technology, Japan 
Dan Adam	         Technion-Israel Inst. of Technology, Israel 
John MacIntyre	University of Sunderland, UK 
Robert Duin	 Delft University of Technology, Netherlands 
Hsi-Jian Lee	 National Chiao Tung University, Taiwan 
Steven Salzberg    John Hopkins University, USA 
Ruggero Milanese University of Geneva, Switzerland 
Masayuki Nakajima Tokyo Institute of Technology, Japan 
Melanie Mitchell  Santa Fe Institute, USA 
Madan Singh	  UMIST, UK 
James Duncan	 Yale University, USA 
Sanjoy Mitter	  MIT, USA
Mari Ostendorf    Boston University, USA 
Steve Young	 University of Cambridge, UK 
Alan Bovik	           University of Texas at Austin, USA 
Michael Brady	 University of Oxford, UK 
Simon Kasif	 University of Illinois at Chicago, USA 
David G Stork	 RICOH Silicon Valley, USA
______________________________________________________			

Send your submissions to:
     Sameer Singh
     Editor-in-Chief, Pattern Analysis and Applications
     School of Computing
     University of Plymouth
     Plymouth PL4 8AA
     UK

Full information about the journal and detailed instructions for Call
for Papers can be found at the PAA web site.


From VM Mon Feb 16 12:50:34 1998
X-VM-v5-Data: ([nil nil nil nil nil nil nil nil nil]
	["3036" "Mon" "16" "February" "1998" "09:44:46" "+0000" "Andrea Le Core" "a.lecore@newton.cam.ac.uk" nil "71" "Announcement - 'Biomolecular Function and Evolution in the   Context of the Genome Project' programme" "^From:" nil nil "2" nil nil nil nil nil]
	nil)
Content-Length: 3036
Return-Path: <owner-newton-jmember@newton.cam.ac.uk>
Received: from newton.newton.cam.ac.uk by gw.dcs.shef.ac.uk (4.1/SMI-4.1)
	id AA07863; Mon, 16 Feb 1998 12:50:03 GMT
Received: (from root@localhost)
	by newton.newton.cam.ac.uk (8.8.8/8.8.8) id LAA12808
	for newton-jmember-outgoing; Mon, 16 Feb 1998 11:41:17 GMT
Received: from newton.newton.cam.ac.uk (ampere.newton.cam.ac.uk [131.111.145.27])
	by newton.newton.cam.ac.uk (8.8.8/8.8.8) with SMTP id JAA11780
	for <newton-jmember>; Mon, 16 Feb 1998 09:45:58 GMT
Message-Id: <3.0.1.32.19980216094446.00690e2c@pop.newton.cam.ac.uk>
X-Sender: al210@pop.newton.cam.ac.uk
X-Mailer: Windows Eudora Light Version 3.0.1 (32)
Mime-Version: 1.0
Content-Type: text/plain; charset="us-ascii"
Precedence: bulk
From: Andrea Le Core <a.lecore@newton.cam.ac.uk>
Sender: owner-newton-jmember@newton.cam.ac.uk
To: newton-jmember@newton.cam.ac.uk
Subject: Announcement - 'Biomolecular Function and Evolution in the
  Context of the Genome Project' programme
Date: Mon, 16 Feb 1998 09:44:46 +0000

Biomolecular Function and Evolution in the Context of the Genome Project
========================================================================

The Organisers of the Isaac Newton Institute for Mathematical
Sciences programme on "Biomolecular Function and Evolution in the
Context of the Genome Project" (July -- December 1998) invite applications 
from mathematicians and statisticians who would like to participate in the
programme.

Information about the programme is available via the WWW, at
http://www.newton.cam.ac.uk/programs/bfg.html and 'downstream' pages.

In particular, please note that a workshop entitled "Introducing
Mathematicians/Statisticians to Current Problems in Biomolecular
Sequence Analysis" is planned for the week commencing Monday 9 November
1998.  The organisers' intention is that this workshop will consist of
talks by molecular biologists attending the programme, describing research 
in the biological sciences and highlighting areas in which mathematical 
or statistical expertise is needed. Ample time will be allocated during 
the week for informal discussion and collaboration on the topics raised.

Speakers at the workshop will be drawn from the participants in the
Newton Institute programme and from molecular biology institutions in 
the Cambridge area.  It is expected that the speakers will include:

 * David Balding (Applied Statistics, Reading)
 * Peter Donnelly (Statistics, Oxford)
 * Richard Durbin (Informatics, Sanger Centre, Hinxton, Cambridge)
 * Walter Fitch (Ecology and Evolutionary Biology, UC Irvine)
 * Nick Goldman (Genetics, Cambridge)
 * Richard Goldstein (Chemistry, Michigan)
 * Jotun Hein (Biological Sciences, Aarhus)
 * Grainne McGuire (BioSS, Edinburgh)
 * Willie Taylor (Mathematical Biology, MRC-National Institute for
                  Medical Research, London)
 * Jeff Thorne (Statistical Genetics, NCSU Raleigh)

The following week of the programme (commencing Monday 16 November)
will also be available for a number of the mathematicians and 
statisticians attending the previous week's workshop to remain at the 
Newton Institute for extended discussions and collaboration. In addition,
there is the possibility that some of those interested in attending these 
two weeks will be able to participate in the programme as long-term visitors.

If you are interested in attending the one-week workshop starting on 
9 November 1998; in prolonging that visit to two weeks to participate in
the following week's discussions/collaborations; or in joining the
programme for a more extended period, please contact Nick Goldman
(N.Goldman@gen.cam.ac.uk), Dept of Genetics, Downing Street, Cambridge
CB2 3EH, or any of the Organisers for further information.  Priority
may be given to applicants who are able to join the programme
for longer periods.

Programme Organisers:

Peter Donnelly
Statistics
Oxford
donnelly@stats.ox.ac.uk

Walter Fitch
Ecology and Evolutionary Biology
UC Irvine
wfitch@uci.edu

Nick Goldman
Genetics
Cambridge
N.Goldman@gen.cam.ac.uk
