# Supplementary material for: Getting More Out of Biomedical Documents with GATE's Full Lifecycle Open Source Text Analytics
Source: PLoS Comput Biol. 2013 Feb 7;9(2):e1002854. doi: 10.1371/journal.pcbi.1002854 (PMC3567135; doi:10.1371/journal.pcbi.1002854)
Supplement: Dataset S1 — GATE software. Dataset S1 bundled with this paper contains a distribution of GATE (or see http://gate.ac.uk/download/). (TGZ) [file pcbi.1002854.s001.tgz › plos-gate/src/gate/resources/gate.ac.uk/tests/creole-annotation-handler/expected-creole.xml]

<CREOLE-DIRECTORY>
  <RESOURCE>
    <CLASS>gate.creole.metadata.test.TestUnannotatedProcessingResource</CLASS>
  </RESOURCE>

  <CREOLE>
    <RESOURCE>
      <CLASS>gate.creole.metadata.test.TestAnnotatedProcessingResource</CLASS>
      <NAME>TestAnnotatedProcessingResource</NAME>
      <COMMENT>A processing resource that takes document and corpus parameters</COMMENT>
      <PARAMETER NAME="document" RUNTIME="true" COMMENT="The document to process">gate.Document</PARAMETER>
      <PARAMETER NAME="corpus" RUNTIME="true" COMMENT="The corpus containing the document to process">gate.Corpus</PARAMETER>
    </RESOURCE>

    <RESOURCE>
      <CLASS>gate.creole.metadata.test.TestSuperclassProcessingResource</CLASS>
      <NAME>Name from XML</NAME>
      <COMMENT>Superclass comment</COMMENT>
      <PRIVATE/>
      <PARAMETER NAME="document" RUNTIME="true" COMMENT="The document to process">gate.Document</PARAMETER>
      <PARAMETER NAME="corpus" RUNTIME="true" COMMENT="The corpus containing the document to process">gate.Corpus</PARAMETER>
      <PARAMETER NAME="firstParameter" RUNTIME="true" COMMENT="First parameter comment">java.net.URL</PARAMETER>
      <PARAMETER NAME="secondParameter" OPTIONAL="true" DEFAULT="default" ITEM_CLASS_NAME="java.lang.String" COMMENT="Second parameter">java.util.List</PARAMETER>
      <PARAMETER NAME="thirdParameter" COMMENT="Should be hidden in subclass">java.lang.Integer</PARAMETER>
    </RESOURCE>

    <RESOURCE>
      <CLASS>gate.creole.metadata.test.TestSubclassProcessingResource</CLASS>
      <NAME>Subclass PR</NAME>
      <COMMENT>Superclass comment</COMMENT>
      <PARAMETER NAME="document" RUNTIME="true" COMMENT="The document to process">gate.Document</PARAMETER>
      <PARAMETER NAME="firstParameter" RUNTIME="false" DEFAULT="default/value" COMMENT="First parameter comment">java.net.URL</PARAMETER>
      <PARAMETER NAME="secondParameter" OPTIONAL="true" DEFAULT="default" ITEM_CLASS_NAME="java.lang.String" COMMENT="Second parameter">java.util.List</PARAMETER>
      <PARAMETER NAME="fourthParameter">java.lang.Boolean</PARAMETER>
    </RESOURCE>
  </CREOLE>
</CREOLE-DIRECTORY>
