# Supplementary material for: Getting More Out of Biomedical Documents with GATE's Full Lifecycle Open Source Text Analytics
Source: PLoS Comput Biol. 2013 Feb 7;9(2):e1002854. doi: 10.1371/journal.pcbi.1002854 (PMC3567135; doi:10.1371/journal.pcbi.1002854)
Supplement: Dataset S1 — GATE software. Dataset S1 bundled with this paper contains a distribution of GATE (or see http://gate.ac.uk/download/). (TGZ) [file pcbi.1002854.s001.tgz › plos-gate/src/gate/resources/gate.ac.uk/tests/demo.daml]

<?xml version='1.0' encoding='ISO-8859-1'?>
<!--DAML+OIL Language, version 03/2001, generated by OntoEdit v2.0, ontoprise GmbH-->
<rdf:RDF xmlns:rdf="http://www.w3.org/1999/02/22-rdf-syntax-ns#" xmlns:rdfs="http://www.w3.org/2000/01/rdf-schema#" xmlns:daml="http://www.daml.org/2001/03/daml+oil#" xmlns="http://pillango.sirma.bg/gate#">
    
    <daml:Ontology rdf:about="">
        <daml:versionInfo>
            $ http://pillango.sirma.bg/gate $
        </daml:versionInfo>
        <rdfs:comment>
            An ontology created by OntoEdit
        </rdfs:comment>
        <daml:imports rdf:resource="http://www.daml.org/2001/03/daml+oil"/>
    </daml:Ontology>
    <rdfs:Class rdf:ID="Person"/>
    
    <rdfs:Class rdf:ID="Politician">
        <rdfs:subClassOf rdf:resource="#Person"/>
    </rdfs:Class>
    
    <rdfs:Class rdf:ID="Sportsman">
        <rdfs:subClassOf rdf:resource="#Person"/>
    </rdfs:Class>
    
    <rdfs:Class rdf:ID="MediaPerson">
        <rdfs:subClassOf rdf:resource="#Person"/>
    </rdfs:Class>
    
    <rdfs:Class rdf:ID="Businessman">
        <rdfs:subClassOf rdf:resource="#Person"/>
    </rdfs:Class>
    
    <rdfs:Class rdf:ID="Organization"/>
    
    <rdfs:Class rdf:ID="Company">
        <rdfs:subClassOf rdf:resource="#Organization"/>
    </rdfs:Class>
    
    <rdfs:Class rdf:ID="Government">
        <rdfs:subClassOf rdf:resource="#Organization"/>
    </rdfs:Class>
    
    <rdfs:Class rdf:ID="Charity">
        <rdfs:subClassOf rdf:resource="#Organization"/>
    </rdfs:Class>
    
    <rdfs:Class rdf:ID="Ministry">
        <rdfs:subClassOf rdf:resource="#Government"/>
    </rdfs:Class>
    
    <rdfs:Class rdf:ID="Department">
        <rdfs:subClassOf rdf:resource="#Government"/>
    </rdfs:Class>
    
    <rdfs:Class rdf:ID="Location"/>
    
    <rdfs:Class rdf:ID="Country">
        <rdfs:subClassOf rdf:resource="#Location"/>
    </rdfs:Class>
    
    <rdfs:Class rdf:ID="City">
        <rdfs:subClassOf rdf:resource="#Location"/>
    </rdfs:Class>
    
    <rdfs:Class rdf:ID="Province">
        <rdfs:subClassOf rdf:resource="#Location"/>
    </rdfs:Class>
    
    <rdfs:Class rdf:ID="Region">
        <rdfs:subClassOf rdf:resource="#Location"/>
    </rdfs:Class>
    
    <rdfs:Class rdf:ID="Date"/>
    
    <rdfs:Class rdf:ID="MoneyAmount"/>
    
    <rdf:Property rdf:ID="RootRelation"/>
    
    
</rdf:RDF>
