# Supplementary material for: Getting More Out of Biomedical Documents with GATE's Full Lifecycle Open Source Text Analytics
Source: PLoS Comput Biol. 2013 Feb 7;9(2):e1002854. doi: 10.1371/journal.pcbi.1002854 (PMC3567135; doi:10.1371/journal.pcbi.1002854)
Supplement: Dataset S1 — GATE software. Dataset S1 bundled with this paper contains a distribution of GATE (or see http://gate.ac.uk/download/). (TGZ) [file pcbi.1002854.s001.tgz › plos-gate/src/gate/resources/gate.ac.uk/tests/gate.xml]

<?xml version="1.0"?>
<!-- TEST gate.xml -->
<!-- $Id: gate.xml 6248 2004-10-06 11:36:26Z valyt $ -->

<!-- this file is used by the test suite; it is read from a
     web server if we're net connected, or from the gate2/classes
     directory, or from gate.jar, depending on which day of the
     week it is -->

<GATE>

<CREOLE-DIRECTORY>http://gate.ac.uk/tests/</CREOLE-DIRECTORY> 

<SYSTEM NAME="Print Out Tokens">
  <CONTROLLER>none</CONTROLLER>
  <LR sourceUrl="gate:/gate.ac.uk/tests/doc0.html">gate.corpora.DocumentImpl</LR>
</SYSTEM>

<!-- The next element may be overwritten by the development environment -->
<GATECONFIG FULLSIZE="yes"/>

</GATE>
