# Supplementary material for: Getting More Out of Biomedical Documents with GATE's Full Lifecycle Open Source Text Analytics
Source: PLoS Comput Biol. 2013 Feb 7;9(2):e1002854. doi: 10.1371/journal.pcbi.1002854 (PMC3567135; doi:10.1371/journal.pcbi.1002854)
Supplement: Dataset S1 — GATE software. Dataset S1 bundled with this paper contains a distribution of GATE (or see http://gate.ac.uk/download/). (TGZ) [file pcbi.1002854.s001.tgz › plos-gate/src/gate/resources/gate.ac.uk/tests/annic/ft-bank-of-england-02-aug-2001.xml]

<?xml version="1.0" encoding="windows-1252" ?>
<GateDocument>
<!-- The document's features-->

<GateDocumentFeatures>
<Feature>
  <Name className="java.lang.String">entitySet</Name>
  <Value className="java.lang.String">==== FILE: /Z:/Corpus/ft-bank-of-england-02-aug-2001.html
</Value>
</Feature>
<Feature>
  <Name className="java.lang.String">gate.SourceURL</Name>
  <Value className="java.lang.String">file:/Z:/Corpus/ft-bank-of-england-02-aug-2001.html</Value>
</Feature>
<Feature>
  <Name className="java.lang.String">gate.NAME</Name>
  <Value className="java.lang.String">doc1</Value>
</Feature>
<Feature>
  <Name className="java.lang.String">MimeType</Name>
  <Value className="java.lang.String">text/html</Value>
</Feature>
</GateDocumentFeatures>
<!-- The document content area with serialized nodes -->

<TextWithNodes><Node id="0"/>&gt;<Node id="1"/>
<Node id="2"/>
<Node id="3"/>&gt;<Node id="4"/>&apos;<Node id="5"/>)<Node id="6"/> <Node id="7"/>}<Node id="8"/> <Node id="9"/>document<Node id="17"/>.<Node id="18"/>write<Node id="23"/>(<Node id="24"/>getAdHTML<Node id="33"/>(<Node id="34"/>&apos;<Node id="35"/>ban<Node id="38"/>&apos;<Node id="39"/>,<Node id="40"/>468<Node id="43"/>,<Node id="44"/>60<Node id="46"/>)<Node id="47"/>)<Node id="48"/>;<Node id="49"/>
<Node id="50"/>&#160;<Node id="51"/>
<Node id="52"/>
<Node id="53"/>Return<Node id="59"/> <Node id="60"/>to<Node id="62"/> <Node id="63"/>Article<Node id="70"/> <Node id="71"/>|<Node id="72"/> <Node id="73"/>Print<Node id="78"/> <Node id="79"/>this<Node id="83"/> <Node id="84"/>Page<Node id="88"/>
<Node id="89"/>
<Node id="90"/>Bank<Node id="94"/> <Node id="95"/>of<Node id="97"/> <Node id="98"/>England<Node id="105"/> <Node id="106"/>cuts<Node id="110"/> <Node id="111"/>interest<Node id="119"/> <Node id="120"/>rate<Node id="124"/> <Node id="125"/>to<Node id="127"/> <Node id="128"/>fight<Node id="133"/> <Node id="134"/>slowdown<Node id="142"/>
<Node id="143"/>
<Node id="144"/>By<Node id="146"/> <Node id="147"/>Ed<Node id="149"/> <Node id="150"/>Crooks<Node id="156"/>,<Node id="157"/> <Node id="158"/>Economics<Node id="167"/> <Node id="168"/>Editor<Node id="174"/>&#160;<Node id="175"/>-<Node id="176"/>&#160;<Node id="177"/>Aug<Node id="180"/> <Node id="181"/>02<Node id="183"/> <Node id="184"/>2001<Node id="188"/> <Node id="189"/>21<Node id="191"/>:<Node id="192"/>43<Node id="194"/>:<Node id="195"/>17<Node id="197"/>
<Node id="198"/>
<Node id="199"/>The<Node id="202"/> <Node id="203"/>Bank<Node id="207"/> <Node id="208"/>of<Node id="210"/> <Node id="211"/>England<Node id="218"/> <Node id="219"/>on<Node id="221"/> <Node id="222"/>Thursday<Node id="230"/> <Node id="231"/>surprised<Node id="240"/> <Node id="241"/>the<Node id="244"/> <Node id="245"/>financial<Node id="254"/> <Node id="255"/>markets<Node id="262"/> <Node id="263"/>and<Node id="266"/> <Node id="267"/>delighted<Node id="276"/> <Node id="277"/>British<Node id="284"/> <Node id="285"/>businesses<Node id="295"/> <Node id="296"/>with<Node id="300"/> <Node id="301"/>a<Node id="302"/> <Node id="303"/>0<Node id="304"/>.<Node id="305"/>25<Node id="307"/> <Node id="308"/>percentage<Node id="318"/> <Node id="319"/>point<Node id="324"/> <Node id="325"/>cut<Node id="328"/> <Node id="329"/>in<Node id="331"/> <Node id="332"/>its<Node id="335"/> <Node id="336"/>main<Node id="340"/> <Node id="341"/>interest<Node id="349"/> <Node id="350"/>rate<Node id="354"/> <Node id="355"/>to<Node id="357"/> <Node id="358"/>5<Node id="359"/> <Node id="360"/>per<Node id="363"/> <Node id="364"/>cent<Node id="368"/>.<Node id="369"/> <Node id="370"/>Interest<Node id="378"/> <Node id="379"/>rates<Node id="384"/> <Node id="385"/>have<Node id="389"/> <Node id="390"/>not<Node id="393"/> <Node id="394"/>been<Node id="398"/> <Node id="399"/>lower<Node id="404"/> <Node id="405"/>since<Node id="410"/> <Node id="411"/>early<Node id="416"/> <Node id="417"/>1964<Node id="421"/>.<Node id="422"/>
<Node id="423"/>
<Node id="424"/>But<Node id="427"/> <Node id="428"/>the<Node id="431"/> <Node id="432"/>mood<Node id="436"/> <Node id="437"/>inspired<Node id="445"/> <Node id="446"/>by<Node id="448"/> <Node id="449"/>the<Node id="452"/> <Node id="453"/>cut<Node id="456"/> <Node id="457"/>was<Node id="460"/> <Node id="461"/>marred<Node id="467"/> <Node id="468"/>by<Node id="470"/> <Node id="471"/>the<Node id="474"/> <Node id="475"/>European<Node id="483"/> <Node id="484"/>Central<Node id="491"/> <Node id="492"/>Bank<Node id="496"/>&apos;s<Node id="498"/> <Node id="499"/>refusal<Node id="506"/> <Node id="507"/>to<Node id="509"/> <Node id="510"/>cut<Node id="513"/> <Node id="514"/>rates<Node id="519"/>,<Node id="520"/> <Node id="521"/>and<Node id="524"/> <Node id="525"/>by<Node id="527"/> <Node id="528"/>concern<Node id="535"/> <Node id="536"/>at<Node id="538"/> <Node id="539"/>the<Node id="542"/> <Node id="543"/>Bank<Node id="547"/> <Node id="548"/>of<Node id="550"/> <Node id="551"/>England<Node id="558"/>&apos;s<Node id="560"/> <Node id="561"/>growing<Node id="568"/> <Node id="569"/>pessimism<Node id="578"/> <Node id="579"/>about<Node id="584"/> <Node id="585"/>the<Node id="588"/> <Node id="589"/>global<Node id="595"/> <Node id="596"/>outlook<Node id="603"/>.<Node id="604"/>
<Node id="605"/>
<Node id="606"/>Forecasters<Node id="617"/> <Node id="618"/>had<Node id="621"/> <Node id="622"/>expected<Node id="630"/> <Node id="631"/>the<Node id="634"/> <Node id="635"/>Bank<Node id="639"/>&apos;s<Node id="641"/> <Node id="642"/>monetary<Node id="650"/> <Node id="651"/>policy<Node id="657"/> <Node id="658"/>committee<Node id="667"/> <Node id="668"/>to<Node id="670"/> <Node id="671"/>leave<Node id="676"/> <Node id="677"/>rates<Node id="682"/> <Node id="683"/>unchanged<Node id="692"/> <Node id="693"/>because<Node id="700"/> <Node id="701"/>of<Node id="703"/> <Node id="704"/>fears<Node id="709"/> <Node id="710"/>more<Node id="714"/> <Node id="715"/>cuts<Node id="719"/> <Node id="720"/>would<Node id="725"/> <Node id="726"/>fuel<Node id="730"/> <Node id="731"/>consumer<Node id="739"/> <Node id="740"/>demand<Node id="746"/> <Node id="747"/>and<Node id="750"/> <Node id="751"/>threaten<Node id="759"/> <Node id="760"/>higher<Node id="766"/> <Node id="767"/>inflation<Node id="776"/>.<Node id="777"/>
<Node id="778"/>
<Node id="779"/>But<Node id="782"/> <Node id="783"/>the<Node id="786"/> <Node id="787"/>MPC<Node id="790"/> <Node id="791"/>said<Node id="795"/> <Node id="796"/>the<Node id="799"/> <Node id="800"/>unexpected<Node id="810"/> <Node id="811"/>severity<Node id="819"/> <Node id="820"/>of<Node id="822"/> <Node id="823"/>the<Node id="826"/> <Node id="827"/>global<Node id="833"/> <Node id="834"/>slowdown<Node id="842"/> <Node id="843"/>meant<Node id="848"/> <Node id="849"/>rates<Node id="854"/> <Node id="855"/>had<Node id="858"/> <Node id="859"/>to<Node id="861"/> <Node id="862"/>fall<Node id="866"/> <Node id="867"/>to<Node id="869"/> <Node id="870"/>keep<Node id="874"/> <Node id="875"/>inflation<Node id="884"/> <Node id="885"/>on<Node id="887"/> <Node id="888"/>track<Node id="893"/> <Node id="894"/>to<Node id="896"/> <Node id="897"/>hit<Node id="900"/> <Node id="901"/>its<Node id="904"/> <Node id="905"/>2<Node id="906"/>.<Node id="907"/>5<Node id="908"/> <Node id="909"/>per<Node id="912"/> <Node id="913"/>cent<Node id="917"/> <Node id="918"/>target<Node id="924"/> <Node id="925"/>in<Node id="927"/> <Node id="928"/>two<Node id="931"/> <Node id="932"/>years<Node id="937"/>.<Node id="938"/>
<Node id="939"/>
<Node id="940"/>&quot;<Node id="941"/>Monetary<Node id="949"/> <Node id="950"/>policy<Node id="956"/> <Node id="957"/>needs<Node id="962"/> <Node id="963"/>to<Node id="965"/> <Node id="966"/>balance<Node id="973"/> <Node id="974"/>the<Node id="977"/> <Node id="978"/>weaker<Node id="984"/> <Node id="985"/>external<Node id="993"/> <Node id="994"/>environment<Node id="1005"/> <Node id="1006"/>by<Node id="1008"/> <Node id="1009"/>sustaining<Node id="1019"/> <Node id="1020"/>domestic<Node id="1028"/> <Node id="1029"/>demand<Node id="1035"/> <Node id="1036"/>growth<Node id="1042"/>,<Node id="1043"/>&quot;<Node id="1044"/> <Node id="1045"/>it<Node id="1047"/> <Node id="1048"/>said<Node id="1052"/>.<Node id="1053"/> <Node id="1054"/>The<Node id="1057"/> <Node id="1058"/>MPC<Node id="1061"/> <Node id="1062"/>believes<Node id="1070"/> <Node id="1071"/>a<Node id="1072"/> <Node id="1073"/>two-speed<Node id="1082"/> <Node id="1083"/>economy<Node id="1090"/> <Node id="1091"/>of<Node id="1093"/> <Node id="1094"/>weak<Node id="1098"/> <Node id="1099"/>internationally<Node id="1114"/> <Node id="1115"/>traded<Node id="1121"/> <Node id="1122"/>sectors<Node id="1129"/> <Node id="1130"/>and<Node id="1133"/> <Node id="1134"/>strong<Node id="1140"/> <Node id="1141"/>consumer<Node id="1149"/> <Node id="1150"/>demand<Node id="1156"/> <Node id="1157"/>is<Node id="1159"/> <Node id="1160"/>better<Node id="1166"/> <Node id="1167"/>than<Node id="1171"/> <Node id="1172"/>an<Node id="1174"/> <Node id="1175"/>economy<Node id="1182"/> <Node id="1183"/>in<Node id="1185"/> <Node id="1186"/>recession<Node id="1195"/>.<Node id="1196"/>
<Node id="1197"/>
<Node id="1198"/>Since<Node id="1203"/> <Node id="1204"/>last<Node id="1208"/> <Node id="1209"/>month<Node id="1214"/>&apos;s<Node id="1216"/> <Node id="1217"/>MPC<Node id="1220"/> <Node id="1221"/>meeting<Node id="1228"/>,<Node id="1229"/> <Node id="1230"/>which<Node id="1235"/> <Node id="1236"/>voted<Node id="1241"/> <Node id="1242"/>eight<Node id="1247"/> <Node id="1248"/>to<Node id="1250"/> <Node id="1251"/>one<Node id="1254"/> <Node id="1255"/>to<Node id="1257"/> <Node id="1258"/>leave<Node id="1263"/> <Node id="1264"/>rates<Node id="1269"/> <Node id="1270"/>unchanged<Node id="1279"/>,<Node id="1280"/> <Node id="1281"/>there<Node id="1286"/> <Node id="1287"/>have<Node id="1291"/> <Node id="1292"/>been<Node id="1296"/> <Node id="1297"/>few<Node id="1300"/> <Node id="1301"/>signs<Node id="1306"/> <Node id="1307"/>domestic<Node id="1315"/> <Node id="1316"/>demand<Node id="1322"/> <Node id="1323"/>is<Node id="1325"/> <Node id="1326"/>cooling<Node id="1333"/>.<Node id="1334"/> <Node id="1335"/>Retail<Node id="1341"/> <Node id="1342"/>sales<Node id="1347"/>,<Node id="1348"/> <Node id="1349"/>household<Node id="1358"/> <Node id="1359"/>borrowing<Node id="1368"/> <Node id="1369"/>and<Node id="1372"/> <Node id="1373"/>house<Node id="1378"/> <Node id="1379"/>prices<Node id="1385"/> <Node id="1386"/>have<Node id="1390"/> <Node id="1391"/>generally<Node id="1400"/> <Node id="1401"/>been<Node id="1405"/> <Node id="1406"/>strong<Node id="1412"/>.<Node id="1413"/>
<Node id="1414"/>
<Node id="1415"/>But<Node id="1418"/> <Node id="1419"/>manufacturing<Node id="1432"/> <Node id="1433"/>output<Node id="1439"/>,<Node id="1440"/> <Node id="1441"/>especially<Node id="1451"/> <Node id="1452"/>in<Node id="1454"/> <Node id="1455"/>the<Node id="1458"/> <Node id="1459"/>technology<Node id="1469"/> <Node id="1470"/>sector<Node id="1476"/>,<Node id="1477"/> <Node id="1478"/>has<Node id="1481"/> <Node id="1482"/>continued<Node id="1491"/> <Node id="1492"/>to<Node id="1494"/> <Node id="1495"/>fall<Node id="1499"/> <Node id="1500"/>sharply<Node id="1507"/>.<Node id="1508"/>
<Node id="1509"/>
<Node id="1510"/>In<Node id="1512"/> <Node id="1513"/>the<Node id="1516"/> <Node id="1517"/>second<Node id="1523"/> <Node id="1524"/>quarter<Node id="1531"/> <Node id="1532"/>the<Node id="1535"/> <Node id="1536"/>US<Node id="1538"/> <Node id="1539"/>economy<Node id="1546"/> <Node id="1547"/>slowed<Node id="1553"/> <Node id="1554"/>to<Node id="1556"/> <Node id="1557"/>its<Node id="1560"/> <Node id="1561"/>lowest<Node id="1567"/> <Node id="1568"/>growth<Node id="1574"/> <Node id="1575"/>rate<Node id="1579"/> <Node id="1580"/>in<Node id="1582"/> <Node id="1583"/>eight<Node id="1588"/> <Node id="1589"/>years<Node id="1594"/> <Node id="1595"/>and<Node id="1598"/> <Node id="1599"/>the<Node id="1602"/> <Node id="1603"/>German<Node id="1609"/> <Node id="1610"/>economy<Node id="1617"/> <Node id="1618"/>is<Node id="1620"/> <Node id="1621"/>believed<Node id="1629"/> <Node id="1630"/>to<Node id="1632"/> <Node id="1633"/>have<Node id="1637"/> <Node id="1638"/>contracted<Node id="1648"/>.<Node id="1649"/>
<Node id="1650"/>
<Node id="1651"/>The<Node id="1654"/> <Node id="1655"/>timing<Node id="1661"/> <Node id="1662"/>of<Node id="1664"/> <Node id="1665"/>Thursday<Node id="1673"/>&apos;s<Node id="1675"/> <Node id="1676"/>cut<Node id="1679"/> <Node id="1680"/>may<Node id="1683"/> <Node id="1684"/>have<Node id="1688"/> <Node id="1689"/>been<Node id="1693"/> <Node id="1694"/>prompted<Node id="1702"/> <Node id="1703"/>by<Node id="1705"/> <Node id="1706"/>the<Node id="1709"/> <Node id="1710"/>Bank<Node id="1714"/>&apos;s<Node id="1716"/> <Node id="1717"/>latest<Node id="1723"/> <Node id="1724"/>quarterly<Node id="1733"/> <Node id="1734"/>round<Node id="1739"/> <Node id="1740"/>of<Node id="1742"/> <Node id="1743"/>economic<Node id="1751"/> <Node id="1752"/>forecasting<Node id="1763"/>,<Node id="1764"/> <Node id="1765"/>to<Node id="1767"/> <Node id="1768"/>be<Node id="1770"/> <Node id="1771"/>published<Node id="1780"/> <Node id="1781"/>next<Node id="1785"/> <Node id="1786"/>week<Node id="1790"/>.<Node id="1791"/>
<Node id="1792"/>
<Node id="1793"/>David<Node id="1798"/> <Node id="1799"/>Walton<Node id="1805"/> <Node id="1806"/>of<Node id="1808"/> <Node id="1809"/>Goldman<Node id="1816"/> <Node id="1817"/>Sachs<Node id="1822"/> <Node id="1823"/>said<Node id="1827"/>:<Node id="1828"/> <Node id="1829"/>&quot;<Node id="1830"/>They<Node id="1834"/> <Node id="1835"/>have<Node id="1839"/> <Node id="1840"/>updated<Node id="1847"/> <Node id="1848"/>their<Node id="1853"/> <Node id="1854"/>forecasts<Node id="1863"/> <Node id="1864"/>and<Node id="1867"/>,<Node id="1868"/> <Node id="1869"/>although<Node id="1877"/> <Node id="1878"/>inflation<Node id="1887"/> <Node id="1888"/>has<Node id="1891"/> <Node id="1892"/>been<Node id="1896"/> <Node id="1897"/>disappointing<Node id="1910"/> <Node id="1911"/>recently<Node id="1919"/>,<Node id="1920"/> <Node id="1921"/>the<Node id="1924"/> <Node id="1925"/>MPC<Node id="1928"/> <Node id="1929"/>are<Node id="1932"/> <Node id="1933"/>confident<Node id="1942"/> <Node id="1943"/>that<Node id="1947"/> <Node id="1948"/>it<Node id="1950"/> <Node id="1951"/>will<Node id="1955"/> <Node id="1956"/>remain<Node id="1962"/> <Node id="1963"/>on<Node id="1965"/> <Node id="1966"/>target<Node id="1972"/> <Node id="1973"/>further<Node id="1980"/> <Node id="1981"/>out<Node id="1984"/>.<Node id="1985"/>&quot;<Node id="1986"/>
<Node id="1987"/>
<Node id="1988"/>Some<Node id="1992"/> <Node id="1993"/>City<Node id="1997"/> <Node id="1998"/>analysts<Node id="2006"/> <Node id="2007"/>said<Node id="2011"/> <Node id="2012"/>the<Node id="2015"/> <Node id="2016"/>Bank<Node id="2020"/> <Node id="2021"/>was<Node id="2024"/> <Node id="2025"/>building<Node id="2033"/> <Node id="2034"/>up<Node id="2036"/> <Node id="2037"/>a<Node id="2038"/> <Node id="2039"/>potential<Node id="2048"/> <Node id="2049"/>inflationary<Node id="2061"/> <Node id="2062"/>threat<Node id="2068"/> <Node id="2069"/>for<Node id="2072"/> <Node id="2073"/>the<Node id="2076"/> <Node id="2077"/>future<Node id="2083"/>.<Node id="2084"/> <Node id="2085"/>Michael<Node id="2092"/> <Node id="2093"/>Saunders<Node id="2101"/> <Node id="2102"/>of<Node id="2104"/> <Node id="2105"/>Schroder<Node id="2113"/> <Node id="2114"/>Salomon<Node id="2121"/> <Node id="2122"/>Smith<Node id="2127"/> <Node id="2128"/>Barney<Node id="2134"/> <Node id="2135"/>said<Node id="2139"/>:<Node id="2140"/> <Node id="2141"/>&quot;<Node id="2142"/>This<Node id="2146"/> <Node id="2147"/>wo<Node id="2149"/>n&apos;t<Node id="2152"/> <Node id="2153"/>do<Node id="2155"/> <Node id="2156"/>anything<Node id="2164"/> <Node id="2165"/>for<Node id="2168"/> <Node id="2169"/>the<Node id="2172"/> <Node id="2173"/>global<Node id="2179"/> <Node id="2180"/>outlook<Node id="2187"/> <Node id="2188"/>but<Node id="2191"/> <Node id="2192"/>.<Node id="2193"/> <Node id="2194"/>.<Node id="2195"/> <Node id="2196"/>.<Node id="2197"/> <Node id="2198"/>it<Node id="2200"/> <Node id="2201"/>will<Node id="2205"/> <Node id="2206"/>give<Node id="2210"/> <Node id="2211"/>the<Node id="2214"/> <Node id="2215"/>housing<Node id="2222"/> <Node id="2223"/>market<Node id="2229"/> <Node id="2230"/>a<Node id="2231"/> <Node id="2232"/>push<Node id="2236"/>.<Node id="2237"/>&quot;<Node id="2238"/>
<Node id="2239"/>
<Node id="2240"/>But<Node id="2243"/> <Node id="2244"/>other<Node id="2249"/> <Node id="2250"/>economists<Node id="2260"/> <Node id="2261"/>supported<Node id="2270"/> <Node id="2271"/>the<Node id="2274"/> <Node id="2275"/>move<Node id="2279"/>.<Node id="2280"/> <Node id="2281"/>Martin<Node id="2287"/> <Node id="2288"/>Weale<Node id="2293"/> <Node id="2294"/>of<Node id="2296"/> <Node id="2297"/>the<Node id="2300"/> <Node id="2301"/>National<Node id="2309"/> <Node id="2310"/>Institute<Node id="2319"/> <Node id="2320"/>of<Node id="2322"/> <Node id="2323"/>Economic<Node id="2331"/> <Node id="2332"/>and<Node id="2335"/> <Node id="2336"/>Social<Node id="2342"/> <Node id="2343"/>Research<Node id="2351"/> <Node id="2352"/>said<Node id="2356"/>:<Node id="2357"/> <Node id="2358"/>&quot;<Node id="2359"/>The<Node id="2362"/> <Node id="2363"/>world<Node id="2368"/>&apos;s<Node id="2370"/> <Node id="2371"/>three<Node id="2376"/> <Node id="2377"/>largest<Node id="2384"/> <Node id="2385"/>economies<Node id="2394"/> <Node id="2395"/>-<Node id="2396"/> <Node id="2397"/>the<Node id="2400"/> <Node id="2401"/>US<Node id="2403"/> <Node id="2404"/>Japan<Node id="2409"/> <Node id="2410"/>and<Node id="2413"/> <Node id="2414"/>Germany<Node id="2421"/> <Node id="2422"/>-<Node id="2423"/> <Node id="2424"/>are<Node id="2427"/> <Node id="2428"/>all<Node id="2431"/> <Node id="2432"/>very<Node id="2436"/> <Node id="2437"/>weak<Node id="2441"/>,<Node id="2442"/> <Node id="2443"/>and<Node id="2446"/> <Node id="2447"/>the<Node id="2450"/> <Node id="2451"/>Bank<Node id="2455"/> <Node id="2456"/>of<Node id="2458"/> <Node id="2459"/>England<Node id="2466"/> <Node id="2467"/>was<Node id="2470"/> <Node id="2471"/>right<Node id="2476"/> <Node id="2477"/>not<Node id="2480"/> <Node id="2481"/>to<Node id="2483"/> <Node id="2484"/>be<Node id="2486"/> <Node id="2487"/>distracted<Node id="2497"/> <Node id="2498"/>by<Node id="2500"/> <Node id="2501"/>the<Node id="2504"/> <Node id="2505"/>fact<Node id="2509"/> <Node id="2510"/>that<Node id="2514"/> <Node id="2515"/>some<Node id="2519"/> <Node id="2520"/>consumption<Node id="2531"/> <Node id="2532"/>indicators<Node id="2542"/> <Node id="2543"/>are<Node id="2546"/> <Node id="2547"/>buoyant<Node id="2554"/>.<Node id="2555"/>&quot;<Node id="2556"/>
<Node id="2557"/>
<Node id="2558"/>Hopes<Node id="2563"/> <Node id="2564"/>that<Node id="2568"/> <Node id="2569"/>the<Node id="2572"/> <Node id="2573"/>international<Node id="2586"/> <Node id="2587"/>economy<Node id="2594"/> <Node id="2595"/>might<Node id="2600"/> <Node id="2601"/>soon<Node id="2605"/> <Node id="2606"/>begin<Node id="2611"/> <Node id="2612"/>to<Node id="2614"/> <Node id="2615"/>pick<Node id="2619"/> <Node id="2620"/>up<Node id="2622"/> <Node id="2623"/>were<Node id="2627"/> <Node id="2628"/>dented<Node id="2634"/> <Node id="2635"/>when<Node id="2639"/>,<Node id="2640"/> <Node id="2641"/>an<Node id="2643"/> <Node id="2644"/>hour<Node id="2648"/> <Node id="2649"/>after<Node id="2654"/> <Node id="2655"/>the<Node id="2658"/> <Node id="2659"/>MPC<Node id="2662"/>&apos;s<Node id="2664"/> <Node id="2665"/>announcement<Node id="2677"/>,<Node id="2678"/> <Node id="2679"/>the<Node id="2682"/> <Node id="2683"/>European<Node id="2691"/> <Node id="2692"/>Central<Node id="2699"/> <Node id="2700"/>Bank<Node id="2704"/> <Node id="2705"/>said<Node id="2709"/> <Node id="2710"/>its<Node id="2713"/> <Node id="2714"/>governing<Node id="2723"/> <Node id="2724"/>council<Node id="2731"/> <Node id="2732"/>had<Node id="2735"/> <Node id="2736"/>decided<Node id="2743"/> <Node id="2744"/>against<Node id="2751"/> <Node id="2752"/>cutting<Node id="2759"/> <Node id="2760"/>interest<Node id="2768"/> <Node id="2769"/>rates<Node id="2774"/>.<Node id="2775"/>
<Node id="2776"/>
<Node id="2777"/>Ian<Node id="2780"/> <Node id="2781"/>Fletcher<Node id="2789"/> <Node id="2790"/>of<Node id="2792"/> <Node id="2793"/>the<Node id="2796"/> <Node id="2797"/>British<Node id="2804"/> <Node id="2805"/>Chambers<Node id="2813"/> <Node id="2814"/>of<Node id="2816"/> <Node id="2817"/>Commerce<Node id="2825"/> <Node id="2826"/>said<Node id="2830"/>:<Node id="2831"/> <Node id="2832"/>&quot;<Node id="2833"/>In<Node id="2835"/> <Node id="2836"/>terms<Node id="2841"/> <Node id="2842"/>of<Node id="2844"/> <Node id="2845"/>supporting<Node id="2855"/> <Node id="2856"/>British<Node id="2863"/> <Node id="2864"/>manufacturing<Node id="2877"/>,<Node id="2878"/> <Node id="2879"/>we<Node id="2881"/> <Node id="2882"/>need<Node id="2886"/> <Node id="2887"/>a<Node id="2888"/> <Node id="2889"/>more<Node id="2893"/> <Node id="2894"/>concerted<Node id="2903"/> <Node id="2904"/>effort<Node id="2910"/> <Node id="2911"/>to<Node id="2913"/> <Node id="2914"/>cut<Node id="2917"/> <Node id="2918"/>rates<Node id="2923"/> <Node id="2924"/>and<Node id="2927"/> <Node id="2928"/>revive<Node id="2934"/> <Node id="2935"/>growth<Node id="2941"/>,<Node id="2942"/> <Node id="2943"/>and<Node id="2946"/> <Node id="2947"/>we<Node id="2949"/> <Node id="2950"/>do<Node id="2952"/>n&apos;t<Node id="2955"/> <Node id="2956"/>think<Node id="2961"/> <Node id="2962"/>the<Node id="2965"/> <Node id="2966"/>ECB<Node id="2969"/> <Node id="2970"/>is<Node id="2972"/> <Node id="2973"/>playing<Node id="2980"/> <Node id="2981"/>ball<Node id="2985"/>.<Node id="2986"/>&quot;<Node id="2987"/>
<Node id="2988"/>
<Node id="2989"/>
<Node id="2990"/>Related<Node id="2997"/> <Node id="2998"/>stories<Node id="3005"/>
<Node id="3006"/> <Node id="3007"/>Industrial<Node id="3017"/> <Node id="3018"/>gloom<Node id="3023"/> <Node id="3024"/>affects<Node id="3031"/> <Node id="3032"/>all<Node id="3035"/> <Node id="3036"/>regions<Node id="3043"/>
<Node id="3044"/> <Node id="3045"/>Special<Node id="3052"/> <Node id="3053"/>report<Node id="3059"/>:<Node id="3060"/> <Node id="3061"/>UK<Node id="3063"/> <Node id="3064"/>economy<Node id="3071"/> <Node id="3072"/>at<Node id="3074"/> <Node id="3075"/>a<Node id="3076"/> <Node id="3077"/>turning<Node id="3084"/> <Node id="3085"/>point<Node id="3090"/>
<Node id="3091"/>
<Node id="3092"/>
<Node id="3093"/>
<Node id="3094"/>
<Node id="3095"/>&#169;<Node id="3096"/> <Node id="3097"/>Copyright<Node id="3106"/> <Node id="3107"/>The<Node id="3110"/> <Node id="3111"/>Financial<Node id="3120"/> <Node id="3121"/>Times<Node id="3126"/> <Node id="3127"/>Limited<Node id="3134"/> <Node id="3135"/>2001<Node id="3139"/>.<Node id="3140"/>
<Node id="3141"/>
<Node id="3142"/> <Node id="3143"/></TextWithNodes>
<!-- The default annotation set -->

<AnnotationSet>
</AnnotationSet>
<!-- Named annotation set -->

<AnnotationSet Name="Key" >
<Annotation Type="SpaceToken" StartNode="2486" EndNode="2487">
<Feature>
  <Name className="java.lang.String">kind</Name>
  <Value className="java.lang.String">space</Value>
</Feature>
<Feature>
  <Name className="java.lang.String">length</Name>
  <Value className="java.lang.String">1</Value>
</Feature>
<Feature>
  <Name className="java.lang.String">string</Name>
  <Value className="java.lang.String"> </Value>
</Feature>
</Annotation>
<Annotation Type="Token" StartNode="1369" EndNode="1372">
<Feature>
  <Name className="java.lang.String">string</Name>
  <Value className="java.lang.String">and</Value>
</Feature>
<Feature>
  <Name className="java.lang.String">kind</Name>
  <Value className="java.lang.String">word</Value>
</Feature>
<Feature>
  <Name className="java.lang.String">length</Name>
  <Value className="java.lang.String">3</Value>
</Feature>
<Feature>
  <Name className="java.lang.String">orth</Name>
  <Value className="java.lang.String">lowercase</Value>
</Feature>
</Annotation>
<Annotation Type="SpaceToken" StartNode="2270" EndNode="2271">
<Feature>
  <Name className="java.lang.String">kind</Name>
  <Value className="java.lang.String">space</Value>
</Feature>
<Feature>
  <Name className="java.lang.String">length</Name>
  <Value className="java.lang.String">1</Value>
</Feature>
<Feature>
  <Name className="java.lang.String">string</Name>
  <Value className="java.lang.String"> </Value>
</Feature>
</Annotation>
<Annotation Type="Token" StartNode="823" EndNode="826">
<Feature>
  <Name className="java.lang.String">string</Name>
  <Value className="java.lang.String">the</Value>
</Feature>
<Feature>
  <Name className="java.lang.String">kind</Name>
  <Value className="java.lang.String">word</Value>
</Feature>
<Feature>
  <Name className="java.lang.String">length</Name>
  <Value className="java.lang.String">3</Value>
</Feature>
<Feature>
  <Name className="java.lang.String">orth</Name>
  <Value className="java.lang.String">lowercase</Value>
</Feature>
</Annotation>
<Annotation Type="SpaceToken" StartNode="3126" EndNode="3127">
<Feature>
  <Name className="java.lang.String">kind</Name>
  <Value className="java.lang.String">space</Value>
</Feature>
<Feature>
  <Name className="java.lang.String">length</Name>
  <Value className="java.lang.String">1</Value>
</Feature>
<Feature>
  <Name className="java.lang.String">string</Name>
  <Value className="java.lang.String"> </Value>
</Feature>
</Annotation>
<Annotation Type="SpaceToken" StartNode="2600" EndNode="2601">
<Feature>
  <Name className="java.lang.String">kind</Name>
  <Value className="java.lang.String">space</Value>
</Feature>
<Feature>
  <Name className="java.lang.String">length</Name>
  <Value className="java.lang.String">1</Value>
</Feature>
<Feature>
  <Name className="java.lang.String">string</Name>
  <Value className="java.lang.String"> </Value>
</Feature>
</Annotation>
<Annotation Type="SpaceToken" StartNode="2104" EndNode="2105">
<Feature>
  <Name className="java.lang.String">kind</Name>
  <Value className="java.lang.String">space</Value>
</Feature>
<Feature>
  <Name className="java.lang.String">length</Name>
  <Value className="java.lang.String">1</Value>
</Feature>
<Feature>
  <Name className="java.lang.String">string</Name>
  <Value className="java.lang.String"> </Value>
</Feature>
</Annotation>
<Annotation Type="SpaceToken" StartNode="124" EndNode="125">
<Feature>
  <Name className="java.lang.String">kind</Name>
  <Value className="java.lang.String">space</Value>
</Feature>
<Feature>
  <Name className="java.lang.String">length</Name>
  <Value className="java.lang.String">1</Value>
</Feature>
<Feature>
  <Name className="java.lang.String">string</Name>
  <Value className="java.lang.String"> </Value>
</Feature>
</Annotation>
<Annotation Type="SpaceToken" StartNode="1560" EndNode="1561">
<Feature>
  <Name className="java.lang.String">kind</Name>
  <Value className="java.lang.String">space</Value>
</Feature>
<Feature>
  <Name className="java.lang.String">length</Name>
  <Value className="java.lang.String">1</Value>
</Feature>
<Feature>
  <Name className="java.lang.String">string</Name>
  <Value className="java.lang.String"> </Value>
</Feature>
</Annotation>
<Annotation Type="Token" StartNode="2760" EndNode="2768">
<Feature>
  <Name className="java.lang.String">string</Name>
  <Value className="java.lang.String">interest</Value>
</Feature>
<Feature>
  <Name className="java.lang.String">kind</Name>
  <Value className="java.lang.String">word</Value>
</Feature>
<Feature>
  <Name className="java.lang.String">length</Name>
  <Value className="java.lang.String">8</Value>
</Feature>
<Feature>
  <Name className="java.lang.String">orth</Name>
  <Value className="java.lang.String">lowercase</Value>
</Feature>
</Annotation>
<Annotation Type="SpaceToken" StartNode="452" EndNode="453">
<Feature>
  <Name className="java.lang.String">kind</Name>
  <Value className="java.lang.String">space</Value>
</Feature>
<Feature>
  <Name className="java.lang.String">length</Name>
  <Value className="java.lang.String">1</Value>
</Feature>
<Feature>
  <Name className="java.lang.String">string</Name>
  <Value className="java.lang.String"> </Value>
</Feature>
</Annotation>
<Annotation Type="SpaceToken" StartNode="302" EndNode="303">
<Feature>
  <Name className="java.lang.String">kind</Name>
  <Value className="java.lang.String">space</Value>
</Feature>
<Feature>
  <Name className="java.lang.String">length</Name>
  <Value className="java.lang.String">1</Value>
</Feature>
<Feature>
  <Name className="java.lang.String">string</Name>
  <Value className="java.lang.String"> </Value>
</Feature>
</Annotation>
<Annotation Type="Token" StartNode="2924" EndNode="2927">
<Feature>
  <Name className="java.lang.String">string</Name>
  <Value className="java.lang.String">and</Value>
</Feature>
<Feature>
  <Name className="java.lang.String">kind</Name>
  <Value className="java.lang.String">word</Value>
</Feature>
<Feature>
  <Name className="java.lang.String">length</Name>
  <Value className="java.lang.String">3</Value>
</Feature>
<Feature>
  <Name className="java.lang.String">orth</Name>
  <Value className="java.lang.String">lowercase</Value>
</Feature>
</Annotation>
<Annotation Type="Token" StartNode="1921" EndNode="1924">
<Feature>
  <Name className="java.lang.String">string</Name>
  <Value className="java.lang.String">the</Value>
</Feature>
<Feature>
  <Name className="java.lang.String">kind</Name>
  <Value className="java.lang.String">word</Value>
</Feature>
<Feature>
  <Name className="java.lang.String">length</Name>
  <Value className="java.lang.String">3</Value>
</Feature>
<Feature>
  <Name className="java.lang.String">orth</Name>
  <Value className="java.lang.String">lowercase</Value>
</Feature>
</Annotation>
<Annotation Type="SpaceToken" StartNode="2205" EndNode="2206">
<Feature>
  <Name className="java.lang.String">kind</Name>
  <Value className="java.lang.String">space</Value>
</Feature>
<Feature>
  <Name className="java.lang.String">length</Name>
  <Value className="java.lang.String">1</Value>
</Feature>
<Feature>
  <Name className="java.lang.String">string</Name>
  <Value className="java.lang.String"> </Value>
</Feature>
</Annotation>
<Annotation Type="Token" StartNode="985" EndNode="993">
<Feature>
  <Name className="java.lang.String">string</Name>
  <Value className="java.lang.String">external</Value>
</Feature>
<Feature>
  <Name className="java.lang.String">kind</Name>
  <Value className="java.lang.String">word</Value>
</Feature>
<Feature>
  <Name className="java.lang.String">length</Name>
  <Value className="java.lang.String">8</Value>
</Feature>
<Feature>
  <Name className="java.lang.String">orth</Name>
  <Value className="java.lang.String">lowercase</Value>
</Feature>
</Annotation>
<Annotation Type="Organization" StartNode="2451" EndNode="2466">
</Annotation>
<Annotation Type="SpaceToken" StartNode="931" EndNode="932">
<Feature>
  <Name className="java.lang.String">kind</Name>
  <Value className="java.lang.String">space</Value>
</Feature>
<Feature>
  <Name className="java.lang.String">length</Name>
  <Value className="java.lang.String">1</Value>
</Feature>
<Feature>
  <Name className="java.lang.String">string</Name>
  <Value className="java.lang.String"> </Value>
</Feature>
</Annotation>
<Annotation Type="SpaceToken" StartNode="1185" EndNode="1186">
<Feature>
  <Name className="java.lang.String">kind</Name>
  <Value className="java.lang.String">space</Value>
</Feature>
<Feature>
  <Name className="java.lang.String">length</Name>
  <Value className="java.lang.String">1</Value>
</Feature>
<Feature>
  <Name className="java.lang.String">string</Name>
  <Value className="java.lang.String"> </Value>
</Feature>
</Annotation>
<Annotation Type="SpaceToken" StartNode="384" EndNode="385">
<Feature>
  <Name className="java.lang.String">kind</Name>
  <Value className="java.lang.String">space</Value>
</Feature>
<Feature>
  <Name className="java.lang.String">length</Name>
  <Value className="java.lang.String">1</Value>
</Feature>
<Feature>
  <Name className="java.lang.String">string</Name>
  <Value className="java.lang.String"> </Value>
</Feature>
</Annotation>
<Annotation Type="SpaceToken" StartNode="993" EndNode="994">
<Feature>
  <Name className="java.lang.String">kind</Name>
  <Value className="java.lang.String">space</Value>
</Feature>
<Feature>
  <Name className="java.lang.String">length</Name>
  <Value className="java.lang.String">1</Value>
</Feature>
<Feature>
  <Name className="java.lang.String">string</Name>
  <Value className="java.lang.String"> </Value>
</Feature>
</Annotation>
<Annotation Type="Token" StartNode="1054" EndNode="1057">
<Feature>
  <Name className="java.lang.String">string</Name>
  <Value className="java.lang.String">The</Value>
</Feature>
<Feature>
  <Name className="java.lang.String">kind</Name>
  <Value className="java.lang.String">word</Value>
</Feature>
<Feature>
  <Name className="java.lang.String">length</Name>
  <Value className="java.lang.String">3</Value>
</Feature>
<Feature>
  <Name className="java.lang.String">orth</Name>
  <Value className="java.lang.String">upperInitial</Value>
</Feature>
</Annotation>
<Annotation Type="Token" StartNode="1349" EndNode="1358">
<Feature>
  <Name className="java.lang.String">string</Name>
  <Value className="java.lang.String">household</Value>
</Feature>
<Feature>
  <Name className="java.lang.String">kind</Name>
  <Value className="java.lang.String">word</Value>
</Feature>
<Feature>
  <Name className="java.lang.String">length</Name>
  <Value className="java.lang.String">9</Value>
</Feature>
<Feature>
  <Name className="java.lang.String">orth</Name>
  <Value className="java.lang.String">lowercase</Value>
</Feature>
</Annotation>
<Annotation Type="SpaceToken" StartNode="2586" EndNode="2587">
<Feature>
  <Name className="java.lang.String">kind</Name>
  <Value className="java.lang.String">space</Value>
</Feature>
<Feature>
  <Name className="java.lang.String">length</Name>
  <Value className="java.lang.String">1</Value>
</Feature>
<Feature>
  <Name className="java.lang.String">string</Name>
  <Value className="java.lang.String"> </Value>
</Feature>
</Annotation>
<Annotation Type="Token" StartNode="2443" EndNode="2446">
<Feature>
  <Name className="java.lang.String">string</Name>
  <Value className="java.lang.String">and</Value>
</Feature>
<Feature>
  <Name className="java.lang.String">kind</Name>
  <Value className="java.lang.String">word</Value>
</Feature>
<Feature>
  <Name className="java.lang.String">length</Name>
  <Value className="java.lang.String">3</Value>
</Feature>
<Feature>
  <Name className="java.lang.String">orth</Name>
  <Value className="java.lang.String">lowercase</Value>
</Feature>
</Annotation>
<Annotation Type="SpaceToken" StartNode="2092" EndNode="2093">
<Feature>
  <Name className="java.lang.String">kind</Name>
  <Value className="java.lang.String">space</Value>
</Feature>
<Feature>
  <Name className="java.lang.String">length</Name>
  <Value className="java.lang.String">1</Value>
</Feature>
<Feature>
  <Name className="java.lang.String">string</Name>
  <Value className="java.lang.String"> </Value>
</Feature>
</Annotation>
<Annotation Type="SpaceToken" StartNode="3074" EndNode="3075">
<Feature>
  <Name className="java.lang.String">kind</Name>
  <Value className="java.lang.String">space</Value>
</Feature>
<Feature>
  <Name className="java.lang.String">length</Name>
  <Value className="java.lang.String">1</Value>
</Feature>
<Feature>
  <Name className="java.lang.String">string</Name>
  <Value className="java.lang.String"> </Value>
</Feature>
</Annotation>
<Annotation Type="Token" StartNode="704" EndNode="709">
<Feature>
  <Name className="java.lang.String">string</Name>
  <Value className="java.lang.String">fears</Value>
</Feature>
<Feature>
  <Name className="java.lang.String">kind</Name>
  <Value className="java.lang.String">word</Value>
</Feature>
<Feature>
  <Name className="java.lang.String">length</Name>
  <Value className="java.lang.String">5</Value>
</Feature>
<Feature>
  <Name className="java.lang.String">orth</Name>
  <Value className="java.lang.String">lowercase</Value>
</Feature>
</Annotation>
<Annotation Type="Token" StartNode="1717" EndNode="1723">
<Feature>
  <Name className="java.lang.String">string</Name>
  <Value className="java.lang.String">latest</Value>
</Feature>
<Feature>
  <Name className="java.lang.String">kind</Name>
  <Value className="java.lang.String">word</Value>
</Feature>
<Feature>
  <Name className="java.lang.String">length</Name>
  <Value className="java.lang.String">6</Value>
</Feature>
<Feature>
  <Name className="java.lang.String">orth</Name>
  <Value className="java.lang.String">lowercase</Value>
</Feature>
</Annotation>
<Annotation Type="SpaceToken" StartNode="262" EndNode="263">
<Feature>
  <Name className="java.lang.String">kind</Name>
  <Value className="java.lang.String">space</Value>
</Feature>
<Feature>
  <Name className="java.lang.String">length</Name>
  <Value className="java.lang.String">1</Value>
</Feature>
<Feature>
  <Name className="java.lang.String">string</Name>
  <Value className="java.lang.String"> </Value>
</Feature>
</Annotation>
<Annotation Type="SpaceToken" StartNode="1654" EndNode="1655">
<Feature>
  <Name className="java.lang.String">kind</Name>
  <Value className="java.lang.String">space</Value>
</Feature>
<Feature>
  <Name className="java.lang.String">length</Name>
  <Value className="java.lang.String">1</Value>
</Feature>
<Feature>
  <Name className="java.lang.String">string</Name>
  <Value className="java.lang.String"> </Value>
</Feature>
</Annotation>
<Annotation Type="SpaceToken" StartNode="2431" EndNode="2432">
<Feature>
  <Name className="java.lang.String">kind</Name>
  <Value className="java.lang.String">space</Value>
</Feature>
<Feature>
  <Name className="java.lang.String">length</Name>
  <Value className="java.lang.String">1</Value>
</Feature>
<Feature>
  <Name className="java.lang.String">string</Name>
  <Value className="java.lang.String"> </Value>
</Feature>
</Annotation>
<Annotation Type="SpaceToken" StartNode="2331" EndNode="2332">
<Feature>
  <Name className="java.lang.String">kind</Name>
  <Value className="java.lang.String">space</Value>
</Feature>
<Feature>
  <Name className="java.lang.String">length</Name>
  <Value className="java.lang.String">1</Value>
</Feature>
<Feature>
  <Name className="java.lang.String">string</Name>
  <Value className="java.lang.String"> </Value>
</Feature>
</Annotation>
<Annotation Type="SpaceToken" StartNode="2568" EndNode="2569">
<Feature>
  <Name className="java.lang.String">kind</Name>
  <Value className="java.lang.String">space</Value>
</Feature>
<Feature>
  <Name className="java.lang.String">length</Name>
  <Value className="java.lang.String">1</Value>
</Feature>
<Feature>
  <Name className="java.lang.String">string</Name>
  <Value className="java.lang.String"> </Value>
</Feature>
</Annotation>
<Annotation Type="SpaceToken" StartNode="324" EndNode="325">
<Feature>
  <Name className="java.lang.String">kind</Name>
  <Value className="java.lang.String">space</Value>
</Feature>
<Feature>
  <Name className="java.lang.String">length</Name>
  <Value className="java.lang.String">1</Value>
</Feature>
<Feature>
  <Name className="java.lang.String">string</Name>
  <Value className="java.lang.String"> </Value>
</Feature>
</Annotation>
<Annotation Type="Token" StartNode="1829" EndNode="1830">
<Feature>
  <Name className="java.lang.String">kind</Name>
  <Value className="java.lang.String">punctuation</Value>
</Feature>
<Feature>
  <Name className="java.lang.String">length</Name>
  <Value className="java.lang.String">1</Value>
</Feature>
<Feature>
  <Name className="java.lang.String">string</Name>
  <Value className="java.lang.String">&quot;</Value>
</Feature>
</Annotation>
<Annotation Type="Token" StartNode="2732" EndNode="2735">
<Feature>
  <Name className="java.lang.String">string</Name>
  <Value className="java.lang.String">had</Value>
</Feature>
<Feature>
  <Name className="java.lang.String">kind</Name>
  <Value className="java.lang.String">word</Value>
</Feature>
<Feature>
  <Name className="java.lang.String">length</Name>
  <Value className="java.lang.String">3</Value>
</Feature>
<Feature>
  <Name className="java.lang.String">orth</Name>
  <Value className="java.lang.String">lowercase</Value>
</Feature>
</Annotation>
<Annotation Type="Token" StartNode="514" EndNode="519">
<Feature>
  <Name className="java.lang.String">string</Name>
  <Value className="java.lang.String">rates</Value>
</Feature>
<Feature>
  <Name className="java.lang.String">kind</Name>
  <Value className="java.lang.String">word</Value>
</Feature>
<Feature>
  <Name className="java.lang.String">length</Name>
  <Value className="java.lang.String">5</Value>
</Feature>
<Feature>
  <Name className="java.lang.String">orth</Name>
  <Value className="java.lang.String">lowercase</Value>
</Feature>
</Annotation>
<Annotation Type="SpaceToken" StartNode="2020" EndNode="2021">
<Feature>
  <Name className="java.lang.String">kind</Name>
  <Value className="java.lang.String">space</Value>
</Feature>
<Feature>
  <Name className="java.lang.String">length</Name>
  <Value className="java.lang.String">1</Value>
</Feature>
<Feature>
  <Name className="java.lang.String">string</Name>
  <Value className="java.lang.String"> </Value>
</Feature>
</Annotation>
<Annotation Type="SpaceToken" StartNode="1341" EndNode="1342">
<Feature>
  <Name className="java.lang.String">kind</Name>
  <Value className="java.lang.String">space</Value>
</Feature>
<Feature>
  <Name className="java.lang.String">length</Name>
  <Value className="java.lang.String">1</Value>
</Feature>
<Feature>
  <Name className="java.lang.String">string</Name>
  <Value className="java.lang.String"> </Value>
</Feature>
</Annotation>
<Annotation Type="SpaceToken" StartNode="630" EndNode="631">
<Feature>
  <Name className="java.lang.String">kind</Name>
  <Value className="java.lang.String">space</Value>
</Feature>
<Feature>
  <Name className="java.lang.String">length</Name>
  <Value className="java.lang.String">1</Value>
</Feature>
<Feature>
  <Name className="java.lang.String">string</Name>
  <Value className="java.lang.String"> </Value>
</Feature>
</Annotation>
<Annotation Type="Token" StartNode="2169" EndNode="2172">
<Feature>
  <Name className="java.lang.String">string</Name>
  <Value className="java.lang.String">the</Value>
</Feature>
<Feature>
  <Name className="java.lang.String">kind</Name>
  <Value className="java.lang.String">word</Value>
</Feature>
<Feature>
  <Name className="java.lang.String">length</Name>
  <Value className="java.lang.String">3</Value>
</Feature>
<Feature>
  <Name className="java.lang.String">orth</Name>
  <Value className="java.lang.String">lowercase</Value>
</Feature>
</Annotation>
<Annotation Type="SpaceToken" StartNode="1683" EndNode="1684">
<Feature>
  <Name className="java.lang.String">kind</Name>
  <Value className="java.lang.String">space</Value>
</Feature>
<Feature>
  <Name className="java.lang.String">length</Name>
  <Value className="java.lang.String">1</Value>
</Feature>
<Feature>
  <Name className="java.lang.String">string</Name>
  <Value className="java.lang.String"> </Value>
</Feature>
</Annotation>
<Annotation Type="Token" StartNode="693" EndNode="700">
<Feature>
  <Name className="java.lang.String">string</Name>
  <Value className="java.lang.String">because</Value>
</Feature>
<Feature>
  <Name className="java.lang.String">kind</Name>
  <Value className="java.lang.String">word</Value>
</Feature>
<Feature>
  <Name className="java.lang.String">length</Name>
  <Value className="java.lang.String">7</Value>
</Feature>
<Feature>
  <Name className="java.lang.String">orth</Name>
  <Value className="java.lang.String">lowercase</Value>
</Feature>
</Annotation>
<Annotation Type="Token" StartNode="2904" EndNode="2910">
<Feature>
  <Name className="java.lang.String">string</Name>
  <Value className="java.lang.String">effort</Value>
</Feature>
<Feature>
  <Name className="java.lang.String">kind</Name>
  <Value className="java.lang.String">word</Value>
</Feature>
<Feature>
  <Name className="java.lang.String">length</Name>
  <Value className="java.lang.String">6</Value>
</Feature>
<Feature>
  <Name className="java.lang.String">orth</Name>
  <Value className="java.lang.String">lowercase</Value>
</Feature>
</Annotation>
<Annotation Type="Token" StartNode="1198" EndNode="1203">
<Feature>
  <Name className="java.lang.String">string</Name>
  <Value className="java.lang.String">Since</Value>
</Feature>
<Feature>
  <Name className="java.lang.String">kind</Name>
  <Value className="java.lang.String">word</Value>
</Feature>
<Feature>
  <Name className="java.lang.String">length</Name>
  <Value className="java.lang.String">5</Value>
</Feature>
<Feature>
  <Name className="java.lang.String">orth</Name>
  <Value className="java.lang.String">upperInitial</Value>
</Feature>
</Annotation>
<Annotation Type="Token" StartNode="2397" EndNode="2400">
<Feature>
  <Name className="java.lang.String">string</Name>
  <Value className="java.lang.String">the</Value>
</Feature>
<Feature>
  <Name className="java.lang.String">kind</Name>
  <Value className="java.lang.String">word</Value>
</Feature>
<Feature>
  <Name className="java.lang.String">length</Name>
  <Value className="java.lang.String">3</Value>
</Feature>
<Feature>
  <Name className="java.lang.String">orth</Name>
  <Value className="java.lang.String">lowercase</Value>
</Feature>
</Annotation>
<Annotation Type="Organization" StartNode="2105" EndNode="2134">
</Annotation>
<Annotation Type="SpaceToken" StartNode="2969" EndNode="2970">
<Feature>
  <Name className="java.lang.String">kind</Name>
  <Value className="java.lang.String">space</Value>
</Feature>
<Feature>
  <Name className="java.lang.String">length</Name>
  <Value className="java.lang.String">1</Value>
</Feature>
<Feature>
  <Name className="java.lang.String">string</Name>
  <Value className="java.lang.String"> </Value>
</Feature>
</Annotation>
<Annotation Type="SpaceToken" StartNode="3096" EndNode="3097">
<Feature>
  <Name className="java.lang.String">kind</Name>
  <Value className="java.lang.String">space</Value>
</Feature>
<Feature>
  <Name className="java.lang.String">length</Name>
  <Value className="java.lang.String">1</Value>
</Feature>
<Feature>
  <Name className="java.lang.String">string</Name>
  <Value className="java.lang.String"> </Value>
</Feature>
</Annotation>
<Annotation Type="Token" StartNode="2833" EndNode="2835">
<Feature>
  <Name className="java.lang.String">string</Name>
  <Value className="java.lang.String">In</Value>
</Feature>
<Feature>
  <Name className="java.lang.String">kind</Name>
  <Value className="java.lang.String">word</Value>
</Feature>
<Feature>
  <Name className="java.lang.String">length</Name>
  <Value className="java.lang.String">2</Value>
</Feature>
<Feature>
  <Name className="java.lang.String">orth</Name>
  <Value className="java.lang.String">upperInitial</Value>
</Feature>
</Annotation>
<Annotation Type="SpaceToken" StartNode="2622" EndNode="2623">
<Feature>
  <Name className="java.lang.String">kind</Name>
  <Value className="java.lang.String">space</Value>
</Feature>
<Feature>
  <Name className="java.lang.String">length</Name>
  <Value className="java.lang.String">1</Value>
</Feature>
<Feature>
  <Name className="java.lang.String">string</Name>
  <Value className="java.lang.String"> </Value>
</Feature>
</Annotation>
<Annotation Type="SpaceToken" StartNode="207" EndNode="208">
<Feature>
  <Name className="java.lang.String">kind</Name>
  <Value className="java.lang.String">space</Value>
</Feature>
<Feature>
  <Name className="java.lang.String">length</Name>
  <Value className="java.lang.String">1</Value>
</Feature>
<Feature>
  <Name className="java.lang.String">string</Name>
  <Value className="java.lang.String"> </Value>
</Feature>
</Annotation>
<Annotation Type="SpaceToken" StartNode="2274" EndNode="2275">
<Feature>
  <Name className="java.lang.String">kind</Name>
  <Value className="java.lang.String">space</Value>
</Feature>
<Feature>
  <Name className="java.lang.String">length</Name>
  <Value className="java.lang.String">1</Value>
</Feature>
<Feature>
  <Name className="java.lang.String">string</Name>
  <Value className="java.lang.String"> </Value>
</Feature>
</Annotation>
<Annotation Type="Token" StartNode="2147" EndNode="2149">
<Feature>
  <Name className="java.lang.String">string</Name>
  <Value className="java.lang.String">wo</Value>
</Feature>
<Feature>
  <Name className="java.lang.String">kind</Name>
  <Value className="java.lang.String">word</Value>
</Feature>
<Feature>
  <Name className="java.lang.String">length</Name>
  <Value className="java.lang.String">2</Value>
</Feature>
<Feature>
  <Name className="java.lang.String">orth</Name>
  <Value className="java.lang.String">lowercase</Value>
</Feature>
</Annotation>
<Annotation Type="Token" StartNode="144" EndNode="146">
<Feature>
  <Name className="java.lang.String">string</Name>
  <Value className="java.lang.String">By</Value>
</Feature>
<Feature>
  <Name className="java.lang.String">kind</Name>
  <Value className="java.lang.String">word</Value>
</Feature>
<Feature>
  <Name className="java.lang.String">length</Name>
  <Value className="java.lang.String">2</Value>
</Feature>
<Feature>
  <Name className="java.lang.String">orth</Name>
  <Value className="java.lang.String">upperInitial</Value>
</Feature>
</Annotation>
<Annotation Type="SpaceToken" StartNode="560" EndNode="561">
<Feature>
  <Name className="java.lang.String">kind</Name>
  <Value className="java.lang.String">space</Value>
</Feature>
<Feature>
  <Name className="java.lang.String">length</Name>
  <Value className="java.lang.String">1</Value>
</Feature>
<Feature>
  <Name className="java.lang.String">string</Name>
  <Value className="java.lang.String"> </Value>
</Feature>
</Annotation>
<Annotation Type="Token" StartNode="2814" EndNode="2816">
<Feature>
  <Name className="java.lang.String">string</Name>
  <Value className="java.lang.String">of</Value>
</Feature>
<Feature>
  <Name className="java.lang.String">kind</Name>
  <Value className="java.lang.String">word</Value>
</Feature>
<Feature>
  <Name className="java.lang.String">length</Name>
  <Value className="java.lang.String">2</Value>
</Feature>
<Feature>
  <Name className="java.lang.String">orth</Name>
  <Value className="java.lang.String">lowercase</Value>
</Feature>
</Annotation>
<Annotation Type="SpaceToken" StartNode="445" EndNode="446">
<Feature>
  <Name className="java.lang.String">kind</Name>
  <Value className="java.lang.String">space</Value>
</Feature>
<Feature>
  <Name className="java.lang.String">length</Name>
  <Value className="java.lang.String">1</Value>
</Feature>
<Feature>
  <Name className="java.lang.String">string</Name>
  <Value className="java.lang.String"> </Value>
</Feature>
</Annotation>
<Annotation Type="SpaceToken" StartNode="230" EndNode="231">
<Feature>
  <Name className="java.lang.String">kind</Name>
  <Value className="java.lang.String">space</Value>
</Feature>
<Feature>
  <Name className="java.lang.String">length</Name>
  <Value className="java.lang.String">1</Value>
</Feature>
<Feature>
  <Name className="java.lang.String">string</Name>
  <Value className="java.lang.String"> </Value>
</Feature>
</Annotation>
<Annotation Type="SpaceToken" StartNode="1910" EndNode="1911">
<Feature>
  <Name className="java.lang.String">kind</Name>
  <Value className="java.lang.String">space</Value>
</Feature>
<Feature>
  <Name className="java.lang.String">length</Name>
  <Value className="java.lang.String">1</Value>
</Feature>
<Feature>
  <Name className="java.lang.String">string</Name>
  <Value className="java.lang.String"> </Value>
</Feature>
</Annotation>
<Annotation Type="Token" StartNode="2385" EndNode="2394">
<Feature>
  <Name className="java.lang.String">string</Name>
  <Value className="java.lang.String">economies</Value>
</Feature>
<Feature>
  <Name className="java.lang.String">kind</Name>
  <Value className="java.lang.String">word</Value>
</Feature>
<Feature>
  <Name className="java.lang.String">length</Name>
  <Value className="java.lang.String">9</Value>
</Feature>
<Feature>
  <Name className="java.lang.String">orth</Name>
  <Value className="java.lang.String">lowercase</Value>
</Feature>
</Annotation>
<Annotation Type="Token" StartNode="2793" EndNode="2796">
<Feature>
  <Name className="java.lang.String">string</Name>
  <Value className="java.lang.String">the</Value>
</Feature>
<Feature>
  <Name className="java.lang.String">kind</Name>
  <Value className="java.lang.String">word</Value>
</Feature>
<Feature>
  <Name className="java.lang.String">length</Name>
  <Value className="java.lang.String">3</Value>
</Feature>
<Feature>
  <Name className="java.lang.String">orth</Name>
  <Value className="java.lang.String">lowercase</Value>
</Feature>
</Annotation>
<Annotation Type="SpaceToken" StartNode="842" EndNode="843">
<Feature>
  <Name className="java.lang.String">kind</Name>
  <Value className="java.lang.String">space</Value>
</Feature>
<Feature>
  <Name className="java.lang.String">length</Name>
  <Value className="java.lang.String">1</Value>
</Feature>
<Feature>
  <Name className="java.lang.String">string</Name>
  <Value className="java.lang.String"> </Value>
</Feature>
</Annotation>
<Annotation Type="Token" StartNode="1867" EndNode="1868">
<Feature>
  <Name className="java.lang.String">kind</Name>
  <Value className="java.lang.String">punctuation</Value>
</Feature>
<Feature>
  <Name className="java.lang.String">length</Name>
  <Value className="java.lang.String">1</Value>
</Feature>
<Feature>
  <Name className="java.lang.String">string</Name>
  <Value className="java.lang.String">,</Value>
</Feature>
</Annotation>
<Annotation Type="SpaceToken" StartNode="924" EndNode="925">
<Feature>
  <Name className="java.lang.String">kind</Name>
  <Value className="java.lang.String">space</Value>
</Feature>
<Feature>
  <Name className="java.lang.String">length</Name>
  <Value className="java.lang.String">1</Value>
</Feature>
<Feature>
  <Name className="java.lang.String">string</Name>
  <Value className="java.lang.String"> </Value>
</Feature>
</Annotation>
<Annotation Type="SpaceToken" StartNode="1675" EndNode="1676">
<Feature>
  <Name className="java.lang.String">kind</Name>
  <Value className="java.lang.String">space</Value>
</Feature>
<Feature>
  <Name className="java.lang.String">length</Name>
  <Value className="java.lang.String">1</Value>
</Feature>
<Feature>
  <Name className="java.lang.String">string</Name>
  <Value className="java.lang.String"> </Value>
</Feature>
</Annotation>
<Annotation Type="Token" StartNode="1141" EndNode="1149">
<Feature>
  <Name className="java.lang.String">string</Name>
  <Value className="java.lang.String">consumer</Value>
</Feature>
<Feature>
  <Name className="java.lang.String">kind</Name>
  <Value className="java.lang.String">word</Value>
</Feature>
<Feature>
  <Name className="java.lang.String">length</Name>
  <Value className="java.lang.String">8</Value>
</Feature>
<Feature>
  <Name className="java.lang.String">orth</Name>
  <Value className="java.lang.String">lowercase</Value>
</Feature>
</Annotation>
<Annotation Type="SpaceToken" StartNode="393" EndNode="394">
<Feature>
  <Name className="java.lang.String">kind</Name>
  <Value className="java.lang.String">space</Value>
</Feature>
<Feature>
  <Name className="java.lang.String">length</Name>
  <Value className="java.lang.String">1</Value>
</Feature>
<Feature>
  <Name className="java.lang.String">string</Name>
  <Value className="java.lang.String"> </Value>
</Feature>
</Annotation>
<Annotation Type="SpaceToken" StartNode="89" EndNode="90">
<Feature>
  <Name className="java.lang.String">kind</Name>
  <Value className="java.lang.String">control</Value>
</Feature>
<Feature>
  <Name className="java.lang.String">length</Name>
  <Value className="java.lang.String">1</Value>
</Feature>
<Feature>
  <Name className="java.lang.String">string</Name>
  <Value className="java.lang.String">
</Value>
</Feature>
</Annotation>
<Annotation Type="Organization" StartNode="1058" EndNode="1061">
</Annotation>
<Annotation Type="SpaceToken" StartNode="1174" EndNode="1175">
<Feature>
  <Name className="java.lang.String">kind</Name>
  <Value className="java.lang.String">space</Value>
</Feature>
<Feature>
  <Name className="java.lang.String">length</Name>
  <Value className="java.lang.String">1</Value>
</Feature>
<Feature>
  <Name className="java.lang.String">string</Name>
  <Value className="java.lang.String"> </Value>
</Feature>
</Annotation>
<Annotation Type="SpaceToken" StartNode="3093" EndNode="3094">
<Feature>
  <Name className="java.lang.String">kind</Name>
  <Value className="java.lang.String">control</Value>
</Feature>
<Feature>
  <Name className="java.lang.String">length</Name>
  <Value className="java.lang.String">1</Value>
</Feature>
<Feature>
  <Name className="java.lang.String">string</Name>
  <Value className="java.lang.String">
</Value>
</Feature>
</Annotation>
<Annotation Type="Token" StartNode="1045" EndNode="1047">
<Feature>
  <Name className="java.lang.String">string</Name>
  <Value className="java.lang.String">it</Value>
</Feature>
<Feature>
  <Name className="java.lang.String">kind</Name>
  <Value className="java.lang.String">word</Value>
</Feature>
<Feature>
  <Name className="java.lang.String">length</Name>
  <Value className="java.lang.String">2</Value>
</Feature>
<Feature>
  <Name className="java.lang.String">orth</Name>
  <Value className="java.lang.String">lowercase</Value>
</Feature>
</Annotation>
<Annotation Type="SpaceToken" StartNode="2113" EndNode="2114">
<Feature>
  <Name className="java.lang.String">kind</Name>
  <Value className="java.lang.String">space</Value>
</Feature>
<Feature>
  <Name className="java.lang.String">length</Name>
  <Value className="java.lang.String">1</Value>
</Feature>
<Feature>
  <Name className="java.lang.String">string</Name>
  <Value className="java.lang.String"> </Value>
</Feature>
</Annotation>
<Annotation Type="Token" StartNode="2368" EndNode="2370">
<Feature>
  <Name className="java.lang.String">string</Name>
  <Value className="java.lang.String">&apos;s</Value>
</Feature>
<Feature>
  <Name className="java.lang.String">kind</Name>
  <Value className="java.lang.String">word</Value>
</Feature>
<Feature>
  <Name className="java.lang.String">length</Name>
  <Value className="java.lang.String">2</Value>
</Feature>
<Feature>
  <Name className="java.lang.String">orth</Name>
  <Value className="java.lang.String">apostrophe</Value>
</Feature>
</Annotation>
<Annotation Type="SpaceToken" StartNode="2038" EndNode="2039">
<Feature>
  <Name className="java.lang.String">kind</Name>
  <Value className="java.lang.String">space</Value>
</Feature>
<Feature>
  <Name className="java.lang.String">length</Name>
  <Value className="java.lang.String">1</Value>
</Feature>
<Feature>
  <Name className="java.lang.String">string</Name>
  <Value className="java.lang.String"> </Value>
</Feature>
</Annotation>
<Annotation Type="Token" StartNode="2142" EndNode="2146">
<Feature>
  <Name className="java.lang.String">string</Name>
  <Value className="java.lang.String">This</Value>
</Feature>
<Feature>
  <Name className="java.lang.String">kind</Name>
  <Value className="java.lang.String">word</Value>
</Feature>
<Feature>
  <Name className="java.lang.String">length</Name>
  <Value className="java.lang.String">4</Value>
</Feature>
<Feature>
  <Name className="java.lang.String">orth</Name>
  <Value className="java.lang.String">upperInitial</Value>
</Feature>
</Annotation>
<Annotation Type="Token" StartNode="79" EndNode="83">
<Feature>
  <Name className="java.lang.String">string</Name>
  <Value className="java.lang.String">this</Value>
</Feature>
<Feature>
  <Name className="java.lang.String">kind</Name>
  <Value className="java.lang.String">word</Value>
</Feature>
<Feature>
  <Name className="java.lang.String">length</Name>
  <Value className="java.lang.String">4</Value>
</Feature>
<Feature>
  <Name className="java.lang.String">orth</Name>
  <Value className="java.lang.String">lowercase</Value>
</Feature>
</Annotation>
<Annotation Type="SpaceToken" StartNode="1047" EndNode="1048">
<Feature>
  <Name className="java.lang.String">kind</Name>
  <Value className="java.lang.String">space</Value>
</Feature>
<Feature>
  <Name className="java.lang.String">length</Name>
  <Value className="java.lang.String">1</Value>
</Feature>
<Feature>
  <Name className="java.lang.String">string</Name>
  <Value className="java.lang.String"> </Value>
</Feature>
</Annotation>
<Annotation Type="Token" StartNode="341" EndNode="349">
<Feature>
  <Name className="java.lang.String">string</Name>
  <Value className="java.lang.String">interest</Value>
</Feature>
<Feature>
  <Name className="java.lang.String">kind</Name>
  <Value className="java.lang.String">word</Value>
</Feature>
<Feature>
  <Name className="java.lang.String">length</Name>
  <Value className="java.lang.String">8</Value>
</Feature>
<Feature>
  <Name className="java.lang.String">orth</Name>
  <Value className="java.lang.String">lowercase</Value>
</Feature>
</Annotation>
<Annotation Type="Token" StartNode="1510" EndNode="1512">
<Feature>
  <Name className="java.lang.String">string</Name>
  <Value className="java.lang.String">In</Value>
</Feature>
<Feature>
  <Name className="java.lang.String">kind</Name>
  <Value className="java.lang.String">word</Value>
</Feature>
<Feature>
  <Name className="java.lang.String">length</Name>
  <Value className="java.lang.String">2</Value>
</Feature>
<Feature>
  <Name className="java.lang.String">orth</Name>
  <Value className="java.lang.String">upperInitial</Value>
</Feature>
</Annotation>
<Annotation Type="SpaceToken" StartNode="244" EndNode="245">
<Feature>
  <Name className="java.lang.String">kind</Name>
  <Value className="java.lang.String">space</Value>
</Feature>
<Feature>
  <Name className="java.lang.String">length</Name>
  <Value className="java.lang.String">1</Value>
</Feature>
<Feature>
  <Name className="java.lang.String">string</Name>
  <Value className="java.lang.String"> </Value>
</Feature>
</Annotation>
<Annotation Type="SpaceToken" StartNode="3084" EndNode="3085">
<Feature>
  <Name className="java.lang.String">kind</Name>
  <Value className="java.lang.String">space</Value>
</Feature>
<Feature>
  <Name className="java.lang.String">length</Name>
  <Value className="java.lang.String">1</Value>
</Feature>
<Feature>
  <Name className="java.lang.String">string</Name>
  <Value className="java.lang.String"> </Value>
</Feature>
</Annotation>
<Annotation Type="SpaceToken" StartNode="900" EndNode="901">
<Feature>
  <Name className="java.lang.String">kind</Name>
  <Value className="java.lang.String">space</Value>
</Feature>
<Feature>
  <Name className="java.lang.String">length</Name>
  <Value className="java.lang.String">1</Value>
</Feature>
<Feature>
  <Name className="java.lang.String">string</Name>
  <Value className="java.lang.String"> </Value>
</Feature>
</Annotation>
<Annotation Type="SpaceToken" StartNode="2972" EndNode="2973">
<Feature>
  <Name className="java.lang.String">kind</Name>
  <Value className="java.lang.String">space</Value>
</Feature>
<Feature>
  <Name className="java.lang.String">length</Name>
  <Value className="java.lang.String">1</Value>
</Feature>
<Feature>
  <Name className="java.lang.String">string</Name>
  <Value className="java.lang.String"> </Value>
</Feature>
</Annotation>
<Annotation Type="SpaceToken" StartNode="2342" EndNode="2343">
<Feature>
  <Name className="java.lang.String">kind</Name>
  <Value className="java.lang.String">space</Value>
</Feature>
<Feature>
  <Name className="java.lang.String">length</Name>
  <Value className="java.lang.String">1</Value>
</Feature>
<Feature>
  <Name className="java.lang.String">string</Name>
  <Value className="java.lang.String"> </Value>
</Feature>
</Annotation>
<Annotation Type="SpaceToken" StartNode="1853" EndNode="1854">
<Feature>
  <Name className="java.lang.String">kind</Name>
  <Value className="java.lang.String">space</Value>
</Feature>
<Feature>
  <Name className="java.lang.String">length</Name>
  <Value className="java.lang.String">1</Value>
</Feature>
<Feature>
  <Name className="java.lang.String">string</Name>
  <Value className="java.lang.String"> </Value>
</Feature>
</Annotation>
<Annotation Type="SpaceToken" StartNode="1664" EndNode="1665">
<Feature>
  <Name className="java.lang.String">kind</Name>
  <Value className="java.lang.String">space</Value>
</Feature>
<Feature>
  <Name className="java.lang.String">length</Name>
  <Value className="java.lang.String">1</Value>
</Feature>
<Feature>
  <Name className="java.lang.String">string</Name>
  <Value className="java.lang.String"> </Value>
</Feature>
</Annotation>
<Annotation Type="Token" StartNode="1710" EndNode="1714">
<Feature>
  <Name className="java.lang.String">string</Name>
  <Value className="java.lang.String">Bank</Value>
</Feature>
<Feature>
  <Name className="java.lang.String">kind</Name>
  <Value className="java.lang.String">word</Value>
</Feature>
<Feature>
  <Name className="java.lang.String">length</Name>
  <Value className="java.lang.String">4</Value>
</Feature>
<Feature>
  <Name className="java.lang.String">orth</Name>
  <Value className="java.lang.String">upperInitial</Value>
</Feature>
</Annotation>
<Annotation Type="Token" StartNode="2641" EndNode="2643">
<Feature>
  <Name className="java.lang.String">string</Name>
  <Value className="java.lang.String">an</Value>
</Feature>
<Feature>
  <Name className="java.lang.String">kind</Name>
  <Value className="java.lang.String">word</Value>
</Feature>
<Feature>
  <Name className="java.lang.String">length</Name>
  <Value className="java.lang.String">2</Value>
</Feature>
<Feature>
  <Name className="java.lang.String">orth</Name>
  <Value className="java.lang.String">lowercase</Value>
</Feature>
</Annotation>
<Annotation Type="Token" StartNode="2371" EndNode="2376">
<Feature>
  <Name className="java.lang.String">string</Name>
  <Value className="java.lang.String">three</Value>
</Feature>
<Feature>
  <Name className="java.lang.String">kind</Name>
  <Value className="java.lang.String">word</Value>
</Feature>
<Feature>
  <Name className="java.lang.String">length</Name>
  <Value className="java.lang.String">5</Value>
</Feature>
<Feature>
  <Name className="java.lang.String">orth</Name>
  <Value className="java.lang.String">lowercase</Value>
</Feature>
</Annotation>
<Annotation Type="Token" StartNode="1217" EndNode="1220">
<Feature>
  <Name className="java.lang.String">string</Name>
  <Value className="java.lang.String">MPC</Value>
</Feature>
<Feature>
  <Name className="java.lang.String">kind</Name>
  <Value className="java.lang.String">word</Value>
</Feature>
<Feature>
  <Name className="java.lang.String">length</Name>
  <Value className="java.lang.String">3</Value>
</Feature>
<Feature>
  <Name className="java.lang.String">orth</Name>
  <Value className="java.lang.String">allCaps</Value>
</Feature>
</Annotation>
<Annotation Type="SpaceToken" StartNode="1322" EndNode="1323">
<Feature>
  <Name className="java.lang.String">kind</Name>
  <Value className="java.lang.String">space</Value>
</Feature>
<Feature>
  <Name className="java.lang.String">length</Name>
  <Value className="java.lang.String">1</Value>
</Feature>
<Feature>
  <Name className="java.lang.String">string</Name>
  <Value className="java.lang.String"> </Value>
</Feature>
</Annotation>
<Annotation Type="SpaceToken" StartNode="1877" EndNode="1878">
<Feature>
  <Name className="java.lang.String">kind</Name>
  <Value className="java.lang.String">space</Value>
</Feature>
<Feature>
  <Name className="java.lang.String">length</Name>
  <Value className="java.lang.String">1</Value>
</Feature>
<Feature>
  <Name className="java.lang.String">string</Name>
  <Value className="java.lang.String"> </Value>
</Feature>
</Annotation>
<Annotation Type="SpaceToken" StartNode="2480" EndNode="2481">
<Feature>
  <Name className="java.lang.String">kind</Name>
  <Value className="java.lang.String">space</Value>
</Feature>
<Feature>
  <Name className="java.lang.String">length</Name>
  <Value className="java.lang.String">1</Value>
</Feature>
<Feature>
  <Name className="java.lang.String">string</Name>
  <Value className="java.lang.String"> </Value>
</Feature>
</Annotation>
<Annotation Type="Token" StartNode="651" EndNode="657">
<Feature>
  <Name className="java.lang.String">string</Name>
  <Value className="java.lang.String">policy</Value>
</Feature>
<Feature>
  <Name className="java.lang.String">kind</Name>
  <Value className="java.lang.String">word</Value>
</Feature>
<Feature>
  <Name className="java.lang.String">length</Name>
  <Value className="java.lang.String">6</Value>
</Feature>
<Feature>
  <Name className="java.lang.String">orth</Name>
  <Value className="java.lang.String">lowercase</Value>
</Feature>
</Annotation>
<Annotation Type="Token" StartNode="1786" EndNode="1790">
<Feature>
  <Name className="java.lang.String">string</Name>
  <Value className="java.lang.String">week</Value>
</Feature>
<Feature>
  <Name className="java.lang.String">kind</Name>
  <Value className="java.lang.String">word</Value>
</Feature>
<Feature>
  <Name className="java.lang.String">length</Name>
  <Value className="java.lang.String">4</Value>
</Feature>
<Feature>
  <Name className="java.lang.String">orth</Name>
  <Value className="java.lang.String">lowercase</Value>
</Feature>
</Annotation>
<Annotation Type="Token" StartNode="867" EndNode="869">
<Feature>
  <Name className="java.lang.String">string</Name>
  <Value className="java.lang.String">to</Value>
</Feature>
<Feature>
  <Name className="java.lang.String">kind</Name>
  <Value className="java.lang.String">word</Value>
</Feature>
<Feature>
  <Name className="java.lang.String">length</Name>
  <Value className="java.lang.String">2</Value>
</Feature>
<Feature>
  <Name className="java.lang.String">orth</Name>
  <Value className="java.lang.String">lowercase</Value>
</Feature>
</Annotation>
<Annotation Type="SpaceToken" StartNode="2775" EndNode="2776">
<Feature>
  <Name className="java.lang.String">kind</Name>
  <Value className="java.lang.String">control</Value>
</Feature>
<Feature>
  <Name className="java.lang.String">length</Name>
  <Value className="java.lang.String">1</Value>
</Feature>
<Feature>
  <Name className="java.lang.String">string</Name>
  <Value className="java.lang.String">
</Value>
</Feature>
</Annotation>
<Annotation Type="SpaceToken" StartNode="110" EndNode="111">
<Feature>
  <Name className="java.lang.String">kind</Name>
  <Value className="java.lang.String">space</Value>
</Feature>
<Feature>
  <Name className="java.lang.String">length</Name>
  <Value className="java.lang.String">1</Value>
</Feature>
<Feature>
  <Name className="java.lang.String">string</Name>
  <Value className="java.lang.String"> </Value>
</Feature>
</Annotation>
<Annotation Type="SpaceToken" StartNode="1553" EndNode="1554">
<Feature>
  <Name className="java.lang.String">kind</Name>
  <Value className="java.lang.String">space</Value>
</Feature>
<Feature>
  <Name className="java.lang.String">length</Name>
  <Value className="java.lang.String">1</Value>
</Feature>
<Feature>
  <Name className="java.lang.String">string</Name>
  <Value className="java.lang.String"> </Value>
</Feature>
</Annotation>
<Annotation Type="SpaceToken" StartNode="1400" EndNode="1401">
<Feature>
  <Name className="java.lang.String">kind</Name>
  <Value className="java.lang.String">space</Value>
</Feature>
<Feature>
  <Name className="java.lang.String">length</Name>
  <Value className="java.lang.String">1</Value>
</Feature>
<Feature>
  <Name className="java.lang.String">string</Name>
  <Value className="java.lang.String"> </Value>
</Feature>
</Annotation>
<Annotation Type="Location" StartNode="2404" EndNode="2409">
<Feature>
  <Name className="java.lang.String">rule1</Name>
  <Value className="java.lang.String">GazLocation</Value>
</Feature>
<Feature>
  <Name className="java.lang.String">rule2</Name>
  <Value className="java.lang.String">LocFinal</Value>
</Feature>
<Feature>
  <Name className="java.lang.String">locType</Name>
  <Value className="java.lang.String">country</Value>
</Feature>
</Annotation>
<Annotation Type="SpaceToken" StartNode="1156" EndNode="1157">
<Feature>
  <Name className="java.lang.String">kind</Name>
  <Value className="java.lang.String">space</Value>
</Feature>
<Feature>
  <Name className="java.lang.String">length</Name>
  <Value className="java.lang.String">1</Value>
</Feature>
<Feature>
  <Name className="java.lang.String">string</Name>
  <Value className="java.lang.String"> </Value>
</Feature>
</Annotation>
<Annotation Type="SpaceToken" StartNode="2127" EndNode="2128">
<Feature>
  <Name className="java.lang.String">kind</Name>
  <Value className="java.lang.String">space</Value>
</Feature>
<Feature>
  <Name className="java.lang.String">length</Name>
  <Value className="java.lang.String">1</Value>
</Feature>
<Feature>
  <Name className="java.lang.String">string</Name>
  <Value className="java.lang.String"> </Value>
</Feature>
</Annotation>
<Annotation Type="SpaceToken" StartNode="1965" EndNode="1966">
<Feature>
  <Name className="java.lang.String">kind</Name>
  <Value className="java.lang.String">space</Value>
</Feature>
<Feature>
  <Name className="java.lang.String">length</Name>
  <Value className="java.lang.String">1</Value>
</Feature>
<Feature>
  <Name className="java.lang.String">string</Name>
  <Value className="java.lang.String"> </Value>
</Feature>
</Annotation>
<Annotation Type="Token" StartNode="2281" EndNode="2287">
<Feature>
  <Name className="java.lang.String">string</Name>
  <Value className="java.lang.String">Martin</Value>
</Feature>
<Feature>
  <Name className="java.lang.String">kind</Name>
  <Value className="java.lang.String">word</Value>
</Feature>
<Feature>
  <Name className="java.lang.String">length</Name>
  <Value className="java.lang.String">6</Value>
</Feature>
<Feature>
  <Name className="java.lang.String">orth</Name>
  <Value className="java.lang.String">upperInitial</Value>
</Feature>
</Annotation>
<Annotation Type="SpaceToken" StartNode="2634" EndNode="2635">
<Feature>
  <Name className="java.lang.String">kind</Name>
  <Value className="java.lang.String">space</Value>
</Feature>
<Feature>
  <Name className="java.lang.String">length</Name>
  <Value className="java.lang.String">1</Value>
</Feature>
<Feature>
  <Name className="java.lang.String">string</Name>
  <Value className="java.lang.String"> </Value>
</Feature>
</Annotation>
<Annotation Type="SpaceToken" StartNode="416" EndNode="417">
<Feature>
  <Name className="java.lang.String">kind</Name>
  <Value className="java.lang.String">space</Value>
</Feature>
<Feature>
  <Name className="java.lang.String">length</Name>
  <Value className="java.lang.String">1</Value>
</Feature>
<Feature>
  <Name className="java.lang.String">string</Name>
  <Value className="java.lang.String"> </Value>
</Feature>
</Annotation>
<Annotation Type="Token" StartNode="1575" EndNode="1579">
<Feature>
  <Name className="java.lang.String">string</Name>
  <Value className="java.lang.String">rate</Value>
</Feature>
<Feature>
  <Name className="java.lang.String">kind</Name>
  <Value className="java.lang.String">word</Value>
</Feature>
<Feature>
  <Name className="java.lang.String">length</Name>
  <Value className="java.lang.String">4</Value>
</Feature>
<Feature>
  <Name className="java.lang.String">orth</Name>
  <Value className="java.lang.String">lowercase</Value>
</Feature>
</Annotation>
<Annotation Type="SpaceToken" StartNode="2961" EndNode="2962">
<Feature>
  <Name className="java.lang.String">kind</Name>
  <Value className="java.lang.String">space</Value>
</Feature>
<Feature>
  <Name className="java.lang.String">length</Name>
  <Value className="java.lang.String">1</Value>
</Feature>
<Feature>
  <Name className="java.lang.String">string</Name>
  <Value className="java.lang.String"> </Value>
</Feature>
</Annotation>
<Annotation Type="SpaceToken" StartNode="431" EndNode="432">
<Feature>
  <Name className="java.lang.String">kind</Name>
  <Value className="java.lang.String">space</Value>
</Feature>
<Feature>
  <Name className="java.lang.String">length</Name>
  <Value className="java.lang.String">1</Value>
</Feature>
<Feature>
  <Name className="java.lang.String">string</Name>
  <Value className="java.lang.String"> </Value>
</Feature>
</Annotation>
<Annotation Type="SpaceToken" StartNode="1629" EndNode="1630">
<Feature>
  <Name className="java.lang.String">kind</Name>
  <Value className="java.lang.String">space</Value>
</Feature>
<Feature>
  <Name className="java.lang.String">length</Name>
  <Value className="java.lang.String">1</Value>
</Feature>
<Feature>
  <Name className="java.lang.String">string</Name>
  <Value className="java.lang.String"> </Value>
</Feature>
</Annotation>
<Annotation Type="SpaceToken" StartNode="1" EndNode="2">
<Feature>
  <Name className="java.lang.String">kind</Name>
  <Value className="java.lang.String">control</Value>
</Feature>
<Feature>
  <Name className="java.lang.String">length</Name>
  <Value className="java.lang.String">1</Value>
</Feature>
<Feature>
  <Name className="java.lang.String">string</Name>
  <Value className="java.lang.String">
</Value>
</Feature>
</Annotation>
<Annotation Type="SpaceToken" StartNode="1891" EndNode="1892">
<Feature>
  <Name className="java.lang.String">kind</Name>
  <Value className="java.lang.String">space</Value>
</Feature>
<Feature>
  <Name className="java.lang.String">length</Name>
  <Value className="java.lang.String">1</Value>
</Feature>
<Feature>
  <Name className="java.lang.String">string</Name>
  <Value className="java.lang.String"> </Value>
</Feature>
</Annotation>
<Annotation Type="Token" StartNode="2985" EndNode="2986">
<Feature>
  <Name className="java.lang.String">kind</Name>
  <Value className="java.lang.String">punctuation</Value>
</Feature>
<Feature>
  <Name className="java.lang.String">length</Name>
  <Value className="java.lang.String">1</Value>
</Feature>
<Feature>
  <Name className="java.lang.String">string</Name>
  <Value className="java.lang.String">.</Value>
</Feature>
</Annotation>
<Annotation Type="SpaceToken" StartNode="1385" EndNode="1386">
<Feature>
  <Name className="java.lang.String">kind</Name>
  <Value className="java.lang.String">space</Value>
</Feature>
<Feature>
  <Name className="java.lang.String">length</Name>
  <Value className="java.lang.String">1</Value>
</Feature>
<Feature>
  <Name className="java.lang.String">string</Name>
  <Value className="java.lang.String"> </Value>
</Feature>
</Annotation>
<Annotation Type="SpaceToken" StartNode="778" EndNode="779">
<Feature>
  <Name className="java.lang.String">kind</Name>
  <Value className="java.lang.String">control</Value>
</Feature>
<Feature>
  <Name className="java.lang.String">length</Name>
  <Value className="java.lang.String">1</Value>
</Feature>
<Feature>
  <Name className="java.lang.String">string</Name>
  <Value className="java.lang.String">
</Value>
</Feature>
</Annotation>
<Annotation Type="Token" StartNode="1062" EndNode="1070">
<Feature>
  <Name className="java.lang.String">string</Name>
  <Value className="java.lang.String">believes</Value>
</Feature>
<Feature>
  <Name className="java.lang.String">kind</Name>
  <Value className="java.lang.String">word</Value>
</Feature>
<Feature>
  <Name className="java.lang.String">length</Name>
  <Value className="java.lang.String">8</Value>
</Feature>
<Feature>
  <Name className="java.lang.String">orth</Name>
  <Value className="java.lang.String">lowercase</Value>
</Feature>
</Annotation>
<Annotation Type="SpaceToken" StartNode="2509" EndNode="2510">
<Feature>
  <Name className="java.lang.String">kind</Name>
  <Value className="java.lang.String">space</Value>
</Feature>
<Feature>
  <Name className="java.lang.String">length</Name>
  <Value className="java.lang.String">1</Value>
</Feature>
<Feature>
  <Name className="java.lang.String">string</Name>
  <Value className="java.lang.String"> </Value>
</Feature>
</Annotation>
<Annotation Type="Token" StartNode="177" EndNode="180">
<Feature>
  <Name className="java.lang.String">string</Name>
  <Value className="java.lang.String">Aug</Value>
</Feature>
<Feature>
  <Name className="java.lang.String">kind</Name>
  <Value className="java.lang.String">word</Value>
</Feature>
<Feature>
  <Name className="java.lang.String">length</Name>
  <Value className="java.lang.String">3</Value>
</Feature>
<Feature>
  <Name className="java.lang.String">orth</Name>
  <Value className="java.lang.String">upperInitial</Value>
</Feature>
</Annotation>
<Annotation Type="Token" StartNode="1603" EndNode="1609">
<Feature>
  <Name className="java.lang.String">string</Name>
  <Value className="java.lang.String">German</Value>
</Feature>
<Feature>
  <Name className="java.lang.String">kind</Name>
  <Value className="java.lang.String">word</Value>
</Feature>
<Feature>
  <Name className="java.lang.String">length</Name>
  <Value className="java.lang.String">6</Value>
</Feature>
<Feature>
  <Name className="java.lang.String">orth</Name>
  <Value className="java.lang.String">upperInitial</Value>
</Feature>
</Annotation>
<Annotation Type="SpaceToken" StartNode="1791" EndNode="1792">
<Feature>
  <Name className="java.lang.String">kind</Name>
  <Value className="java.lang.String">control</Value>
</Feature>
<Feature>
  <Name className="java.lang.String">length</Name>
  <Value className="java.lang.String">1</Value>
</Feature>
<Feature>
  <Name className="java.lang.String">string</Name>
  <Value className="java.lang.String">
</Value>
</Feature>
</Annotation>
<Annotation Type="Percent" StartNode="303" EndNode="318">
</Annotation>
<Annotation Type="SpaceToken" StartNode="1166" EndNode="1167">
<Feature>
  <Name className="java.lang.String">kind</Name>
  <Value className="java.lang.String">space</Value>
</Feature>
<Feature>
  <Name className="java.lang.String">length</Name>
  <Value className="java.lang.String">1</Value>
</Feature>
<Feature>
  <Name className="java.lang.String">string</Name>
  <Value className="java.lang.String"> </Value>
</Feature>
</Annotation>
<Annotation Type="SpaceToken" StartNode="404" EndNode="405">
<Feature>
  <Name className="java.lang.String">kind</Name>
  <Value className="java.lang.String">space</Value>
</Feature>
<Feature>
  <Name className="java.lang.String">length</Name>
  <Value className="java.lang.String">1</Value>
</Feature>
<Feature>
  <Name className="java.lang.String">string</Name>
  <Value className="java.lang.String"> </Value>
</Feature>
</Annotation>
<Annotation Type="SpaceToken" StartNode="884" EndNode="885">
<Feature>
  <Name className="java.lang.String">kind</Name>
  <Value className="java.lang.String">space</Value>
</Feature>
<Feature>
  <Name className="java.lang.String">length</Name>
  <Value className="java.lang.String">1</Value>
</Feature>
<Feature>
  <Name className="java.lang.String">string</Name>
  <Value className="java.lang.String"> </Value>
</Feature>
</Annotation>
<Annotation Type="SpaceToken" StartNode="2319" EndNode="2320">
<Feature>
  <Name className="java.lang.String">kind</Name>
  <Value className="java.lang.String">space</Value>
</Feature>
<Feature>
  <Name className="java.lang.String">length</Name>
  <Value className="java.lang.String">1</Value>
</Feature>
<Feature>
  <Name className="java.lang.String">string</Name>
  <Value className="java.lang.String"> </Value>
</Feature>
</Annotation>
<Annotation Type="SpaceToken" StartNode="2886" EndNode="2887">
<Feature>
  <Name className="java.lang.String">kind</Name>
  <Value className="java.lang.String">space</Value>
</Feature>
<Feature>
  <Name className="java.lang.String">length</Name>
  <Value className="java.lang.String">1</Value>
</Feature>
<Feature>
  <Name className="java.lang.String">string</Name>
  <Value className="java.lang.String"> </Value>
</Feature>
</Annotation>
<Annotation Type="SpaceToken" StartNode="183" EndNode="184">
<Feature>
  <Name className="java.lang.String">kind</Name>
  <Value className="java.lang.String">space</Value>
</Feature>
<Feature>
  <Name className="java.lang.String">length</Name>
  <Value className="java.lang.String">1</Value>
</Feature>
<Feature>
  <Name className="java.lang.String">string</Name>
  <Value className="java.lang.String"> </Value>
</Feature>
</Annotation>
<Annotation Type="SpaceToken" StartNode="617" EndNode="618">
<Feature>
  <Name className="java.lang.String">kind</Name>
  <Value className="java.lang.String">space</Value>
</Feature>
<Feature>
  <Name className="java.lang.String">length</Name>
  <Value className="java.lang.String">1</Value>
</Feature>
<Feature>
  <Name className="java.lang.String">string</Name>
  <Value className="java.lang.String"> </Value>
</Feature>
</Annotation>
<Annotation Type="Token" StartNode="3139" EndNode="3140">
<Feature>
  <Name className="java.lang.String">kind</Name>
  <Value className="java.lang.String">punctuation</Value>
</Feature>
<Feature>
  <Name className="java.lang.String">length</Name>
  <Value className="java.lang.String">1</Value>
</Feature>
<Feature>
  <Name className="java.lang.String">string</Name>
  <Value className="java.lang.String">.</Value>
</Feature>
</Annotation>
<Annotation Type="Token" StartNode="71" EndNode="72">
<Feature>
  <Name className="java.lang.String">kind</Name>
  <Value className="java.lang.String">symbol</Value>
</Feature>
<Feature>
  <Name className="java.lang.String">length</Name>
  <Value className="java.lang.String">1</Value>
</Feature>
<Feature>
  <Name className="java.lang.String">string</Name>
  <Value className="java.lang.String">|</Value>
</Feature>
</Annotation>
<Annotation Type="Token" StartNode="1326" EndNode="1333">
<Feature>
  <Name className="java.lang.String">string</Name>
  <Value className="java.lang.String">cooling</Value>
</Feature>
<Feature>
  <Name className="java.lang.String">kind</Name>
  <Value className="java.lang.String">word</Value>
</Feature>
<Feature>
  <Name className="java.lang.String">length</Name>
  <Value className="java.lang.String">7</Value>
</Feature>
<Feature>
  <Name className="java.lang.String">orth</Name>
  <Value className="java.lang.String">lowercase</Value>
</Feature>
</Annotation>
<Annotation Type="Token" StartNode="1948" EndNode="1950">
<Feature>
  <Name className="java.lang.String">string</Name>
  <Value className="java.lang.String">it</Value>
</Feature>
<Feature>
  <Name className="java.lang.String">kind</Name>
  <Value className="java.lang.String">word</Value>
</Feature>
<Feature>
  <Name className="java.lang.String">length</Name>
  <Value className="java.lang.String">2</Value>
</Feature>
<Feature>
  <Name className="java.lang.String">orth</Name>
  <Value className="java.lang.String">lowercase</Value>
</Feature>
</Annotation>
<Annotation Type="Token" StartNode="2879" EndNode="2881">
<Feature>
  <Name className="java.lang.String">string</Name>
  <Value className="java.lang.String">we</Value>
</Feature>
<Feature>
  <Name className="java.lang.String">kind</Name>
  <Value className="java.lang.String">word</Value>
</Feature>
<Feature>
  <Name className="java.lang.String">length</Name>
  <Value className="java.lang.String">2</Value>
</Feature>
<Feature>
  <Name className="java.lang.String">orth</Name>
  <Value className="java.lang.String">lowercase</Value>
</Feature>
</Annotation>
<Annotation Type="SpaceToken" StartNode="2500" EndNode="2501">
<Feature>
  <Name className="java.lang.String">kind</Name>
  <Value className="java.lang.String">space</Value>
</Feature>
<Feature>
  <Name className="java.lang.String">length</Name>
  <Value className="java.lang.String">1</Value>
</Feature>
<Feature>
  <Name className="java.lang.String">string</Name>
  <Value className="java.lang.String"> </Value>
</Feature>
</Annotation>
<Annotation Type="Token" StartNode="2744" EndNode="2751">
<Feature>
  <Name className="java.lang.String">string</Name>
  <Value className="java.lang.String">against</Value>
</Feature>
<Feature>
  <Name className="java.lang.String">kind</Name>
  <Value className="java.lang.String">word</Value>
</Feature>
<Feature>
  <Name className="java.lang.String">length</Name>
  <Value className="java.lang.String">7</Value>
</Feature>
<Feature>
  <Name className="java.lang.String">orth</Name>
  <Value className="java.lang.String">lowercase</Value>
</Feature>
</Annotation>
<Annotation Type="Token" StartNode="2069" EndNode="2072">
<Feature>
  <Name className="java.lang.String">string</Name>
  <Value className="java.lang.String">for</Value>
</Feature>
<Feature>
  <Name className="java.lang.String">kind</Name>
  <Value className="java.lang.String">word</Value>
</Feature>
<Feature>
  <Name className="java.lang.String">length</Name>
  <Value className="java.lang.String">3</Value>
</Feature>
<Feature>
  <Name className="java.lang.String">orth</Name>
  <Value className="java.lang.String">lowercase</Value>
</Feature>
</Annotation>
<Annotation Type="Token" StartNode="1073" EndNode="1082">
<Feature>
  <Name className="java.lang.String">string</Name>
  <Value className="java.lang.String">two-speed</Value>
</Feature>
<Feature>
  <Name className="java.lang.String">kind</Name>
  <Value className="java.lang.String">word</Value>
</Feature>
<Feature>
  <Name className="java.lang.String">length</Name>
  <Value className="java.lang.String">9</Value>
</Feature>
<Feature>
  <Name className="java.lang.String">orth</Name>
  <Value className="java.lang.String">lowercase</Value>
</Feature>
</Annotation>
<Annotation Type="Token" StartNode="1500" EndNode="1507">
<Feature>
  <Name className="java.lang.String">string</Name>
  <Value className="java.lang.String">sharply</Value>
</Feature>
<Feature>
  <Name className="java.lang.String">kind</Name>
  <Value className="java.lang.String">word</Value>
</Feature>
<Feature>
  <Name className="java.lang.String">length</Name>
  <Value className="java.lang.String">7</Value>
</Feature>
<Feature>
  <Name className="java.lang.String">orth</Name>
  <Value className="java.lang.String">lowercase</Value>
</Feature>
</Annotation>
<Annotation Type="Token" StartNode="2935" EndNode="2941">
<Feature>
  <Name className="java.lang.String">string</Name>
  <Value className="java.lang.String">growth</Value>
</Feature>
<Feature>
  <Name className="java.lang.String">kind</Name>
  <Value className="java.lang.String">word</Value>
</Feature>
<Feature>
  <Name className="java.lang.String">length</Name>
  <Value className="java.lang.String">6</Value>
</Feature>
<Feature>
  <Name className="java.lang.String">orth</Name>
  <Value className="java.lang.String">lowercase</Value>
</Feature>
</Annotation>
<Annotation Type="Token" StartNode="2826" EndNode="2830">
<Feature>
  <Name className="java.lang.String">string</Name>
  <Value className="java.lang.String">said</Value>
</Feature>
<Feature>
  <Name className="java.lang.String">kind</Name>
  <Value className="java.lang.String">word</Value>
</Feature>
<Feature>
  <Name className="java.lang.String">length</Name>
  <Value className="java.lang.String">4</Value>
</Feature>
<Feature>
  <Name className="java.lang.String">orth</Name>
  <Value className="java.lang.String">lowercase</Value>
</Feature>
</Annotation>
<Annotation Type="Token" StartNode="1209" EndNode="1214">
<Feature>
  <Name className="java.lang.String">string</Name>
  <Value className="java.lang.String">month</Value>
</Feature>
<Feature>
  <Name className="java.lang.String">kind</Name>
  <Value className="java.lang.String">word</Value>
</Feature>
<Feature>
  <Name className="java.lang.String">length</Name>
  <Value className="java.lang.String">5</Value>
</Feature>
<Feature>
  <Name className="java.lang.String">orth</Name>
  <Value className="java.lang.String">lowercase</Value>
</Feature>
</Annotation>
<Annotation Type="SpaceToken" StartNode="676" EndNode="677">
<Feature>
  <Name className="java.lang.String">kind</Name>
  <Value className="java.lang.String">space</Value>
</Feature>
<Feature>
  <Name className="java.lang.String">length</Name>
  <Value className="java.lang.String">1</Value>
</Feature>
<Feature>
  <Name className="java.lang.String">string</Name>
  <Value className="java.lang.String"> </Value>
</Feature>
</Annotation>
<Annotation Type="SpaceToken" StartNode="295" EndNode="296">
<Feature>
  <Name className="java.lang.String">kind</Name>
  <Value className="java.lang.String">space</Value>
</Feature>
<Feature>
  <Name className="java.lang.String">length</Name>
  <Value className="java.lang.String">1</Value>
</Feature>
<Feature>
  <Name className="java.lang.String">string</Name>
  <Value className="java.lang.String"> </Value>
</Feature>
</Annotation>
<Annotation Type="Token" StartNode="1264" EndNode="1269">
<Feature>
  <Name className="java.lang.String">string</Name>
  <Value className="java.lang.String">rates</Value>
</Feature>
<Feature>
  <Name className="java.lang.String">kind</Name>
  <Value className="java.lang.String">word</Value>
</Feature>
<Feature>
  <Name className="java.lang.String">length</Name>
  <Value className="java.lang.String">5</Value>
</Feature>
<Feature>
  <Name className="java.lang.String">orth</Name>
  <Value className="java.lang.String">lowercase</Value>
</Feature>
</Annotation>
<Annotation Type="SpaceToken" StartNode="893" EndNode="894">
<Feature>
  <Name className="java.lang.String">kind</Name>
  <Value className="java.lang.String">space</Value>
</Feature>
<Feature>
  <Name className="java.lang.String">length</Name>
  <Value className="java.lang.String">1</Value>
</Feature>
<Feature>
  <Name className="java.lang.String">string</Name>
  <Value className="java.lang.String"> </Value>
</Feature>
</Annotation>
<Annotation Type="SpaceToken" StartNode="2300" EndNode="2301">
<Feature>
  <Name className="java.lang.String">kind</Name>
  <Value className="java.lang.String">space</Value>
</Feature>
<Feature>
  <Name className="java.lang.String">length</Name>
  <Value className="java.lang.String">1</Value>
</Feature>
<Feature>
  <Name className="java.lang.String">string</Name>
  <Value className="java.lang.String"> </Value>
</Feature>
</Annotation>
<Annotation Type="Date" StartNode="1781" EndNode="1790">
<Feature>
  <Name className="java.lang.String">kind</Name>
  <Value className="java.lang.String">date</Value>
</Feature>
</Annotation>
<Annotation Type="Token" StartNode="2700" EndNode="2704">
<Feature>
  <Name className="java.lang.String">string</Name>
  <Value className="java.lang.String">Bank</Value>
</Feature>
<Feature>
  <Name className="java.lang.String">kind</Name>
  <Value className="java.lang.String">word</Value>
</Feature>
<Feature>
  <Name className="java.lang.String">length</Name>
  <Value className="java.lang.String">4</Value>
</Feature>
<Feature>
  <Name className="java.lang.String">orth</Name>
  <Value className="java.lang.String">upperInitial</Value>
</Feature>
</Annotation>
<Annotation Type="Token" StartNode="2414" EndNode="2421">
<Feature>
  <Name className="java.lang.String">string</Name>
  <Value className="java.lang.String">Germany</Value>
</Feature>
<Feature>
  <Name className="java.lang.String">kind</Name>
  <Value className="java.lang.String">word</Value>
</Feature>
<Feature>
  <Name className="java.lang.String">length</Name>
  <Value className="java.lang.String">7</Value>
</Feature>
<Feature>
  <Name className="java.lang.String">orth</Name>
  <Value className="java.lang.String">upperInitial</Value>
</Feature>
</Annotation>
<Annotation Type="Token" StartNode="2359" EndNode="2362">
<Feature>
  <Name className="java.lang.String">string</Name>
  <Value className="java.lang.String">The</Value>
</Feature>
<Feature>
  <Name className="java.lang.String">kind</Name>
  <Value className="java.lang.String">word</Value>
</Feature>
<Feature>
  <Name className="java.lang.String">length</Name>
  <Value className="java.lang.String">3</Value>
</Feature>
<Feature>
  <Name className="java.lang.String">orth</Name>
  <Value className="java.lang.String">upperInitial</Value>
</Feature>
</Annotation>
<Annotation Type="SpaceToken" StartNode="1458" EndNode="1459">
<Feature>
  <Name className="java.lang.String">kind</Name>
  <Value className="java.lang.String">space</Value>
</Feature>
<Feature>
  <Name className="java.lang.String">length</Name>
  <Value className="java.lang.String">1</Value>
</Feature>
<Feature>
  <Name className="java.lang.String">string</Name>
  <Value className="java.lang.String"> </Value>
</Feature>
</Annotation>
<Annotation Type="Token" StartNode="150" EndNode="156">
<Feature>
  <Name className="java.lang.String">string</Name>
  <Value className="java.lang.String">Crooks</Value>
</Feature>
<Feature>
  <Name className="java.lang.String">kind</Name>
  <Value className="java.lang.String">word</Value>
</Feature>
<Feature>
  <Name className="java.lang.String">length</Name>
  <Value className="java.lang.String">6</Value>
</Feature>
<Feature>
  <Name className="java.lang.String">orth</Name>
  <Value className="java.lang.String">upperInitial</Value>
</Feature>
</Annotation>
<Annotation Type="SpaceToken" StartNode="2179" EndNode="2180">
<Feature>
  <Name className="java.lang.String">kind</Name>
  <Value className="java.lang.String">space</Value>
</Feature>
<Feature>
  <Name className="java.lang.String">length</Name>
  <Value className="java.lang.String">1</Value>
</Feature>
<Feature>
  <Name className="java.lang.String">string</Name>
  <Value className="java.lang.String"> </Value>
</Feature>
</Annotation>
<Annotation Type="SpaceToken" StartNode="1257" EndNode="1258">
<Feature>
  <Name className="java.lang.String">kind</Name>
  <Value className="java.lang.String">space</Value>
</Feature>
<Feature>
  <Name className="java.lang.String">length</Name>
  <Value className="java.lang.String">1</Value>
</Feature>
<Feature>
  <Name className="java.lang.String">string</Name>
  <Value className="java.lang.String"> </Value>
</Feature>
</Annotation>
<Annotation Type="Token" StartNode="603" EndNode="604">
<Feature>
  <Name className="java.lang.String">kind</Name>
  <Value className="java.lang.String">punctuation</Value>
</Feature>
<Feature>
  <Name className="java.lang.String">length</Name>
  <Value className="java.lang.String">1</Value>
</Feature>
<Feature>
  <Name className="java.lang.String">string</Name>
  <Value className="java.lang.String">.</Value>
</Feature>
</Annotation>
<Annotation Type="Token" StartNode="40" EndNode="43">
<Feature>
  <Name className="java.lang.String">kind</Name>
  <Value className="java.lang.String">number</Value>
</Feature>
<Feature>
  <Name className="java.lang.String">length</Name>
  <Value className="java.lang.String">3</Value>
</Feature>
<Feature>
  <Name className="java.lang.String">string</Name>
  <Value className="java.lang.String">468</Value>
</Feature>
</Annotation>
<Annotation Type="SpaceToken" StartNode="535" EndNode="536">
<Feature>
  <Name className="java.lang.String">kind</Name>
  <Value className="java.lang.String">space</Value>
</Feature>
<Feature>
  <Name className="java.lang.String">length</Name>
  <Value className="java.lang.String">1</Value>
</Feature>
<Feature>
  <Name className="java.lang.String">string</Name>
  <Value className="java.lang.String"> </Value>
</Feature>
</Annotation>
<Annotation Type="SpaceToken" StartNode="198" EndNode="199">
<Feature>
  <Name className="java.lang.String">kind</Name>
  <Value className="java.lang.String">control</Value>
</Feature>
<Feature>
  <Name className="java.lang.String">length</Name>
  <Value className="java.lang.String">1</Value>
</Feature>
<Feature>
  <Name className="java.lang.String">string</Name>
  <Value className="java.lang.String">
</Value>
</Feature>
</Annotation>
<Annotation Type="Token" StartNode="33" EndNode="34">
<Feature>
  <Name className="java.lang.String">string</Name>
  <Value className="java.lang.String">(</Value>
</Feature>
<Feature>
  <Name className="java.lang.String">kind</Name>
  <Value className="java.lang.String">punctuation</Value>
</Feature>
<Feature>
  <Name className="java.lang.String">length</Name>
  <Value className="java.lang.String">1</Value>
</Feature>
<Feature>
  <Name className="java.lang.String">position</Name>
  <Value className="java.lang.String">startpunct</Value>
</Feature>
</Annotation>
<Annotation Type="SpaceToken" StartNode="3043" EndNode="3044">
<Feature>
  <Name className="java.lang.String">kind</Name>
  <Value className="java.lang.String">control</Value>
</Feature>
<Feature>
  <Name className="java.lang.String">length</Name>
  <Value className="java.lang.String">1</Value>
</Feature>
<Feature>
  <Name className="java.lang.String">string</Name>
  <Value className="java.lang.String">
</Value>
</Feature>
</Annotation>
<Annotation Type="SpaceToken" StartNode="3060" EndNode="3061">
<Feature>
  <Name className="java.lang.String">kind</Name>
  <Value className="java.lang.String">space</Value>
</Feature>
<Feature>
  <Name className="java.lang.String">length</Name>
  <Value className="java.lang.String">1</Value>
</Feature>
<Feature>
  <Name className="java.lang.String">string</Name>
  <Value className="java.lang.String"> </Value>
</Feature>
</Annotation>
<Annotation Type="SpaceToken" StartNode="1588" EndNode="1589">
<Feature>
  <Name className="java.lang.String">kind</Name>
  <Value className="java.lang.String">space</Value>
</Feature>
<Feature>
  <Name className="java.lang.String">length</Name>
  <Value className="java.lang.String">1</Value>
</Feature>
<Feature>
  <Name className="java.lang.String">string</Name>
  <Value className="java.lang.String"> </Value>
</Feature>
</Annotation>
<Annotation Type="Date" StartNode="1517" EndNode="1531">
<Feature>
  <Name className="java.lang.String">kind</Name>
  <Value className="java.lang.String">date</Value>
</Feature>
</Annotation>
<Annotation Type="SpaceToken" StartNode="2293" EndNode="2294">
<Feature>
  <Name className="java.lang.String">kind</Name>
  <Value className="java.lang.String">space</Value>
</Feature>
<Feature>
  <Name className="java.lang.String">length</Name>
  <Value className="java.lang.String">1</Value>
</Feature>
<Feature>
  <Name className="java.lang.String">string</Name>
  <Value className="java.lang.String"> </Value>
</Feature>
</Annotation>
<Annotation Type="Token" StartNode="1673" EndNode="1675">
<Feature>
  <Name className="java.lang.String">string</Name>
  <Value className="java.lang.String">&apos;s</Value>
</Feature>
<Feature>
  <Name className="java.lang.String">kind</Name>
  <Value className="java.lang.String">word</Value>
</Feature>
<Feature>
  <Name className="java.lang.String">length</Name>
  <Value className="java.lang.String">2</Value>
</Feature>
<Feature>
  <Name className="java.lang.String">orth</Name>
  <Value className="java.lang.String">apostrophe</Value>
</Feature>
</Annotation>
<Annotation Type="SpaceToken" StartNode="2229" EndNode="2230">
<Feature>
  <Name className="java.lang.String">kind</Name>
  <Value className="java.lang.String">space</Value>
</Feature>
<Feature>
  <Name className="java.lang.String">length</Name>
  <Value className="java.lang.String">1</Value>
</Feature>
<Feature>
  <Name className="java.lang.String">string</Name>
  <Value className="java.lang.String"> </Value>
</Feature>
</Annotation>
<Annotation Type="SpaceToken" StartNode="1767" EndNode="1768">
<Feature>
  <Name className="java.lang.String">kind</Name>
  <Value className="java.lang.String">space</Value>
</Feature>
<Feature>
  <Name className="java.lang.String">length</Name>
  <Value className="java.lang.String">1</Value>
</Feature>
<Feature>
  <Name className="java.lang.String">string</Name>
  <Value className="java.lang.String"> </Value>
</Feature>
</Annotation>
<Annotation Type="Token" StartNode="715" EndNode="719">
<Feature>
  <Name className="java.lang.String">string</Name>
  <Value className="java.lang.String">cuts</Value>
</Feature>
<Feature>
  <Name className="java.lang.String">kind</Name>
  <Value className="java.lang.String">word</Value>
</Feature>
<Feature>
  <Name className="java.lang.String">length</Name>
  <Value className="java.lang.String">4</Value>
</Feature>
<Feature>
  <Name className="java.lang.String">orth</Name>
  <Value className="java.lang.String">lowercase</Value>
</Feature>
</Annotation>
<Annotation Type="SpaceToken" StartNode="524" EndNode="525">
<Feature>
  <Name className="java.lang.String">kind</Name>
  <Value className="java.lang.String">space</Value>
</Feature>
<Feature>
  <Name className="java.lang.String">length</Name>
  <Value className="java.lang.String">1</Value>
</Feature>
<Feature>
  <Name className="java.lang.String">string</Name>
  <Value className="java.lang.String"> </Value>
</Feature>
</Annotation>
<Annotation Type="SpaceToken" StartNode="588" EndNode="589">
<Feature>
  <Name className="java.lang.String">kind</Name>
  <Value className="java.lang.String">space</Value>
</Feature>
<Feature>
  <Name className="java.lang.String">length</Name>
  <Value className="java.lang.String">1</Value>
</Feature>
<Feature>
  <Name className="java.lang.String">string</Name>
  <Value className="java.lang.String"> </Value>
</Feature>
</Annotation>
<Annotation Type="Token" StartNode="1740" EndNode="1742">
<Feature>
  <Name className="java.lang.String">string</Name>
  <Value className="java.lang.String">of</Value>
</Feature>
<Feature>
  <Name className="java.lang.String">kind</Name>
  <Value className="java.lang.String">word</Value>
</Feature>
<Feature>
  <Name className="java.lang.String">length</Name>
  <Value className="java.lang.String">2</Value>
</Feature>
<Feature>
  <Name className="java.lang.String">orth</Name>
  <Value className="java.lang.String">lowercase</Value>
</Feature>
</Annotation>
<Annotation Type="SpaceToken" StartNode="49" EndNode="50">
<Feature>
  <Name className="java.lang.String">kind</Name>
  <Value className="java.lang.String">control</Value>
</Feature>
<Feature>
  <Name className="java.lang.String">length</Name>
  <Value className="java.lang.String">1</Value>
</Feature>
<Feature>
  <Name className="java.lang.String">string</Name>
  <Value className="java.lang.String">
</Value>
</Feature>
</Annotation>
<Annotation Type="Token" StartNode="355" EndNode="357">
<Feature>
  <Name className="java.lang.String">string</Name>
  <Value className="java.lang.String">to</Value>
</Feature>
<Feature>
  <Name className="java.lang.String">kind</Name>
  <Value className="java.lang.String">word</Value>
</Feature>
<Feature>
  <Name className="java.lang.String">length</Name>
  <Value className="java.lang.String">2</Value>
</Feature>
<Feature>
  <Name className="java.lang.String">orth</Name>
  <Value className="java.lang.String">lowercase</Value>
</Feature>
</Annotation>
<Annotation Type="Token" StartNode="796" EndNode="799">
<Feature>
  <Name className="java.lang.String">string</Name>
  <Value className="java.lang.String">the</Value>
</Feature>
<Feature>
  <Name className="java.lang.String">kind</Name>
  <Value className="java.lang.String">word</Value>
</Feature>
<Feature>
  <Name className="java.lang.String">length</Name>
  <Value className="java.lang.String">3</Value>
</Feature>
<Feature>
  <Name className="java.lang.String">orth</Name>
  <Value className="java.lang.String">lowercase</Value>
</Feature>
</Annotation>
<Annotation Type="Token" StartNode="1618" EndNode="1620">
<Feature>
  <Name className="java.lang.String">string</Name>
  <Value className="java.lang.String">is</Value>
</Feature>
<Feature>
  <Name className="java.lang.String">kind</Name>
  <Value className="java.lang.String">word</Value>
</Feature>
<Feature>
  <Name className="java.lang.String">length</Name>
  <Value className="java.lang.String">2</Value>
</Feature>
<Feature>
  <Name className="java.lang.String">orth</Name>
  <Value className="java.lang.String">lowercase</Value>
</Feature>
</Annotation>
<Annotation Type="Token" StartNode="3018" EndNode="3023">
<Feature>
  <Name className="java.lang.String">string</Name>
  <Value className="java.lang.String">gloom</Value>
</Feature>
<Feature>
  <Name className="java.lang.String">kind</Name>
  <Value className="java.lang.String">word</Value>
</Feature>
<Feature>
  <Name className="java.lang.String">length</Name>
  <Value className="java.lang.String">5</Value>
</Feature>
<Feature>
  <Name className="java.lang.String">orth</Name>
  <Value className="java.lang.String">lowercase</Value>
</Feature>
</Annotation>
<Annotation Type="SpaceToken" StartNode="861" EndNode="862">
<Feature>
  <Name className="java.lang.String">kind</Name>
  <Value className="java.lang.String">space</Value>
</Feature>
<Feature>
  <Name className="java.lang.String">length</Name>
  <Value className="java.lang.String">1</Value>
</Feature>
<Feature>
  <Name className="java.lang.String">string</Name>
  <Value className="java.lang.String"> </Value>
</Feature>
</Annotation>
<Annotation Type="SpaceToken" StartNode="1093" EndNode="1094">
<Feature>
  <Name className="java.lang.String">kind</Name>
  <Value className="java.lang.String">space</Value>
</Feature>
<Feature>
  <Name className="java.lang.String">length</Name>
  <Value className="java.lang.String">1</Value>
</Feature>
<Feature>
  <Name className="java.lang.String">string</Name>
  <Value className="java.lang.String"> </Value>
</Feature>
</Annotation>
<Annotation Type="Token" StartNode="906" EndNode="907">
<Feature>
  <Name className="java.lang.String">kind</Name>
  <Value className="java.lang.String">punctuation</Value>
</Feature>
<Feature>
  <Name className="java.lang.String">length</Name>
  <Value className="java.lang.String">1</Value>
</Feature>
<Feature>
  <Name className="java.lang.String">string</Name>
  <Value className="java.lang.String">.</Value>
</Feature>
</Annotation>
<Annotation Type="SpaceToken" StartNode="2682" EndNode="2683">
<Feature>
  <Name className="java.lang.String">kind</Name>
  <Value className="java.lang.String">space</Value>
</Feature>
<Feature>
  <Name className="java.lang.String">length</Name>
  <Value className="java.lang.String">1</Value>
</Feature>
<Feature>
  <Name className="java.lang.String">string</Name>
  <Value className="java.lang.String"> </Value>
</Feature>
</Annotation>
<Annotation Type="Token" StartNode="2363" EndNode="2368">
<Feature>
  <Name className="java.lang.String">string</Name>
  <Value className="java.lang.String">world</Value>
</Feature>
<Feature>
  <Name className="java.lang.String">kind</Name>
  <Value className="java.lang.String">word</Value>
</Feature>
<Feature>
  <Name className="java.lang.String">length</Name>
  <Value className="java.lang.String">5</Value>
</Feature>
<Feature>
  <Name className="java.lang.String">orth</Name>
  <Value className="java.lang.String">lowercase</Value>
</Feature>
</Annotation>
<Annotation Type="Token" StartNode="950" EndNode="956">
<Feature>
  <Name className="java.lang.String">string</Name>
  <Value className="java.lang.String">policy</Value>
</Feature>
<Feature>
  <Name className="java.lang.String">kind</Name>
  <Value className="java.lang.String">word</Value>
</Feature>
<Feature>
  <Name className="java.lang.String">length</Name>
  <Value className="java.lang.String">6</Value>
</Feature>
<Feature>
  <Name className="java.lang.String">orth</Name>
  <Value className="java.lang.String">lowercase</Value>
</Feature>
</Annotation>
<Annotation Type="SpaceToken" StartNode="133" EndNode="134">
<Feature>
  <Name className="java.lang.String">kind</Name>
  <Value className="java.lang.String">space</Value>
</Feature>
<Feature>
  <Name className="java.lang.String">length</Name>
  <Value className="java.lang.String">1</Value>
</Feature>
<Feature>
  <Name className="java.lang.String">string</Name>
  <Value className="java.lang.String"> </Value>
</Feature>
</Annotation>
<Annotation Type="SpaceToken" StartNode="218" EndNode="219">
<Feature>
  <Name className="java.lang.String">kind</Name>
  <Value className="java.lang.String">space</Value>
</Feature>
<Feature>
  <Name className="java.lang.String">length</Name>
  <Value className="java.lang.String">1</Value>
</Feature>
<Feature>
  <Name className="java.lang.String">string</Name>
  <Value className="java.lang.String"> </Value>
</Feature>
</Annotation>
<Annotation Type="Token" StartNode="1452" EndNode="1454">
<Feature>
  <Name className="java.lang.String">string</Name>
  <Value className="java.lang.String">in</Value>
</Feature>
<Feature>
  <Name className="java.lang.String">kind</Name>
  <Value className="java.lang.String">word</Value>
</Feature>
<Feature>
  <Name className="java.lang.String">length</Name>
  <Value className="java.lang.String">2</Value>
</Feature>
<Feature>
  <Name className="java.lang.String">orth</Name>
  <Value className="java.lang.String">lowercase</Value>
</Feature>
</Annotation>
<Annotation Type="Token" StartNode="1401" EndNode="1405">
<Feature>
  <Name className="java.lang.String">string</Name>
  <Value className="java.lang.String">been</Value>
</Feature>
<Feature>
  <Name className="java.lang.String">kind</Name>
  <Value className="java.lang.String">word</Value>
</Feature>
<Feature>
  <Name className="java.lang.String">length</Name>
  <Value className="java.lang.String">4</Value>
</Feature>
<Feature>
  <Name className="java.lang.String">orth</Name>
  <Value className="java.lang.String">lowercase</Value>
</Feature>
</Annotation>
<Annotation Type="Token" StartNode="2887" EndNode="2888">
<Feature>
  <Name className="java.lang.String">string</Name>
  <Value className="java.lang.String">a</Value>
</Feature>
<Feature>
  <Name className="java.lang.String">kind</Name>
  <Value className="java.lang.String">word</Value>
</Feature>
<Feature>
  <Name className="java.lang.String">length</Name>
  <Value className="java.lang.String">1</Value>
</Feature>
<Feature>
  <Name className="java.lang.String">orth</Name>
  <Value className="java.lang.String">lowercase</Value>
</Feature>
</Annotation>
<Annotation Type="SpaceToken" StartNode="2878" EndNode="2879">
<Feature>
  <Name className="java.lang.String">kind</Name>
  <Value className="java.lang.String">space</Value>
</Feature>
<Feature>
  <Name className="java.lang.String">length</Name>
  <Value className="java.lang.String">1</Value>
</Feature>
<Feature>
  <Name className="java.lang.String">string</Name>
  <Value className="java.lang.String"> </Value>
</Feature>
</Annotation>
<Annotation Type="Token" StartNode="1933" EndNode="1942">
<Feature>
  <Name className="java.lang.String">string</Name>
  <Value className="java.lang.String">confident</Value>
</Feature>
<Feature>
  <Name className="java.lang.String">kind</Name>
  <Value className="java.lang.String">word</Value>
</Feature>
<Feature>
  <Name className="java.lang.String">length</Name>
  <Value className="java.lang.String">9</Value>
</Feature>
<Feature>
  <Name className="java.lang.String">orth</Name>
  <Value className="java.lang.String">lowercase</Value>
</Feature>
</Annotation>
<Annotation Type="Token" StartNode="1281" EndNode="1286">
<Feature>
  <Name className="java.lang.String">string</Name>
  <Value className="java.lang.String">there</Value>
</Feature>
<Feature>
  <Name className="java.lang.String">kind</Name>
  <Value className="java.lang.String">word</Value>
</Feature>
<Feature>
  <Name className="java.lang.String">length</Name>
  <Value className="java.lang.String">5</Value>
</Feature>
<Feature>
  <Name className="java.lang.String">orth</Name>
  <Value className="java.lang.String">lowercase</Value>
</Feature>
</Annotation>
<Annotation Type="SpaceToken" StartNode="1567" EndNode="1568">
<Feature>
  <Name className="java.lang.String">kind</Name>
  <Value className="java.lang.String">space</Value>
</Feature>
<Feature>
  <Name className="java.lang.String">length</Name>
  <Value className="java.lang.String">1</Value>
</Feature>
<Feature>
  <Name className="java.lang.String">string</Name>
  <Value className="java.lang.String"> </Value>
</Feature>
</Annotation>
<Annotation Type="SpaceToken" StartNode="2458" EndNode="2459">
<Feature>
  <Name className="java.lang.String">kind</Name>
  <Value className="java.lang.String">space</Value>
</Feature>
<Feature>
  <Name className="java.lang.String">length</Name>
  <Value className="java.lang.String">1</Value>
</Feature>
<Feature>
  <Name className="java.lang.String">string</Name>
  <Value className="java.lang.String"> </Value>
</Feature>
</Annotation>
<Annotation Type="SpaceToken" StartNode="1028" EndNode="1029">
<Feature>
  <Name className="java.lang.String">kind</Name>
  <Value className="java.lang.String">space</Value>
</Feature>
<Feature>
  <Name className="java.lang.String">length</Name>
  <Value className="java.lang.String">1</Value>
</Feature>
<Feature>
  <Name className="java.lang.String">string</Name>
  <Value className="java.lang.String"> </Value>
</Feature>
</Annotation>
<Annotation Type="SpaceToken" StartNode="746" EndNode="747">
<Feature>
  <Name className="java.lang.String">kind</Name>
  <Value className="java.lang.String">space</Value>
</Feature>
<Feature>
  <Name className="java.lang.String">length</Name>
  <Value className="java.lang.String">1</Value>
</Feature>
<Feature>
  <Name className="java.lang.String">string</Name>
  <Value className="java.lang.String"> </Value>
</Feature>
</Annotation>
<Annotation Type="Token" StartNode="2665" EndNode="2677">
<Feature>
  <Name className="java.lang.String">string</Name>
  <Value className="java.lang.String">announcement</Value>
</Feature>
<Feature>
  <Name className="java.lang.String">kind</Name>
  <Value className="java.lang.String">word</Value>
</Feature>
<Feature>
  <Name className="java.lang.String">length</Name>
  <Value className="java.lang.String">12</Value>
</Feature>
<Feature>
  <Name className="java.lang.String">orth</Name>
  <Value className="java.lang.String">lowercase</Value>
</Feature>
</Annotation>
<Annotation Type="SpaceToken" StartNode="854" EndNode="855">
<Feature>
  <Name className="java.lang.String">kind</Name>
  <Value className="java.lang.String">space</Value>
</Feature>
<Feature>
  <Name className="java.lang.String">length</Name>
  <Value className="java.lang.String">1</Value>
</Feature>
<Feature>
  <Name className="java.lang.String">string</Name>
  <Value className="java.lang.String"> </Value>
</Feature>
</Annotation>
<Annotation Type="SpaceToken" StartNode="460" EndNode="461">
<Feature>
  <Name className="java.lang.String">kind</Name>
  <Value className="java.lang.String">space</Value>
</Feature>
<Feature>
  <Name className="java.lang.String">length</Name>
  <Value className="java.lang.String">1</Value>
</Feature>
<Feature>
  <Name className="java.lang.String">string</Name>
  <Value className="java.lang.String"> </Value>
</Feature>
</Annotation>
<Annotation Type="Token" StartNode="3032" EndNode="3035">
<Feature>
  <Name className="java.lang.String">string</Name>
  <Value className="java.lang.String">all</Value>
</Feature>
<Feature>
  <Name className="java.lang.String">kind</Name>
  <Value className="java.lang.String">word</Value>
</Feature>
<Feature>
  <Name className="java.lang.String">length</Name>
  <Value className="java.lang.String">3</Value>
</Feature>
<Feature>
  <Name className="java.lang.String">orth</Name>
  <Value className="java.lang.String">lowercase</Value>
</Feature>
</Annotation>
<Annotation Type="Token" StartNode="2139" EndNode="2140">
<Feature>
  <Name className="java.lang.String">kind</Name>
  <Value className="java.lang.String">punctuation</Value>
</Feature>
<Feature>
  <Name className="java.lang.String">length</Name>
  <Value className="java.lang.String">1</Value>
</Feature>
<Feature>
  <Name className="java.lang.String">string</Name>
  <Value className="java.lang.String">:</Value>
</Feature>
</Annotation>
<Annotation Type="Token" StartNode="907" EndNode="908">
<Feature>
  <Name className="java.lang.String">kind</Name>
  <Value className="java.lang.String">number</Value>
</Feature>
<Feature>
  <Name className="java.lang.String">length</Name>
  <Value className="java.lang.String">1</Value>
</Feature>
<Feature>
  <Name className="java.lang.String">string</Name>
  <Value className="java.lang.String">5</Value>
</Feature>
</Annotation>
<Annotation Type="SpaceToken" StartNode="1114" EndNode="1115">
<Feature>
  <Name className="java.lang.String">kind</Name>
  <Value className="java.lang.String">space</Value>
</Feature>
<Feature>
  <Name className="java.lang.String">length</Name>
  <Value className="java.lang.String">1</Value>
</Feature>
<Feature>
  <Name className="java.lang.String">string</Name>
  <Value className="java.lang.String"> </Value>
</Feature>
</Annotation>
<Annotation Type="Token" StartNode="1476" EndNode="1477">
<Feature>
  <Name className="java.lang.String">kind</Name>
  <Value className="java.lang.String">punctuation</Value>
</Feature>
<Feature>
  <Name className="java.lang.String">length</Name>
  <Value className="java.lang.String">1</Value>
</Feature>
<Feature>
  <Name className="java.lang.String">string</Name>
  <Value className="java.lang.String">,</Value>
</Feature>
</Annotation>
<Annotation Type="Token" StartNode="726" EndNode="730">
<Feature>
  <Name className="java.lang.String">string</Name>
  <Value className="java.lang.String">fuel</Value>
</Feature>
<Feature>
  <Name className="java.lang.String">kind</Name>
  <Value className="java.lang.String">word</Value>
</Feature>
<Feature>
  <Name className="java.lang.String">length</Name>
  <Value className="java.lang.String">4</Value>
</Feature>
<Feature>
  <Name className="java.lang.String">orth</Name>
  <Value className="java.lang.String">lowercase</Value>
</Feature>
</Annotation>
<Annotation Type="Token" StartNode="17" EndNode="18">
<Feature>
  <Name className="java.lang.String">kind</Name>
  <Value className="java.lang.String">punctuation</Value>
</Feature>
<Feature>
  <Name className="java.lang.String">length</Name>
  <Value className="java.lang.String">1</Value>
</Feature>
<Feature>
  <Name className="java.lang.String">string</Name>
  <Value className="java.lang.String">.</Value>
</Feature>
</Annotation>
<Annotation Type="Token" StartNode="47" EndNode="48">
<Feature>
  <Name className="java.lang.String">string</Name>
  <Value className="java.lang.String">)</Value>
</Feature>
<Feature>
  <Name className="java.lang.String">kind</Name>
  <Value className="java.lang.String">punctuation</Value>
</Feature>
<Feature>
  <Name className="java.lang.String">length</Name>
  <Value className="java.lang.String">1</Value>
</Feature>
<Feature>
  <Name className="java.lang.String">position</Name>
  <Value className="java.lang.String">endpunct</Value>
</Feature>
</Annotation>
<Annotation Type="Token" StartNode="2532" EndNode="2542">
<Feature>
  <Name className="java.lang.String">string</Name>
  <Value className="java.lang.String">indicators</Value>
</Feature>
<Feature>
  <Name className="java.lang.String">kind</Name>
  <Value className="java.lang.String">word</Value>
</Feature>
<Feature>
  <Name className="java.lang.String">length</Name>
  <Value className="java.lang.String">10</Value>
</Feature>
<Feature>
  <Name className="java.lang.String">orth</Name>
  <Value className="java.lang.String">lowercase</Value>
</Feature>
</Annotation>
<Annotation Type="SpaceToken" StartNode="2191" EndNode="2192">
<Feature>
  <Name className="java.lang.String">kind</Name>
  <Value className="java.lang.String">space</Value>
</Feature>
<Feature>
  <Name className="java.lang.String">length</Name>
  <Value className="java.lang.String">1</Value>
</Feature>
<Feature>
  <Name className="java.lang.String">string</Name>
  <Value className="java.lang.String"> </Value>
</Feature>
</Annotation>
<Annotation Type="SpaceToken" StartNode="667" EndNode="668">
<Feature>
  <Name className="java.lang.String">kind</Name>
  <Value className="java.lang.String">space</Value>
</Feature>
<Feature>
  <Name className="java.lang.String">length</Name>
  <Value className="java.lang.String">1</Value>
</Feature>
<Feature>
  <Name className="java.lang.String">string</Name>
  <Value className="java.lang.String"> </Value>
</Feature>
</Annotation>
<Annotation Type="SpaceToken" StartNode="1250" EndNode="1251">
<Feature>
  <Name className="java.lang.String">kind</Name>
  <Value className="java.lang.String">space</Value>
</Feature>
<Feature>
  <Name className="java.lang.String">length</Name>
  <Value className="java.lang.String">1</Value>
</Feature>
<Feature>
  <Name className="java.lang.String">string</Name>
  <Value className="java.lang.String"> </Value>
</Feature>
</Annotation>
<Annotation Type="Token" StartNode="2705" EndNode="2709">
<Feature>
  <Name className="java.lang.String">string</Name>
  <Value className="java.lang.String">said</Value>
</Feature>
<Feature>
  <Name className="java.lang.String">kind</Name>
  <Value className="java.lang.String">word</Value>
</Feature>
<Feature>
  <Name className="java.lang.String">length</Name>
  <Value className="java.lang.String">4</Value>
</Feature>
<Feature>
  <Name className="java.lang.String">orth</Name>
  <Value className="java.lang.String">lowercase</Value>
</Feature>
</Annotation>
<Annotation Type="SpaceToken" StartNode="331" EndNode="332">
<Feature>
  <Name className="java.lang.String">kind</Name>
  <Value className="java.lang.String">space</Value>
</Feature>
<Feature>
  <Name className="java.lang.String">length</Name>
  <Value className="java.lang.String">1</Value>
</Feature>
<Feature>
  <Name className="java.lang.String">string</Name>
  <Value className="java.lang.String"> </Value>
</Feature>
</Annotation>
<Annotation Type="SpaceToken" StartNode="1992" EndNode="1993">
<Feature>
  <Name className="java.lang.String">kind</Name>
  <Value className="java.lang.String">space</Value>
</Feature>
<Feature>
  <Name className="java.lang.String">length</Name>
  <Value className="java.lang.String">1</Value>
</Feature>
<Feature>
  <Name className="java.lang.String">string</Name>
  <Value className="java.lang.String"> </Value>
</Feature>
</Annotation>
<Annotation Type="Token" StartNode="2083" EndNode="2084">
<Feature>
  <Name className="java.lang.String">kind</Name>
  <Value className="java.lang.String">punctuation</Value>
</Feature>
<Feature>
  <Name className="java.lang.String">length</Name>
  <Value className="java.lang.String">1</Value>
</Feature>
<Feature>
  <Name className="java.lang.String">string</Name>
  <Value className="java.lang.String">.</Value>
</Feature>
</Annotation>
<Annotation Type="Token" StartNode="2649" EndNode="2654">
<Feature>
  <Name className="java.lang.String">string</Name>
  <Value className="java.lang.String">after</Value>
</Feature>
<Feature>
  <Name className="java.lang.String">kind</Name>
  <Value className="java.lang.String">word</Value>
</Feature>
<Feature>
  <Name className="java.lang.String">length</Name>
  <Value className="java.lang.String">5</Value>
</Feature>
<Feature>
  <Name className="java.lang.String">orth</Name>
  <Value className="java.lang.String">lowercase</Value>
</Feature>
</Annotation>
<Annotation Type="SpaceToken" StartNode="2470" EndNode="2471">
<Feature>
  <Name className="java.lang.String">kind</Name>
  <Value className="java.lang.String">space</Value>
</Feature>
<Feature>
  <Name className="java.lang.String">length</Name>
  <Value className="java.lang.String">1</Value>
</Feature>
<Feature>
  <Name className="java.lang.String">string</Name>
  <Value className="java.lang.String"> </Value>
</Feature>
</Annotation>
<Annotation Type="Token" StartNode="3045" EndNode="3052">
<Feature>
  <Name className="java.lang.String">string</Name>
  <Value className="java.lang.String">Special</Value>
</Feature>
<Feature>
  <Name className="java.lang.String">kind</Name>
  <Value className="java.lang.String">word</Value>
</Feature>
<Feature>
  <Name className="java.lang.String">length</Name>
  <Value className="java.lang.String">7</Value>
</Feature>
<Feature>
  <Name className="java.lang.String">orth</Name>
  <Value className="java.lang.String">upperInitial</Value>
</Feature>
</Annotation>
<Annotation Type="Token" StartNode="1042" EndNode="1043">
<Feature>
  <Name className="java.lang.String">kind</Name>
  <Value className="java.lang.String">punctuation</Value>
</Feature>
<Feature>
  <Name className="java.lang.String">length</Name>
  <Value className="java.lang.String">1</Value>
</Feature>
<Feature>
  <Name className="java.lang.String">string</Name>
  <Value className="java.lang.String">,</Value>
</Feature>
</Annotation>
<Annotation Type="Token" StartNode="2236" EndNode="2237">
<Feature>
  <Name className="java.lang.String">kind</Name>
  <Value className="java.lang.String">punctuation</Value>
</Feature>
<Feature>
  <Name className="java.lang.String">length</Name>
  <Value className="java.lang.String">1</Value>
</Feature>
<Feature>
  <Name className="java.lang.String">string</Name>
  <Value className="java.lang.String">.</Value>
</Feature>
</Annotation>
<Annotation Type="SpaceToken" StartNode="1780" EndNode="1781">
<Feature>
  <Name className="java.lang.String">kind</Name>
  <Value className="java.lang.String">space</Value>
</Feature>
<Feature>
  <Name className="java.lang.String">length</Name>
  <Value className="java.lang.String">1</Value>
</Feature>
<Feature>
  <Name className="java.lang.String">string</Name>
  <Value className="java.lang.String"> </Value>
</Feature>
</Annotation>
<Annotation Type="Percent" StartNode="905" EndNode="917">
<Feature>
  <Name className="java.lang.String">rule</Name>
  <Value className="java.lang.String">PercentBasic</Value>
</Feature>
</Annotation>
<Annotation Type="Token" StartNode="2547" EndNode="2554">
<Feature>
  <Name className="java.lang.String">string</Name>
  <Value className="java.lang.String">buoyant</Value>
</Feature>
<Feature>
  <Name className="java.lang.String">kind</Name>
  <Value className="java.lang.String">word</Value>
</Feature>
<Feature>
  <Name className="java.lang.String">length</Name>
  <Value className="java.lang.String">7</Value>
</Feature>
<Feature>
  <Name className="java.lang.String">orth</Name>
  <Value className="java.lang.String">lowercase</Value>
</Feature>
</Annotation>
<Annotation Type="Token" StartNode="1956" EndNode="1962">
<Feature>
  <Name className="java.lang.String">string</Name>
  <Value className="java.lang.String">remain</Value>
</Feature>
<Feature>
  <Name className="java.lang.String">kind</Name>
  <Value className="java.lang.String">word</Value>
</Feature>
<Feature>
  <Name className="java.lang.String">length</Name>
  <Value className="java.lang.String">6</Value>
</Feature>
<Feature>
  <Name className="java.lang.String">orth</Name>
  <Value className="java.lang.String">lowercase</Value>
</Feature>
</Annotation>
<Annotation Type="SpaceToken" StartNode="340" EndNode="341">
<Feature>
  <Name className="java.lang.String">kind</Name>
  <Value className="java.lang.String">space</Value>
</Feature>
<Feature>
  <Name className="java.lang.String">length</Name>
  <Value className="java.lang.String">1</Value>
</Feature>
<Feature>
  <Name className="java.lang.String">string</Name>
  <Value className="java.lang.String"> </Value>
</Feature>
</Annotation>
<Annotation Type="Token" StartNode="1752" EndNode="1763">
<Feature>
  <Name className="java.lang.String">string</Name>
  <Value className="java.lang.String">forecasting</Value>
</Feature>
<Feature>
  <Name className="java.lang.String">kind</Name>
  <Value className="java.lang.String">word</Value>
</Feature>
<Feature>
  <Name className="java.lang.String">length</Name>
  <Value className="java.lang.String">11</Value>
</Feature>
<Feature>
  <Name className="java.lang.String">orth</Name>
  <Value className="java.lang.String">lowercase</Value>
</Feature>
</Annotation>
<Annotation Type="Token" StartNode="2149" EndNode="2152">
<Feature>
  <Name className="java.lang.String">string</Name>
  <Value className="java.lang.String">n&apos;t</Value>
</Feature>
<Feature>
  <Name className="java.lang.String">kind</Name>
  <Value className="java.lang.String">word</Value>
</Feature>
<Feature>
  <Name className="java.lang.String">length</Name>
  <Value className="java.lang.String">3</Value>
</Feature>
<Feature>
  <Name className="java.lang.String">orth</Name>
  <Value className="java.lang.String">lowercase</Value>
</Feature>
</Annotation>
<Annotation Type="SpaceToken" StartNode="1140" EndNode="1141">
<Feature>
  <Name className="java.lang.String">kind</Name>
  <Value className="java.lang.String">space</Value>
</Feature>
<Feature>
  <Name className="java.lang.String">length</Name>
  <Value className="java.lang.String">1</Value>
</Feature>
<Feature>
  <Name className="java.lang.String">string</Name>
  <Value className="java.lang.String"> </Value>
</Feature>
</Annotation>
<Annotation Type="Token" StartNode="192" EndNode="194">
<Feature>
  <Name className="java.lang.String">kind</Name>
  <Value className="java.lang.String">number</Value>
</Feature>
<Feature>
  <Name className="java.lang.String">length</Name>
  <Value className="java.lang.String">2</Value>
</Feature>
<Feature>
  <Name className="java.lang.String">string</Name>
  <Value className="java.lang.String">43</Value>
</Feature>
</Annotation>
<Annotation Type="SpaceToken" StartNode="483" EndNode="484">
<Feature>
  <Name className="java.lang.String">kind</Name>
  <Value className="java.lang.String">space</Value>
</Feature>
<Feature>
  <Name className="java.lang.String">length</Name>
  <Value className="java.lang.String">1</Value>
</Feature>
<Feature>
  <Name className="java.lang.String">string</Name>
  <Value className="java.lang.String"> </Value>
</Feature>
</Annotation>
<Annotation Type="Token" StartNode="811" EndNode="819">
<Feature>
  <Name className="java.lang.String">string</Name>
  <Value className="java.lang.String">severity</Value>
</Feature>
<Feature>
  <Name className="java.lang.String">kind</Name>
  <Value className="java.lang.String">word</Value>
</Feature>
<Feature>
  <Name className="java.lang.String">length</Name>
  <Value className="java.lang.String">8</Value>
</Feature>
<Feature>
  <Name className="java.lang.String">orth</Name>
  <Value className="java.lang.String">lowercase</Value>
</Feature>
</Annotation>
<Annotation Type="Token" StartNode="1301" EndNode="1306">
<Feature>
  <Name className="java.lang.String">string</Name>
  <Value className="java.lang.String">signs</Value>
</Feature>
<Feature>
  <Name className="java.lang.String">kind</Name>
  <Value className="java.lang.String">word</Value>
</Feature>
<Feature>
  <Name className="java.lang.String">length</Name>
  <Value className="java.lang.String">5</Value>
</Feature>
<Feature>
  <Name className="java.lang.String">orth</Name>
  <Value className="java.lang.String">lowercase</Value>
</Feature>
</Annotation>
<Annotation Type="Token" StartNode="1230" EndNode="1235">
<Feature>
  <Name className="java.lang.String">string</Name>
  <Value className="java.lang.String">which</Value>
</Feature>
<Feature>
  <Name className="java.lang.String">kind</Name>
  <Value className="java.lang.String">word</Value>
</Feature>
<Feature>
  <Name className="java.lang.String">length</Name>
  <Value className="java.lang.String">5</Value>
</Feature>
<Feature>
  <Name className="java.lang.String">orth</Name>
  <Value className="java.lang.String">lowercase</Value>
</Feature>
</Annotation>
<Annotation Type="SpaceToken" StartNode="1839" EndNode="1840">
<Feature>
  <Name className="java.lang.String">kind</Name>
  <Value className="java.lang.String">space</Value>
</Feature>
<Feature>
  <Name className="java.lang.String">length</Name>
  <Value className="java.lang.String">1</Value>
</Feature>
<Feature>
  <Name className="java.lang.String">string</Name>
  <Value className="java.lang.String"> </Value>
</Feature>
</Annotation>
<Annotation Type="Token" StartNode="1973" EndNode="1980">
<Feature>
  <Name className="java.lang.String">string</Name>
  <Value className="java.lang.String">further</Value>
</Feature>
<Feature>
  <Name className="java.lang.String">kind</Name>
  <Value className="java.lang.String">word</Value>
</Feature>
<Feature>
  <Name className="java.lang.String">length</Name>
  <Value className="java.lang.String">7</Value>
</Feature>
<Feature>
  <Name className="java.lang.String">orth</Name>
  <Value className="java.lang.String">lowercase</Value>
</Feature>
</Annotation>
<Annotation Type="Token" StartNode="2856" EndNode="2863">
<Feature>
  <Name className="java.lang.String">string</Name>
  <Value className="java.lang.String">British</Value>
</Feature>
<Feature>
  <Name className="java.lang.String">kind</Name>
  <Value className="java.lang.String">word</Value>
</Feature>
<Feature>
  <Name className="java.lang.String">length</Name>
  <Value className="java.lang.String">7</Value>
</Feature>
<Feature>
  <Name className="java.lang.String">orth</Name>
  <Value className="java.lang.String">upperInitial</Value>
</Feature>
</Annotation>
<Annotation Type="Token" StartNode="2714" EndNode="2723">
<Feature>
  <Name className="java.lang.String">string</Name>
  <Value className="java.lang.String">governing</Value>
</Feature>
<Feature>
  <Name className="java.lang.String">kind</Name>
  <Value className="java.lang.String">word</Value>
</Feature>
<Feature>
  <Name className="java.lang.String">length</Name>
  <Value className="java.lang.String">9</Value>
</Feature>
<Feature>
  <Name className="java.lang.String">orth</Name>
  <Value className="java.lang.String">lowercase</Value>
</Feature>
</Annotation>
<Annotation Type="Token" StartNode="2404" EndNode="2409">
<Feature>
  <Name className="java.lang.String">string</Name>
  <Value className="java.lang.String">Japan</Value>
</Feature>
<Feature>
  <Name className="java.lang.String">kind</Name>
  <Value className="java.lang.String">word</Value>
</Feature>
<Feature>
  <Name className="java.lang.String">length</Name>
  <Value className="java.lang.String">5</Value>
</Feature>
<Feature>
  <Name className="java.lang.String">orth</Name>
  <Value className="java.lang.String">upperInitial</Value>
</Feature>
</Annotation>
<Annotation Type="SpaceToken" StartNode="167" EndNode="168">
<Feature>
  <Name className="java.lang.String">kind</Name>
  <Value className="java.lang.String">space</Value>
</Feature>
<Feature>
  <Name className="java.lang.String">length</Name>
  <Value className="java.lang.String">1</Value>
</Feature>
<Feature>
  <Name className="java.lang.String">string</Name>
  <Value className="java.lang.String"> </Value>
</Feature>
</Annotation>
<Annotation Type="Token" StartNode="558" EndNode="560">
<Feature>
  <Name className="java.lang.String">string</Name>
  <Value className="java.lang.String">&apos;s</Value>
</Feature>
<Feature>
  <Name className="java.lang.String">kind</Name>
  <Value className="java.lang.String">word</Value>
</Feature>
<Feature>
  <Name className="java.lang.String">length</Name>
  <Value className="java.lang.String">2</Value>
</Feature>
<Feature>
  <Name className="java.lang.String">orth</Name>
  <Value className="java.lang.String">apostrophe</Value>
</Feature>
</Annotation>
<Annotation Type="Token" StartNode="245" EndNode="254">
<Feature>
  <Name className="java.lang.String">string</Name>
  <Value className="java.lang.String">financial</Value>
</Feature>
<Feature>
  <Name className="java.lang.String">kind</Name>
  <Value className="java.lang.String">word</Value>
</Feature>
<Feature>
  <Name className="java.lang.String">length</Name>
  <Value className="java.lang.String">9</Value>
</Feature>
<Feature>
  <Name className="java.lang.String">orth</Name>
  <Value className="java.lang.String">lowercase</Value>
</Feature>
</Annotation>
<Annotation Type="SpaceToken" StartNode="1499" EndNode="1500">
<Feature>
  <Name className="java.lang.String">kind</Name>
  <Value className="java.lang.String">space</Value>
</Feature>
<Feature>
  <Name className="java.lang.String">length</Name>
  <Value className="java.lang.String">1</Value>
</Feature>
<Feature>
  <Name className="java.lang.String">string</Name>
  <Value className="java.lang.String"> </Value>
</Feature>
</Annotation>
<Annotation Type="SpaceToken" StartNode="2061" EndNode="2062">
<Feature>
  <Name className="java.lang.String">kind</Name>
  <Value className="java.lang.String">space</Value>
</Feature>
<Feature>
  <Name className="java.lang.String">length</Name>
  <Value className="java.lang.String">1</Value>
</Feature>
<Feature>
  <Name className="java.lang.String">string</Name>
  <Value className="java.lang.String"> </Value>
</Feature>
</Annotation>
<Annotation Type="SpaceToken" StartNode="1637" EndNode="1638">
<Feature>
  <Name className="java.lang.String">kind</Name>
  <Value className="java.lang.String">space</Value>
</Feature>
<Feature>
  <Name className="java.lang.String">length</Name>
  <Value className="java.lang.String">1</Value>
</Feature>
<Feature>
  <Name className="java.lang.String">string</Name>
  <Value className="java.lang.String"> </Value>
</Feature>
</Annotation>
<Annotation Type="Person" StartNode="2085" EndNode="2101">
<Feature>
  <Name className="java.lang.String">rule</Name>
  <Value className="java.lang.String">PersonFinal</Value>
</Feature>
<Feature>
  <Name className="java.lang.String">gender</Name>
  <Value className="java.lang.String">male</Value>
</Feature>
<Feature>
  <Name className="java.lang.String">rule1</Name>
  <Value className="java.lang.String">PersonFull</Value>
</Feature>
</Annotation>
<Annotation Type="Token" StartNode="2914" EndNode="2917">
<Feature>
  <Name className="java.lang.String">string</Name>
  <Value className="java.lang.String">cut</Value>
</Feature>
<Feature>
  <Name className="java.lang.String">kind</Name>
  <Value className="java.lang.String">word</Value>
</Feature>
<Feature>
  <Name className="java.lang.String">length</Name>
  <Value className="java.lang.String">3</Value>
</Feature>
<Feature>
  <Name className="java.lang.String">orth</Name>
  <Value className="java.lang.String">lowercase</Value>
</Feature>
</Annotation>
<Annotation Type="SpaceToken" StartNode="759" EndNode="760">
<Feature>
  <Name className="java.lang.String">kind</Name>
  <Value className="java.lang.String">space</Value>
</Feature>
<Feature>
  <Name className="java.lang.String">length</Name>
  <Value className="java.lang.String">1</Value>
</Feature>
<Feature>
  <Name className="java.lang.String">string</Name>
  <Value className="java.lang.String"> </Value>
</Feature>
</Annotation>
<Annotation Type="SpaceToken" StartNode="2450" EndNode="2451">
<Feature>
  <Name className="java.lang.String">kind</Name>
  <Value className="java.lang.String">space</Value>
</Feature>
<Feature>
  <Name className="java.lang.String">length</Name>
  <Value className="java.lang.String">1</Value>
</Feature>
<Feature>
  <Name className="java.lang.String">string</Name>
  <Value className="java.lang.String"> </Value>
</Feature>
</Annotation>
<Annotation Type="Token" StartNode="2842" EndNode="2844">
<Feature>
  <Name className="java.lang.String">string</Name>
  <Value className="java.lang.String">of</Value>
</Feature>
<Feature>
  <Name className="java.lang.String">kind</Name>
  <Value className="java.lang.String">word</Value>
</Feature>
<Feature>
  <Name className="java.lang.String">length</Name>
  <Value className="java.lang.String">2</Value>
</Feature>
<Feature>
  <Name className="java.lang.String">orth</Name>
  <Value className="java.lang.String">lowercase</Value>
</Feature>
</Annotation>
<Annotation Type="SpaceToken" StartNode="1008" EndNode="1009">
<Feature>
  <Name className="java.lang.String">kind</Name>
  <Value className="java.lang.String">space</Value>
</Feature>
<Feature>
  <Name className="java.lang.String">length</Name>
  <Value className="java.lang.String">1</Value>
</Feature>
<Feature>
  <Name className="java.lang.String">string</Name>
  <Value className="java.lang.String"> </Value>
</Feature>
</Annotation>
<Annotation Type="SpaceToken" StartNode="307" EndNode="308">
<Feature>
  <Name className="java.lang.String">kind</Name>
  <Value className="java.lang.String">space</Value>
</Feature>
<Feature>
  <Name className="java.lang.String">length</Name>
  <Value className="java.lang.String">1</Value>
</Feature>
<Feature>
  <Name className="java.lang.String">string</Name>
  <Value className="java.lang.String"> </Value>
</Feature>
</Annotation>
<Annotation Type="Token" StartNode="3097" EndNode="3106">
<Feature>
  <Name className="java.lang.String">string</Name>
  <Value className="java.lang.String">Copyright</Value>
</Feature>
<Feature>
  <Name className="java.lang.String">kind</Name>
  <Value className="java.lang.String">word</Value>
</Feature>
<Feature>
  <Name className="java.lang.String">length</Name>
  <Value className="java.lang.String">9</Value>
</Feature>
<Feature>
  <Name className="java.lang.String">orth</Name>
  <Value className="java.lang.String">upperInitial</Value>
</Feature>
</Annotation>
<Annotation Type="SpaceToken" StartNode="2214" EndNode="2215">
<Feature>
  <Name className="java.lang.String">kind</Name>
  <Value className="java.lang.String">space</Value>
</Feature>
<Feature>
  <Name className="java.lang.String">length</Name>
  <Value className="java.lang.String">1</Value>
</Feature>
<Feature>
  <Name className="java.lang.String">string</Name>
  <Value className="java.lang.String"> </Value>
</Feature>
</Annotation>
<Annotation Type="Token" StartNode="569" EndNode="578">
<Feature>
  <Name className="java.lang.String">string</Name>
  <Value className="java.lang.String">pessimism</Value>
</Feature>
<Feature>
  <Name className="java.lang.String">kind</Name>
  <Value className="java.lang.String">word</Value>
</Feature>
<Feature>
  <Name className="java.lang.String">length</Name>
  <Value className="java.lang.String">9</Value>
</Feature>
<Feature>
  <Name className="java.lang.String">orth</Name>
  <Value className="java.lang.String">lowercase</Value>
</Feature>
</Annotation>
<Annotation Type="Token" StartNode="360" EndNode="363">
<Feature>
  <Name className="java.lang.String">string</Name>
  <Value className="java.lang.String">per</Value>
</Feature>
<Feature>
  <Name className="java.lang.String">kind</Name>
  <Value className="java.lang.String">word</Value>
</Feature>
<Feature>
  <Name className="java.lang.String">length</Name>
  <Value className="java.lang.String">3</Value>
</Feature>
<Feature>
  <Name className="java.lang.String">orth</Name>
  <Value className="java.lang.String">lowercase</Value>
</Feature>
</Annotation>
<Annotation Type="Token" StartNode="1439" EndNode="1440">
<Feature>
  <Name className="java.lang.String">kind</Name>
  <Value className="java.lang.String">punctuation</Value>
</Feature>
<Feature>
  <Name className="java.lang.String">length</Name>
  <Value className="java.lang.String">1</Value>
</Feature>
<Feature>
  <Name className="java.lang.String">string</Name>
  <Value className="java.lang.String">,</Value>
</Feature>
</Annotation>
<Annotation Type="Token" StartNode="267" EndNode="276">
<Feature>
  <Name className="java.lang.String">string</Name>
  <Value className="java.lang.String">delighted</Value>
</Feature>
<Feature>
  <Name className="java.lang.String">kind</Name>
  <Value className="java.lang.String">word</Value>
</Feature>
<Feature>
  <Name className="java.lang.String">length</Name>
  <Value className="java.lang.String">9</Value>
</Feature>
<Feature>
  <Name className="java.lang.String">orth</Name>
  <Value className="java.lang.String">lowercase</Value>
</Feature>
</Annotation>
<Annotation Type="Token" StartNode="1985" EndNode="1986">
<Feature>
  <Name className="java.lang.String">kind</Name>
  <Value className="java.lang.String">punctuation</Value>
</Feature>
<Feature>
  <Name className="java.lang.String">length</Name>
  <Value className="java.lang.String">1</Value>
</Feature>
<Feature>
  <Name className="java.lang.String">string</Name>
  <Value className="java.lang.String">&quot;</Value>
</Feature>
</Annotation>
<Annotation Type="SpaceToken" StartNode="1538" EndNode="1539">
<Feature>
  <Name className="java.lang.String">kind</Name>
  <Value className="java.lang.String">space</Value>
</Feature>
<Feature>
  <Name className="java.lang.String">length</Name>
  <Value className="java.lang.String">1</Value>
</Feature>
<Feature>
  <Name className="java.lang.String">string</Name>
  <Value className="java.lang.String"> </Value>
</Feature>
</Annotation>
<Annotation Type="Token" StartNode="551" EndNode="558">
<Feature>
  <Name className="java.lang.String">string</Name>
  <Value className="java.lang.String">England</Value>
</Feature>
<Feature>
  <Name className="java.lang.String">kind</Name>
  <Value className="java.lang.String">word</Value>
</Feature>
<Feature>
  <Name className="java.lang.String">length</Name>
  <Value className="java.lang.String">7</Value>
</Feature>
<Feature>
  <Name className="java.lang.String">orth</Name>
  <Value className="java.lang.String">upperInitial</Value>
</Feature>
</Annotation>
<Annotation Type="Token" StartNode="60" EndNode="62">
<Feature>
  <Name className="java.lang.String">string</Name>
  <Value className="java.lang.String">to</Value>
</Feature>
<Feature>
  <Name className="java.lang.String">kind</Name>
  <Value className="java.lang.String">word</Value>
</Feature>
<Feature>
  <Name className="java.lang.String">length</Name>
  <Value className="java.lang.String">2</Value>
</Feature>
<Feature>
  <Name className="java.lang.String">orth</Name>
  <Value className="java.lang.String">lowercase</Value>
</Feature>
</Annotation>
<Annotation Type="SpaceToken" StartNode="1241" EndNode="1242">
<Feature>
  <Name className="java.lang.String">kind</Name>
  <Value className="java.lang.String">space</Value>
</Feature>
<Feature>
  <Name className="java.lang.String">length</Name>
  <Value className="java.lang.String">1</Value>
</Feature>
<Feature>
  <Name className="java.lang.String">string</Name>
  <Value className="java.lang.String"> </Value>
</Feature>
</Annotation>
<Annotation Type="Token" StartNode="2432" EndNode="2436">
<Feature>
  <Name className="java.lang.String">string</Name>
  <Value className="java.lang.String">very</Value>
</Feature>
<Feature>
  <Name className="java.lang.String">kind</Name>
  <Value className="java.lang.String">word</Value>
</Feature>
<Feature>
  <Name className="java.lang.String">length</Name>
  <Value className="java.lang.String">4</Value>
</Feature>
<Feature>
  <Name className="java.lang.String">orth</Name>
  <Value className="java.lang.String">lowercase</Value>
</Feature>
</Annotation>
<Annotation Type="Token" StartNode="1689" EndNode="1693">
<Feature>
  <Name className="java.lang.String">string</Name>
  <Value className="java.lang.String">been</Value>
</Feature>
<Feature>
  <Name className="java.lang.String">kind</Name>
  <Value className="java.lang.String">word</Value>
</Feature>
<Feature>
  <Name className="java.lang.String">length</Name>
  <Value className="java.lang.String">4</Value>
</Feature>
<Feature>
  <Name className="java.lang.String">orth</Name>
  <Value className="java.lang.String">lowercase</Value>
</Feature>
</Annotation>
<Annotation Type="Token" StartNode="787" EndNode="790">
<Feature>
  <Name className="java.lang.String">string</Name>
  <Value className="java.lang.String">MPC</Value>
</Feature>
<Feature>
  <Name className="java.lang.String">kind</Name>
  <Value className="java.lang.String">word</Value>
</Feature>
<Feature>
  <Name className="java.lang.String">length</Name>
  <Value className="java.lang.String">3</Value>
</Feature>
<Feature>
  <Name className="java.lang.String">orth</Name>
  <Value className="java.lang.String">allCaps</Value>
</Feature>
</Annotation>
<Annotation Type="Organization" StartNode="475" EndNode="496">
<Feature>
  <Name className="java.lang.String">rule1</Name>
  <Value className="java.lang.String">OrgXBase</Value>
</Feature>
<Feature>
  <Name className="java.lang.String">rule2</Name>
  <Value className="java.lang.String">OrgFinal</Value>
</Feature>
<Feature>
  <Name className="java.lang.String">orgType</Name>
  <Value className="java.lang.String">unknown</Value>
</Feature>
</Annotation>
<Annotation Type="SpaceToken" StartNode="1805" EndNode="1806">
<Feature>
  <Name className="java.lang.String">kind</Name>
  <Value className="java.lang.String">space</Value>
</Feature>
<Feature>
  <Name className="java.lang.String">length</Name>
  <Value className="java.lang.String">1</Value>
</Feature>
<Feature>
  <Name className="java.lang.String">string</Name>
  <Value className="java.lang.String"> </Value>
</Feature>
</Annotation>
<Annotation Type="SpaceToken" StartNode="1531" EndNode="1532">
<Feature>
  <Name className="java.lang.String">kind</Name>
  <Value className="java.lang.String">space</Value>
</Feature>
<Feature>
  <Name className="java.lang.String">length</Name>
  <Value className="java.lang.String">1</Value>
</Feature>
<Feature>
  <Name className="java.lang.String">string</Name>
  <Value className="java.lang.String"> </Value>
</Feature>
</Annotation>
<Annotation Type="SpaceToken" StartNode="369" EndNode="370">
<Feature>
  <Name className="java.lang.String">kind</Name>
  <Value className="java.lang.String">space</Value>
</Feature>
<Feature>
  <Name className="java.lang.String">length</Name>
  <Value className="java.lang.String">1</Value>
</Feature>
<Feature>
  <Name className="java.lang.String">string</Name>
  <Value className="java.lang.String"> </Value>
</Feature>
</Annotation>
<Annotation Type="Token" StartNode="963" EndNode="965">
<Feature>
  <Name className="java.lang.String">string</Name>
  <Value className="java.lang.String">to</Value>
</Feature>
<Feature>
  <Name className="java.lang.String">kind</Name>
  <Value className="java.lang.String">word</Value>
</Feature>
<Feature>
  <Name className="java.lang.String">length</Name>
  <Value className="java.lang.String">2</Value>
</Feature>
<Feature>
  <Name className="java.lang.String">orth</Name>
  <Value className="java.lang.String">lowercase</Value>
</Feature>
</Annotation>
<Annotation Type="Token" StartNode="3111" EndNode="3120">
<Feature>
  <Name className="java.lang.String">string</Name>
  <Value className="java.lang.String">Financial</Value>
</Feature>
<Feature>
  <Name className="java.lang.String">kind</Name>
  <Value className="java.lang.String">word</Value>
</Feature>
<Feature>
  <Name className="java.lang.String">length</Name>
  <Value className="java.lang.String">9</Value>
</Feature>
<Feature>
  <Name className="java.lang.String">orth</Name>
  <Value className="java.lang.String">upperInitial</Value>
</Feature>
</Annotation>
<Annotation Type="Token" StartNode="2947" EndNode="2949">
<Feature>
  <Name className="java.lang.String">string</Name>
  <Value className="java.lang.String">we</Value>
</Feature>
<Feature>
  <Name className="java.lang.String">kind</Name>
  <Value className="java.lang.String">word</Value>
</Feature>
<Feature>
  <Name className="java.lang.String">length</Name>
  <Value className="java.lang.String">2</Value>
</Feature>
<Feature>
  <Name className="java.lang.String">orth</Name>
  <Value className="java.lang.String">lowercase</Value>
</Feature>
</Annotation>
<Annotation Type="SpaceToken" StartNode="2193" EndNode="2194">
<Feature>
  <Name className="java.lang.String">kind</Name>
  <Value className="java.lang.String">space</Value>
</Feature>
<Feature>
  <Name className="java.lang.String">length</Name>
  <Value className="java.lang.String">1</Value>
</Feature>
<Feature>
  <Name className="java.lang.String">string</Name>
  <Value className="java.lang.String"> </Value>
</Feature>
</Annotation>
<Annotation Type="SpaceToken" StartNode="2033" EndNode="2034">
<Feature>
  <Name className="java.lang.String">kind</Name>
  <Value className="java.lang.String">space</Value>
</Feature>
<Feature>
  <Name className="java.lang.String">length</Name>
  <Value className="java.lang.String">1</Value>
</Feature>
<Feature>
  <Name className="java.lang.String">string</Name>
  <Value className="java.lang.String"> </Value>
</Feature>
</Annotation>
<Annotation Type="Token" StartNode="2424" EndNode="2427">
<Feature>
  <Name className="java.lang.String">string</Name>
  <Value className="java.lang.String">are</Value>
</Feature>
<Feature>
  <Name className="java.lang.String">kind</Name>
  <Value className="java.lang.String">word</Value>
</Feature>
<Feature>
  <Name className="java.lang.String">length</Name>
  <Value className="java.lang.String">3</Value>
</Feature>
<Feature>
  <Name className="java.lang.String">orth</Name>
  <Value className="java.lang.String">lowercase</Value>
</Feature>
</Annotation>
<Annotation Type="SpaceToken" StartNode="766" EndNode="767">
<Feature>
  <Name className="java.lang.String">kind</Name>
  <Value className="java.lang.String">space</Value>
</Feature>
<Feature>
  <Name className="java.lang.String">length</Name>
  <Value className="java.lang.String">1</Value>
</Feature>
<Feature>
  <Name className="java.lang.String">string</Name>
  <Value className="java.lang.String"> </Value>
</Feature>
</Annotation>
<Annotation Type="Token" StartNode="507" EndNode="509">
<Feature>
  <Name className="java.lang.String">string</Name>
  <Value className="java.lang.String">to</Value>
</Feature>
<Feature>
  <Name className="java.lang.String">kind</Name>
  <Value className="java.lang.String">word</Value>
</Feature>
<Feature>
  <Name className="java.lang.String">length</Name>
  <Value className="java.lang.String">2</Value>
</Feature>
<Feature>
  <Name className="java.lang.String">orth</Name>
  <Value className="java.lang.String">lowercase</Value>
</Feature>
</Annotation>
<Annotation Type="Token" StartNode="90" EndNode="94">
<Feature>
  <Name className="java.lang.String">string</Name>
  <Value className="java.lang.String">Bank</Value>
</Feature>
<Feature>
  <Name className="java.lang.String">kind</Name>
  <Value className="java.lang.String">word</Value>
</Feature>
<Feature>
  <Name className="java.lang.String">length</Name>
  <Value className="java.lang.String">4</Value>
</Feature>
<Feature>
  <Name className="java.lang.String">orth</Name>
  <Value className="java.lang.String">upperInitial</Value>
</Feature>
</Annotation>
<Annotation Type="Token" StartNode="2612" EndNode="2614">
<Feature>
  <Name className="java.lang.String">string</Name>
  <Value className="java.lang.String">to</Value>
</Feature>
<Feature>
  <Name className="java.lang.String">kind</Name>
  <Value className="java.lang.String">word</Value>
</Feature>
<Feature>
  <Name className="java.lang.String">length</Name>
  <Value className="java.lang.String">2</Value>
</Feature>
<Feature>
  <Name className="java.lang.String">orth</Name>
  <Value className="java.lang.String">lowercase</Value>
</Feature>
</Annotation>
<Annotation Type="SpaceToken" StartNode="1816" EndNode="1817">
<Feature>
  <Name className="java.lang.String">kind</Name>
  <Value className="java.lang.String">space</Value>
</Feature>
<Feature>
  <Name className="java.lang.String">length</Name>
  <Value className="java.lang.String">1</Value>
</Feature>
<Feature>
  <Name className="java.lang.String">string</Name>
  <Value className="java.lang.String"> </Value>
</Feature>
</Annotation>
<Annotation Type="Token" StartNode="2659" EndNode="2662">
<Feature>
  <Name className="java.lang.String">string</Name>
  <Value className="java.lang.String">MPC</Value>
</Feature>
<Feature>
  <Name className="java.lang.String">kind</Name>
  <Value className="java.lang.String">word</Value>
</Feature>
<Feature>
  <Name className="java.lang.String">length</Name>
  <Value className="java.lang.String">3</Value>
</Feature>
<Feature>
  <Name className="java.lang.String">orth</Name>
  <Value className="java.lang.String">allCaps</Value>
</Feature>
</Annotation>
<Annotation Type="SpaceToken" StartNode="2197" EndNode="2198">
<Feature>
  <Name className="java.lang.String">kind</Name>
  <Value className="java.lang.String">space</Value>
</Feature>
<Feature>
  <Name className="java.lang.String">length</Name>
  <Value className="java.lang.String">1</Value>
</Feature>
<Feature>
  <Name className="java.lang.String">string</Name>
  <Value className="java.lang.String"> </Value>
</Feature>
</Annotation>
<Annotation Type="Token" StartNode="974" EndNode="977">
<Feature>
  <Name className="java.lang.String">string</Name>
  <Value className="java.lang.String">the</Value>
</Feature>
<Feature>
  <Name className="java.lang.String">kind</Name>
  <Value className="java.lang.String">word</Value>
</Feature>
<Feature>
  <Name className="java.lang.String">length</Name>
  <Value className="java.lang.String">3</Value>
</Feature>
<Feature>
  <Name className="java.lang.String">orth</Name>
  <Value className="java.lang.String">lowercase</Value>
</Feature>
</Annotation>
<Annotation Type="SpaceToken" StartNode="1598" EndNode="1599">
<Feature>
  <Name className="java.lang.String">kind</Name>
  <Value className="java.lang.String">space</Value>
</Feature>
<Feature>
  <Name className="java.lang.String">length</Name>
  <Value className="java.lang.String">1</Value>
</Feature>
<Feature>
  <Name className="java.lang.String">string</Name>
  <Value className="java.lang.String"> </Value>
</Feature>
</Annotation>
<Annotation Type="Token" StartNode="1703" EndNode="1705">
<Feature>
  <Name className="java.lang.String">string</Name>
  <Value className="java.lang.String">by</Value>
</Feature>
<Feature>
  <Name className="java.lang.String">kind</Name>
  <Value className="java.lang.String">word</Value>
</Feature>
<Feature>
  <Name className="java.lang.String">length</Name>
  <Value className="java.lang.String">2</Value>
</Feature>
<Feature>
  <Name className="java.lang.String">orth</Name>
  <Value className="java.lang.String">lowercase</Value>
</Feature>
</Annotation>
<Annotation Type="SpaceToken" StartNode="1129" EndNode="1130">
<Feature>
  <Name className="java.lang.String">kind</Name>
  <Value className="java.lang.String">space</Value>
</Feature>
<Feature>
  <Name className="java.lang.String">length</Name>
  <Value className="java.lang.String">1</Value>
</Feature>
<Feature>
  <Name className="java.lang.String">string</Name>
  <Value className="java.lang.String"> </Value>
</Feature>
</Annotation>
<Annotation Type="Token" StartNode="1292" EndNode="1296">
<Feature>
  <Name className="java.lang.String">string</Name>
  <Value className="java.lang.String">been</Value>
</Feature>
<Feature>
  <Name className="java.lang.String">kind</Name>
  <Value className="java.lang.String">word</Value>
</Feature>
<Feature>
  <Name className="java.lang.String">length</Name>
  <Value className="java.lang.String">4</Value>
</Feature>
<Feature>
  <Name className="java.lang.String">orth</Name>
  <Value className="java.lang.String">lowercase</Value>
</Feature>
</Annotation>
<Annotation Type="SpaceToken" StartNode="2006" EndNode="2007">
<Feature>
  <Name className="java.lang.String">kind</Name>
  <Value className="java.lang.String">space</Value>
</Feature>
<Feature>
  <Name className="java.lang.String">length</Name>
  <Value className="java.lang.String">1</Value>
</Feature>
<Feature>
  <Name className="java.lang.String">string</Name>
  <Value className="java.lang.String"> </Value>
</Feature>
</Annotation>
<Annotation Type="SpaceToken" StartNode="2789" EndNode="2790">
<Feature>
  <Name className="java.lang.String">kind</Name>
  <Value className="java.lang.String">space</Value>
</Feature>
<Feature>
  <Name className="java.lang.String">length</Name>
  <Value className="java.lang.String">1</Value>
</Feature>
<Feature>
  <Name className="java.lang.String">string</Name>
  <Value className="java.lang.String"> </Value>
</Feature>
</Annotation>
<Annotation Type="SpaceToken" StartNode="6" EndNode="7">
<Feature>
  <Name className="java.lang.String">kind</Name>
  <Value className="java.lang.String">space</Value>
</Feature>
<Feature>
  <Name className="java.lang.String">length</Name>
  <Value className="java.lang.String">1</Value>
</Feature>
<Feature>
  <Name className="java.lang.String">string</Name>
  <Value className="java.lang.String"> </Value>
</Feature>
</Annotation>
<Annotation Type="SpaceToken" StartNode="1508" EndNode="1509">
<Feature>
  <Name className="java.lang.String">kind</Name>
  <Value className="java.lang.String">control</Value>
</Feature>
<Feature>
  <Name className="java.lang.String">length</Name>
  <Value className="java.lang.String">1</Value>
</Feature>
<Feature>
  <Name className="java.lang.String">string</Name>
  <Value className="java.lang.String">
</Value>
</Feature>
</Annotation>
<Annotation Type="Token" StartNode="1186" EndNode="1195">
<Feature>
  <Name className="java.lang.String">string</Name>
  <Value className="java.lang.String">recession</Value>
</Feature>
<Feature>
  <Name className="java.lang.String">kind</Name>
  <Value className="java.lang.String">word</Value>
</Feature>
<Feature>
  <Name className="java.lang.String">length</Name>
  <Value className="java.lang.String">9</Value>
</Feature>
<Feature>
  <Name className="java.lang.String">orth</Name>
  <Value className="java.lang.String">lowercase</Value>
</Feature>
</Annotation>
<Annotation Type="Token" StartNode="2437" EndNode="2441">
<Feature>
  <Name className="java.lang.String">string</Name>
  <Value className="java.lang.String">weak</Value>
</Feature>
<Feature>
  <Name className="java.lang.String">kind</Name>
  <Value className="java.lang.String">word</Value>
</Feature>
<Feature>
  <Name className="java.lang.String">length</Name>
  <Value className="java.lang.String">4</Value>
</Feature>
<Feature>
  <Name className="java.lang.String">orth</Name>
  <Value className="java.lang.String">lowercase</Value>
</Feature>
</Annotation>
<Annotation Type="Organization" StartNode="2659" EndNode="2662">
</Annotation>
<Annotation Type="Token" StartNode="631" EndNode="634">
<Feature>
  <Name className="java.lang.String">string</Name>
  <Value className="java.lang.String">the</Value>
</Feature>
<Feature>
  <Name className="java.lang.String">kind</Name>
  <Value className="java.lang.String">word</Value>
</Feature>
<Feature>
  <Name className="java.lang.String">length</Name>
  <Value className="java.lang.String">3</Value>
</Feature>
<Feature>
  <Name className="java.lang.String">orth</Name>
  <Value className="java.lang.String">lowercase</Value>
</Feature>
</Annotation>
<Annotation Type="Token" StartNode="120" EndNode="124">
<Feature>
  <Name className="java.lang.String">string</Name>
  <Value className="java.lang.String">rate</Value>
</Feature>
<Feature>
  <Name className="java.lang.String">kind</Name>
  <Value className="java.lang.String">word</Value>
</Feature>
<Feature>
  <Name className="java.lang.String">length</Name>
  <Value className="java.lang.String">4</Value>
</Feature>
<Feature>
  <Name className="java.lang.String">orth</Name>
  <Value className="java.lang.String">lowercase</Value>
</Feature>
</Annotation>
<Annotation Type="SpaceToken" StartNode="1057" EndNode="1058">
<Feature>
  <Name className="java.lang.String">kind</Name>
  <Value className="java.lang.String">space</Value>
</Feature>
<Feature>
  <Name className="java.lang.String">length</Name>
  <Value className="java.lang.String">1</Value>
</Feature>
<Feature>
  <Name className="java.lang.String">string</Name>
  <Value className="java.lang.String"> </Value>
</Feature>
</Annotation>
<Annotation Type="SpaceToken" StartNode="822" EndNode="823">
<Feature>
  <Name className="java.lang.String">kind</Name>
  <Value className="java.lang.String">space</Value>
</Feature>
<Feature>
  <Name className="java.lang.String">length</Name>
  <Value className="java.lang.String">1</Value>
</Feature>
<Feature>
  <Name className="java.lang.String">string</Name>
  <Value className="java.lang.String"> </Value>
</Feature>
</Annotation>
<Annotation Type="SpaceToken" StartNode="2923" EndNode="2924">
<Feature>
  <Name className="java.lang.String">kind</Name>
  <Value className="java.lang.String">space</Value>
</Feature>
<Feature>
  <Name className="java.lang.String">length</Name>
  <Value className="java.lang.String">1</Value>
</Feature>
<Feature>
  <Name className="java.lang.String">string</Name>
  <Value className="java.lang.String"> </Value>
</Feature>
</Annotation>
<Annotation Type="Token" StartNode="263" EndNode="266">
<Feature>
  <Name className="java.lang.String">string</Name>
  <Value className="java.lang.String">and</Value>
</Feature>
<Feature>
  <Name className="java.lang.String">kind</Name>
  <Value className="java.lang.String">word</Value>
</Feature>
<Feature>
  <Name className="java.lang.String">length</Name>
  <Value className="java.lang.String">3</Value>
</Feature>
<Feature>
  <Name className="java.lang.String">orth</Name>
  <Value className="java.lang.String">lowercase</Value>
</Feature>
</Annotation>
<Annotation Type="SpaceToken" StartNode="1924" EndNode="1925">
<Feature>
  <Name className="java.lang.String">kind</Name>
  <Value className="java.lang.String">space</Value>
</Feature>
<Feature>
  <Name className="java.lang.String">length</Name>
  <Value className="java.lang.String">1</Value>
</Feature>
<Feature>
  <Name className="java.lang.String">string</Name>
  <Value className="java.lang.String"> </Value>
</Feature>
</Annotation>
<Annotation Type="Token" StartNode="2595" EndNode="2600">
<Feature>
  <Name className="java.lang.String">string</Name>
  <Value className="java.lang.String">might</Value>
</Feature>
<Feature>
  <Name className="java.lang.String">kind</Name>
  <Value className="java.lang.String">word</Value>
</Feature>
<Feature>
  <Name className="java.lang.String">length</Name>
  <Value className="java.lang.String">5</Value>
</Feature>
<Feature>
  <Name className="java.lang.String">orth</Name>
  <Value className="java.lang.String">lowercase</Value>
</Feature>
</Annotation>
<Annotation Type="SpaceToken" StartNode="1733" EndNode="1734">
<Feature>
  <Name className="java.lang.String">kind</Name>
  <Value className="java.lang.String">space</Value>
</Feature>
<Feature>
  <Name className="java.lang.String">length</Name>
  <Value className="java.lang.String">1</Value>
</Feature>
<Feature>
  <Name className="java.lang.String">string</Name>
  <Value className="java.lang.String"> </Value>
</Feature>
</Annotation>
<Annotation Type="Token" StartNode="3121" EndNode="3126">
<Feature>
  <Name className="java.lang.String">string</Name>
  <Value className="java.lang.String">Times</Value>
</Feature>
<Feature>
  <Name className="java.lang.String">kind</Name>
  <Value className="java.lang.String">word</Value>
</Feature>
<Feature>
  <Name className="java.lang.String">length</Name>
  <Value className="java.lang.String">5</Value>
</Feature>
<Feature>
  <Name className="java.lang.String">orth</Name>
  <Value className="java.lang.String">upperInitial</Value>
</Feature>
</Annotation>
<Annotation Type="Organization" StartNode="2966" EndNode="2969">
</Annotation>
<Annotation Type="Token" StartNode="1517" EndNode="1523">
<Feature>
  <Name className="java.lang.String">string</Name>
  <Value className="java.lang.String">second</Value>
</Feature>
<Feature>
  <Name className="java.lang.String">kind</Name>
  <Value className="java.lang.String">word</Value>
</Feature>
<Feature>
  <Name className="java.lang.String">length</Name>
  <Value className="java.lang.String">6</Value>
</Feature>
<Feature>
  <Name className="java.lang.String">orth</Name>
  <Value className="java.lang.String">lowercase</Value>
</Feature>
</Annotation>
<Annotation Type="Token" StartNode="2623" EndNode="2627">
<Feature>
  <Name className="java.lang.String">string</Name>
  <Value className="java.lang.String">were</Value>
</Feature>
<Feature>
  <Name className="java.lang.String">kind</Name>
  <Value className="java.lang.String">word</Value>
</Feature>
<Feature>
  <Name className="java.lang.String">length</Name>
  <Value className="java.lang.String">4</Value>
</Feature>
<Feature>
  <Name className="java.lang.String">orth</Name>
  <Value className="java.lang.String">lowercase</Value>
</Feature>
</Annotation>
<Annotation Type="Token" StartNode="925" EndNode="927">
<Feature>
  <Name className="java.lang.String">string</Name>
  <Value className="java.lang.String">in</Value>
</Feature>
<Feature>
  <Name className="java.lang.String">kind</Name>
  <Value className="java.lang.String">word</Value>
</Feature>
<Feature>
  <Name className="java.lang.String">length</Name>
  <Value className="java.lang.String">2</Value>
</Feature>
<Feature>
  <Name className="java.lang.String">orth</Name>
  <Value className="java.lang.String">lowercase</Value>
</Feature>
</Annotation>
<Annotation Type="Token" StartNode="3064" EndNode="3071">
<Feature>
  <Name className="java.lang.String">string</Name>
  <Value className="java.lang.String">economy</Value>
</Feature>
<Feature>
  <Name className="java.lang.String">kind</Name>
  <Value className="java.lang.String">word</Value>
</Feature>
<Feature>
  <Name className="java.lang.String">length</Name>
  <Value className="java.lang.String">7</Value>
</Feature>
<Feature>
  <Name className="java.lang.String">orth</Name>
  <Value className="java.lang.String">lowercase</Value>
</Feature>
</Annotation>
<Annotation Type="Token" StartNode="1335" EndNode="1341">
<Feature>
  <Name className="java.lang.String">string</Name>
  <Value className="java.lang.String">Retail</Value>
</Feature>
<Feature>
  <Name className="java.lang.String">kind</Name>
  <Value className="java.lang.String">word</Value>
</Feature>
<Feature>
  <Name className="java.lang.String">length</Name>
  <Value className="java.lang.String">6</Value>
</Feature>
<Feature>
  <Name className="java.lang.String">orth</Name>
  <Value className="java.lang.String">upperInitial</Value>
</Feature>
</Annotation>
<Annotation Type="SpaceToken" StartNode="3094" EndNode="3095">
<Feature>
  <Name className="java.lang.String">kind</Name>
  <Value className="java.lang.String">control</Value>
</Feature>
<Feature>
  <Name className="java.lang.String">length</Name>
  <Value className="java.lang.String">1</Value>
</Feature>
<Feature>
  <Name className="java.lang.String">string</Name>
  <Value className="java.lang.String">
</Value>
</Feature>
</Annotation>
<Annotation Type="SpaceToken" StartNode="2152" EndNode="2153">
<Feature>
  <Name className="java.lang.String">kind</Name>
  <Value className="java.lang.String">space</Value>
</Feature>
<Feature>
  <Name className="java.lang.String">length</Name>
  <Value className="java.lang.String">1</Value>
</Feature>
<Feature>
  <Name className="java.lang.String">string</Name>
  <Value className="java.lang.String"> </Value>
</Feature>
</Annotation>
<Annotation Type="Token" StartNode="457" EndNode="460">
<Feature>
  <Name className="java.lang.String">string</Name>
  <Value className="java.lang.String">was</Value>
</Feature>
<Feature>
  <Name className="java.lang.String">kind</Name>
  <Value className="java.lang.String">word</Value>
</Feature>
<Feature>
  <Name className="java.lang.String">length</Name>
  <Value className="java.lang.String">3</Value>
</Feature>
<Feature>
  <Name className="java.lang.String">orth</Name>
  <Value className="java.lang.String">lowercase</Value>
</Feature>
</Annotation>
<Annotation Type="SpaceToken" StartNode="2442" EndNode="2443">
<Feature>
  <Name className="java.lang.String">kind</Name>
  <Value className="java.lang.String">space</Value>
</Feature>
<Feature>
  <Name className="java.lang.String">length</Name>
  <Value className="java.lang.String">1</Value>
</Feature>
<Feature>
  <Name className="java.lang.String">string</Name>
  <Value className="java.lang.String"> </Value>
</Feature>
</Annotation>
<Annotation Type="Token" StartNode="618" EndNode="621">
<Feature>
  <Name className="java.lang.String">string</Name>
  <Value className="java.lang.String">had</Value>
</Feature>
<Feature>
  <Name className="java.lang.String">kind</Name>
  <Value className="java.lang.String">word</Value>
</Feature>
<Feature>
  <Name className="java.lang.String">length</Name>
  <Value className="java.lang.String">3</Value>
</Feature>
<Feature>
  <Name className="java.lang.String">orth</Name>
  <Value className="java.lang.String">lowercase</Value>
</Feature>
</Annotation>
<Annotation Type="SpaceToken" StartNode="513" EndNode="514">
<Feature>
  <Name className="java.lang.String">kind</Name>
  <Value className="java.lang.String">space</Value>
</Feature>
<Feature>
  <Name className="java.lang.String">length</Name>
  <Value className="java.lang.String">1</Value>
</Feature>
<Feature>
  <Name className="java.lang.String">string</Name>
  <Value className="java.lang.String"> </Value>
</Feature>
</Annotation>
<Annotation Type="Token" StartNode="385" EndNode="389">
<Feature>
  <Name className="java.lang.String">string</Name>
  <Value className="java.lang.String">have</Value>
</Feature>
<Feature>
  <Name className="java.lang.String">kind</Name>
  <Value className="java.lang.String">word</Value>
</Feature>
<Feature>
  <Name className="java.lang.String">length</Name>
  <Value className="java.lang.String">4</Value>
</Feature>
<Feature>
  <Name className="java.lang.String">orth</Name>
  <Value className="java.lang.String">lowercase</Value>
</Feature>
</Annotation>
<Annotation Type="Token" StartNode="222" EndNode="230">
<Feature>
  <Name className="java.lang.String">string</Name>
  <Value className="java.lang.String">Thursday</Value>
</Feature>
<Feature>
  <Name className="java.lang.String">kind</Name>
  <Value className="java.lang.String">word</Value>
</Feature>
<Feature>
  <Name className="java.lang.String">length</Name>
  <Value className="java.lang.String">8</Value>
</Feature>
<Feature>
  <Name className="java.lang.String">orth</Name>
  <Value className="java.lang.String">upperInitial</Value>
</Feature>
</Annotation>
<Annotation Type="Token" StartNode="994" EndNode="1005">
<Feature>
  <Name className="java.lang.String">string</Name>
  <Value className="java.lang.String">environment</Value>
</Feature>
<Feature>
  <Name className="java.lang.String">kind</Name>
  <Value className="java.lang.String">word</Value>
</Feature>
<Feature>
  <Name className="java.lang.String">length</Name>
  <Value className="java.lang.String">11</Value>
</Feature>
<Feature>
  <Name className="java.lang.String">orth</Name>
  <Value className="java.lang.String">lowercase</Value>
</Feature>
</Annotation>
<Annotation Type="Token" StartNode="2606" EndNode="2611">
<Feature>
  <Name className="java.lang.String">string</Name>
  <Value className="java.lang.String">begin</Value>
</Feature>
<Feature>
  <Name className="java.lang.String">kind</Name>
  <Value className="java.lang.String">word</Value>
</Feature>
<Feature>
  <Name className="java.lang.String">length</Name>
  <Value className="java.lang.String">5</Value>
</Feature>
<Feature>
  <Name className="java.lang.String">orth</Name>
  <Value className="java.lang.String">lowercase</Value>
</Feature>
</Annotation>
<Annotation Type="Token" StartNode="2487" EndNode="2497">
<Feature>
  <Name className="java.lang.String">string</Name>
  <Value className="java.lang.String">distracted</Value>
</Feature>
<Feature>
  <Name className="java.lang.String">kind</Name>
  <Value className="java.lang.String">word</Value>
</Feature>
<Feature>
  <Name className="java.lang.String">length</Name>
  <Value className="java.lang.String">10</Value>
</Feature>
<Feature>
  <Name className="java.lang.String">orth</Name>
  <Value className="java.lang.String">lowercase</Value>
</Feature>
</Annotation>
<Annotation Type="SpaceToken" StartNode="72" EndNode="73">
<Feature>
  <Name className="java.lang.String">kind</Name>
  <Value className="java.lang.String">space</Value>
</Feature>
<Feature>
  <Name className="java.lang.String">length</Name>
  <Value className="java.lang.String">1</Value>
</Feature>
<Feature>
  <Name className="java.lang.String">string</Name>
  <Value className="java.lang.String"> </Value>
</Feature>
</Annotation>
<Annotation Type="SpaceToken" StartNode="1325" EndNode="1326">
<Feature>
  <Name className="java.lang.String">kind</Name>
  <Value className="java.lang.String">space</Value>
</Feature>
<Feature>
  <Name className="java.lang.String">length</Name>
  <Value className="java.lang.String">1</Value>
</Feature>
<Feature>
  <Name className="java.lang.String">string</Name>
  <Value className="java.lang.String"> </Value>
</Feature>
</Annotation>
<Annotation Type="SpaceToken" StartNode="2768" EndNode="2769">
<Feature>
  <Name className="java.lang.String">kind</Name>
  <Value className="java.lang.String">space</Value>
</Feature>
<Feature>
  <Name className="java.lang.String">length</Name>
  <Value className="java.lang.String">1</Value>
</Feature>
<Feature>
  <Name className="java.lang.String">string</Name>
  <Value className="java.lang.String"> </Value>
</Feature>
</Annotation>
<Annotation Type="Token" StartNode="1554" EndNode="1556">
<Feature>
  <Name className="java.lang.String">string</Name>
  <Value className="java.lang.String">to</Value>
</Feature>
<Feature>
  <Name className="java.lang.String">kind</Name>
  <Value className="java.lang.String">word</Value>
</Feature>
<Feature>
  <Name className="java.lang.String">length</Name>
  <Value className="java.lang.String">2</Value>
</Feature>
<Feature>
  <Name className="java.lang.String">orth</Name>
  <Value className="java.lang.String">lowercase</Value>
</Feature>
</Annotation>
<Annotation Type="Token" StartNode="2635" EndNode="2639">
<Feature>
  <Name className="java.lang.String">string</Name>
  <Value className="java.lang.String">when</Value>
</Feature>
<Feature>
  <Name className="java.lang.String">kind</Name>
  <Value className="java.lang.String">word</Value>
</Feature>
<Feature>
  <Name className="java.lang.String">length</Name>
  <Value className="java.lang.String">4</Value>
</Feature>
<Feature>
  <Name className="java.lang.String">orth</Name>
  <Value className="java.lang.String">lowercase</Value>
</Feature>
</Annotation>
<Annotation Type="Token" StartNode="2250" EndNode="2260">
<Feature>
  <Name className="java.lang.String">string</Name>
  <Value className="java.lang.String">economists</Value>
</Feature>
<Feature>
  <Name className="java.lang.String">kind</Name>
  <Value className="java.lang.String">word</Value>
</Feature>
<Feature>
  <Name className="java.lang.String">length</Name>
  <Value className="java.lang.String">10</Value>
</Feature>
<Feature>
  <Name className="java.lang.String">orth</Name>
  <Value className="java.lang.String">lowercase</Value>
</Feature>
</Annotation>
<Annotation Type="SpaceToken" StartNode="709" EndNode="710">
<Feature>
  <Name className="java.lang.String">kind</Name>
  <Value className="java.lang.String">space</Value>
</Feature>
<Feature>
  <Name className="java.lang.String">length</Name>
  <Value className="java.lang.String">1</Value>
</Feature>
<Feature>
  <Name className="java.lang.String">string</Name>
  <Value className="java.lang.String"> </Value>
</Feature>
</Annotation>
<Annotation Type="Token" StartNode="449" EndNode="452">
<Feature>
  <Name className="java.lang.String">string</Name>
  <Value className="java.lang.String">the</Value>
</Feature>
<Feature>
  <Name className="java.lang.String">kind</Name>
  <Value className="java.lang.String">word</Value>
</Feature>
<Feature>
  <Name className="java.lang.String">length</Name>
  <Value className="java.lang.String">3</Value>
</Feature>
<Feature>
  <Name className="java.lang.String">orth</Name>
  <Value className="java.lang.String">lowercase</Value>
</Feature>
</Annotation>
<Annotation Type="SpaceToken" StartNode="2396" EndNode="2397">
<Feature>
  <Name className="java.lang.String">kind</Name>
  <Value className="java.lang.String">space</Value>
</Feature>
<Feature>
  <Name className="java.lang.String">length</Name>
  <Value className="java.lang.String">1</Value>
</Feature>
<Feature>
  <Name className="java.lang.String">string</Name>
  <Value className="java.lang.String"> </Value>
</Feature>
</Annotation>
<Annotation Type="SpaceToken" StartNode="2164" EndNode="2165">
<Feature>
  <Name className="java.lang.String">kind</Name>
  <Value className="java.lang.String">space</Value>
</Feature>
<Feature>
  <Name className="java.lang.String">length</Name>
  <Value className="java.lang.String">1</Value>
</Feature>
<Feature>
  <Name className="java.lang.String">string</Name>
  <Value className="java.lang.String"> </Value>
</Feature>
</Annotation>
<Annotation Type="Token" StartNode="2970" EndNode="2972">
<Feature>
  <Name className="java.lang.String">string</Name>
  <Value className="java.lang.String">is</Value>
</Feature>
<Feature>
  <Name className="java.lang.String">kind</Name>
  <Value className="java.lang.String">word</Value>
</Feature>
<Feature>
  <Name className="java.lang.String">length</Name>
  <Value className="java.lang.String">2</Value>
</Feature>
<Feature>
  <Name className="java.lang.String">orth</Name>
  <Value className="java.lang.String">lowercase</Value>
</Feature>
</Annotation>
<Annotation Type="Token" StartNode="394" EndNode="398">
<Feature>
  <Name className="java.lang.String">string</Name>
  <Value className="java.lang.String">been</Value>
</Feature>
<Feature>
  <Name className="java.lang.String">kind</Name>
  <Value className="java.lang.String">word</Value>
</Feature>
<Feature>
  <Name className="java.lang.String">length</Name>
  <Value className="java.lang.String">4</Value>
</Feature>
<Feature>
  <Name className="java.lang.String">orth</Name>
  <Value className="java.lang.String">lowercase</Value>
</Feature>
</Annotation>
<Annotation Type="Token" StartNode="2016" EndNode="2020">
<Feature>
  <Name className="java.lang.String">string</Name>
  <Value className="java.lang.String">Bank</Value>
</Feature>
<Feature>
  <Name className="java.lang.String">kind</Name>
  <Value className="java.lang.String">word</Value>
</Feature>
<Feature>
  <Name className="java.lang.String">length</Name>
  <Value className="java.lang.String">4</Value>
</Feature>
<Feature>
  <Name className="java.lang.String">orth</Name>
  <Value className="java.lang.String">upperInitial</Value>
</Feature>
</Annotation>
<Annotation Type="Token" StartNode="1680" EndNode="1683">
<Feature>
  <Name className="java.lang.String">string</Name>
  <Value className="java.lang.String">may</Value>
</Feature>
<Feature>
  <Name className="java.lang.String">kind</Name>
  <Value className="java.lang.String">word</Value>
</Feature>
<Feature>
  <Name className="java.lang.String">length</Name>
  <Value className="java.lang.String">3</Value>
</Feature>
<Feature>
  <Name className="java.lang.String">orth</Name>
  <Value className="java.lang.String">lowercase</Value>
</Feature>
</Annotation>
<Annotation Type="Token" StartNode="3085" EndNode="3090">
<Feature>
  <Name className="java.lang.String">string</Name>
  <Value className="java.lang.String">point</Value>
</Feature>
<Feature>
  <Name className="java.lang.String">kind</Name>
  <Value className="java.lang.String">word</Value>
</Feature>
<Feature>
  <Name className="java.lang.String">length</Name>
  <Value className="java.lang.String">5</Value>
</Feature>
<Feature>
  <Name className="java.lang.String">orth</Name>
  <Value className="java.lang.String">lowercase</Value>
</Feature>
</Annotation>
<Annotation Type="SpaceToken" StartNode="1203" EndNode="1204">
<Feature>
  <Name className="java.lang.String">kind</Name>
  <Value className="java.lang.String">space</Value>
</Feature>
<Feature>
  <Name className="java.lang.String">length</Name>
  <Value className="java.lang.String">1</Value>
</Feature>
<Feature>
  <Name className="java.lang.String">string</Name>
  <Value className="java.lang.String"> </Value>
</Feature>
</Annotation>
<Annotation Type="Token" StartNode="2481" EndNode="2483">
<Feature>
  <Name className="java.lang.String">string</Name>
  <Value className="java.lang.String">to</Value>
</Feature>
<Feature>
  <Name className="java.lang.String">kind</Name>
  <Value className="java.lang.String">word</Value>
</Feature>
<Feature>
  <Name className="java.lang.String">length</Name>
  <Value className="java.lang.String">2</Value>
</Feature>
<Feature>
  <Name className="java.lang.String">orth</Name>
  <Value className="java.lang.String">lowercase</Value>
</Feature>
</Annotation>
<Annotation Type="Token" StartNode="834" EndNode="842">
<Feature>
  <Name className="java.lang.String">string</Name>
  <Value className="java.lang.String">slowdown</Value>
</Feature>
<Feature>
  <Name className="java.lang.String">kind</Name>
  <Value className="java.lang.String">word</Value>
</Feature>
<Feature>
  <Name className="java.lang.String">length</Name>
  <Value className="java.lang.String">8</Value>
</Feature>
<Feature>
  <Name className="java.lang.String">orth</Name>
  <Value className="java.lang.String">lowercase</Value>
</Feature>
</Annotation>
<Annotation Type="Token" StartNode="1830" EndNode="1834">
<Feature>
  <Name className="java.lang.String">string</Name>
  <Value className="java.lang.String">They</Value>
</Feature>
<Feature>
  <Name className="java.lang.String">kind</Name>
  <Value className="java.lang.String">word</Value>
</Feature>
<Feature>
  <Name className="java.lang.String">length</Name>
  <Value className="java.lang.String">4</Value>
</Feature>
<Feature>
  <Name className="java.lang.String">orth</Name>
  <Value className="java.lang.String">upperInitial</Value>
</Feature>
</Annotation>
<Annotation Type="Token" StartNode="2240" EndNode="2243">
<Feature>
  <Name className="java.lang.String">string</Name>
  <Value className="java.lang.String">But</Value>
</Feature>
<Feature>
  <Name className="java.lang.String">kind</Name>
  <Value className="java.lang.String">word</Value>
</Feature>
<Feature>
  <Name className="java.lang.String">length</Name>
  <Value className="java.lang.String">3</Value>
</Feature>
<Feature>
  <Name className="java.lang.String">orth</Name>
  <Value className="java.lang.String">upperInitial</Value>
</Feature>
</Annotation>
<Annotation Type="Token" StartNode="2952" EndNode="2955">
<Feature>
  <Name className="java.lang.String">string</Name>
  <Value className="java.lang.String">n&apos;t</Value>
</Feature>
<Feature>
  <Name className="java.lang.String">kind</Name>
  <Value className="java.lang.String">word</Value>
</Feature>
<Feature>
  <Name className="java.lang.String">length</Name>
  <Value className="java.lang.String">3</Value>
</Feature>
<Feature>
  <Name className="java.lang.String">orth</Name>
  <Value className="java.lang.String">lowercase</Value>
</Feature>
</Annotation>
<Annotation Type="Token" StartNode="1539" EndNode="1546">
<Feature>
  <Name className="java.lang.String">string</Name>
  <Value className="java.lang.String">economy</Value>
</Feature>
<Feature>
  <Name className="java.lang.String">kind</Name>
  <Value className="java.lang.String">word</Value>
</Feature>
<Feature>
  <Name className="java.lang.String">length</Name>
  <Value className="java.lang.String">7</Value>
</Feature>
<Feature>
  <Name className="java.lang.String">orth</Name>
  <Value className="java.lang.String">lowercase</Value>
</Feature>
</Annotation>
<Annotation Type="SpaceToken" StartNode="2813" EndNode="2814">
<Feature>
  <Name className="java.lang.String">kind</Name>
  <Value className="java.lang.String">space</Value>
</Feature>
<Feature>
  <Name className="java.lang.String">length</Name>
  <Value className="java.lang.String">1</Value>
</Feature>
<Feature>
  <Name className="java.lang.String">string</Name>
  <Value className="java.lang.String"> </Value>
</Feature>
</Annotation>
<Annotation Type="Token" StartNode="2102" EndNode="2104">
<Feature>
  <Name className="java.lang.String">string</Name>
  <Value className="java.lang.String">of</Value>
</Feature>
<Feature>
  <Name className="java.lang.String">kind</Name>
  <Value className="java.lang.String">word</Value>
</Feature>
<Feature>
  <Name className="java.lang.String">length</Name>
  <Value className="java.lang.String">2</Value>
</Feature>
<Feature>
  <Name className="java.lang.String">orth</Name>
  <Value className="java.lang.String">lowercase</Value>
</Feature>
</Annotation>
<Annotation Type="Token" StartNode="2564" EndNode="2568">
<Feature>
  <Name className="java.lang.String">string</Name>
  <Value className="java.lang.String">that</Value>
</Feature>
<Feature>
  <Name className="java.lang.String">kind</Name>
  <Value className="java.lang.String">word</Value>
</Feature>
<Feature>
  <Name className="java.lang.String">length</Name>
  <Value className="java.lang.String">4</Value>
</Feature>
<Feature>
  <Name className="java.lang.String">orth</Name>
  <Value className="java.lang.String">lowercase</Value>
</Feature>
</Annotation>
<Annotation Type="Token" StartNode="539" EndNode="542">
<Feature>
  <Name className="java.lang.String">string</Name>
  <Value className="java.lang.String">the</Value>
</Feature>
<Feature>
  <Name className="java.lang.String">kind</Name>
  <Value className="java.lang.String">word</Value>
</Feature>
<Feature>
  <Name className="java.lang.String">length</Name>
  <Value className="java.lang.String">3</Value>
</Feature>
<Feature>
  <Name className="java.lang.String">orth</Name>
  <Value className="java.lang.String">lowercase</Value>
</Feature>
</Annotation>
<Annotation Type="SpaceToken" StartNode="2384" EndNode="2385">
<Feature>
  <Name className="java.lang.String">kind</Name>
  <Value className="java.lang.String">space</Value>
</Feature>
<Feature>
  <Name className="java.lang.String">length</Name>
  <Value className="java.lang.String">1</Value>
</Feature>
<Feature>
  <Name className="java.lang.String">string</Name>
  <Value className="java.lang.String"> </Value>
</Feature>
</Annotation>
<Annotation Type="SpaceToken" StartNode="1368" EndNode="1369">
<Feature>
  <Name className="java.lang.String">kind</Name>
  <Value className="java.lang.String">space</Value>
</Feature>
<Feature>
  <Name className="java.lang.String">length</Name>
  <Value className="java.lang.String">1</Value>
</Feature>
<Feature>
  <Name className="java.lang.String">string</Name>
  <Value className="java.lang.String"> </Value>
</Feature>
</Annotation>
<Annotation Type="SpaceToken" StartNode="700" EndNode="701">
<Feature>
  <Name className="java.lang.String">kind</Name>
  <Value className="java.lang.String">space</Value>
</Feature>
<Feature>
  <Name className="java.lang.String">length</Name>
  <Value className="java.lang.String">1</Value>
</Feature>
<Feature>
  <Name className="java.lang.String">string</Name>
  <Value className="java.lang.String"> </Value>
</Feature>
</Annotation>
<Annotation Type="SpaceToken" StartNode="1149" EndNode="1150">
<Feature>
  <Name className="java.lang.String">kind</Name>
  <Value className="java.lang.String">space</Value>
</Feature>
<Feature>
  <Name className="java.lang.String">length</Name>
  <Value className="java.lang.String">1</Value>
</Feature>
<Feature>
  <Name className="java.lang.String">string</Name>
  <Value className="java.lang.String"> </Value>
</Feature>
</Annotation>
<Annotation Type="Token" StartNode="203" EndNode="207">
<Feature>
  <Name className="java.lang.String">string</Name>
  <Value className="java.lang.String">Bank</Value>
</Feature>
<Feature>
  <Name className="java.lang.String">kind</Name>
  <Value className="java.lang.String">word</Value>
</Feature>
<Feature>
  <Name className="java.lang.String">length</Name>
  <Value className="java.lang.String">4</Value>
</Feature>
<Feature>
  <Name className="java.lang.String">orth</Name>
  <Value className="java.lang.String">upperInitial</Value>
</Feature>
</Annotation>
<Annotation Type="SpaceToken" StartNode="810" EndNode="811">
<Feature>
  <Name className="java.lang.String">kind</Name>
  <Value className="java.lang.String">space</Value>
</Feature>
<Feature>
  <Name className="java.lang.String">length</Name>
  <Value className="java.lang.String">1</Value>
</Feature>
<Feature>
  <Name className="java.lang.String">string</Name>
  <Value className="java.lang.String"> </Value>
</Feature>
</Annotation>
<Annotation Type="Organization" StartNode="1217" EndNode="1220">
</Annotation>
<Annotation Type="Token" StartNode="2275" EndNode="2279">
<Feature>
  <Name className="java.lang.String">string</Name>
  <Value className="java.lang.String">move</Value>
</Feature>
<Feature>
  <Name className="java.lang.String">kind</Name>
  <Value className="java.lang.String">word</Value>
</Feature>
<Feature>
  <Name className="java.lang.String">length</Name>
  <Value className="java.lang.String">4</Value>
</Feature>
<Feature>
  <Name className="java.lang.String">orth</Name>
  <Value className="java.lang.String">lowercase</Value>
</Feature>
</Annotation>
<Annotation Type="Token" StartNode="1175" EndNode="1182">
<Feature>
  <Name className="java.lang.String">string</Name>
  <Value className="java.lang.String">economy</Value>
</Feature>
<Feature>
  <Name className="java.lang.String">kind</Name>
  <Value className="java.lang.String">word</Value>
</Feature>
<Feature>
  <Name className="java.lang.String">length</Name>
  <Value className="java.lang.String">7</Value>
</Feature>
<Feature>
  <Name className="java.lang.String">orth</Name>
  <Value className="java.lang.String">lowercase</Value>
</Feature>
</Annotation>
<Annotation Type="SpaceToken" StartNode="1987" EndNode="1988">
<Feature>
  <Name className="java.lang.String">kind</Name>
  <Value className="java.lang.String">control</Value>
</Feature>
<Feature>
  <Name className="java.lang.String">length</Name>
  <Value className="java.lang.String">1</Value>
</Feature>
<Feature>
  <Name className="java.lang.String">string</Name>
  <Value className="java.lang.String">
</Value>
</Feature>
</Annotation>
<Annotation Type="Token" StartNode="3075" EndNode="3076">
<Feature>
  <Name className="java.lang.String">string</Name>
  <Value className="java.lang.String">a</Value>
</Feature>
<Feature>
  <Name className="java.lang.String">kind</Name>
  <Value className="java.lang.String">word</Value>
</Feature>
<Feature>
  <Name className="java.lang.String">length</Name>
  <Value className="java.lang.String">1</Value>
</Feature>
<Feature>
  <Name className="java.lang.String">orth</Name>
  <Value className="java.lang.String">lowercase</Value>
</Feature>
</Annotation>
<Annotation Type="Token" StartNode="106" EndNode="110">
<Feature>
  <Name className="java.lang.String">string</Name>
  <Value className="java.lang.String">cuts</Value>
</Feature>
<Feature>
  <Name className="java.lang.String">kind</Name>
  <Value className="java.lang.String">word</Value>
</Feature>
<Feature>
  <Name className="java.lang.String">length</Name>
  <Value className="java.lang.String">4</Value>
</Feature>
<Feature>
  <Name className="java.lang.String">orth</Name>
  <Value className="java.lang.String">lowercase</Value>
</Feature>
</Annotation>
<Annotation Type="Token" StartNode="1651" EndNode="1654">
<Feature>
  <Name className="java.lang.String">string</Name>
  <Value className="java.lang.String">The</Value>
</Feature>
<Feature>
  <Name className="java.lang.String">kind</Name>
  <Value className="java.lang.String">word</Value>
</Feature>
<Feature>
  <Name className="java.lang.String">length</Name>
  <Value className="java.lang.String">3</Value>
</Feature>
<Feature>
  <Name className="java.lang.String">orth</Name>
  <Value className="java.lang.String">upperInitial</Value>
</Feature>
</Annotation>
<Annotation Type="Token" StartNode="1911" EndNode="1919">
<Feature>
  <Name className="java.lang.String">string</Name>
  <Value className="java.lang.String">recently</Value>
</Feature>
<Feature>
  <Name className="java.lang.String">kind</Name>
  <Value className="java.lang.String">word</Value>
</Feature>
<Feature>
  <Name className="java.lang.String">length</Name>
  <Value className="java.lang.String">8</Value>
</Feature>
<Feature>
  <Name className="java.lang.String">orth</Name>
  <Value className="java.lang.String">lowercase</Value>
</Feature>
</Annotation>
<Annotation Type="SpaceToken" StartNode="2792" EndNode="2793">
<Feature>
  <Name className="java.lang.String">kind</Name>
  <Value className="java.lang.String">space</Value>
</Feature>
<Feature>
  <Name className="java.lang.String">length</Name>
  <Value className="java.lang.String">1</Value>
</Feature>
<Feature>
  <Name className="java.lang.String">string</Name>
  <Value className="java.lang.String"> </Value>
</Feature>
</Annotation>
<Annotation Type="SpaceToken" StartNode="1868" EndNode="1869">
<Feature>
  <Name className="java.lang.String">kind</Name>
  <Value className="java.lang.String">space</Value>
</Feature>
<Feature>
  <Name className="java.lang.String">length</Name>
  <Value className="java.lang.String">1</Value>
</Feature>
<Feature>
  <Name className="java.lang.String">string</Name>
  <Value className="java.lang.String"> </Value>
</Feature>
</Annotation>
<Annotation Type="Token" StartNode="1048" EndNode="1052">
<Feature>
  <Name className="java.lang.String">string</Name>
  <Value className="java.lang.String">said</Value>
</Feature>
<Feature>
  <Name className="java.lang.String">kind</Name>
  <Value className="java.lang.String">word</Value>
</Feature>
<Feature>
  <Name className="java.lang.String">length</Name>
  <Value className="java.lang.String">4</Value>
</Feature>
<Feature>
  <Name className="java.lang.String">orth</Name>
  <Value className="java.lang.String">lowercase</Value>
</Feature>
</Annotation>
<Annotation Type="Token" StartNode="1532" EndNode="1535">
<Feature>
  <Name className="java.lang.String">string</Name>
  <Value className="java.lang.String">the</Value>
</Feature>
<Feature>
  <Name className="java.lang.String">kind</Name>
  <Value className="java.lang.String">word</Value>
</Feature>
<Feature>
  <Name className="java.lang.String">length</Name>
  <Value className="java.lang.String">3</Value>
</Feature>
<Feature>
  <Name className="java.lang.String">orth</Name>
  <Value className="java.lang.String">lowercase</Value>
</Feature>
</Annotation>
<Annotation Type="SpaceToken" StartNode="2654" EndNode="2655">
<Feature>
  <Name className="java.lang.String">kind</Name>
  <Value className="java.lang.String">space</Value>
</Feature>
<Feature>
  <Name className="java.lang.String">length</Name>
  <Value className="java.lang.String">1</Value>
</Feature>
<Feature>
  <Name className="java.lang.String">string</Name>
  <Value className="java.lang.String"> </Value>
</Feature>
</Annotation>
<Annotation Type="Token" StartNode="913" EndNode="917">
<Feature>
  <Name className="java.lang.String">string</Name>
  <Value className="java.lang.String">cent</Value>
</Feature>
<Feature>
  <Name className="java.lang.String">kind</Name>
  <Value className="java.lang.String">word</Value>
</Feature>
<Feature>
  <Name className="java.lang.String">length</Name>
  <Value className="java.lang.String">4</Value>
</Feature>
<Feature>
  <Name className="java.lang.String">orth</Name>
  <Value className="java.lang.String">lowercase</Value>
</Feature>
</Annotation>
<Annotation Type="Token" StartNode="1662" EndNode="1664">
<Feature>
  <Name className="java.lang.String">string</Name>
  <Value className="java.lang.String">of</Value>
</Feature>
<Feature>
  <Name className="java.lang.String">kind</Name>
  <Value className="java.lang.String">word</Value>
</Feature>
<Feature>
  <Name className="java.lang.String">length</Name>
  <Value className="java.lang.String">2</Value>
</Feature>
<Feature>
  <Name className="java.lang.String">orth</Name>
  <Value className="java.lang.String">lowercase</Value>
</Feature>
</Annotation>
<Annotation Type="SpaceToken" StartNode="2287" EndNode="2288">
<Feature>
  <Name className="java.lang.String">kind</Name>
  <Value className="java.lang.String">space</Value>
</Feature>
<Feature>
  <Name className="java.lang.String">length</Name>
  <Value className="java.lang.String">1</Value>
</Feature>
<Feature>
  <Name className="java.lang.String">string</Name>
  <Value className="java.lang.String"> </Value>
</Feature>
</Annotation>
<Annotation Type="Token" StartNode="2501" EndNode="2504">
<Feature>
  <Name className="java.lang.String">string</Name>
  <Value className="java.lang.String">the</Value>
</Feature>
<Feature>
  <Name className="java.lang.String">kind</Name>
  <Value className="java.lang.String">word</Value>
</Feature>
<Feature>
  <Name className="java.lang.String">length</Name>
  <Value className="java.lang.String">3</Value>
</Feature>
<Feature>
  <Name className="java.lang.String">orth</Name>
  <Value className="java.lang.String">lowercase</Value>
</Feature>
</Annotation>
<Annotation Type="Token" StartNode="241" EndNode="244">
<Feature>
  <Name className="java.lang.String">string</Name>
  <Value className="java.lang.String">the</Value>
</Feature>
<Feature>
  <Name className="java.lang.String">kind</Name>
  <Value className="java.lang.String">word</Value>
</Feature>
<Feature>
  <Name className="java.lang.String">length</Name>
  <Value className="java.lang.String">3</Value>
</Feature>
<Feature>
  <Name className="java.lang.String">orth</Name>
  <Value className="java.lang.String">lowercase</Value>
</Feature>
</Annotation>
<Annotation Type="Token" StartNode="499" EndNode="506">
<Feature>
  <Name className="java.lang.String">string</Name>
  <Value className="java.lang.String">refusal</Value>
</Feature>
<Feature>
  <Name className="java.lang.String">kind</Name>
  <Value className="java.lang.String">word</Value>
</Feature>
<Feature>
  <Name className="java.lang.String">length</Name>
  <Value className="java.lang.String">7</Value>
</Feature>
<Feature>
  <Name className="java.lang.String">orth</Name>
  <Value className="java.lang.String">lowercase</Value>
</Feature>
</Annotation>
<Annotation Type="Token" StartNode="668" EndNode="670">
<Feature>
  <Name className="java.lang.String">string</Name>
  <Value className="java.lang.String">to</Value>
</Feature>
<Feature>
  <Name className="java.lang.String">kind</Name>
  <Value className="java.lang.String">word</Value>
</Feature>
<Feature>
  <Name className="java.lang.String">length</Name>
  <Value className="java.lang.String">2</Value>
</Feature>
<Feature>
  <Name className="java.lang.String">orth</Name>
  <Value className="java.lang.String">lowercase</Value>
</Feature>
</Annotation>
<Annotation Type="SpaceToken" StartNode="1220" EndNode="1221">
<Feature>
  <Name className="java.lang.String">kind</Name>
  <Value className="java.lang.String">space</Value>
</Feature>
<Feature>
  <Name className="java.lang.String">length</Name>
  <Value className="java.lang.String">1</Value>
</Feature>
<Feature>
  <Name className="java.lang.String">string</Name>
  <Value className="java.lang.String"> </Value>
</Feature>
</Annotation>
<Annotation Type="Token" StartNode="1854" EndNode="1863">
<Feature>
  <Name className="java.lang.String">string</Name>
  <Value className="java.lang.String">forecasts</Value>
</Feature>
<Feature>
  <Name className="java.lang.String">kind</Name>
  <Value className="java.lang.String">word</Value>
</Feature>
<Feature>
  <Name className="java.lang.String">length</Name>
  <Value className="java.lang.String">9</Value>
</Feature>
<Feature>
  <Name className="java.lang.String">orth</Name>
  <Value className="java.lang.String">lowercase</Value>
</Feature>
</Annotation>
<Annotation Type="SpaceToken" StartNode="83" EndNode="84">
<Feature>
  <Name className="java.lang.String">kind</Name>
  <Value className="java.lang.String">space</Value>
</Feature>
<Feature>
  <Name className="java.lang.String">length</Name>
  <Value className="java.lang.String">1</Value>
</Feature>
<Feature>
  <Name className="java.lang.String">string</Name>
  <Value className="java.lang.String"> </Value>
</Feature>
</Annotation>
<Annotation Type="Token" StartNode="2037" EndNode="2038">
<Feature>
  <Name className="java.lang.String">string</Name>
  <Value className="java.lang.String">a</Value>
</Feature>
<Feature>
  <Name className="java.lang.String">kind</Name>
  <Value className="java.lang.String">word</Value>
</Feature>
<Feature>
  <Name className="java.lang.String">length</Name>
  <Value className="java.lang.String">1</Value>
</Feature>
<Feature>
  <Name className="java.lang.String">orth</Name>
  <Value className="java.lang.String">lowercase</Value>
</Feature>
</Annotation>
<Annotation Type="Token" StartNode="2832" EndNode="2833">
<Feature>
  <Name className="java.lang.String">kind</Name>
  <Value className="java.lang.String">punctuation</Value>
</Feature>
<Feature>
  <Name className="java.lang.String">length</Name>
  <Value className="java.lang.String">1</Value>
</Feature>
<Feature>
  <Name className="java.lang.String">string</Name>
  <Value className="java.lang.String">&quot;</Value>
</Feature>
</Annotation>
<Annotation Type="SpaceToken" StartNode="1512" EndNode="1513">
<Feature>
  <Name className="java.lang.String">kind</Name>
  <Value className="java.lang.String">space</Value>
</Feature>
<Feature>
  <Name className="java.lang.String">length</Name>
  <Value className="java.lang.String">1</Value>
</Feature>
<Feature>
  <Name className="java.lang.String">string</Name>
  <Value className="java.lang.String"> </Value>
</Feature>
</Annotation>
<Annotation Type="SpaceToken" StartNode="1785" EndNode="1786">
<Feature>
  <Name className="java.lang.String">kind</Name>
  <Value className="java.lang.String">space</Value>
</Feature>
<Feature>
  <Name className="java.lang.String">length</Name>
  <Value className="java.lang.String">1</Value>
</Feature>
<Feature>
  <Name className="java.lang.String">string</Name>
  <Value className="java.lang.String"> </Value>
</Feature>
</Annotation>
<Annotation Type="Token" StartNode="417" EndNode="421">
<Feature>
  <Name className="java.lang.String">kind</Name>
  <Value className="java.lang.String">number</Value>
</Feature>
<Feature>
  <Name className="java.lang.String">length</Name>
  <Value className="java.lang.String">4</Value>
</Feature>
<Feature>
  <Name className="java.lang.String">string</Name>
  <Value className="java.lang.String">1964</Value>
</Feature>
</Annotation>
<Annotation Type="Token" StartNode="897" EndNode="900">
<Feature>
  <Name className="java.lang.String">string</Name>
  <Value className="java.lang.String">hit</Value>
</Feature>
<Feature>
  <Name className="java.lang.String">kind</Name>
  <Value className="java.lang.String">word</Value>
</Feature>
<Feature>
  <Name className="java.lang.String">length</Name>
  <Value className="java.lang.String">3</Value>
</Feature>
<Feature>
  <Name className="java.lang.String">orth</Name>
  <Value className="java.lang.String">lowercase</Value>
</Feature>
</Annotation>
<Annotation Type="SpaceToken" StartNode="1070" EndNode="1071">
<Feature>
  <Name className="java.lang.String">kind</Name>
  <Value className="java.lang.String">space</Value>
</Feature>
<Feature>
  <Name className="java.lang.String">length</Name>
  <Value className="java.lang.String">1</Value>
</Feature>
<Feature>
  <Name className="java.lang.String">string</Name>
  <Value className="java.lang.String"> </Value>
</Feature>
</Annotation>
<Annotation Type="Token" StartNode="2962" EndNode="2965">
<Feature>
  <Name className="java.lang.String">string</Name>
  <Value className="java.lang.String">the</Value>
</Feature>
<Feature>
  <Name className="java.lang.String">kind</Name>
  <Value className="java.lang.String">word</Value>
</Feature>
<Feature>
  <Name className="java.lang.String">length</Name>
  <Value className="java.lang.String">3</Value>
</Feature>
<Feature>
  <Name className="java.lang.String">orth</Name>
  <Value className="java.lang.String">lowercase</Value>
</Feature>
</Annotation>
<Annotation Type="Token" StartNode="2973" EndNode="2980">
<Feature>
  <Name className="java.lang.String">string</Name>
  <Value className="java.lang.String">playing</Value>
</Feature>
<Feature>
  <Name className="java.lang.String">kind</Name>
  <Value className="java.lang.String">word</Value>
</Feature>
<Feature>
  <Name className="java.lang.String">length</Name>
  <Value className="java.lang.String">7</Value>
</Feature>
<Feature>
  <Name className="java.lang.String">orth</Name>
  <Value className="java.lang.String">lowercase</Value>
</Feature>
</Annotation>
<Annotation Type="Token" StartNode="2135" EndNode="2139">
<Feature>
  <Name className="java.lang.String">string</Name>
  <Value className="java.lang.String">said</Value>
</Feature>
<Feature>
  <Name className="java.lang.String">kind</Name>
  <Value className="java.lang.String">word</Value>
</Feature>
<Feature>
  <Name className="java.lang.String">length</Name>
  <Value className="java.lang.String">4</Value>
</Feature>
<Feature>
  <Name className="java.lang.String">orth</Name>
  <Value className="java.lang.String">lowercase</Value>
</Feature>
</Annotation>
<Annotation Type="Location" StartNode="2414" EndNode="2421">
<Feature>
  <Name className="java.lang.String">rule1</Name>
  <Value className="java.lang.String">GazLocation</Value>
</Feature>
<Feature>
  <Name className="java.lang.String">rule2</Name>
  <Value className="java.lang.String">LocFinal</Value>
</Feature>
<Feature>
  <Name className="java.lang.String">locType</Name>
  <Value className="java.lang.String">country</Value>
</Feature>
</Annotation>
<Annotation Type="Token" StartNode="2310" EndNode="2319">
<Feature>
  <Name className="java.lang.String">string</Name>
  <Value className="java.lang.String">Institute</Value>
</Feature>
<Feature>
  <Name className="java.lang.String">kind</Name>
  <Value className="java.lang.String">word</Value>
</Feature>
<Feature>
  <Name className="java.lang.String">length</Name>
  <Value className="java.lang.String">9</Value>
</Feature>
<Feature>
  <Name className="java.lang.String">orth</Name>
  <Value className="java.lang.String">upperInitial</Value>
</Feature>
</Annotation>
<Annotation Type="Token" StartNode="128" EndNode="133">
<Feature>
  <Name className="java.lang.String">string</Name>
  <Value className="java.lang.String">fight</Value>
</Feature>
<Feature>
  <Name className="java.lang.String">kind</Name>
  <Value className="java.lang.String">word</Value>
</Feature>
<Feature>
  <Name className="java.lang.String">length</Name>
  <Value className="java.lang.String">5</Value>
</Feature>
<Feature>
  <Name className="java.lang.String">orth</Name>
  <Value className="java.lang.String">lowercase</Value>
</Feature>
</Annotation>
<Annotation Type="Token" StartNode="1157" EndNode="1159">
<Feature>
  <Name className="java.lang.String">string</Name>
  <Value className="java.lang.String">is</Value>
</Feature>
<Feature>
  <Name className="java.lang.String">kind</Name>
  <Value className="java.lang.String">word</Value>
</Feature>
<Feature>
  <Name className="java.lang.String">length</Name>
  <Value className="java.lang.String">2</Value>
</Feature>
<Feature>
  <Name className="java.lang.String">orth</Name>
  <Value className="java.lang.String">lowercase</Value>
</Feature>
</Annotation>
<Annotation Type="Token" StartNode="1379" EndNode="1385">
<Feature>
  <Name className="java.lang.String">string</Name>
  <Value className="java.lang.String">prices</Value>
</Feature>
<Feature>
  <Name className="java.lang.String">kind</Name>
  <Value className="java.lang.String">word</Value>
</Feature>
<Feature>
  <Name className="java.lang.String">length</Name>
  <Value className="java.lang.String">6</Value>
</Feature>
<Feature>
  <Name className="java.lang.String">orth</Name>
  <Value className="java.lang.String">lowercase</Value>
</Feature>
</Annotation>
<Annotation Type="Token" StartNode="1878" EndNode="1887">
<Feature>
  <Name className="java.lang.String">string</Name>
  <Value className="java.lang.String">inflation</Value>
</Feature>
<Feature>
  <Name className="java.lang.String">kind</Name>
  <Value className="java.lang.String">word</Value>
</Feature>
<Feature>
  <Name className="java.lang.String">length</Name>
  <Value className="java.lang.String">9</Value>
</Feature>
<Feature>
  <Name className="java.lang.String">orth</Name>
  <Value className="java.lang.String">lowercase</Value>
</Feature>
</Annotation>
<Annotation Type="SpaceToken" StartNode="2751" EndNode="2752">
<Feature>
  <Name className="java.lang.String">kind</Name>
  <Value className="java.lang.String">space</Value>
</Feature>
<Feature>
  <Name className="java.lang.String">length</Name>
  <Value className="java.lang.String">1</Value>
</Feature>
<Feature>
  <Name className="java.lang.String">string</Name>
  <Value className="java.lang.String"> </Value>
</Feature>
</Annotation>
<Annotation Type="SpaceToken" StartNode="1942" EndNode="1943">
<Feature>
  <Name className="java.lang.String">kind</Name>
  <Value className="java.lang.String">space</Value>
</Feature>
<Feature>
  <Name className="java.lang.String">length</Name>
  <Value className="java.lang.String">1</Value>
</Feature>
<Feature>
  <Name className="java.lang.String">string</Name>
  <Value className="java.lang.String"> </Value>
</Feature>
</Annotation>
<Annotation Type="SpaceToken" StartNode="777" EndNode="778">
<Feature>
  <Name className="java.lang.String">kind</Name>
  <Value className="java.lang.String">control</Value>
</Feature>
<Feature>
  <Name className="java.lang.String">length</Name>
  <Value className="java.lang.String">1</Value>
</Feature>
<Feature>
  <Name className="java.lang.String">string</Name>
  <Value className="java.lang.String">
</Value>
</Feature>
</Annotation>
<Annotation Type="Token" StartNode="2662" EndNode="2664">
<Feature>
  <Name className="java.lang.String">string</Name>
  <Value className="java.lang.String">&apos;s</Value>
</Feature>
<Feature>
  <Name className="java.lang.String">kind</Name>
  <Value className="java.lang.String">word</Value>
</Feature>
<Feature>
  <Name className="java.lang.String">length</Name>
  <Value className="java.lang.String">2</Value>
</Feature>
<Feature>
  <Name className="java.lang.String">orth</Name>
  <Value className="java.lang.String">apostrophe</Value>
</Feature>
</Annotation>
<Annotation Type="Token" StartNode="1391" EndNode="1400">
<Feature>
  <Name className="java.lang.String">string</Name>
  <Value className="java.lang.String">generally</Value>
</Feature>
<Feature>
  <Name className="java.lang.String">kind</Name>
  <Value className="java.lang.String">word</Value>
</Feature>
<Feature>
  <Name className="java.lang.String">length</Name>
  <Value className="java.lang.String">9</Value>
</Feature>
<Feature>
  <Name className="java.lang.String">orth</Name>
  <Value className="java.lang.String">lowercase</Value>
</Feature>
</Annotation>
<Annotation Type="SpaceToken" StartNode="1579" EndNode="1580">
<Feature>
  <Name className="java.lang.String">kind</Name>
  <Value className="java.lang.String">space</Value>
</Feature>
<Feature>
  <Name className="java.lang.String">length</Name>
  <Value className="java.lang.String">1</Value>
</Feature>
<Feature>
  <Name className="java.lang.String">string</Name>
  <Value className="java.lang.String"> </Value>
</Feature>
</Annotation>
<Annotation Type="Token" StartNode="2352" EndNode="2356">
<Feature>
  <Name className="java.lang.String">string</Name>
  <Value className="java.lang.String">said</Value>
</Feature>
<Feature>
  <Name className="java.lang.String">kind</Name>
  <Value className="java.lang.String">word</Value>
</Feature>
<Feature>
  <Name className="java.lang.String">length</Name>
  <Value className="java.lang.String">4</Value>
</Feature>
<Feature>
  <Name className="java.lang.String">orth</Name>
  <Value className="java.lang.String">lowercase</Value>
</Feature>
</Annotation>
<Annotation Type="SpaceToken" StartNode="470" EndNode="471">
<Feature>
  <Name className="java.lang.String">kind</Name>
  <Value className="java.lang.String">space</Value>
</Feature>
<Feature>
  <Name className="java.lang.String">length</Name>
  <Value className="java.lang.String">1</Value>
</Feature>
<Feature>
  <Name className="java.lang.String">string</Name>
  <Value className="java.lang.String"> </Value>
</Feature>
</Annotation>
<Annotation Type="Token" StartNode="1316" EndNode="1322">
<Feature>
  <Name className="java.lang.String">string</Name>
  <Value className="java.lang.String">demand</Value>
</Feature>
<Feature>
  <Name className="java.lang.String">kind</Name>
  <Value className="java.lang.String">word</Value>
</Feature>
<Feature>
  <Name className="java.lang.String">length</Name>
  <Value className="java.lang.String">6</Value>
</Feature>
<Feature>
  <Name className="java.lang.String">orth</Name>
  <Value className="java.lang.String">lowercase</Value>
</Feature>
</Annotation>
<Annotation Type="SpaceToken" StartNode="1082" EndNode="1083">
<Feature>
  <Name className="java.lang.String">kind</Name>
  <Value className="java.lang.String">space</Value>
</Feature>
<Feature>
  <Name className="java.lang.String">length</Name>
  <Value className="java.lang.String">1</Value>
</Feature>
<Feature>
  <Name className="java.lang.String">string</Name>
  <Value className="java.lang.String"> </Value>
</Feature>
</Annotation>
<Annotation Type="Token" StartNode="181" EndNode="183">
<Feature>
  <Name className="java.lang.String">kind</Name>
  <Value className="java.lang.String">number</Value>
</Feature>
<Feature>
  <Name className="java.lang.String">length</Name>
  <Value className="java.lang.String">2</Value>
</Feature>
<Feature>
  <Name className="java.lang.String">string</Name>
  <Value className="java.lang.String">02</Value>
</Feature>
</Annotation>
<Annotation Type="Token" StartNode="1892" EndNode="1896">
<Feature>
  <Name className="java.lang.String">string</Name>
  <Value className="java.lang.String">been</Value>
</Feature>
<Feature>
  <Name className="java.lang.String">kind</Name>
  <Value className="java.lang.String">word</Value>
</Feature>
<Feature>
  <Name className="java.lang.String">length</Name>
  <Value className="java.lang.String">4</Value>
</Feature>
<Feature>
  <Name className="java.lang.String">orth</Name>
  <Value className="java.lang.String">lowercase</Value>
</Feature>
</Annotation>
<Annotation Type="Token" StartNode="3024" EndNode="3031">
<Feature>
  <Name className="java.lang.String">string</Name>
  <Value className="java.lang.String">affects</Value>
</Feature>
<Feature>
  <Name className="java.lang.String">kind</Name>
  <Value className="java.lang.String">word</Value>
</Feature>
<Feature>
  <Name className="java.lang.String">length</Name>
  <Value className="java.lang.String">7</Value>
</Feature>
<Feature>
  <Name className="java.lang.String">orth</Name>
  <Value className="java.lang.String">lowercase</Value>
</Feature>
</Annotation>
<Annotation Type="Token" StartNode="2122" EndNode="2127">
<Feature>
  <Name className="java.lang.String">string</Name>
  <Value className="java.lang.String">Smith</Value>
</Feature>
<Feature>
  <Name className="java.lang.String">kind</Name>
  <Value className="java.lang.String">word</Value>
</Feature>
<Feature>
  <Name className="java.lang.String">length</Name>
  <Value className="java.lang.String">5</Value>
</Feature>
<Feature>
  <Name className="java.lang.String">orth</Name>
  <Value className="java.lang.String">upperInitial</Value>
</Feature>
</Annotation>
<Annotation Type="Token" StartNode="1167" EndNode="1171">
<Feature>
  <Name className="java.lang.String">string</Name>
  <Value className="java.lang.String">than</Value>
</Feature>
<Feature>
  <Name className="java.lang.String">kind</Name>
  <Value className="java.lang.String">word</Value>
</Feature>
<Feature>
  <Name className="java.lang.String">length</Name>
  <Value className="java.lang.String">4</Value>
</Feature>
<Feature>
  <Name className="java.lang.String">orth</Name>
  <Value className="java.lang.String">lowercase</Value>
</Feature>
</Annotation>
<Annotation Type="Organization" StartNode="203" EndNode="218">
</Annotation>
<Annotation Type="SpaceToken" StartNode="657" EndNode="658">
<Feature>
  <Name className="java.lang.String">kind</Name>
  <Value className="java.lang.String">space</Value>
</Feature>
<Feature>
  <Name className="java.lang.String">length</Name>
  <Value className="java.lang.String">1</Value>
</Feature>
<Feature>
  <Name className="java.lang.String">string</Name>
  <Value className="java.lang.String"> </Value>
</Feature>
</Annotation>
<Annotation Type="Token" StartNode="589" EndNode="595">
<Feature>
  <Name className="java.lang.String">string</Name>
  <Value className="java.lang.String">global</Value>
</Feature>
<Feature>
  <Name className="java.lang.String">kind</Name>
  <Value className="java.lang.String">word</Value>
</Feature>
<Feature>
  <Name className="java.lang.String">length</Name>
  <Value className="java.lang.String">6</Value>
</Feature>
<Feature>
  <Name className="java.lang.String">orth</Name>
  <Value className="java.lang.String">lowercase</Value>
</Feature>
</Annotation>
<Annotation Type="Token" StartNode="875" EndNode="884">
<Feature>
  <Name className="java.lang.String">string</Name>
  <Value className="java.lang.String">inflation</Value>
</Feature>
<Feature>
  <Name className="java.lang.String">kind</Name>
  <Value className="java.lang.String">word</Value>
</Feature>
<Feature>
  <Name className="java.lang.String">length</Name>
  <Value className="java.lang.String">9</Value>
</Feature>
<Feature>
  <Name className="java.lang.String">orth</Name>
  <Value className="java.lang.String">lowercase</Value>
</Feature>
</Annotation>
<Annotation Type="Token" StartNode="2336" EndNode="2342">
<Feature>
  <Name className="java.lang.String">string</Name>
  <Value className="java.lang.String">Social</Value>
</Feature>
<Feature>
  <Name className="java.lang.String">kind</Name>
  <Value className="java.lang.String">word</Value>
</Feature>
<Feature>
  <Name className="java.lang.String">length</Name>
  <Value className="java.lang.String">6</Value>
</Feature>
<Feature>
  <Name className="java.lang.String">orth</Name>
  <Value className="java.lang.String">upperInitial</Value>
</Feature>
</Annotation>
<Annotation Type="Token" StartNode="296" EndNode="300">
<Feature>
  <Name className="java.lang.String">string</Name>
  <Value className="java.lang.String">with</Value>
</Feature>
<Feature>
  <Name className="java.lang.String">kind</Name>
  <Value className="java.lang.String">word</Value>
</Feature>
<Feature>
  <Name className="java.lang.String">length</Name>
  <Value className="java.lang.String">4</Value>
</Feature>
<Feature>
  <Name className="java.lang.String">orth</Name>
  <Value className="java.lang.String">lowercase</Value>
</Feature>
</Annotation>
<Annotation Type="SpaceToken" StartNode="176" EndNode="177">
<Feature>
  <Name className="java.lang.String">kind</Name>
  <Value className="java.lang.String">space</Value>
</Feature>
<Feature>
  <Name className="java.lang.String">length</Name>
  <Value className="java.lang.String">1</Value>
</Feature>
<Feature>
  <Name className="java.lang.String">string</Name>
  <Value className="java.lang.String">&#160;</Value>
</Feature>
</Annotation>
<Annotation Type="SpaceToken" StartNode="3142" EndNode="3143">
<Feature>
  <Name className="java.lang.String">kind</Name>
  <Value className="java.lang.String">space</Value>
</Feature>
<Feature>
  <Name className="java.lang.String">length</Name>
  <Value className="java.lang.String">1</Value>
</Feature>
<Feature>
  <Name className="java.lang.String">string</Name>
  <Value className="java.lang.String"> </Value>
</Feature>
</Annotation>
<Annotation Type="SpaceToken" StartNode="2988" EndNode="2989">
<Feature>
  <Name className="java.lang.String">kind</Name>
  <Value className="java.lang.String">control</Value>
</Feature>
<Feature>
  <Name className="java.lang.String">length</Name>
  <Value className="java.lang.String">1</Value>
</Feature>
<Feature>
  <Name className="java.lang.String">string</Name>
  <Value className="java.lang.String">
</Value>
</Feature>
</Annotation>
<Annotation Type="SpaceToken" StartNode="2643" EndNode="2644">
<Feature>
  <Name className="java.lang.String">kind</Name>
  <Value className="java.lang.String">space</Value>
</Feature>
<Feature>
  <Name className="java.lang.String">length</Name>
  <Value className="java.lang.String">1</Value>
</Feature>
<Feature>
  <Name className="java.lang.String">string</Name>
  <Value className="java.lang.String"> </Value>
</Feature>
</Annotation>
<Annotation Type="Token" StartNode="2510" EndNode="2514">
<Feature>
  <Name className="java.lang.String">string</Name>
  <Value className="java.lang.String">that</Value>
</Feature>
<Feature>
  <Name className="java.lang.String">kind</Name>
  <Value className="java.lang.String">word</Value>
</Feature>
<Feature>
  <Name className="java.lang.String">length</Name>
  <Value className="java.lang.String">4</Value>
</Feature>
<Feature>
  <Name className="java.lang.String">orth</Name>
  <Value className="java.lang.String">lowercase</Value>
</Feature>
</Annotation>
<Annotation Type="Token" StartNode="2515" EndNode="2519">
<Feature>
  <Name className="java.lang.String">string</Name>
  <Value className="java.lang.String">some</Value>
</Feature>
<Feature>
  <Name className="java.lang.String">kind</Name>
  <Value className="java.lang.String">word</Value>
</Feature>
<Feature>
  <Name className="java.lang.String">length</Name>
  <Value className="java.lang.String">4</Value>
</Feature>
<Feature>
  <Name className="java.lang.String">orth</Name>
  <Value className="java.lang.String">lowercase</Value>
</Feature>
</Annotation>
<Annotation Type="SpaceToken" StartNode="2934" EndNode="2935">
<Feature>
  <Name className="java.lang.String">kind</Name>
  <Value className="java.lang.String">space</Value>
</Feature>
<Feature>
  <Name className="java.lang.String">length</Name>
  <Value className="java.lang.String">1</Value>
</Feature>
<Feature>
  <Name className="java.lang.String">string</Name>
  <Value className="java.lang.String"> </Value>
</Feature>
</Annotation>
<Annotation Type="SpaceToken" StartNode="858" EndNode="859">
<Feature>
  <Name className="java.lang.String">kind</Name>
  <Value className="java.lang.String">space</Value>
</Feature>
<Feature>
  <Name className="java.lang.String">length</Name>
  <Value className="java.lang.String">1</Value>
</Feature>
<Feature>
  <Name className="java.lang.String">string</Name>
  <Value className="java.lang.String"> </Value>
</Feature>
</Annotation>
<Annotation Type="Token" StartNode="2573" EndNode="2586">
<Feature>
  <Name className="java.lang.String">string</Name>
  <Value className="java.lang.String">international</Value>
</Feature>
<Feature>
  <Name className="java.lang.String">kind</Name>
  <Value className="java.lang.String">word</Value>
</Feature>
<Feature>
  <Name className="java.lang.String">length</Name>
  <Value className="java.lang.String">13</Value>
</Feature>
<Feature>
  <Name className="java.lang.String">orth</Name>
  <Value className="java.lang.String">lowercase</Value>
</Feature>
</Annotation>
<Annotation Type="Token" StartNode="1459" EndNode="1469">
<Feature>
  <Name className="java.lang.String">string</Name>
  <Value className="java.lang.String">technology</Value>
</Feature>
<Feature>
  <Name className="java.lang.String">kind</Name>
  <Value className="java.lang.String">word</Value>
</Feature>
<Feature>
  <Name className="java.lang.String">length</Name>
  <Value className="java.lang.String">10</Value>
</Feature>
<Feature>
  <Name className="java.lang.String">orth</Name>
  <Value className="java.lang.String">lowercase</Value>
</Feature>
</Annotation>
<Annotation Type="Token" StartNode="1621" EndNode="1629">
<Feature>
  <Name className="java.lang.String">string</Name>
  <Value className="java.lang.String">believed</Value>
</Feature>
<Feature>
  <Name className="java.lang.String">kind</Name>
  <Value className="java.lang.String">word</Value>
</Feature>
<Feature>
  <Name className="java.lang.String">length</Name>
  <Value className="java.lang.String">8</Value>
</Feature>
<Feature>
  <Name className="java.lang.String">orth</Name>
  <Value className="java.lang.String">lowercase</Value>
</Feature>
</Annotation>
<Annotation Type="Token" StartNode="2085" EndNode="2092">
<Feature>
  <Name className="java.lang.String">string</Name>
  <Value className="java.lang.String">Michael</Value>
</Feature>
<Feature>
  <Name className="java.lang.String">kind</Name>
  <Value className="java.lang.String">word</Value>
</Feature>
<Feature>
  <Name className="java.lang.String">length</Name>
  <Value className="java.lang.String">7</Value>
</Feature>
<Feature>
  <Name className="java.lang.String">orth</Name>
  <Value className="java.lang.String">upperInitial</Value>
</Feature>
</Annotation>
<Annotation Type="Token" StartNode="677" EndNode="682">
<Feature>
  <Name className="java.lang.String">string</Name>
  <Value className="java.lang.String">rates</Value>
</Feature>
<Feature>
  <Name className="java.lang.String">kind</Name>
  <Value className="java.lang.String">word</Value>
</Feature>
<Feature>
  <Name className="java.lang.String">length</Name>
  <Value className="java.lang.String">5</Value>
</Feature>
<Feature>
  <Name className="java.lang.String">orth</Name>
  <Value className="java.lang.String">lowercase</Value>
</Feature>
</Annotation>
<Annotation Type="SpaceToken" StartNode="1716" EndNode="1717">
<Feature>
  <Name className="java.lang.String">kind</Name>
  <Value className="java.lang.String">space</Value>
</Feature>
<Feature>
  <Name className="java.lang.String">length</Name>
  <Value className="java.lang.String">1</Value>
</Feature>
<Feature>
  <Name className="java.lang.String">string</Name>
  <Value className="java.lang.String"> </Value>
</Feature>
</Annotation>
<Annotation Type="SpaceToken" StartNode="866" EndNode="867">
<Feature>
  <Name className="java.lang.String">kind</Name>
  <Value className="java.lang.String">space</Value>
</Feature>
<Feature>
  <Name className="java.lang.String">length</Name>
  <Value className="java.lang.String">1</Value>
</Feature>
<Feature>
  <Name className="java.lang.String">string</Name>
  <Value className="java.lang.String"> </Value>
</Feature>
</Annotation>
<Annotation Type="Token" StartNode="405" EndNode="410">
<Feature>
  <Name className="java.lang.String">string</Name>
  <Value className="java.lang.String">since</Value>
</Feature>
<Feature>
  <Name className="java.lang.String">kind</Name>
  <Value className="java.lang.String">word</Value>
</Feature>
<Feature>
  <Name className="java.lang.String">length</Name>
  <Value className="java.lang.String">5</Value>
</Feature>
<Feature>
  <Name className="java.lang.String">orth</Name>
  <Value className="java.lang.String">lowercase</Value>
</Feature>
</Annotation>
<Annotation Type="Token" StartNode="2323" EndNode="2331">
<Feature>
  <Name className="java.lang.String">string</Name>
  <Value className="java.lang.String">Economic</Value>
</Feature>
<Feature>
  <Name className="java.lang.String">kind</Name>
  <Value className="java.lang.String">word</Value>
</Feature>
<Feature>
  <Name className="java.lang.String">length</Name>
  <Value className="java.lang.String">8</Value>
</Feature>
<Feature>
  <Name className="java.lang.String">orth</Name>
  <Value className="java.lang.String">upperInitial</Value>
</Feature>
</Annotation>
<Annotation Type="Token" StartNode="1507" EndNode="1508">
<Feature>
  <Name className="java.lang.String">kind</Name>
  <Value className="java.lang.String">punctuation</Value>
</Feature>
<Feature>
  <Name className="java.lang.String">length</Name>
  <Value className="java.lang.String">1</Value>
</Feature>
<Feature>
  <Name className="java.lang.String">string</Name>
  <Value className="java.lang.String">.</Value>
</Feature>
</Annotation>
<Annotation Type="Token" StartNode="888" EndNode="893">
<Feature>
  <Name className="java.lang.String">string</Name>
  <Value className="java.lang.String">track</Value>
</Feature>
<Feature>
  <Name className="java.lang.String">kind</Name>
  <Value className="java.lang.String">word</Value>
</Feature>
<Feature>
  <Name className="java.lang.String">length</Name>
  <Value className="java.lang.String">5</Value>
</Feature>
<Feature>
  <Name className="java.lang.String">orth</Name>
  <Value className="java.lang.String">lowercase</Value>
</Feature>
</Annotation>
<Annotation Type="SpaceToken" StartNode="2146" EndNode="2147">
<Feature>
  <Name className="java.lang.String">kind</Name>
  <Value className="java.lang.String">space</Value>
</Feature>
<Feature>
  <Name className="java.lang.String">length</Name>
  <Value className="java.lang.String">1</Value>
</Feature>
<Feature>
  <Name className="java.lang.String">string</Name>
  <Value className="java.lang.String"> </Value>
</Feature>
</Annotation>
<Annotation Type="Token" StartNode="2882" EndNode="2886">
<Feature>
  <Name className="java.lang.String">string</Name>
  <Value className="java.lang.String">need</Value>
</Feature>
<Feature>
  <Name className="java.lang.String">kind</Name>
  <Value className="java.lang.String">word</Value>
</Feature>
<Feature>
  <Name className="java.lang.String">length</Name>
  <Value className="java.lang.String">4</Value>
</Feature>
<Feature>
  <Name className="java.lang.String">orth</Name>
  <Value className="java.lang.String">lowercase</Value>
</Feature>
</Annotation>
<Annotation Type="Token" StartNode="3135" EndNode="3139">
<Feature>
  <Name className="java.lang.String">kind</Name>
  <Value className="java.lang.String">number</Value>
</Feature>
<Feature>
  <Name className="java.lang.String">length</Name>
  <Value className="java.lang.String">4</Value>
</Feature>
<Feature>
  <Name className="java.lang.String">string</Name>
  <Value className="java.lang.String">2001</Value>
</Feature>
</Annotation>
<Annotation Type="SpaceToken" StartNode="2825" EndNode="2826">
<Feature>
  <Name className="java.lang.String">kind</Name>
  <Value className="java.lang.String">space</Value>
</Feature>
<Feature>
  <Name className="java.lang.String">length</Name>
  <Value className="java.lang.String">1</Value>
</Feature>
<Feature>
  <Name className="java.lang.String">string</Name>
  <Value className="java.lang.String"> </Value>
</Feature>
</Annotation>
<Annotation Type="Token" StartNode="428" EndNode="431">
<Feature>
  <Name className="java.lang.String">string</Name>
  <Value className="java.lang.String">the</Value>
</Feature>
<Feature>
  <Name className="java.lang.String">kind</Name>
  <Value className="java.lang.String">word</Value>
</Feature>
<Feature>
  <Name className="java.lang.String">length</Name>
  <Value className="java.lang.String">3</Value>
</Feature>
<Feature>
  <Name className="java.lang.String">orth</Name>
  <Value className="java.lang.String">lowercase</Value>
</Feature>
</Annotation>
<Annotation Type="Token" StartNode="277" EndNode="284">
<Feature>
  <Name className="java.lang.String">string</Name>
  <Value className="java.lang.String">British</Value>
</Feature>
<Feature>
  <Name className="java.lang.String">kind</Name>
  <Value className="java.lang.String">word</Value>
</Feature>
<Feature>
  <Name className="java.lang.String">length</Name>
  <Value className="java.lang.String">7</Value>
</Feature>
<Feature>
  <Name className="java.lang.String">orth</Name>
  <Value className="java.lang.String">upperInitial</Value>
</Feature>
</Annotation>
<Annotation Type="Token" StartNode="2986" EndNode="2987">
<Feature>
  <Name className="java.lang.String">kind</Name>
  <Value className="java.lang.String">punctuation</Value>
</Feature>
<Feature>
  <Name className="java.lang.String">length</Name>
  <Value className="java.lang.String">1</Value>
</Feature>
<Feature>
  <Name className="java.lang.String">string</Name>
  <Value className="java.lang.String">&quot;</Value>
</Feature>
</Annotation>
<Annotation Type="Token" StartNode="2297" EndNode="2300">
<Feature>
  <Name className="java.lang.String">string</Name>
  <Value className="java.lang.String">the</Value>
</Feature>
<Feature>
  <Name className="java.lang.String">kind</Name>
  <Value className="java.lang.String">word</Value>
</Feature>
<Feature>
  <Name className="java.lang.String">length</Name>
  <Value className="java.lang.String">3</Value>
</Feature>
<Feature>
  <Name className="java.lang.String">orth</Name>
  <Value className="java.lang.String">lowercase</Value>
</Feature>
</Annotation>
<Annotation Type="SpaceToken" StartNode="956" EndNode="957">
<Feature>
  <Name className="java.lang.String">kind</Name>
  <Value className="java.lang.String">space</Value>
</Feature>
<Feature>
  <Name className="java.lang.String">length</Name>
  <Value className="java.lang.String">1</Value>
</Feature>
<Feature>
  <Name className="java.lang.String">string</Name>
  <Value className="java.lang.String"> </Value>
</Feature>
</Annotation>
<Annotation Type="SpaceToken" StartNode="2893" EndNode="2894">
<Feature>
  <Name className="java.lang.String">kind</Name>
  <Value className="java.lang.String">space</Value>
</Feature>
<Feature>
  <Name className="java.lang.String">length</Name>
  <Value className="java.lang.String">1</Value>
</Feature>
<Feature>
  <Name className="java.lang.String">string</Name>
  <Value className="java.lang.String"> </Value>
</Feature>
</Annotation>
<Annotation Type="Token" StartNode="859" EndNode="861">
<Feature>
  <Name className="java.lang.String">string</Name>
  <Value className="java.lang.String">to</Value>
</Feature>
<Feature>
  <Name className="java.lang.String">kind</Name>
  <Value className="java.lang.String">word</Value>
</Feature>
<Feature>
  <Name className="java.lang.String">length</Name>
  <Value className="java.lang.String">2</Value>
</Feature>
<Feature>
  <Name className="java.lang.String">orth</Name>
  <Value className="java.lang.String">lowercase</Value>
</Feature>
</Annotation>
<Annotation Type="SpaceToken" StartNode="357" EndNode="358">
<Feature>
  <Name className="java.lang.String">kind</Name>
  <Value className="java.lang.String">space</Value>
</Feature>
<Feature>
  <Name className="java.lang.String">length</Name>
  <Value className="java.lang.String">1</Value>
</Feature>
<Feature>
  <Name className="java.lang.String">string</Name>
  <Value className="java.lang.String"> </Value>
</Feature>
</Annotation>
<Annotation Type="Token" StartNode="2192" EndNode="2193">
<Feature>
  <Name className="java.lang.String">kind</Name>
  <Value className="java.lang.String">punctuation</Value>
</Feature>
<Feature>
  <Name className="java.lang.String">length</Name>
  <Value className="java.lang.String">1</Value>
</Feature>
<Feature>
  <Name className="java.lang.String">string</Name>
  <Value className="java.lang.String">.</Value>
</Feature>
</Annotation>
<Annotation Type="SpaceToken" StartNode="1477" EndNode="1478">
<Feature>
  <Name className="java.lang.String">kind</Name>
  <Value className="java.lang.String">space</Value>
</Feature>
<Feature>
  <Name className="java.lang.String">length</Name>
  <Value className="java.lang.String">1</Value>
</Feature>
<Feature>
  <Name className="java.lang.String">string</Name>
  <Value className="java.lang.String"> </Value>
</Feature>
</Annotation>
<Annotation Type="Token" StartNode="1793" EndNode="1798">
<Feature>
  <Name className="java.lang.String">string</Name>
  <Value className="java.lang.String">David</Value>
</Feature>
<Feature>
  <Name className="java.lang.String">kind</Name>
  <Value className="java.lang.String">word</Value>
</Feature>
<Feature>
  <Name className="java.lang.String">length</Name>
  <Value className="java.lang.String">5</Value>
</Feature>
<Feature>
  <Name className="java.lang.String">orth</Name>
  <Value className="java.lang.String">upperInitial</Value>
</Feature>
</Annotation>
<Annotation Type="Token" StartNode="521" EndNode="524">
<Feature>
  <Name className="java.lang.String">string</Name>
  <Value className="java.lang.String">and</Value>
</Feature>
<Feature>
  <Name className="java.lang.String">kind</Name>
  <Value className="java.lang.String">word</Value>
</Feature>
<Feature>
  <Name className="java.lang.String">length</Name>
  <Value className="java.lang.String">3</Value>
</Feature>
<Feature>
  <Name className="java.lang.String">orth</Name>
  <Value className="java.lang.String">lowercase</Value>
</Feature>
</Annotation>
<Annotation Type="SpaceToken" StartNode="1739" EndNode="1740">
<Feature>
  <Name className="java.lang.String">kind</Name>
  <Value className="java.lang.String">space</Value>
</Feature>
<Feature>
  <Name className="java.lang.String">length</Name>
  <Value className="java.lang.String">1</Value>
</Feature>
<Feature>
  <Name className="java.lang.String">string</Name>
  <Value className="java.lang.String"> </Value>
</Feature>
</Annotation>
<Annotation Type="Token" StartNode="43" EndNode="44">
<Feature>
  <Name className="java.lang.String">kind</Name>
  <Value className="java.lang.String">punctuation</Value>
</Feature>
<Feature>
  <Name className="java.lang.String">length</Name>
  <Value className="java.lang.String">1</Value>
</Feature>
<Feature>
  <Name className="java.lang.String">string</Name>
  <Value className="java.lang.String">,</Value>
</Feature>
</Annotation>
<Annotation Type="Token" StartNode="303" EndNode="304">
<Feature>
  <Name className="java.lang.String">kind</Name>
  <Value className="java.lang.String">number</Value>
</Feature>
<Feature>
  <Name className="java.lang.String">length</Name>
  <Value className="java.lang.String">1</Value>
</Feature>
<Feature>
  <Name className="java.lang.String">string</Name>
  <Value className="java.lang.String">0</Value>
</Feature>
</Annotation>
<Annotation Type="SpaceToken" StartNode="1196" EndNode="1197">
<Feature>
  <Name className="java.lang.String">kind</Name>
  <Value className="java.lang.String">control</Value>
</Feature>
<Feature>
  <Name className="java.lang.String">length</Name>
  <Value className="java.lang.String">1</Value>
</Feature>
<Feature>
  <Name className="java.lang.String">string</Name>
  <Value className="java.lang.String">
</Value>
</Feature>
</Annotation>
<Annotation Type="Token" StartNode="528" EndNode="535">
<Feature>
  <Name className="java.lang.String">string</Name>
  <Value className="java.lang.String">concern</Value>
</Feature>
<Feature>
  <Name className="java.lang.String">kind</Name>
  <Value className="java.lang.String">word</Value>
</Feature>
<Feature>
  <Name className="java.lang.String">length</Name>
  <Value className="java.lang.String">7</Value>
</Feature>
<Feature>
  <Name className="java.lang.String">orth</Name>
  <Value className="java.lang.String">lowercase</Value>
</Feature>
</Annotation>
<Annotation Type="Token" StartNode="1988" EndNode="1992">
<Feature>
  <Name className="java.lang.String">string</Name>
  <Value className="java.lang.String">Some</Value>
</Feature>
<Feature>
  <Name className="java.lang.String">kind</Name>
  <Value className="java.lang.String">word</Value>
</Feature>
<Feature>
  <Name className="java.lang.String">length</Name>
  <Value className="java.lang.String">4</Value>
</Feature>
<Feature>
  <Name className="java.lang.String">orth</Name>
  <Value className="java.lang.String">upperInitial</Value>
</Feature>
</Annotation>
<Annotation Type="SpaceToken" StartNode="719" EndNode="720">
<Feature>
  <Name className="java.lang.String">kind</Name>
  <Value className="java.lang.String">space</Value>
</Feature>
<Feature>
  <Name className="java.lang.String">length</Name>
  <Value className="java.lang.String">1</Value>
</Feature>
<Feature>
  <Name className="java.lang.String">string</Name>
  <Value className="java.lang.String"> </Value>
</Feature>
</Annotation>
<Annotation Type="Token" StartNode="3061" EndNode="3063">
<Feature>
  <Name className="java.lang.String">string</Name>
  <Value className="java.lang.String">UK</Value>
</Feature>
<Feature>
  <Name className="java.lang.String">kind</Name>
  <Value className="java.lang.String">word</Value>
</Feature>
<Feature>
  <Name className="java.lang.String">length</Name>
  <Value className="java.lang.String">2</Value>
</Feature>
<Feature>
  <Name className="java.lang.String">orth</Name>
  <Value className="java.lang.String">allCaps</Value>
</Feature>
</Annotation>
<Annotation Type="Token" StartNode="1589" EndNode="1594">
<Feature>
  <Name className="java.lang.String">string</Name>
  <Value className="java.lang.String">years</Value>
</Feature>
<Feature>
  <Name className="java.lang.String">kind</Name>
  <Value className="java.lang.String">word</Value>
</Feature>
<Feature>
  <Name className="java.lang.String">length</Name>
  <Value className="java.lang.String">5</Value>
</Feature>
<Feature>
  <Name className="java.lang.String">orth</Name>
  <Value className="java.lang.String">lowercase</Value>
</Feature>
</Annotation>
<Annotation Type="Token" StartNode="905" EndNode="906">
<Feature>
  <Name className="java.lang.String">kind</Name>
  <Value className="java.lang.String">number</Value>
</Feature>
<Feature>
  <Name className="java.lang.String">length</Name>
  <Value className="java.lang.String">1</Value>
</Feature>
<Feature>
  <Name className="java.lang.String">string</Name>
  <Value className="java.lang.String">2</Value>
</Feature>
</Annotation>
<Annotation Type="Token" StartNode="2230" EndNode="2231">
<Feature>
  <Name className="java.lang.String">string</Name>
  <Value className="java.lang.String">a</Value>
</Feature>
<Feature>
  <Name className="java.lang.String">kind</Name>
  <Value className="java.lang.String">word</Value>
</Feature>
<Feature>
  <Name className="java.lang.String">length</Name>
  <Value className="java.lang.String">1</Value>
</Feature>
<Feature>
  <Name className="java.lang.String">orth</Name>
  <Value className="java.lang.String">lowercase</Value>
</Feature>
</Annotation>
<Annotation Type="Token" StartNode="34" EndNode="35">
<Feature>
  <Name className="java.lang.String">kind</Name>
  <Value className="java.lang.String">punctuation</Value>
</Feature>
<Feature>
  <Name className="java.lang.String">length</Name>
  <Value className="java.lang.String">1</Value>
</Feature>
<Feature>
  <Name className="java.lang.String">string</Name>
  <Value className="java.lang.String">&apos;</Value>
</Feature>
</Annotation>
<Annotation Type="Token" StartNode="2683" EndNode="2691">
<Feature>
  <Name className="java.lang.String">string</Name>
  <Value className="java.lang.String">European</Value>
</Feature>
<Feature>
  <Name className="java.lang.String">kind</Name>
  <Value className="java.lang.String">word</Value>
</Feature>
<Feature>
  <Name className="java.lang.String">length</Name>
  <Value className="java.lang.String">8</Value>
</Feature>
<Feature>
  <Name className="java.lang.String">orth</Name>
  <Value className="java.lang.String">upperInitial</Value>
</Feature>
</Annotation>
<Annotation Type="SpaceToken" StartNode="1609" EndNode="1610">
<Feature>
  <Name className="java.lang.String">kind</Name>
  <Value className="java.lang.String">space</Value>
</Feature>
<Feature>
  <Name className="java.lang.String">length</Name>
  <Value className="java.lang.String">1</Value>
</Feature>
<Feature>
  <Name className="java.lang.String">string</Name>
  <Value className="java.lang.String"> </Value>
</Feature>
</Annotation>
<Annotation Type="Token" StartNode="2358" EndNode="2359">
<Feature>
  <Name className="java.lang.String">kind</Name>
  <Value className="java.lang.String">punctuation</Value>
</Feature>
<Feature>
  <Name className="java.lang.String">length</Name>
  <Value className="java.lang.String">1</Value>
</Feature>
<Feature>
  <Name className="java.lang.String">string</Name>
  <Value className="java.lang.String">&quot;</Value>
</Feature>
</Annotation>
<Annotation Type="SpaceToken" StartNode="1451" EndNode="1452">
<Feature>
  <Name className="java.lang.String">kind</Name>
  <Value className="java.lang.String">space</Value>
</Feature>
<Feature>
  <Name className="java.lang.String">length</Name>
  <Value className="java.lang.String">1</Value>
</Feature>
<Feature>
  <Name className="java.lang.String">string</Name>
  <Value className="java.lang.String"> </Value>
</Feature>
</Annotation>
<Annotation Type="Token" StartNode="1258" EndNode="1263">
<Feature>
  <Name className="java.lang.String">string</Name>
  <Value className="java.lang.String">leave</Value>
</Feature>
<Feature>
  <Name className="java.lang.String">kind</Name>
  <Value className="java.lang.String">word</Value>
</Feature>
<Feature>
  <Name className="java.lang.String">length</Name>
  <Value className="java.lang.String">5</Value>
</Feature>
<Feature>
  <Name className="java.lang.String">orth</Name>
  <Value className="java.lang.String">lowercase</Value>
</Feature>
</Annotation>
<Annotation Type="SpaceToken" StartNode="786" EndNode="787">
<Feature>
  <Name className="java.lang.String">kind</Name>
  <Value className="java.lang.String">space</Value>
</Feature>
<Feature>
  <Name className="java.lang.String">length</Name>
  <Value className="java.lang.String">1</Value>
</Feature>
<Feature>
  <Name className="java.lang.String">string</Name>
  <Value className="java.lang.String"> </Value>
</Feature>
</Annotation>
<Annotation Type="SpaceToken" StartNode="3023" EndNode="3024">
<Feature>
  <Name className="java.lang.String">kind</Name>
  <Value className="java.lang.String">space</Value>
</Feature>
<Feature>
  <Name className="java.lang.String">length</Name>
  <Value className="java.lang.String">1</Value>
</Feature>
<Feature>
  <Name className="java.lang.String">string</Name>
  <Value className="java.lang.String"> </Value>
</Feature>
</Annotation>
<Annotation Type="Date" StartNode="1204" EndNode="1214">
<Feature>
  <Name className="java.lang.String">kind</Name>
  <Value className="java.lang.String">date</Value>
</Feature>
</Annotation>
<Annotation Type="SpaceToken" StartNode="1896" EndNode="1897">
<Feature>
  <Name className="java.lang.String">kind</Name>
  <Value className="java.lang.String">space</Value>
</Feature>
<Feature>
  <Name className="java.lang.String">length</Name>
  <Value className="java.lang.String">1</Value>
</Feature>
<Feature>
  <Name className="java.lang.String">string</Name>
  <Value className="java.lang.String"> </Value>
</Feature>
</Annotation>
<Annotation Type="SpaceToken" StartNode="2987" EndNode="2988">
<Feature>
  <Name className="java.lang.String">kind</Name>
  <Value className="java.lang.String">control</Value>
</Feature>
<Feature>
  <Name className="java.lang.String">length</Name>
  <Value className="java.lang.String">1</Value>
</Feature>
<Feature>
  <Name className="java.lang.String">string</Name>
  <Value className="java.lang.String">
</Value>
</Feature>
</Annotation>
<Annotation Type="SpaceToken" StartNode="3090" EndNode="3091">
<Feature>
  <Name className="java.lang.String">kind</Name>
  <Value className="java.lang.String">control</Value>
</Feature>
<Feature>
  <Name className="java.lang.String">length</Name>
  <Value className="java.lang.String">1</Value>
</Feature>
<Feature>
  <Name className="java.lang.String">string</Name>
  <Value className="java.lang.String">
</Value>
</Feature>
</Annotation>
<Annotation Type="Token" StartNode="496" EndNode="498">
<Feature>
  <Name className="java.lang.String">string</Name>
  <Value className="java.lang.String">&apos;s</Value>
</Feature>
<Feature>
  <Name className="java.lang.String">kind</Name>
  <Value className="java.lang.String">word</Value>
</Feature>
<Feature>
  <Name className="java.lang.String">length</Name>
  <Value className="java.lang.String">2</Value>
</Feature>
<Feature>
  <Name className="java.lang.String">orth</Name>
  <Value className="java.lang.String">apostrophe</Value>
</Feature>
</Annotation>
<Annotation Type="Token" StartNode="2237" EndNode="2238">
<Feature>
  <Name className="java.lang.String">kind</Name>
  <Value className="java.lang.String">punctuation</Value>
</Feature>
<Feature>
  <Name className="java.lang.String">length</Name>
  <Value className="java.lang.String">1</Value>
</Feature>
<Feature>
  <Name className="java.lang.String">string</Name>
  <Value className="java.lang.String">&quot;</Value>
</Feature>
</Annotation>
<Annotation Type="SpaceToken" StartNode="62" EndNode="63">
<Feature>
  <Name className="java.lang.String">kind</Name>
  <Value className="java.lang.String">space</Value>
</Feature>
<Feature>
  <Name className="java.lang.String">length</Name>
  <Value className="java.lang.String">1</Value>
</Feature>
<Feature>
  <Name className="java.lang.String">string</Name>
  <Value className="java.lang.String"> </Value>
</Feature>
</Annotation>
<Annotation Type="SpaceToken" StartNode="1928" EndNode="1929">
<Feature>
  <Name className="java.lang.String">kind</Name>
  <Value className="java.lang.String">space</Value>
</Feature>
<Feature>
  <Name className="java.lang.String">length</Name>
  <Value className="java.lang.String">1</Value>
</Feature>
<Feature>
  <Name className="java.lang.String">string</Name>
  <Value className="java.lang.String"> </Value>
</Feature>
</Annotation>
<Annotation Type="Token" StartNode="1251" EndNode="1254">
<Feature>
  <Name className="java.lang.String">string</Name>
  <Value className="java.lang.String">one</Value>
</Feature>
<Feature>
  <Name className="java.lang.String">kind</Name>
  <Value className="java.lang.String">word</Value>
</Feature>
<Feature>
  <Name className="java.lang.String">length</Name>
  <Value className="java.lang.String">3</Value>
</Feature>
<Feature>
  <Name className="java.lang.String">orth</Name>
  <Value className="java.lang.String">lowercase</Value>
</Feature>
</Annotation>
<Annotation Type="Token" StartNode="1433" EndNode="1439">
<Feature>
  <Name className="java.lang.String">string</Name>
  <Value className="java.lang.String">output</Value>
</Feature>
<Feature>
  <Name className="java.lang.String">kind</Name>
  <Value className="java.lang.String">word</Value>
</Feature>
<Feature>
  <Name className="java.lang.String">length</Name>
  <Value className="java.lang.String">6</Value>
</Feature>
<Feature>
  <Name className="java.lang.String">orth</Name>
  <Value className="java.lang.String">lowercase</Value>
</Feature>
</Annotation>
<Annotation Type="Token" StartNode="211" EndNode="218">
<Feature>
  <Name className="java.lang.String">string</Name>
  <Value className="java.lang.String">England</Value>
</Feature>
<Feature>
  <Name className="java.lang.String">kind</Name>
  <Value className="java.lang.String">word</Value>
</Feature>
<Feature>
  <Name className="java.lang.String">length</Name>
  <Value className="java.lang.String">7</Value>
</Feature>
<Feature>
  <Name className="java.lang.String">orth</Name>
  <Value className="java.lang.String">upperInitial</Value>
</Feature>
</Annotation>
<Annotation Type="Token" StartNode="2077" EndNode="2083">
<Feature>
  <Name className="java.lang.String">string</Name>
  <Value className="java.lang.String">future</Value>
</Feature>
<Feature>
  <Name className="java.lang.String">kind</Name>
  <Value className="java.lang.String">word</Value>
</Feature>
<Feature>
  <Name className="java.lang.String">length</Name>
  <Value className="java.lang.String">6</Value>
</Feature>
<Feature>
  <Name className="java.lang.String">orth</Name>
  <Value className="java.lang.String">lowercase</Value>
</Feature>
</Annotation>
<Annotation Type="Token" StartNode="2677" EndNode="2678">
<Feature>
  <Name className="java.lang.String">kind</Name>
  <Value className="java.lang.String">punctuation</Value>
</Feature>
<Feature>
  <Name className="java.lang.String">length</Name>
  <Value className="java.lang.String">1</Value>
</Feature>
<Feature>
  <Name className="java.lang.String">string</Name>
  <Value className="java.lang.String">,</Value>
</Feature>
</Annotation>
<Annotation Type="Token" StartNode="1043" EndNode="1044">
<Feature>
  <Name className="java.lang.String">kind</Name>
  <Value className="java.lang.String">punctuation</Value>
</Feature>
<Feature>
  <Name className="java.lang.String">length</Name>
  <Value className="java.lang.String">1</Value>
</Feature>
<Feature>
  <Name className="java.lang.String">string</Name>
  <Value className="java.lang.String">&quot;</Value>
</Feature>
</Annotation>
<Annotation Type="SpaceToken" StartNode="795" EndNode="796">
<Feature>
  <Name className="java.lang.String">kind</Name>
  <Value className="java.lang.String">space</Value>
</Feature>
<Feature>
  <Name className="java.lang.String">length</Name>
  <Value className="java.lang.String">1</Value>
</Feature>
<Feature>
  <Name className="java.lang.String">string</Name>
  <Value className="java.lang.String"> </Value>
</Feature>
</Annotation>
<Annotation Type="Token" StartNode="2471" EndNode="2476">
<Feature>
  <Name className="java.lang.String">string</Name>
  <Value className="java.lang.String">right</Value>
</Feature>
<Feature>
  <Name className="java.lang.String">kind</Name>
  <Value className="java.lang.String">word</Value>
</Feature>
<Feature>
  <Name className="java.lang.String">length</Name>
  <Value className="java.lang.String">5</Value>
</Feature>
<Feature>
  <Name className="java.lang.String">orth</Name>
  <Value className="java.lang.String">lowercase</Value>
</Feature>
</Annotation>
<Annotation Type="SpaceToken" StartNode="1620" EndNode="1621">
<Feature>
  <Name className="java.lang.String">kind</Name>
  <Value className="java.lang.String">space</Value>
</Feature>
<Feature>
  <Name className="java.lang.String">length</Name>
  <Value className="java.lang.String">1</Value>
</Feature>
<Feature>
  <Name className="java.lang.String">string</Name>
  <Value className="java.lang.String"> </Value>
</Feature>
</Annotation>
<Annotation Type="SpaceToken" StartNode="2" EndNode="3">
<Feature>
  <Name className="java.lang.String">kind</Name>
  <Value className="java.lang.String">control</Value>
</Feature>
<Feature>
  <Name className="java.lang.String">length</Name>
  <Value className="java.lang.String">1</Value>
</Feature>
<Feature>
  <Name className="java.lang.String">string</Name>
  <Value className="java.lang.String">
</Value>
</Feature>
</Annotation>
<Annotation Type="Token" StartNode="1094" EndNode="1098">
<Feature>
  <Name className="java.lang.String">string</Name>
  <Value className="java.lang.String">weak</Value>
</Feature>
<Feature>
  <Name className="java.lang.String">kind</Name>
  <Value className="java.lang.String">word</Value>
</Feature>
<Feature>
  <Name className="java.lang.String">length</Name>
  <Value className="java.lang.String">4</Value>
</Feature>
<Feature>
  <Name className="java.lang.String">orth</Name>
  <Value className="java.lang.String">lowercase</Value>
</Feature>
</Annotation>
<Annotation Type="Token" StartNode="2877" EndNode="2878">
<Feature>
  <Name className="java.lang.String">kind</Name>
  <Value className="java.lang.String">punctuation</Value>
</Feature>
<Feature>
  <Name className="java.lang.String">length</Name>
  <Value className="java.lang.String">1</Value>
</Feature>
<Feature>
  <Name className="java.lang.String">string</Name>
  <Value className="java.lang.String">,</Value>
</Feature>
</Annotation>
<Annotation Type="SpaceToken" StartNode="2709" EndNode="2710">
<Feature>
  <Name className="java.lang.String">kind</Name>
  <Value className="java.lang.String">space</Value>
</Feature>
<Feature>
  <Name className="java.lang.String">length</Name>
  <Value className="java.lang.String">1</Value>
</Feature>
<Feature>
  <Name className="java.lang.String">string</Name>
  <Value className="java.lang.String"> </Value>
</Feature>
</Annotation>
<Annotation Type="Token" StartNode="1765" EndNode="1767">
<Feature>
  <Name className="java.lang.String">string</Name>
  <Value className="java.lang.String">to</Value>
</Feature>
<Feature>
  <Name className="java.lang.String">kind</Name>
  <Value className="java.lang.String">word</Value>
</Feature>
<Feature>
  <Name className="java.lang.String">length</Name>
  <Value className="java.lang.String">2</Value>
</Feature>
<Feature>
  <Name className="java.lang.String">orth</Name>
  <Value className="java.lang.String">lowercase</Value>
</Feature>
</Annotation>
<Annotation Type="SpaceToken" StartNode="3035" EndNode="3036">
<Feature>
  <Name className="java.lang.String">kind</Name>
  <Value className="java.lang.String">space</Value>
</Feature>
<Feature>
  <Name className="java.lang.String">length</Name>
  <Value className="java.lang.String">1</Value>
</Feature>
<Feature>
  <Name className="java.lang.String">string</Name>
  <Value className="java.lang.String"> </Value>
</Feature>
</Annotation>
<Annotation Type="SpaceToken" StartNode="912" EndNode="913">
<Feature>
  <Name className="java.lang.String">kind</Name>
  <Value className="java.lang.String">space</Value>
</Feature>
<Feature>
  <Name className="java.lang.String">length</Name>
  <Value className="java.lang.String">1</Value>
</Feature>
<Feature>
  <Name className="java.lang.String">string</Name>
  <Value className="java.lang.String"> </Value>
</Feature>
</Annotation>
<Annotation Type="Organization" StartNode="2016" EndNode="2020">
</Annotation>
<Annotation Type="Token" StartNode="325" EndNode="328">
<Feature>
  <Name className="java.lang.String">string</Name>
  <Value className="java.lang.String">cut</Value>
</Feature>
<Feature>
  <Name className="java.lang.String">kind</Name>
  <Value className="java.lang.String">word</Value>
</Feature>
<Feature>
  <Name className="java.lang.String">length</Name>
  <Value className="java.lang.String">3</Value>
</Feature>
<Feature>
  <Name className="java.lang.String">orth</Name>
  <Value className="java.lang.String">lowercase</Value>
</Feature>
</Annotation>
<Annotation Type="Token" StartNode="437" EndNode="445">
<Feature>
  <Name className="java.lang.String">string</Name>
  <Value className="java.lang.String">inspired</Value>
</Feature>
<Feature>
  <Name className="java.lang.String">kind</Name>
  <Value className="java.lang.String">word</Value>
</Feature>
<Feature>
  <Name className="java.lang.String">length</Name>
  <Value className="java.lang.String">8</Value>
</Feature>
<Feature>
  <Name className="java.lang.String">orth</Name>
  <Value className="java.lang.String">lowercase</Value>
</Feature>
</Annotation>
<Annotation Type="Token" StartNode="18" EndNode="23">
<Feature>
  <Name className="java.lang.String">string</Name>
  <Value className="java.lang.String">write</Value>
</Feature>
<Feature>
  <Name className="java.lang.String">kind</Name>
  <Value className="java.lang.String">word</Value>
</Feature>
<Feature>
  <Name className="java.lang.String">length</Name>
  <Value className="java.lang.String">5</Value>
</Feature>
<Feature>
  <Name className="java.lang.String">orth</Name>
  <Value className="java.lang.String">lowercase</Value>
</Feature>
</Annotation>
<Annotation Type="SpaceToken" StartNode="349" EndNode="350">
<Feature>
  <Name className="java.lang.String">kind</Name>
  <Value className="java.lang.String">space</Value>
</Feature>
<Feature>
  <Name className="java.lang.String">length</Name>
  <Value className="java.lang.String">1</Value>
</Feature>
<Feature>
  <Name className="java.lang.String">string</Name>
  <Value className="java.lang.String"> </Value>
</Feature>
</Annotation>
<Annotation Type="SpaceToken" StartNode="2362" EndNode="2363">
<Feature>
  <Name className="java.lang.String">kind</Name>
  <Value className="java.lang.String">space</Value>
</Feature>
<Feature>
  <Name className="java.lang.String">length</Name>
  <Value className="java.lang.String">1</Value>
</Feature>
<Feature>
  <Name className="java.lang.String">string</Name>
  <Value className="java.lang.String"> </Value>
</Feature>
</Annotation>
<Annotation Type="SpaceToken" StartNode="1962" EndNode="1963">
<Feature>
  <Name className="java.lang.String">kind</Name>
  <Value className="java.lang.String">space</Value>
</Feature>
<Feature>
  <Name className="java.lang.String">length</Name>
  <Value className="java.lang.String">1</Value>
</Feature>
<Feature>
  <Name className="java.lang.String">string</Name>
  <Value className="java.lang.String"> </Value>
</Feature>
</Annotation>
<Annotation Type="SpaceToken" StartNode="197" EndNode="198">
<Feature>
  <Name className="java.lang.String">kind</Name>
  <Value className="java.lang.String">control</Value>
</Feature>
<Feature>
  <Name className="java.lang.String">length</Name>
  <Value className="java.lang.String">1</Value>
</Feature>
<Feature>
  <Name className="java.lang.String">string</Name>
  <Value className="java.lang.String">
</Value>
</Feature>
</Annotation>
<Annotation Type="Token" StartNode="2459" EndNode="2466">
<Feature>
  <Name className="java.lang.String">string</Name>
  <Value className="java.lang.String">England</Value>
</Feature>
<Feature>
  <Name className="java.lang.String">kind</Name>
  <Value className="java.lang.String">word</Value>
</Feature>
<Feature>
  <Name className="java.lang.String">length</Name>
  <Value className="java.lang.String">7</Value>
</Feature>
<Feature>
  <Name className="java.lang.String">orth</Name>
  <Value className="java.lang.String">upperInitial</Value>
</Feature>
</Annotation>
<Annotation Type="Token" StartNode="1221" EndNode="1228">
<Feature>
  <Name className="java.lang.String">string</Name>
  <Value className="java.lang.String">meeting</Value>
</Feature>
<Feature>
  <Name className="java.lang.String">kind</Name>
  <Value className="java.lang.String">word</Value>
</Feature>
<Feature>
  <Name className="java.lang.String">length</Name>
  <Value className="java.lang.String">7</Value>
</Feature>
<Feature>
  <Name className="java.lang.String">orth</Name>
  <Value className="java.lang.String">lowercase</Value>
</Feature>
</Annotation>
<Annotation Type="Token" StartNode="1029" EndNode="1035">
<Feature>
  <Name className="java.lang.String">string</Name>
  <Value className="java.lang.String">demand</Value>
</Feature>
<Feature>
  <Name className="java.lang.String">kind</Name>
  <Value className="java.lang.String">word</Value>
</Feature>
<Feature>
  <Name className="java.lang.String">length</Name>
  <Value className="java.lang.String">6</Value>
</Feature>
<Feature>
  <Name className="java.lang.String">orth</Name>
  <Value className="java.lang.String">lowercase</Value>
</Feature>
</Annotation>
<Annotation Type="Token" StartNode="1568" EndNode="1574">
<Feature>
  <Name className="java.lang.String">string</Name>
  <Value className="java.lang.String">growth</Value>
</Feature>
<Feature>
  <Name className="java.lang.String">kind</Name>
  <Value className="java.lang.String">word</Value>
</Feature>
<Feature>
  <Name className="java.lang.String">length</Name>
  <Value className="java.lang.String">6</Value>
</Feature>
<Feature>
  <Name className="java.lang.String">orth</Name>
  <Value className="java.lang.String">lowercase</Value>
</Feature>
</Annotation>
<Annotation Type="Token" StartNode="2288" EndNode="2293">
<Feature>
  <Name className="java.lang.String">string</Name>
  <Value className="java.lang.String">Weale</Value>
</Feature>
<Feature>
  <Name className="java.lang.String">kind</Name>
  <Value className="java.lang.String">word</Value>
</Feature>
<Feature>
  <Name className="java.lang.String">length</Name>
  <Value className="java.lang.String">5</Value>
</Feature>
<Feature>
  <Name className="java.lang.String">orth</Name>
  <Value className="java.lang.String">upperInitial</Value>
</Feature>
</Annotation>
<Annotation Type="Token" StartNode="849" EndNode="854">
<Feature>
  <Name className="java.lang.String">string</Name>
  <Value className="java.lang.String">rates</Value>
</Feature>
<Feature>
  <Name className="java.lang.String">kind</Name>
  <Value className="java.lang.String">word</Value>
</Feature>
<Feature>
  <Name className="java.lang.String">length</Name>
  <Value className="java.lang.String">5</Value>
</Feature>
<Feature>
  <Name className="java.lang.String">orth</Name>
  <Value className="java.lang.String">lowercase</Value>
</Feature>
</Annotation>
<Annotation Type="SpaceToken" StartNode="2370" EndNode="2371">
<Feature>
  <Name className="java.lang.String">kind</Name>
  <Value className="java.lang.String">space</Value>
</Feature>
<Feature>
  <Name className="java.lang.String">length</Name>
  <Value className="java.lang.String">1</Value>
</Feature>
<Feature>
  <Name className="java.lang.String">string</Name>
  <Value className="java.lang.String"> </Value>
</Feature>
</Annotation>
<Annotation Type="Token" StartNode="1771" EndNode="1780">
<Feature>
  <Name className="java.lang.String">string</Name>
  <Value className="java.lang.String">published</Value>
</Feature>
<Feature>
  <Name className="java.lang.String">kind</Name>
  <Value className="java.lang.String">word</Value>
</Feature>
<Feature>
  <Name className="java.lang.String">length</Name>
  <Value className="java.lang.String">9</Value>
</Feature>
<Feature>
  <Name className="java.lang.String">orth</Name>
  <Value className="java.lang.String">lowercase</Value>
</Feature>
</Annotation>
<Annotation Type="Token" StartNode="48" EndNode="49">
<Feature>
  <Name className="java.lang.String">kind</Name>
  <Value className="java.lang.String">punctuation</Value>
</Feature>
<Feature>
  <Name className="java.lang.String">length</Name>
  <Value className="java.lang.String">1</Value>
</Feature>
<Feature>
  <Name className="java.lang.String">string</Name>
  <Value className="java.lang.String">;</Value>
</Feature>
</Annotation>
<Annotation Type="Token" StartNode="332" EndNode="335">
<Feature>
  <Name className="java.lang.String">string</Name>
  <Value className="java.lang.String">its</Value>
</Feature>
<Feature>
  <Name className="java.lang.String">kind</Name>
  <Value className="java.lang.String">word</Value>
</Feature>
<Feature>
  <Name className="java.lang.String">length</Name>
  <Value className="java.lang.String">3</Value>
</Feature>
<Feature>
  <Name className="java.lang.String">orth</Name>
  <Value className="java.lang.String">lowercase</Value>
</Feature>
</Annotation>
<Annotation Type="SpaceToken" StartNode="2531" EndNode="2532">
<Feature>
  <Name className="java.lang.String">kind</Name>
  <Value className="java.lang.String">space</Value>
</Feature>
<Feature>
  <Name className="java.lang.String">length</Name>
  <Value className="java.lang.String">1</Value>
</Feature>
<Feature>
  <Name className="java.lang.String">string</Name>
  <Value className="java.lang.String"> </Value>
</Feature>
</Annotation>
<Annotation Type="Token" StartNode="468" EndNode="470">
<Feature>
  <Name className="java.lang.String">string</Name>
  <Value className="java.lang.String">by</Value>
</Feature>
<Feature>
  <Name className="java.lang.String">kind</Name>
  <Value className="java.lang.String">word</Value>
</Feature>
<Feature>
  <Name className="java.lang.String">length</Name>
  <Value className="java.lang.String">2</Value>
</Feature>
<Feature>
  <Name className="java.lang.String">orth</Name>
  <Value className="java.lang.String">lowercase</Value>
</Feature>
</Annotation>
<Annotation Type="SpaceToken" StartNode="730" EndNode="731">
<Feature>
  <Name className="java.lang.String">kind</Name>
  <Value className="java.lang.String">space</Value>
</Feature>
<Feature>
  <Name className="java.lang.String">length</Name>
  <Value className="java.lang.String">1</Value>
</Feature>
<Feature>
  <Name className="java.lang.String">string</Name>
  <Value className="java.lang.String"> </Value>
</Feature>
</Annotation>
<Annotation Type="Token" StartNode="1009" EndNode="1019">
<Feature>
  <Name className="java.lang.String">string</Name>
  <Value className="java.lang.String">sustaining</Value>
</Feature>
<Feature>
  <Name className="java.lang.String">kind</Name>
  <Value className="java.lang.String">word</Value>
</Feature>
<Feature>
  <Name className="java.lang.String">length</Name>
  <Value className="java.lang.String">10</Value>
</Feature>
<Feature>
  <Name className="java.lang.String">orth</Name>
  <Value className="java.lang.String">lowercase</Value>
</Feature>
</Annotation>
<Annotation Type="SpaceToken" StartNode="550" EndNode="551">
<Feature>
  <Name className="java.lang.String">kind</Name>
  <Value className="java.lang.String">space</Value>
</Feature>
<Feature>
  <Name className="java.lang.String">length</Name>
  <Value className="java.lang.String">1</Value>
</Feature>
<Feature>
  <Name className="java.lang.String">string</Name>
  <Value className="java.lang.String"> </Value>
</Feature>
</Annotation>
<Annotation Type="Token" StartNode="3" EndNode="4">
<Feature>
  <Name className="java.lang.String">kind</Name>
  <Value className="java.lang.String">symbol</Value>
</Feature>
<Feature>
  <Name className="java.lang.String">length</Name>
  <Value className="java.lang.String">1</Value>
</Feature>
<Feature>
  <Name className="java.lang.String">string</Name>
  <Value className="java.lang.String">&gt;</Value>
</Feature>
</Annotation>
<Annotation Type="Token" StartNode="2451" EndNode="2455">
<Feature>
  <Name className="java.lang.String">string</Name>
  <Value className="java.lang.String">Bank</Value>
</Feature>
<Feature>
  <Name className="java.lang.String">kind</Name>
  <Value className="java.lang.String">word</Value>
</Feature>
<Feature>
  <Name className="java.lang.String">length</Name>
  <Value className="java.lang.String">4</Value>
</Feature>
<Feature>
  <Name className="java.lang.String">orth</Name>
  <Value className="java.lang.String">upperInitial</Value>
</Feature>
</Annotation>
<Annotation Type="Token" StartNode="1412" EndNode="1413">
<Feature>
  <Name className="java.lang.String">kind</Name>
  <Value className="java.lang.String">punctuation</Value>
</Feature>
<Feature>
  <Name className="java.lang.String">length</Name>
  <Value className="java.lang.String">1</Value>
</Feature>
<Feature>
  <Name className="java.lang.String">string</Name>
  <Value className="java.lang.String">.</Value>
</Feature>
</Annotation>
<Annotation Type="SpaceToken" StartNode="88" EndNode="89">
<Feature>
  <Name className="java.lang.String">kind</Name>
  <Value className="java.lang.String">control</Value>
</Feature>
<Feature>
  <Name className="java.lang.String">length</Name>
  <Value className="java.lang.String">1</Value>
</Feature>
<Feature>
  <Name className="java.lang.String">string</Name>
  <Value className="java.lang.String">
</Value>
</Feature>
</Annotation>
<Annotation Type="Token" StartNode="1633" EndNode="1637">
<Feature>
  <Name className="java.lang.String">string</Name>
  <Value className="java.lang.String">have</Value>
</Feature>
<Feature>
  <Name className="java.lang.String">kind</Name>
  <Value className="java.lang.String">word</Value>
</Feature>
<Feature>
  <Name className="java.lang.String">length</Name>
  <Value className="java.lang.String">4</Value>
</Feature>
<Feature>
  <Name className="java.lang.String">orth</Name>
  <Value className="java.lang.String">lowercase</Value>
</Feature>
</Annotation>
<Annotation Type="Token" StartNode="191" EndNode="192">
<Feature>
  <Name className="java.lang.String">kind</Name>
  <Value className="java.lang.String">punctuation</Value>
</Feature>
<Feature>
  <Name className="java.lang.String">length</Name>
  <Value className="java.lang.String">1</Value>
</Feature>
<Feature>
  <Name className="java.lang.String">string</Name>
  <Value className="java.lang.String">:</Value>
</Feature>
</Annotation>
<Annotation Type="SpaceToken" StartNode="2735" EndNode="2736">
<Feature>
  <Name className="java.lang.String">kind</Name>
  <Value className="java.lang.String">space</Value>
</Feature>
<Feature>
  <Name className="java.lang.String">length</Name>
  <Value className="java.lang.String">1</Value>
</Feature>
<Feature>
  <Name className="java.lang.String">string</Name>
  <Value className="java.lang.String"> </Value>
</Feature>
</Annotation>
<Annotation Type="SpaceToken" StartNode="2423" EndNode="2424">
<Feature>
  <Name className="java.lang.String">kind</Name>
  <Value className="java.lang.String">space</Value>
</Feature>
<Feature>
  <Name className="java.lang.String">length</Name>
  <Value className="java.lang.String">1</Value>
</Feature>
<Feature>
  <Name className="java.lang.String">string</Name>
  <Value className="java.lang.String"> </Value>
</Feature>
</Annotation>
<Annotation Type="SpaceToken" StartNode="3106" EndNode="3107">
<Feature>
  <Name className="java.lang.String">kind</Name>
  <Value className="java.lang.String">space</Value>
</Feature>
<Feature>
  <Name className="java.lang.String">length</Name>
  <Value className="java.lang.String">1</Value>
</Feature>
<Feature>
  <Name className="java.lang.String">string</Name>
  <Value className="java.lang.String"> </Value>
</Feature>
</Annotation>
<Annotation Type="SpaceToken" StartNode="2546" EndNode="2547">
<Feature>
  <Name className="java.lang.String">kind</Name>
  <Value className="java.lang.String">space</Value>
</Feature>
<Feature>
  <Name className="java.lang.String">length</Name>
  <Value className="java.lang.String">1</Value>
</Feature>
<Feature>
  <Name className="java.lang.String">string</Name>
  <Value className="java.lang.String"> </Value>
</Feature>
</Annotation>
<Annotation Type="Token" StartNode="2215" EndNode="2222">
<Feature>
  <Name className="java.lang.String">string</Name>
  <Value className="java.lang.String">housing</Value>
</Feature>
<Feature>
  <Name className="java.lang.String">kind</Name>
  <Value className="java.lang.String">word</Value>
</Feature>
<Feature>
  <Name className="java.lang.String">length</Name>
  <Value className="java.lang.String">7</Value>
</Feature>
<Feature>
  <Name className="java.lang.String">orth</Name>
  <Value className="java.lang.String">lowercase</Value>
</Feature>
</Annotation>
<Annotation Type="Person" StartNode="2281" EndNode="2293">
<Feature>
  <Name className="java.lang.String">rule</Name>
  <Value className="java.lang.String">PersonFinal</Value>
</Feature>
<Feature>
  <Name className="java.lang.String">gender</Name>
  <Value className="java.lang.String">male</Value>
</Feature>
<Feature>
  <Name className="java.lang.String">rule1</Name>
  <Value className="java.lang.String">PersonFull</Value>
</Feature>
</Annotation>
<Annotation Type="Token" StartNode="731" EndNode="739">
<Feature>
  <Name className="java.lang.String">string</Name>
  <Value className="java.lang.String">consumer</Value>
</Feature>
<Feature>
  <Name className="java.lang.String">kind</Name>
  <Value className="java.lang.String">word</Value>
</Feature>
<Feature>
  <Name className="java.lang.String">length</Name>
  <Value className="java.lang.String">8</Value>
</Feature>
<Feature>
  <Name className="java.lang.String">orth</Name>
  <Value className="java.lang.String">lowercase</Value>
</Feature>
</Annotation>
<Annotation Type="SpaceToken" StartNode="2913" EndNode="2914">
<Feature>
  <Name className="java.lang.String">kind</Name>
  <Value className="java.lang.String">space</Value>
</Feature>
<Feature>
  <Name className="java.lang.String">length</Name>
  <Value className="java.lang.String">1</Value>
</Feature>
<Feature>
  <Name className="java.lang.String">string</Name>
  <Value className="java.lang.String"> </Value>
</Feature>
</Annotation>
<Annotation Type="Token" StartNode="1130" EndNode="1133">
<Feature>
  <Name className="java.lang.String">string</Name>
  <Value className="java.lang.String">and</Value>
</Feature>
<Feature>
  <Name className="java.lang.String">kind</Name>
  <Value className="java.lang.String">word</Value>
</Feature>
<Feature>
  <Name className="java.lang.String">length</Name>
  <Value className="java.lang.String">3</Value>
</Feature>
<Feature>
  <Name className="java.lang.String">orth</Name>
  <Value className="java.lang.String">lowercase</Value>
</Feature>
</Annotation>
<Annotation Type="SpaceToken" StartNode="1291" EndNode="1292">
<Feature>
  <Name className="java.lang.String">kind</Name>
  <Value className="java.lang.String">space</Value>
</Feature>
<Feature>
  <Name className="java.lang.String">length</Name>
  <Value className="java.lang.String">1</Value>
</Feature>
<Feature>
  <Name className="java.lang.String">string</Name>
  <Value className="java.lang.String"> </Value>
</Feature>
</Annotation>
<Annotation Type="Token" StartNode="1806" EndNode="1808">
<Feature>
  <Name className="java.lang.String">string</Name>
  <Value className="java.lang.String">of</Value>
</Feature>
<Feature>
  <Name className="java.lang.String">kind</Name>
  <Value className="java.lang.String">word</Value>
</Feature>
<Feature>
  <Name className="java.lang.String">length</Name>
  <Value className="java.lang.String">2</Value>
</Feature>
<Feature>
  <Name className="java.lang.String">orth</Name>
  <Value className="java.lang.String">lowercase</Value>
</Feature>
</Annotation>
<Annotation Type="SpaceToken" StartNode="1950" EndNode="1951">
<Feature>
  <Name className="java.lang.String">kind</Name>
  <Value className="java.lang.String">space</Value>
</Feature>
<Feature>
  <Name className="java.lang.String">length</Name>
  <Value className="java.lang.String">1</Value>
</Feature>
<Feature>
  <Name className="java.lang.String">string</Name>
  <Value className="java.lang.String"> </Value>
</Feature>
</Annotation>
<Annotation Type="SpaceToken" StartNode="542" EndNode="543">
<Feature>
  <Name className="java.lang.String">kind</Name>
  <Value className="java.lang.String">space</Value>
</Feature>
<Feature>
  <Name className="java.lang.String">length</Name>
  <Value className="java.lang.String">1</Value>
</Feature>
<Feature>
  <Name className="java.lang.String">string</Name>
  <Value className="java.lang.String"> </Value>
</Feature>
</Annotation>
<Annotation Type="Token" StartNode="492" EndNode="496">
<Feature>
  <Name className="java.lang.String">string</Name>
  <Value className="java.lang.String">Bank</Value>
</Feature>
<Feature>
  <Name className="java.lang.String">kind</Name>
  <Value className="java.lang.String">word</Value>
</Feature>
<Feature>
  <Name className="java.lang.String">length</Name>
  <Value className="java.lang.String">4</Value>
</Feature>
<Feature>
  <Name className="java.lang.String">orth</Name>
  <Value className="java.lang.String">upperInitial</Value>
</Feature>
</Annotation>
<Annotation Type="SpaceToken" StartNode="363" EndNode="364">
<Feature>
  <Name className="java.lang.String">kind</Name>
  <Value className="java.lang.String">space</Value>
</Feature>
<Feature>
  <Name className="java.lang.String">length</Name>
  <Value className="java.lang.String">1</Value>
</Feature>
<Feature>
  <Name className="java.lang.String">string</Name>
  <Value className="java.lang.String"> </Value>
</Feature>
</Annotation>
<Annotation Type="Token" StartNode="940" EndNode="941">
<Feature>
  <Name className="java.lang.String">kind</Name>
  <Value className="java.lang.String">punctuation</Value>
</Feature>
<Feature>
  <Name className="java.lang.String">length</Name>
  <Value className="java.lang.String">1</Value>
</Feature>
<Feature>
  <Name className="java.lang.String">string</Name>
  <Value className="java.lang.String">&quot;</Value>
</Feature>
</Annotation>
<Annotation Type="Token" StartNode="1840" EndNode="1847">
<Feature>
  <Name className="java.lang.String">string</Name>
  <Value className="java.lang.String">updated</Value>
</Feature>
<Feature>
  <Name className="java.lang.String">kind</Name>
  <Value className="java.lang.String">word</Value>
</Feature>
<Feature>
  <Name className="java.lang.String">length</Name>
  <Value className="java.lang.String">7</Value>
</Feature>
<Feature>
  <Name className="java.lang.String">orth</Name>
  <Value className="java.lang.String">lowercase</Value>
</Feature>
</Annotation>
<Annotation Type="SpaceToken" StartNode="3006" EndNode="3007">
<Feature>
  <Name className="java.lang.String">kind</Name>
  <Value className="java.lang.String">space</Value>
</Feature>
<Feature>
  <Name className="java.lang.String">length</Name>
  <Value className="java.lang.String">1</Value>
</Feature>
<Feature>
  <Name className="java.lang.String">string</Name>
  <Value className="java.lang.String"> </Value>
</Feature>
</Annotation>
<Annotation Type="SpaceToken" StartNode="2841" EndNode="2842">
<Feature>
  <Name className="java.lang.String">kind</Name>
  <Value className="java.lang.String">space</Value>
</Feature>
<Feature>
  <Name className="java.lang.String">length</Name>
  <Value className="java.lang.String">1</Value>
</Feature>
<Feature>
  <Name className="java.lang.String">string</Name>
  <Value className="java.lang.String"> </Value>
</Feature>
</Annotation>
<Annotation Type="Token" StartNode="2156" EndNode="2164">
<Feature>
  <Name className="java.lang.String">string</Name>
  <Value className="java.lang.String">anything</Value>
</Feature>
<Feature>
  <Name className="java.lang.String">kind</Name>
  <Value className="java.lang.String">word</Value>
</Feature>
<Feature>
  <Name className="java.lang.String">length</Name>
  <Value className="java.lang.String">8</Value>
</Feature>
<Feature>
  <Name className="java.lang.String">orth</Name>
  <Value className="java.lang.String">lowercase</Value>
</Feature>
</Annotation>
<Annotation Type="Token" StartNode="1115" EndNode="1121">
<Feature>
  <Name className="java.lang.String">string</Name>
  <Value className="java.lang.String">traded</Value>
</Feature>
<Feature>
  <Name className="java.lang.String">kind</Name>
  <Value className="java.lang.String">word</Value>
</Feature>
<Feature>
  <Name className="java.lang.String">length</Name>
  <Value className="java.lang.String">6</Value>
</Feature>
<Feature>
  <Name className="java.lang.String">orth</Name>
  <Value className="java.lang.String">lowercase</Value>
</Feature>
</Annotation>
<Annotation Type="SpaceToken" StartNode="1280" EndNode="1281">
<Feature>
  <Name className="java.lang.String">kind</Name>
  <Value className="java.lang.String">space</Value>
</Feature>
<Feature>
  <Name className="java.lang.String">length</Name>
  <Value className="java.lang.String">1</Value>
</Feature>
<Feature>
  <Name className="java.lang.String">string</Name>
  <Value className="java.lang.String"> </Value>
</Feature>
</Annotation>
<Annotation Type="SpaceToken" StartNode="1751" EndNode="1752">
<Feature>
  <Name className="java.lang.String">kind</Name>
  <Value className="java.lang.String">space</Value>
</Feature>
<Feature>
  <Name className="java.lang.String">length</Name>
  <Value className="java.lang.String">1</Value>
</Feature>
<Feature>
  <Name className="java.lang.String">string</Name>
  <Value className="java.lang.String"> </Value>
</Feature>
</Annotation>
<Annotation Type="Token" StartNode="2049" EndNode="2061">
<Feature>
  <Name className="java.lang.String">string</Name>
  <Value className="java.lang.String">inflationary</Value>
</Feature>
<Feature>
  <Name className="java.lang.String">kind</Name>
  <Value className="java.lang.String">word</Value>
</Feature>
<Feature>
  <Name className="java.lang.String">length</Name>
  <Value className="java.lang.String">12</Value>
</Feature>
<Feature>
  <Name className="java.lang.String">orth</Name>
  <Value className="java.lang.String">lowercase</Value>
</Feature>
</Annotation>
<Annotation Type="Token" StartNode="308" EndNode="318">
<Feature>
  <Name className="java.lang.String">string</Name>
  <Value className="java.lang.String">percentage</Value>
</Feature>
<Feature>
  <Name className="java.lang.String">kind</Name>
  <Value className="java.lang.String">word</Value>
</Feature>
<Feature>
  <Name className="java.lang.String">length</Name>
  <Value className="java.lang.String">10</Value>
</Feature>
<Feature>
  <Name className="java.lang.String">orth</Name>
  <Value className="java.lang.String">lowercase</Value>
</Feature>
</Annotation>
<Annotation Type="Token" StartNode="1599" EndNode="1602">
<Feature>
  <Name className="java.lang.String">string</Name>
  <Value className="java.lang.String">the</Value>
</Feature>
<Feature>
  <Name className="java.lang.String">kind</Name>
  <Value className="java.lang.String">word</Value>
</Feature>
<Feature>
  <Name className="java.lang.String">length</Name>
  <Value className="java.lang.String">3</Value>
</Feature>
<Feature>
  <Name className="java.lang.String">orth</Name>
  <Value className="java.lang.String">lowercase</Value>
</Feature>
</Annotation>
<Annotation Type="Token" StartNode="2194" EndNode="2195">
<Feature>
  <Name className="java.lang.String">kind</Name>
  <Value className="java.lang.String">punctuation</Value>
</Feature>
<Feature>
  <Name className="java.lang.String">length</Name>
  <Value className="java.lang.String">1</Value>
</Feature>
<Feature>
  <Name className="java.lang.String">string</Name>
  <Value className="java.lang.String">.</Value>
</Feature>
</Annotation>
<Annotation Type="SpaceToken" StartNode="3052" EndNode="3053">
<Feature>
  <Name className="java.lang.String">kind</Name>
  <Value className="java.lang.String">space</Value>
</Feature>
<Feature>
  <Name className="java.lang.String">length</Name>
  <Value className="java.lang.String">1</Value>
</Feature>
<Feature>
  <Name className="java.lang.String">string</Name>
  <Value className="java.lang.String"> </Value>
</Feature>
</Annotation>
<Annotation Type="Token" StartNode="370" EndNode="378">
<Feature>
  <Name className="java.lang.String">string</Name>
  <Value className="java.lang.String">Interest</Value>
</Feature>
<Feature>
  <Name className="java.lang.String">kind</Name>
  <Value className="java.lang.String">word</Value>
</Feature>
<Feature>
  <Name className="java.lang.String">length</Name>
  <Value className="java.lang.String">8</Value>
</Feature>
<Feature>
  <Name className="java.lang.String">orth</Name>
  <Value className="java.lang.String">upperInitial</Value>
</Feature>
</Annotation>
<Annotation Type="SpaceToken" StartNode="1709" EndNode="1710">
<Feature>
  <Name className="java.lang.String">kind</Name>
  <Value className="java.lang.String">space</Value>
</Feature>
<Feature>
  <Name className="java.lang.String">length</Name>
  <Value className="java.lang.String">1</Value>
</Feature>
<Feature>
  <Name className="java.lang.String">string</Name>
  <Value className="java.lang.String"> </Value>
</Feature>
</Annotation>
<Annotation Type="SpaceToken" StartNode="506" EndNode="507">
<Feature>
  <Name className="java.lang.String">kind</Name>
  <Value className="java.lang.String">space</Value>
</Feature>
<Feature>
  <Name className="java.lang.String">length</Name>
  <Value className="java.lang.String">1</Value>
</Feature>
<Feature>
  <Name className="java.lang.String">string</Name>
  <Value className="java.lang.String"> </Value>
</Feature>
</Annotation>
<Annotation Type="SpaceToken" StartNode="977" EndNode="978">
<Feature>
  <Name className="java.lang.String">kind</Name>
  <Value className="java.lang.String">space</Value>
</Feature>
<Feature>
  <Name className="java.lang.String">length</Name>
  <Value className="java.lang.String">1</Value>
</Feature>
<Feature>
  <Name className="java.lang.String">string</Name>
  <Value className="java.lang.String"> </Value>
</Feature>
</Annotation>
<Annotation Type="Token" StartNode="2990" EndNode="2997">
<Feature>
  <Name className="java.lang.String">string</Name>
  <Value className="java.lang.String">Related</Value>
</Feature>
<Feature>
  <Name className="java.lang.String">kind</Name>
  <Value className="java.lang.String">word</Value>
</Feature>
<Feature>
  <Name className="java.lang.String">length</Name>
  <Value className="java.lang.String">7</Value>
</Feature>
<Feature>
  <Name className="java.lang.String">orth</Name>
  <Value className="java.lang.String">upperInitial</Value>
</Feature>
</Annotation>
<Annotation Type="SpaceToken" StartNode="2855" EndNode="2856">
<Feature>
  <Name className="java.lang.String">kind</Name>
  <Value className="java.lang.String">space</Value>
</Feature>
<Feature>
  <Name className="java.lang.String">length</Name>
  <Value className="java.lang.String">1</Value>
</Feature>
<Feature>
  <Name className="java.lang.String">string</Name>
  <Value className="java.lang.String"> </Value>
</Feature>
</Annotation>
<Annotation Type="SpaceToken" StartNode="1650" EndNode="1651">
<Feature>
  <Name className="java.lang.String">kind</Name>
  <Value className="java.lang.String">control</Value>
</Feature>
<Feature>
  <Name className="java.lang.String">length</Name>
  <Value className="java.lang.String">1</Value>
</Feature>
<Feature>
  <Name className="java.lang.String">string</Name>
  <Value className="java.lang.String">
</Value>
</Feature>
</Annotation>
<Annotation Type="Token" StartNode="760" EndNode="766">
<Feature>
  <Name className="java.lang.String">string</Name>
  <Value className="java.lang.String">higher</Value>
</Feature>
<Feature>
  <Name className="java.lang.String">kind</Name>
  <Value className="java.lang.String">word</Value>
</Feature>
<Feature>
  <Name className="java.lang.String">length</Name>
  <Value className="java.lang.String">6</Value>
</Feature>
<Feature>
  <Name className="java.lang.String">orth</Name>
  <Value className="java.lang.String">lowercase</Value>
</Feature>
</Annotation>
<Annotation Type="SpaceToken" StartNode="578" EndNode="579">
<Feature>
  <Name className="java.lang.String">kind</Name>
  <Value className="java.lang.String">space</Value>
</Feature>
<Feature>
  <Name className="java.lang.String">length</Name>
  <Value className="java.lang.String">1</Value>
</Feature>
<Feature>
  <Name className="java.lang.String">string</Name>
  <Value className="java.lang.String"> </Value>
</Feature>
</Annotation>
<Annotation Type="SpaceToken" StartNode="276" EndNode="277">
<Feature>
  <Name className="java.lang.String">kind</Name>
  <Value className="java.lang.String">space</Value>
</Feature>
<Feature>
  <Name className="java.lang.String">length</Name>
  <Value className="java.lang.String">1</Value>
</Feature>
<Feature>
  <Name className="java.lang.String">string</Name>
  <Value className="java.lang.String"> </Value>
</Feature>
</Annotation>
<Annotation Type="Token" StartNode="2198" EndNode="2200">
<Feature>
  <Name className="java.lang.String">string</Name>
  <Value className="java.lang.String">it</Value>
</Feature>
<Feature>
  <Name className="java.lang.String">kind</Name>
  <Value className="java.lang.String">word</Value>
</Feature>
<Feature>
  <Name className="java.lang.String">length</Name>
  <Value className="java.lang.String">2</Value>
</Feature>
<Feature>
  <Name className="java.lang.String">orth</Name>
  <Value className="java.lang.String">lowercase</Value>
</Feature>
</Annotation>
<Annotation Type="SpaceToken" StartNode="1972" EndNode="1973">
<Feature>
  <Name className="java.lang.String">kind</Name>
  <Value className="java.lang.String">space</Value>
</Feature>
<Feature>
  <Name className="java.lang.String">length</Name>
  <Value className="java.lang.String">1</Value>
</Feature>
<Feature>
  <Name className="java.lang.String">string</Name>
  <Value className="java.lang.String"> </Value>
</Feature>
</Annotation>
<Annotation Type="SpaceToken" StartNode="1702" EndNode="1703">
<Feature>
  <Name className="java.lang.String">kind</Name>
  <Value className="java.lang.String">space</Value>
</Feature>
<Feature>
  <Name className="java.lang.String">length</Name>
  <Value className="java.lang.String">1</Value>
</Feature>
<Feature>
  <Name className="java.lang.String">string</Name>
  <Value className="java.lang.String"> </Value>
</Feature>
</Annotation>
<Annotation Type="SpaceToken" StartNode="2403" EndNode="2404">
<Feature>
  <Name className="java.lang.String">kind</Name>
  <Value className="java.lang.String">space</Value>
</Feature>
<Feature>
  <Name className="java.lang.String">length</Name>
  <Value className="java.lang.String">1</Value>
</Feature>
<Feature>
  <Name className="java.lang.String">string</Name>
  <Value className="java.lang.String"> </Value>
</Feature>
</Annotation>
<Annotation Type="SpaceToken" StartNode="149" EndNode="150">
<Feature>
  <Name className="java.lang.String">kind</Name>
  <Value className="java.lang.String">space</Value>
</Feature>
<Feature>
  <Name className="java.lang.String">length</Name>
  <Value className="java.lang.String">1</Value>
</Feature>
<Feature>
  <Name className="java.lang.String">string</Name>
  <Value className="java.lang.String"> </Value>
</Feature>
</Annotation>
<Annotation Type="Token" StartNode="7" EndNode="8">
<Feature>
  <Name className="java.lang.String">string</Name>
  <Value className="java.lang.String">}</Value>
</Feature>
<Feature>
  <Name className="java.lang.String">kind</Name>
  <Value className="java.lang.String">punctuation</Value>
</Feature>
<Feature>
  <Name className="java.lang.String">length</Name>
  <Value className="java.lang.String">1</Value>
</Feature>
<Feature>
  <Name className="java.lang.String">position</Name>
  <Value className="java.lang.String">endpunct</Value>
</Feature>
</Annotation>
<Annotation Type="Token" StartNode="2025" EndNode="2033">
<Feature>
  <Name className="java.lang.String">string</Name>
  <Value className="java.lang.String">building</Value>
</Feature>
<Feature>
  <Name className="java.lang.String">kind</Name>
  <Value className="java.lang.String">word</Value>
</Feature>
<Feature>
  <Name className="java.lang.String">length</Name>
  <Value className="java.lang.String">8</Value>
</Feature>
<Feature>
  <Name className="java.lang.String">orth</Name>
  <Value className="java.lang.String">lowercase</Value>
</Feature>
</Annotation>
<Annotation Type="SpaceToken" StartNode="1418" EndNode="1419">
<Feature>
  <Name className="java.lang.String">kind</Name>
  <Value className="java.lang.String">space</Value>
</Feature>
<Feature>
  <Name className="java.lang.String">length</Name>
  <Value className="java.lang.String">1</Value>
</Feature>
<Feature>
  <Name className="java.lang.String">string</Name>
  <Value className="java.lang.String"> </Value>
</Feature>
</Annotation>
<Annotation Type="Token" StartNode="1242" EndNode="1247">
<Feature>
  <Name className="java.lang.String">string</Name>
  <Value className="java.lang.String">eight</Value>
</Feature>
<Feature>
  <Name className="java.lang.String">kind</Name>
  <Value className="java.lang.String">word</Value>
</Feature>
<Feature>
  <Name className="java.lang.String">length</Name>
  <Value className="java.lang.String">5</Value>
</Feature>
<Feature>
  <Name className="java.lang.String">orth</Name>
  <Value className="java.lang.String">lowercase</Value>
</Feature>
</Annotation>
<Annotation Type="Token" StartNode="2790" EndNode="2792">
<Feature>
  <Name className="java.lang.String">string</Name>
  <Value className="java.lang.String">of</Value>
</Feature>
<Feature>
  <Name className="java.lang.String">kind</Name>
  <Value className="java.lang.String">word</Value>
</Feature>
<Feature>
  <Name className="java.lang.String">length</Name>
  <Value className="java.lang.String">2</Value>
</Feature>
<Feature>
  <Name className="java.lang.String">orth</Name>
  <Value className="java.lang.String">lowercase</Value>
</Feature>
</Annotation>
<Annotation Type="SpaceToken" StartNode="2611" EndNode="2612">
<Feature>
  <Name className="java.lang.String">kind</Name>
  <Value className="java.lang.String">space</Value>
</Feature>
<Feature>
  <Name className="java.lang.String">length</Name>
  <Value className="java.lang.String">1</Value>
</Feature>
<Feature>
  <Name className="java.lang.String">string</Name>
  <Value className="java.lang.String"> </Value>
</Feature>
</Annotation>
<Annotation Type="SpaceToken" StartNode="965" EndNode="966">
<Feature>
  <Name className="java.lang.String">kind</Name>
  <Value className="java.lang.String">space</Value>
</Feature>
<Feature>
  <Name className="java.lang.String">length</Name>
  <Value className="java.lang.String">1</Value>
</Feature>
<Feature>
  <Name className="java.lang.String">string</Name>
  <Value className="java.lang.String"> </Value>
</Feature>
</Annotation>
<Annotation Type="SpaceToken" StartNode="2946" EndNode="2947">
<Feature>
  <Name className="java.lang.String">kind</Name>
  <Value className="java.lang.String">space</Value>
</Feature>
<Feature>
  <Name className="java.lang.String">length</Name>
  <Value className="java.lang.String">1</Value>
</Feature>
<Feature>
  <Name className="java.lang.String">string</Name>
  <Value className="java.lang.String"> </Value>
</Feature>
</Annotation>
<Annotation Type="Token" StartNode="1478" EndNode="1481">
<Feature>
  <Name className="java.lang.String">string</Name>
  <Value className="java.lang.String">has</Value>
</Feature>
<Feature>
  <Name className="java.lang.String">kind</Name>
  <Value className="java.lang.String">word</Value>
</Feature>
<Feature>
  <Name className="java.lang.String">length</Name>
  <Value className="java.lang.String">3</Value>
</Feature>
<Feature>
  <Name className="java.lang.String">orth</Name>
  <Value className="java.lang.String">lowercase</Value>
</Feature>
</Annotation>
<Annotation Type="SpaceToken" StartNode="2903" EndNode="2904">
<Feature>
  <Name className="java.lang.String">kind</Name>
  <Value className="java.lang.String">space</Value>
</Feature>
<Feature>
  <Name className="java.lang.String">length</Name>
  <Value className="java.lang.String">1</Value>
</Feature>
<Feature>
  <Name className="java.lang.String">string</Name>
  <Value className="java.lang.String"> </Value>
</Feature>
</Annotation>
<Annotation Type="Token" StartNode="2206" EndNode="2210">
<Feature>
  <Name className="java.lang.String">string</Name>
  <Value className="java.lang.String">give</Value>
</Feature>
<Feature>
  <Name className="java.lang.String">kind</Name>
  <Value className="java.lang.String">word</Value>
</Feature>
<Feature>
  <Name className="java.lang.String">length</Name>
  <Value className="java.lang.String">4</Value>
</Feature>
<Feature>
  <Name className="java.lang.String">orth</Name>
  <Value className="java.lang.String">lowercase</Value>
</Feature>
</Annotation>
<Annotation Type="SpaceToken" StartNode="1414" EndNode="1415">
<Feature>
  <Name className="java.lang.String">kind</Name>
  <Value className="java.lang.String">control</Value>
</Feature>
<Feature>
  <Name className="java.lang.String">length</Name>
  <Value className="java.lang.String">1</Value>
</Feature>
<Feature>
  <Name className="java.lang.String">string</Name>
  <Value className="java.lang.String">
</Value>
</Feature>
</Annotation>
<Annotation Type="SpaceToken" StartNode="2413" EndNode="2414">
<Feature>
  <Name className="java.lang.String">kind</Name>
  <Value className="java.lang.String">space</Value>
</Feature>
<Feature>
  <Name className="java.lang.String">length</Name>
  <Value className="java.lang.String">1</Value>
</Feature>
<Feature>
  <Name className="java.lang.String">string</Name>
  <Value className="java.lang.String"> </Value>
</Feature>
</Annotation>
<Annotation Type="SpaceToken" StartNode="1348" EndNode="1349">
<Feature>
  <Name className="java.lang.String">kind</Name>
  <Value className="java.lang.String">space</Value>
</Feature>
<Feature>
  <Name className="java.lang.String">length</Name>
  <Value className="java.lang.String">1</Value>
</Feature>
<Feature>
  <Name className="java.lang.String">string</Name>
  <Value className="java.lang.String"> </Value>
</Feature>
</Annotation>
<Annotation Type="Token" StartNode="1817" EndNode="1822">
<Feature>
  <Name className="java.lang.String">string</Name>
  <Value className="java.lang.String">Sachs</Value>
</Feature>
<Feature>
  <Name className="java.lang.String">kind</Name>
  <Value className="java.lang.String">word</Value>
</Feature>
<Feature>
  <Name className="java.lang.String">length</Name>
  <Value className="java.lang.String">5</Value>
</Feature>
<Feature>
  <Name className="java.lang.String">orth</Name>
  <Value className="java.lang.String">upperInitial</Value>
</Feature>
</Annotation>
<Annotation Type="Token" StartNode="747" EndNode="750">
<Feature>
  <Name className="java.lang.String">string</Name>
  <Value className="java.lang.String">and</Value>
</Feature>
<Feature>
  <Name className="java.lang.String">kind</Name>
  <Value className="java.lang.String">word</Value>
</Feature>
<Feature>
  <Name className="java.lang.String">length</Name>
  <Value className="java.lang.String">3</Value>
</Feature>
<Feature>
  <Name className="java.lang.String">orth</Name>
  <Value className="java.lang.String">lowercase</Value>
</Feature>
</Annotation>
<Annotation Type="SpaceToken" StartNode="2723" EndNode="2724">
<Feature>
  <Name className="java.lang.String">kind</Name>
  <Value className="java.lang.String">space</Value>
</Feature>
<Feature>
  <Name className="java.lang.String">length</Name>
  <Value className="java.lang.String">1</Value>
</Feature>
<Feature>
  <Name className="java.lang.String">string</Name>
  <Value className="java.lang.String"> </Value>
</Feature>
</Annotation>
<Annotation Type="Token" StartNode="158" EndNode="167">
<Feature>
  <Name className="java.lang.String">string</Name>
  <Value className="java.lang.String">Economics</Value>
</Feature>
<Feature>
  <Name className="java.lang.String">kind</Name>
  <Value className="java.lang.String">word</Value>
</Feature>
<Feature>
  <Name className="java.lang.String">length</Name>
  <Value className="java.lang.String">9</Value>
</Feature>
<Feature>
  <Name className="java.lang.String">orth</Name>
  <Value className="java.lang.String">upperInitial</Value>
</Feature>
</Annotation>
<Annotation Type="Token" StartNode="1998" EndNode="2006">
<Feature>
  <Name className="java.lang.String">string</Name>
  <Value className="java.lang.String">analysts</Value>
</Feature>
<Feature>
  <Name className="java.lang.String">kind</Name>
  <Value className="java.lang.String">word</Value>
</Feature>
<Feature>
  <Name className="java.lang.String">length</Name>
  <Value className="java.lang.String">8</Value>
</Feature>
<Feature>
  <Name className="java.lang.String">orth</Name>
  <Value className="java.lang.String">lowercase</Value>
</Feature>
</Annotation>
<Annotation Type="Location" StartNode="1536" EndNode="1538">
<Feature>
  <Name className="java.lang.String">rule1</Name>
  <Value className="java.lang.String">GazLocation</Value>
</Feature>
<Feature>
  <Name className="java.lang.String">rule2</Name>
  <Value className="java.lang.String">LocFinal</Value>
</Feature>
<Feature>
  <Name className="java.lang.String">locType</Name>
  <Value className="java.lang.String">country</Value>
</Feature>
</Annotation>
<Annotation Type="Token" StartNode="2180" EndNode="2187">
<Feature>
  <Name className="java.lang.String">string</Name>
  <Value className="java.lang.String">outlook</Value>
</Feature>
<Feature>
  <Name className="java.lang.String">kind</Name>
  <Value className="java.lang.String">word</Value>
</Feature>
<Feature>
  <Name className="java.lang.String">length</Name>
  <Value className="java.lang.String">7</Value>
</Feature>
<Feature>
  <Name className="java.lang.String">orth</Name>
  <Value className="java.lang.String">lowercase</Value>
</Feature>
</Annotation>
<Annotation Type="Token" StartNode="1492" EndNode="1494">
<Feature>
  <Name className="java.lang.String">string</Name>
  <Value className="java.lang.String">to</Value>
</Feature>
<Feature>
  <Name className="java.lang.String">kind</Name>
  <Value className="java.lang.String">word</Value>
</Feature>
<Feature>
  <Name className="java.lang.String">length</Name>
  <Value className="java.lang.String">2</Value>
</Feature>
<Feature>
  <Name className="java.lang.String">orth</Name>
  <Value className="java.lang.String">lowercase</Value>
</Feature>
</Annotation>
<Annotation Type="Token" StartNode="2395" EndNode="2396">
<Feature>
  <Name className="java.lang.String">string</Name>
  <Value className="java.lang.String">-</Value>
</Feature>
<Feature>
  <Name className="java.lang.String">kind</Name>
  <Value className="java.lang.String">punctuation</Value>
</Feature>
<Feature>
  <Name className="java.lang.String">subkind</Name>
  <Value className="java.lang.String">dashpunct</Value>
</Feature>
<Feature>
  <Name className="java.lang.String">length</Name>
  <Value className="java.lang.String">1</Value>
</Feature>
</Annotation>
<Annotation Type="Token" StartNode="683" EndNode="692">
<Feature>
  <Name className="java.lang.String">string</Name>
  <Value className="java.lang.String">unchanged</Value>
</Feature>
<Feature>
  <Name className="java.lang.String">kind</Name>
  <Value className="java.lang.String">word</Value>
</Feature>
<Feature>
  <Name className="java.lang.String">length</Name>
  <Value className="java.lang.String">9</Value>
</Feature>
<Feature>
  <Name className="java.lang.String">orth</Name>
  <Value className="java.lang.String">lowercase</Value>
</Feature>
</Annotation>
<Annotation Type="Token" StartNode="2165" EndNode="2168">
<Feature>
  <Name className="java.lang.String">string</Name>
  <Value className="java.lang.String">for</Value>
</Feature>
<Feature>
  <Name className="java.lang.String">kind</Name>
  <Value className="java.lang.String">word</Value>
</Feature>
<Feature>
  <Name className="java.lang.String">length</Name>
  <Value className="java.lang.String">3</Value>
</Feature>
<Feature>
  <Name className="java.lang.String">orth</Name>
  <Value className="java.lang.String">lowercase</Value>
</Feature>
</Annotation>
<Annotation Type="Token" StartNode="1724" EndNode="1733">
<Feature>
  <Name className="java.lang.String">string</Name>
  <Value className="java.lang.String">quarterly</Value>
</Feature>
<Feature>
  <Name className="java.lang.String">kind</Name>
  <Value className="java.lang.String">word</Value>
</Feature>
<Feature>
  <Name className="java.lang.String">length</Name>
  <Value className="java.lang.String">9</Value>
</Feature>
<Feature>
  <Name className="java.lang.String">orth</Name>
  <Value className="java.lang.String">lowercase</Value>
</Feature>
</Annotation>
<Annotation Type="Token" StartNode="2918" EndNode="2923">
<Feature>
  <Name className="java.lang.String">string</Name>
  <Value className="java.lang.String">rates</Value>
</Feature>
<Feature>
  <Name className="java.lang.String">kind</Name>
  <Value className="java.lang.String">word</Value>
</Feature>
<Feature>
  <Name className="java.lang.String">length</Name>
  <Value className="java.lang.String">5</Value>
</Feature>
<Feature>
  <Name className="java.lang.String">orth</Name>
  <Value className="java.lang.String">lowercase</Value>
</Feature>
</Annotation>
<Annotation Type="SpaceToken" StartNode="456" EndNode="457">
<Feature>
  <Name className="java.lang.String">kind</Name>
  <Value className="java.lang.String">space</Value>
</Feature>
<Feature>
  <Name className="java.lang.String">length</Name>
  <Value className="java.lang.String">1</Value>
</Feature>
<Feature>
  <Name className="java.lang.String">string</Name>
  <Value className="java.lang.String"> </Value>
</Feature>
</Annotation>
<Annotation Type="SpaceToken" StartNode="266" EndNode="267">
<Feature>
  <Name className="java.lang.String">kind</Name>
  <Value className="java.lang.String">space</Value>
</Feature>
<Feature>
  <Name className="java.lang.String">length</Name>
  <Value className="java.lang.String">1</Value>
</Feature>
<Feature>
  <Name className="java.lang.String">string</Name>
  <Value className="java.lang.String"> </Value>
</Feature>
</Annotation>
<Annotation Type="SpaceToken" StartNode="1679" EndNode="1680">
<Feature>
  <Name className="java.lang.String">kind</Name>
  <Value className="java.lang.String">space</Value>
</Feature>
<Feature>
  <Name className="java.lang.String">length</Name>
  <Value className="java.lang.String">1</Value>
</Feature>
<Feature>
  <Name className="java.lang.String">string</Name>
  <Value className="java.lang.String"> </Value>
</Feature>
</Annotation>
<Annotation Type="Token" StartNode="1925" EndNode="1928">
<Feature>
  <Name className="java.lang.String">string</Name>
  <Value className="java.lang.String">MPC</Value>
</Feature>
<Feature>
  <Name className="java.lang.String">kind</Name>
  <Value className="java.lang.String">word</Value>
</Feature>
<Feature>
  <Name className="java.lang.String">length</Name>
  <Value className="java.lang.String">3</Value>
</Feature>
<Feature>
  <Name className="java.lang.String">orth</Name>
  <Value className="java.lang.String">allCaps</Value>
</Feature>
</Annotation>
<Annotation Type="SpaceToken" StartNode="2436" EndNode="2437">
<Feature>
  <Name className="java.lang.String">kind</Name>
  <Value className="java.lang.String">space</Value>
</Feature>
<Feature>
  <Name className="java.lang.String">length</Name>
  <Value className="java.lang.String">1</Value>
</Feature>
<Feature>
  <Name className="java.lang.String">string</Name>
  <Value className="java.lang.String"> </Value>
</Feature>
</Annotation>
<Annotation Type="SpaceToken" StartNode="2210" EndNode="2211">
<Feature>
  <Name className="java.lang.String">kind</Name>
  <Value className="java.lang.String">space</Value>
</Feature>
<Feature>
  <Name className="java.lang.String">length</Name>
  <Value className="java.lang.String">1</Value>
</Feature>
<Feature>
  <Name className="java.lang.String">string</Name>
  <Value className="java.lang.String"> </Value>
</Feature>
</Annotation>
<Annotation Type="Organization" StartNode="2797" EndNode="2825">
</Annotation>
<Annotation Type="Token" StartNode="1195" EndNode="1196">
<Feature>
  <Name className="java.lang.String">kind</Name>
  <Value className="java.lang.String">punctuation</Value>
</Feature>
<Feature>
  <Name className="java.lang.String">length</Name>
  <Value className="java.lang.String">1</Value>
</Feature>
<Feature>
  <Name className="java.lang.String">string</Name>
  <Value className="java.lang.String">.</Value>
</Feature>
</Annotation>
<Annotation Type="Token" StartNode="2441" EndNode="2442">
<Feature>
  <Name className="java.lang.String">kind</Name>
  <Value className="java.lang.String">punctuation</Value>
</Feature>
<Feature>
  <Name className="java.lang.String">length</Name>
  <Value className="java.lang.String">1</Value>
</Feature>
<Feature>
  <Name className="java.lang.String">string</Name>
  <Value className="java.lang.String">,</Value>
</Feature>
</Annotation>
<Annotation Type="Token" StartNode="2777" EndNode="2780">
<Feature>
  <Name className="java.lang.String">string</Name>
  <Value className="java.lang.String">Ian</Value>
</Feature>
<Feature>
  <Name className="java.lang.String">kind</Name>
  <Value className="java.lang.String">word</Value>
</Feature>
<Feature>
  <Name className="java.lang.String">length</Name>
  <Value className="java.lang.String">3</Value>
</Feature>
<Feature>
  <Name className="java.lang.String">orth</Name>
  <Value className="java.lang.String">upperInitial</Value>
</Feature>
</Annotation>
<Annotation Type="Token" StartNode="820" EndNode="822">
<Feature>
  <Name className="java.lang.String">string</Name>
  <Value className="java.lang.String">of</Value>
</Feature>
<Feature>
  <Name className="java.lang.String">kind</Name>
  <Value className="java.lang.String">word</Value>
</Feature>
<Feature>
  <Name className="java.lang.String">length</Name>
  <Value className="java.lang.String">2</Value>
</Feature>
<Feature>
  <Name className="java.lang.String">orth</Name>
  <Value className="java.lang.String">lowercase</Value>
</Feature>
</Annotation>
<Annotation Type="Token" StartNode="1347" EndNode="1348">
<Feature>
  <Name className="java.lang.String">kind</Name>
  <Value className="java.lang.String">punctuation</Value>
</Feature>
<Feature>
  <Name className="java.lang.String">length</Name>
  <Value className="java.lang.String">1</Value>
</Feature>
<Feature>
  <Name className="java.lang.String">string</Name>
  <Value className="java.lang.String">,</Value>
</Feature>
</Annotation>
<Annotation Type="SpaceToken" StartNode="2260" EndNode="2261">
<Feature>
  <Name className="java.lang.String">kind</Name>
  <Value className="java.lang.String">space</Value>
</Feature>
<Feature>
  <Name className="java.lang.String">length</Name>
  <Value className="java.lang.String">1</Value>
</Feature>
<Feature>
  <Name className="java.lang.String">string</Name>
  <Value className="java.lang.String"> </Value>
</Feature>
</Annotation>
<Annotation Type="SpaceToken" StartNode="2084" EndNode="2085">
<Feature>
  <Name className="java.lang.String">kind</Name>
  <Value className="java.lang.String">space</Value>
</Feature>
<Feature>
  <Name className="java.lang.String">length</Name>
  <Value className="java.lang.String">1</Value>
</Feature>
<Feature>
  <Name className="java.lang.String">string</Name>
  <Value className="java.lang.String"> </Value>
</Feature>
</Annotation>
<Annotation Type="SpaceToken" StartNode="2619" EndNode="2620">
<Feature>
  <Name className="java.lang.String">kind</Name>
  <Value className="java.lang.String">space</Value>
</Feature>
<Feature>
  <Name className="java.lang.String">length</Name>
  <Value className="java.lang.String">1</Value>
</Feature>
<Feature>
  <Name className="java.lang.String">string</Name>
  <Value className="java.lang.String"> </Value>
</Feature>
</Annotation>
<Annotation Type="SpaceToken" StartNode="2594" EndNode="2595">
<Feature>
  <Name className="java.lang.String">kind</Name>
  <Value className="java.lang.String">space</Value>
</Feature>
<Feature>
  <Name className="java.lang.String">length</Name>
  <Value className="java.lang.String">1</Value>
</Feature>
<Feature>
  <Name className="java.lang.String">string</Name>
  <Value className="java.lang.String"> </Value>
</Feature>
</Annotation>
<Annotation Type="SpaceToken" StartNode="119" EndNode="120">
<Feature>
  <Name className="java.lang.String">kind</Name>
  <Value className="java.lang.String">space</Value>
</Feature>
<Feature>
  <Name className="java.lang.String">length</Name>
  <Value className="java.lang.String">1</Value>
</Feature>
<Feature>
  <Name className="java.lang.String">string</Name>
  <Value className="java.lang.String"> </Value>
</Feature>
</Annotation>
<Annotation Type="SpaceToken" StartNode="1556" EndNode="1557">
<Feature>
  <Name className="java.lang.String">kind</Name>
  <Value className="java.lang.String">space</Value>
</Feature>
<Feature>
  <Name className="java.lang.String">length</Name>
  <Value className="java.lang.String">1</Value>
</Feature>
<Feature>
  <Name className="java.lang.String">string</Name>
  <Value className="java.lang.String"> </Value>
</Feature>
</Annotation>
<Annotation Type="SpaceToken" StartNode="2949" EndNode="2950">
<Feature>
  <Name className="java.lang.String">kind</Name>
  <Value className="java.lang.String">space</Value>
</Feature>
<Feature>
  <Name className="java.lang.String">length</Name>
  <Value className="java.lang.String">1</Value>
</Feature>
<Feature>
  <Name className="java.lang.String">string</Name>
  <Value className="java.lang.String"> </Value>
</Feature>
</Annotation>
<Annotation Type="SpaceToken" StartNode="634" EndNode="635">
<Feature>
  <Name className="java.lang.String">kind</Name>
  <Value className="java.lang.String">space</Value>
</Feature>
<Feature>
  <Name className="java.lang.String">length</Name>
  <Value className="java.lang.String">1</Value>
</Feature>
<Feature>
  <Name className="java.lang.String">string</Name>
  <Value className="java.lang.String"> </Value>
</Feature>
</Annotation>
<Annotation Type="Token" StartNode="2153" EndNode="2155">
<Feature>
  <Name className="java.lang.String">string</Name>
  <Value className="java.lang.String">do</Value>
</Feature>
<Feature>
  <Name className="java.lang.String">kind</Name>
  <Value className="java.lang.String">word</Value>
</Feature>
<Feature>
  <Name className="java.lang.String">length</Name>
  <Value className="java.lang.String">2</Value>
</Feature>
<Feature>
  <Name className="java.lang.String">orth</Name>
  <Value className="java.lang.String">lowercase</Value>
</Feature>
</Annotation>
<Annotation Type="SpaceToken" StartNode="448" EndNode="449">
<Feature>
  <Name className="java.lang.String">kind</Name>
  <Value className="java.lang.String">space</Value>
</Feature>
<Feature>
  <Name className="java.lang.String">length</Name>
  <Value className="java.lang.String">1</Value>
</Feature>
<Feature>
  <Name className="java.lang.String">string</Name>
  <Value className="java.lang.String"> </Value>
</Feature>
</Annotation>
<Annotation Type="Token" StartNode="1919" EndNode="1920">
<Feature>
  <Name className="java.lang.String">kind</Name>
  <Value className="java.lang.String">punctuation</Value>
</Feature>
<Feature>
  <Name className="java.lang.String">length</Name>
  <Value className="java.lang.String">1</Value>
</Feature>
<Feature>
  <Name className="java.lang.String">string</Name>
  <Value className="java.lang.String">,</Value>
</Feature>
</Annotation>
<Annotation Type="Token" StartNode="701" EndNode="703">
<Feature>
  <Name className="java.lang.String">string</Name>
  <Value className="java.lang.String">of</Value>
</Feature>
<Feature>
  <Name className="java.lang.String">kind</Name>
  <Value className="java.lang.String">word</Value>
</Feature>
<Feature>
  <Name className="java.lang.String">length</Name>
  <Value className="java.lang.String">2</Value>
</Feature>
<Feature>
  <Name className="java.lang.String">orth</Name>
  <Value className="java.lang.String">lowercase</Value>
</Feature>
</Annotation>
<Annotation Type="Token" StartNode="2769" EndNode="2774">
<Feature>
  <Name className="java.lang.String">string</Name>
  <Value className="java.lang.String">rates</Value>
</Feature>
<Feature>
  <Name className="java.lang.String">kind</Name>
  <Value className="java.lang.String">word</Value>
</Feature>
<Feature>
  <Name className="java.lang.String">length</Name>
  <Value className="java.lang.String">5</Value>
</Feature>
<Feature>
  <Name className="java.lang.String">orth</Name>
  <Value className="java.lang.String">lowercase</Value>
</Feature>
</Annotation>
<Annotation Type="Token" StartNode="84" EndNode="88">
<Feature>
  <Name className="java.lang.String">string</Name>
  <Value className="java.lang.String">Page</Value>
</Feature>
<Feature>
  <Name className="java.lang.String">kind</Name>
  <Value className="java.lang.String">word</Value>
</Feature>
<Feature>
  <Name className="java.lang.String">length</Name>
  <Value className="java.lang.String">4</Value>
</Feature>
<Feature>
  <Name className="java.lang.String">orth</Name>
  <Value className="java.lang.String">upperInitial</Value>
</Feature>
</Annotation>
<Annotation Type="SpaceToken" StartNode="202" EndNode="203">
<Feature>
  <Name className="java.lang.String">kind</Name>
  <Value className="java.lang.String">space</Value>
</Feature>
<Feature>
  <Name className="java.lang.String">length</Name>
  <Value className="java.lang.String">1</Value>
</Feature>
<Feature>
  <Name className="java.lang.String">string</Name>
  <Value className="java.lang.String"> </Value>
</Feature>
</Annotation>
<Annotation Type="SpaceToken" StartNode="1523" EndNode="1524">
<Feature>
  <Name className="java.lang.String">kind</Name>
  <Value className="java.lang.String">space</Value>
</Feature>
<Feature>
  <Name className="java.lang.String">length</Name>
  <Value className="java.lang.String">1</Value>
</Feature>
<Feature>
  <Name className="java.lang.String">string</Name>
  <Value className="java.lang.String"> </Value>
</Feature>
</Annotation>
<Annotation Type="SpaceToken" StartNode="3140" EndNode="3141">
<Feature>
  <Name className="java.lang.String">kind</Name>
  <Value className="java.lang.String">control</Value>
</Feature>
<Feature>
  <Name className="java.lang.String">length</Name>
  <Value className="java.lang.String">1</Value>
</Feature>
<Feature>
  <Name className="java.lang.String">string</Name>
  <Value className="java.lang.String">
</Value>
</Feature>
</Annotation>
<Annotation Type="SpaceToken" StartNode="1182" EndNode="1183">
<Feature>
  <Name className="java.lang.String">kind</Name>
  <Value className="java.lang.String">space</Value>
</Feature>
<Feature>
  <Name className="java.lang.String">length</Name>
  <Value className="java.lang.String">1</Value>
</Feature>
<Feature>
  <Name className="java.lang.String">string</Name>
  <Value className="java.lang.String"> </Value>
</Feature>
</Annotation>
<Annotation Type="Date" StartNode="1665" EndNode="1673">
</Annotation>
<Annotation Type="SpaceToken" StartNode="389" EndNode="390">
<Feature>
  <Name className="java.lang.String">kind</Name>
  <Value className="java.lang.String">space</Value>
</Feature>
<Feature>
  <Name className="java.lang.String">length</Name>
  <Value className="java.lang.String">1</Value>
</Feature>
<Feature>
  <Name className="java.lang.String">string</Name>
  <Value className="java.lang.String"> </Value>
</Feature>
</Annotation>
<Annotation Type="Token" StartNode="1058" EndNode="1061">
<Feature>
  <Name className="java.lang.String">string</Name>
  <Value className="java.lang.String">MPC</Value>
</Feature>
<Feature>
  <Name className="java.lang.String">kind</Name>
  <Value className="java.lang.String">word</Value>
</Feature>
<Feature>
  <Name className="java.lang.String">length</Name>
  <Value className="java.lang.String">3</Value>
</Feature>
<Feature>
  <Name className="java.lang.String">orth</Name>
  <Value className="java.lang.String">allCaps</Value>
</Feature>
</Annotation>
<Annotation Type="Token" StartNode="1359" EndNode="1368">
<Feature>
  <Name className="java.lang.String">string</Name>
  <Value className="java.lang.String">borrowing</Value>
</Feature>
<Feature>
  <Name className="java.lang.String">kind</Name>
  <Value className="java.lang.String">word</Value>
</Feature>
<Feature>
  <Name className="java.lang.String">length</Name>
  <Value className="java.lang.String">9</Value>
</Feature>
<Feature>
  <Name className="java.lang.String">orth</Name>
  <Value className="java.lang.String">lowercase</Value>
</Feature>
</Annotation>
<Annotation Type="SpaceToken" StartNode="2483" EndNode="2484">
<Feature>
  <Name className="java.lang.String">kind</Name>
  <Value className="java.lang.String">space</Value>
</Feature>
<Feature>
  <Name className="java.lang.String">length</Name>
  <Value className="java.lang.String">1</Value>
</Feature>
<Feature>
  <Name className="java.lang.String">string</Name>
  <Value className="java.lang.String"> </Value>
</Feature>
</Annotation>
<Annotation Type="SpaceToken" StartNode="3120" EndNode="3121">
<Feature>
  <Name className="java.lang.String">kind</Name>
  <Value className="java.lang.String">space</Value>
</Feature>
<Feature>
  <Name className="java.lang.String">length</Name>
  <Value className="java.lang.String">1</Value>
</Feature>
<Feature>
  <Name className="java.lang.String">string</Name>
  <Value className="java.lang.String"> </Value>
</Feature>
</Annotation>
<Annotation Type="SpaceToken" StartNode="2605" EndNode="2606">
<Feature>
  <Name className="java.lang.String">kind</Name>
  <Value className="java.lang.String">space</Value>
</Feature>
<Feature>
  <Name className="java.lang.String">length</Name>
  <Value className="java.lang.String">1</Value>
</Feature>
<Feature>
  <Name className="java.lang.String">string</Name>
  <Value className="java.lang.String"> </Value>
</Feature>
</Annotation>
<Annotation Type="Token" StartNode="1984" EndNode="1985">
<Feature>
  <Name className="java.lang.String">kind</Name>
  <Value className="java.lang.String">punctuation</Value>
</Feature>
<Feature>
  <Name className="java.lang.String">length</Name>
  <Value className="java.lang.String">1</Value>
</Feature>
<Feature>
  <Name className="java.lang.String">string</Name>
  <Value className="java.lang.String">.</Value>
</Feature>
</Annotation>
<Annotation Type="SpaceToken" StartNode="2101" EndNode="2102">
<Feature>
  <Name className="java.lang.String">kind</Name>
  <Value className="java.lang.String">space</Value>
</Feature>
<Feature>
  <Name className="java.lang.String">length</Name>
  <Value className="java.lang.String">1</Value>
</Feature>
<Feature>
  <Name className="java.lang.String">string</Name>
  <Value className="java.lang.String"> </Value>
</Feature>
</Annotation>
<Annotation Type="SpaceToken" StartNode="1661" EndNode="1662">
<Feature>
  <Name className="java.lang.String">kind</Name>
  <Value className="java.lang.String">space</Value>
</Feature>
<Feature>
  <Name className="java.lang.String">length</Name>
  <Value className="java.lang.String">1</Value>
</Feature>
<Feature>
  <Name className="java.lang.String">string</Name>
  <Value className="java.lang.String"> </Value>
</Feature>
</Annotation>
<Annotation Type="Token" StartNode="2797" EndNode="2804">
<Feature>
  <Name className="java.lang.String">string</Name>
  <Value className="java.lang.String">British</Value>
</Feature>
<Feature>
  <Name className="java.lang.String">kind</Name>
  <Value className="java.lang.String">word</Value>
</Feature>
<Feature>
  <Name className="java.lang.String">length</Name>
  <Value className="java.lang.String">7</Value>
</Feature>
<Feature>
  <Name className="java.lang.String">orth</Name>
  <Value className="java.lang.String">upperInitial</Value>
</Feature>
</Annotation>
<Annotation Type="SpaceToken" StartNode="1171" EndNode="1172">
<Feature>
  <Name className="java.lang.String">kind</Name>
  <Value className="java.lang.String">space</Value>
</Feature>
<Feature>
  <Name className="java.lang.String">length</Name>
  <Value className="java.lang.String">1</Value>
</Feature>
<Feature>
  <Name className="java.lang.String">string</Name>
  <Value className="java.lang.String"> </Value>
</Feature>
</Annotation>
<Annotation Type="Organization" StartNode="543" EndNode="558">
</Annotation>
<Annotation Type="Token" StartNode="1482" EndNode="1491">
<Feature>
  <Name className="java.lang.String">string</Name>
  <Value className="java.lang.String">continued</Value>
</Feature>
<Feature>
  <Name className="java.lang.String">kind</Name>
  <Value className="java.lang.String">word</Value>
</Feature>
<Feature>
  <Name className="java.lang.String">length</Name>
  <Value className="java.lang.String">9</Value>
</Feature>
<Feature>
  <Name className="java.lang.String">orth</Name>
  <Value className="java.lang.String">lowercase</Value>
</Feature>
</Annotation>
<Annotation Type="SpaceToken" StartNode="398" EndNode="399">
<Feature>
  <Name className="java.lang.String">kind</Name>
  <Value className="java.lang.String">space</Value>
</Feature>
<Feature>
  <Name className="java.lang.String">length</Name>
  <Value className="java.lang.String">1</Value>
</Feature>
<Feature>
  <Name className="java.lang.String">string</Name>
  <Value className="java.lang.String"> </Value>
</Feature>
</Annotation>
<Annotation Type="SpaceToken" StartNode="2627" EndNode="2628">
<Feature>
  <Name className="java.lang.String">kind</Name>
  <Value className="java.lang.String">space</Value>
</Feature>
<Feature>
  <Name className="java.lang.String">length</Name>
  <Value className="java.lang.String">1</Value>
</Feature>
<Feature>
  <Name className="java.lang.String">string</Name>
  <Value className="java.lang.String"> </Value>
</Feature>
</Annotation>
<Annotation Type="Token" StartNode="2279" EndNode="2280">
<Feature>
  <Name className="java.lang.String">kind</Name>
  <Value className="java.lang.String">punctuation</Value>
</Feature>
<Feature>
  <Name className="java.lang.String">length</Name>
  <Value className="java.lang.String">1</Value>
</Feature>
<Feature>
  <Name className="java.lang.String">string</Name>
  <Value className="java.lang.String">.</Value>
</Feature>
</Annotation>
<Annotation Type="Token" StartNode="937" EndNode="938">
<Feature>
  <Name className="java.lang.String">kind</Name>
  <Value className="java.lang.String">punctuation</Value>
</Feature>
<Feature>
  <Name className="java.lang.String">length</Name>
  <Value className="java.lang.String">1</Value>
</Feature>
<Feature>
  <Name className="java.lang.String">string</Name>
  <Value className="java.lang.String">.</Value>
</Feature>
</Annotation>
<Annotation Type="SpaceToken" StartNode="143" EndNode="144">
<Feature>
  <Name className="java.lang.String">kind</Name>
  <Value className="java.lang.String">control</Value>
</Feature>
<Feature>
  <Name className="java.lang.String">length</Name>
  <Value className="java.lang.String">1</Value>
</Feature>
<Feature>
  <Name className="java.lang.String">string</Name>
  <Value className="java.lang.String">
</Value>
</Feature>
</Annotation>
<Annotation Type="SpaceToken" StartNode="94" EndNode="95">
<Feature>
  <Name className="java.lang.String">kind</Name>
  <Value className="java.lang.String">space</Value>
</Feature>
<Feature>
  <Name className="java.lang.String">length</Name>
  <Value className="java.lang.String">1</Value>
</Feature>
<Feature>
  <Name className="java.lang.String">string</Name>
  <Value className="java.lang.String"> </Value>
</Feature>
</Annotation>
<Annotation Type="SpaceToken" StartNode="1535" EndNode="1536">
<Feature>
  <Name className="java.lang.String">kind</Name>
  <Value className="java.lang.String">space</Value>
</Feature>
<Feature>
  <Name className="java.lang.String">length</Name>
  <Value className="java.lang.String">1</Value>
</Feature>
<Feature>
  <Name className="java.lang.String">string</Name>
  <Value className="java.lang.String"> </Value>
</Feature>
</Annotation>
<Annotation Type="Token" StartNode="1052" EndNode="1053">
<Feature>
  <Name className="java.lang.String">kind</Name>
  <Value className="java.lang.String">punctuation</Value>
</Feature>
<Feature>
  <Name className="java.lang.String">length</Name>
  <Value className="java.lang.String">1</Value>
</Feature>
<Feature>
  <Name className="java.lang.String">string</Name>
  <Value className="java.lang.String">.</Value>
</Feature>
</Annotation>
<Annotation Type="SpaceToken" StartNode="547" EndNode="548">
<Feature>
  <Name className="java.lang.String">kind</Name>
  <Value className="java.lang.String">space</Value>
</Feature>
<Feature>
  <Name className="java.lang.String">length</Name>
  <Value className="java.lang.String">1</Value>
</Feature>
<Feature>
  <Name className="java.lang.String">string</Name>
  <Value className="java.lang.String"> </Value>
</Feature>
</Annotation>
<Annotation Type="SpaceToken" StartNode="240" EndNode="241">
<Feature>
  <Name className="java.lang.String">kind</Name>
  <Value className="java.lang.String">space</Value>
</Feature>
<Feature>
  <Name className="java.lang.String">length</Name>
  <Value className="java.lang.String">1</Value>
</Feature>
<Feature>
  <Name className="java.lang.String">string</Name>
  <Value className="java.lang.String"> </Value>
</Feature>
</Annotation>
<Annotation Type="SpaceToken" StartNode="1986" EndNode="1987">
<Feature>
  <Name className="java.lang.String">kind</Name>
  <Value className="java.lang.String">control</Value>
</Feature>
<Feature>
  <Name className="java.lang.String">length</Name>
  <Value className="java.lang.String">1</Value>
</Feature>
<Feature>
  <Name className="java.lang.String">string</Name>
  <Value className="java.lang.String">
</Value>
</Feature>
</Annotation>
<Annotation Type="SpaceToken" StartNode="3076" EndNode="3077">
<Feature>
  <Name className="java.lang.String">kind</Name>
  <Value className="java.lang.String">space</Value>
</Feature>
<Feature>
  <Name className="java.lang.String">length</Name>
  <Value className="java.lang.String">1</Value>
</Feature>
<Feature>
  <Name className="java.lang.String">string</Name>
  <Value className="java.lang.String"> </Value>
</Feature>
</Annotation>
<Annotation Type="SpaceToken" StartNode="670" EndNode="671">
<Feature>
  <Name className="java.lang.String">kind</Name>
  <Value className="java.lang.String">space</Value>
</Feature>
<Feature>
  <Name className="java.lang.String">length</Name>
  <Value className="java.lang.String">1</Value>
</Feature>
<Feature>
  <Name className="java.lang.String">string</Name>
  <Value className="java.lang.String"> </Value>
</Feature>
</Annotation>
<Annotation Type="SpaceToken" StartNode="3071" EndNode="3072">
<Feature>
  <Name className="java.lang.String">kind</Name>
  <Value className="java.lang.String">space</Value>
</Feature>
<Feature>
  <Name className="java.lang.String">length</Name>
  <Value className="java.lang.String">1</Value>
</Feature>
<Feature>
  <Name className="java.lang.String">string</Name>
  <Value className="java.lang.String"> </Value>
</Feature>
</Annotation>
<Annotation Type="Token" StartNode="800" EndNode="810">
<Feature>
  <Name className="java.lang.String">string</Name>
  <Value className="java.lang.String">unexpected</Value>
</Feature>
<Feature>
  <Name className="java.lang.String">kind</Name>
  <Value className="java.lang.String">word</Value>
</Feature>
<Feature>
  <Name className="java.lang.String">length</Name>
  <Value className="java.lang.String">10</Value>
</Feature>
<Feature>
  <Name className="java.lang.String">orth</Name>
  <Value className="java.lang.String">lowercase</Value>
</Feature>
</Annotation>
<Annotation Type="SpaceToken" StartNode="2965" EndNode="2966">
<Feature>
  <Name className="java.lang.String">kind</Name>
  <Value className="java.lang.String">space</Value>
</Feature>
<Feature>
  <Name className="java.lang.String">length</Name>
  <Value className="java.lang.String">1</Value>
</Feature>
<Feature>
  <Name className="java.lang.String">string</Name>
  <Value className="java.lang.String"> </Value>
</Feature>
</Annotation>
<Annotation Type="Token" StartNode="2377" EndNode="2384">
<Feature>
  <Name className="java.lang.String">string</Name>
  <Value className="java.lang.String">largest</Value>
</Feature>
<Feature>
  <Name className="java.lang.String">kind</Name>
  <Value className="java.lang.String">word</Value>
</Feature>
<Feature>
  <Name className="java.lang.String">length</Name>
  <Value className="java.lang.String">7</Value>
</Feature>
<Feature>
  <Name className="java.lang.String">orth</Name>
  <Value className="java.lang.String">lowercase</Value>
</Feature>
</Annotation>
<Annotation Type="SpaceToken" StartNode="927" EndNode="928">
<Feature>
  <Name className="java.lang.String">kind</Name>
  <Value className="java.lang.String">space</Value>
</Feature>
<Feature>
  <Name className="java.lang.String">length</Name>
  <Value className="java.lang.String">1</Value>
</Feature>
<Feature>
  <Name className="java.lang.String">string</Name>
  <Value className="java.lang.String"> </Value>
</Feature>
</Annotation>
<Annotation Type="SpaceToken" StartNode="2243" EndNode="2244">
<Feature>
  <Name className="java.lang.String">kind</Name>
  <Value className="java.lang.String">space</Value>
</Feature>
<Feature>
  <Name className="java.lang.String">length</Name>
  <Value className="java.lang.String">1</Value>
</Feature>
<Feature>
  <Name className="java.lang.String">string</Name>
  <Value className="java.lang.String"> </Value>
</Feature>
</Annotation>
<Annotation Type="Token" StartNode="4" EndNode="5">
<Feature>
  <Name className="java.lang.String">kind</Name>
  <Value className="java.lang.String">punctuation</Value>
</Feature>
<Feature>
  <Name className="java.lang.String">length</Name>
  <Value className="java.lang.String">1</Value>
</Feature>
<Feature>
  <Name className="java.lang.String">string</Name>
  <Value className="java.lang.String">&apos;</Value>
</Feature>
</Annotation>
<Annotation Type="SpaceToken" StartNode="1300" EndNode="1301">
<Feature>
  <Name className="java.lang.String">kind</Name>
  <Value className="java.lang.String">space</Value>
</Feature>
<Feature>
  <Name className="java.lang.String">length</Name>
  <Value className="java.lang.String">1</Value>
</Feature>
<Feature>
  <Name className="java.lang.String">string</Name>
  <Value className="java.lang.String"> </Value>
</Feature>
</Annotation>
<Annotation Type="SpaceToken" StartNode="1834" EndNode="1835">
<Feature>
  <Name className="java.lang.String">kind</Name>
  <Value className="java.lang.String">space</Value>
</Feature>
<Feature>
  <Name className="java.lang.String">length</Name>
  <Value className="java.lang.String">1</Value>
</Feature>
<Feature>
  <Name className="java.lang.String">string</Name>
  <Value className="java.lang.String"> </Value>
</Feature>
</Annotation>
<Annotation Type="SpaceToken" StartNode="2563" EndNode="2564">
<Feature>
  <Name className="java.lang.String">kind</Name>
  <Value className="java.lang.String">space</Value>
</Feature>
<Feature>
  <Name className="java.lang.String">length</Name>
  <Value className="java.lang.String">1</Value>
</Feature>
<Feature>
  <Name className="java.lang.String">string</Name>
  <Value className="java.lang.String"> </Value>
</Feature>
</Annotation>
<Annotation Type="Token" StartNode="1580" EndNode="1582">
<Feature>
  <Name className="java.lang.String">string</Name>
  <Value className="java.lang.String">in</Value>
</Feature>
<Feature>
  <Name className="java.lang.String">kind</Name>
  <Value className="java.lang.String">word</Value>
</Feature>
<Feature>
  <Name className="java.lang.String">length</Name>
  <Value className="java.lang.String">2</Value>
</Feature>
<Feature>
  <Name className="java.lang.String">orth</Name>
  <Value className="java.lang.String">lowercase</Value>
</Feature>
</Annotation>
<Annotation Type="SpaceToken" StartNode="2036" EndNode="2037">
<Feature>
  <Name className="java.lang.String">kind</Name>
  <Value className="java.lang.String">space</Value>
</Feature>
<Feature>
  <Name className="java.lang.String">length</Name>
  <Value className="java.lang.String">1</Value>
</Feature>
<Feature>
  <Name className="java.lang.String">string</Name>
  <Value className="java.lang.String"> </Value>
</Feature>
</Annotation>
<Annotation Type="SpaceToken" StartNode="520" EndNode="521">
<Feature>
  <Name className="java.lang.String">kind</Name>
  <Value className="java.lang.String">space</Value>
</Feature>
<Feature>
  <Name className="java.lang.String">length</Name>
  <Value className="java.lang.String">1</Value>
</Feature>
<Feature>
  <Name className="java.lang.String">string</Name>
  <Value className="java.lang.String"> </Value>
</Feature>
</Annotation>
<Annotation Type="Token" StartNode="2736" EndNode="2743">
<Feature>
  <Name className="java.lang.String">string</Name>
  <Value className="java.lang.String">decided</Value>
</Feature>
<Feature>
  <Name className="java.lang.String">kind</Name>
  <Value className="java.lang.String">word</Value>
</Feature>
<Feature>
  <Name className="java.lang.String">length</Name>
  <Value className="java.lang.String">7</Value>
</Feature>
<Feature>
  <Name className="java.lang.String">orth</Name>
  <Value className="java.lang.String">lowercase</Value>
</Feature>
</Annotation>
<Annotation Type="SpaceToken" StartNode="105" EndNode="106">
<Feature>
  <Name className="java.lang.String">kind</Name>
  <Value className="java.lang.String">space</Value>
</Feature>
<Feature>
  <Name className="java.lang.String">length</Name>
  <Value className="java.lang.String">1</Value>
</Feature>
<Feature>
  <Name className="java.lang.String">string</Name>
  <Value className="java.lang.String"> </Value>
</Feature>
</Annotation>
<Annotation Type="SpaceToken" StartNode="221" EndNode="222">
<Feature>
  <Name className="java.lang.String">kind</Name>
  <Value className="java.lang.String">space</Value>
</Feature>
<Feature>
  <Name className="java.lang.String">length</Name>
  <Value className="java.lang.String">1</Value>
</Feature>
<Feature>
  <Name className="java.lang.String">string</Name>
  <Value className="java.lang.String"> </Value>
</Feature>
</Annotation>
<Annotation Type="SpaceToken" StartNode="1334" EndNode="1335">
<Feature>
  <Name className="java.lang.String">kind</Name>
  <Value className="java.lang.String">space</Value>
</Feature>
<Feature>
  <Name className="java.lang.String">length</Name>
  <Value className="java.lang.String">1</Value>
</Feature>
<Feature>
  <Name className="java.lang.String">string</Name>
  <Value className="java.lang.String"> </Value>
</Feature>
</Annotation>
<Annotation Type="Token" StartNode="2950" EndNode="2952">
<Feature>
  <Name className="java.lang.String">string</Name>
  <Value className="java.lang.String">do</Value>
</Feature>
<Feature>
  <Name className="java.lang.String">kind</Name>
  <Value className="java.lang.String">word</Value>
</Feature>
<Feature>
  <Name className="java.lang.String">length</Name>
  <Value className="java.lang.String">2</Value>
</Feature>
<Feature>
  <Name className="java.lang.String">orth</Name>
  <Value className="java.lang.String">lowercase</Value>
</Feature>
</Annotation>
<Annotation Type="SpaceToken" StartNode="1546" EndNode="1547">
<Feature>
  <Name className="java.lang.String">kind</Name>
  <Value className="java.lang.String">space</Value>
</Feature>
<Feature>
  <Name className="java.lang.String">length</Name>
  <Value className="java.lang.String">1</Value>
</Feature>
<Feature>
  <Name className="java.lang.String">string</Name>
  <Value className="java.lang.String"> </Value>
</Feature>
</Annotation>
<Annotation Type="Token" StartNode="2644" EndNode="2648">
<Feature>
  <Name className="java.lang.String">string</Name>
  <Value className="java.lang.String">hour</Value>
</Feature>
<Feature>
  <Name className="java.lang.String">kind</Name>
  <Value className="java.lang.String">word</Value>
</Feature>
<Feature>
  <Name className="java.lang.String">length</Name>
  <Value className="java.lang.String">4</Value>
</Feature>
<Feature>
  <Name className="java.lang.String">orth</Name>
  <Value className="java.lang.String">lowercase</Value>
</Feature>
</Annotation>
<Annotation Type="SpaceToken" StartNode="917" EndNode="918">
<Feature>
  <Name className="java.lang.String">kind</Name>
  <Value className="java.lang.String">space</Value>
</Feature>
<Feature>
  <Name className="java.lang.String">length</Name>
  <Value className="java.lang.String">1</Value>
</Feature>
<Feature>
  <Name className="java.lang.String">string</Name>
  <Value className="java.lang.String"> </Value>
</Feature>
</Annotation>
<Annotation Type="SpaceToken" StartNode="2134" EndNode="2135">
<Feature>
  <Name className="java.lang.String">kind</Name>
  <Value className="java.lang.String">space</Value>
</Feature>
<Feature>
  <Name className="java.lang.String">length</Name>
  <Value className="java.lang.String">1</Value>
</Feature>
<Feature>
  <Name className="java.lang.String">string</Name>
  <Value className="java.lang.String"> </Value>
</Feature>
</Annotation>
<Annotation Type="SpaceToken" StartNode="2351" EndNode="2352">
<Feature>
  <Name className="java.lang.String">kind</Name>
  <Value className="java.lang.String">space</Value>
</Feature>
<Feature>
  <Name className="java.lang.String">length</Name>
  <Value className="java.lang.String">1</Value>
</Feature>
<Feature>
  <Name className="java.lang.String">string</Name>
  <Value className="java.lang.String"> </Value>
</Feature>
</Annotation>
<Annotation Type="SpaceToken" StartNode="1863" EndNode="1864">
<Feature>
  <Name className="java.lang.String">kind</Name>
  <Value className="java.lang.String">space</Value>
</Feature>
<Feature>
  <Name className="java.lang.String">length</Name>
  <Value className="java.lang.String">1</Value>
</Feature>
<Feature>
  <Name className="java.lang.String">string</Name>
  <Value className="java.lang.String"> </Value>
</Feature>
</Annotation>
<Annotation Type="SpaceToken" StartNode="682" EndNode="683">
<Feature>
  <Name className="java.lang.String">kind</Name>
  <Value className="java.lang.String">space</Value>
</Feature>
<Feature>
  <Name className="java.lang.String">length</Name>
  <Value className="java.lang.String">1</Value>
</Feature>
<Feature>
  <Name className="java.lang.String">string</Name>
  <Value className="java.lang.String"> </Value>
</Feature>
</Annotation>
<Annotation Type="SpaceToken" StartNode="2831" EndNode="2832">
<Feature>
  <Name className="java.lang.String">kind</Name>
  <Value className="java.lang.String">space</Value>
</Feature>
<Feature>
  <Name className="java.lang.String">length</Name>
  <Value className="java.lang.String">1</Value>
</Feature>
<Feature>
  <Name className="java.lang.String">string</Name>
  <Value className="java.lang.String"> </Value>
</Feature>
</Annotation>
<Annotation Type="SpaceToken" StartNode="2955" EndNode="2956">
<Feature>
  <Name className="java.lang.String">kind</Name>
  <Value className="java.lang.String">space</Value>
</Feature>
<Feature>
  <Name className="java.lang.String">length</Name>
  <Value className="java.lang.String">1</Value>
</Feature>
<Feature>
  <Name className="java.lang.String">string</Name>
  <Value className="java.lang.String"> </Value>
</Feature>
</Annotation>
<Annotation Type="SpaceToken" StartNode="210" EndNode="211">
<Feature>
  <Name className="java.lang.String">kind</Name>
  <Value className="java.lang.String">space</Value>
</Feature>
<Feature>
  <Name className="java.lang.String">length</Name>
  <Value className="java.lang.String">1</Value>
</Feature>
<Feature>
  <Name className="java.lang.String">string</Name>
  <Value className="java.lang.String"> </Value>
</Feature>
</Annotation>
<Annotation Type="Token" StartNode="421" EndNode="422">
<Feature>
  <Name className="java.lang.String">kind</Name>
  <Value className="java.lang.String">punctuation</Value>
</Feature>
<Feature>
  <Name className="java.lang.String">length</Name>
  <Value className="java.lang.String">1</Value>
</Feature>
<Feature>
  <Name className="java.lang.String">string</Name>
  <Value className="java.lang.String">.</Value>
</Feature>
</Annotation>
<Annotation Type="SpaceToken" StartNode="1378" EndNode="1379">
<Feature>
  <Name className="java.lang.String">kind</Name>
  <Value className="java.lang.String">space</Value>
</Feature>
<Feature>
  <Name className="java.lang.String">length</Name>
  <Value className="java.lang.String">1</Value>
</Feature>
<Feature>
  <Name className="java.lang.String">string</Name>
  <Value className="java.lang.String"> </Value>
</Feature>
</Annotation>
<Annotation Type="SpaceToken" StartNode="2557" EndNode="2558">
<Feature>
  <Name className="java.lang.String">kind</Name>
  <Value className="java.lang.String">control</Value>
</Feature>
<Feature>
  <Name className="java.lang.String">length</Name>
  <Value className="java.lang.String">1</Value>
</Feature>
<Feature>
  <Name className="java.lang.String">string</Name>
  <Value className="java.lang.String">
</Value>
</Feature>
</Annotation>
<Annotation Type="Token" StartNode="1071" EndNode="1072">
<Feature>
  <Name className="java.lang.String">string</Name>
  <Value className="java.lang.String">a</Value>
</Feature>
<Feature>
  <Name className="java.lang.String">kind</Name>
  <Value className="java.lang.String">word</Value>
</Feature>
<Feature>
  <Name className="java.lang.String">length</Name>
  <Value className="java.lang.String">1</Value>
</Feature>
<Feature>
  <Name className="java.lang.String">orth</Name>
  <Value className="java.lang.String">lowercase</Value>
</Feature>
</Annotation>
<Annotation Type="Token" StartNode="635" EndNode="639">
<Feature>
  <Name className="java.lang.String">string</Name>
  <Value className="java.lang.String">Bank</Value>
</Feature>
<Feature>
  <Name className="java.lang.String">kind</Name>
  <Value className="java.lang.String">word</Value>
</Feature>
<Feature>
  <Name className="java.lang.String">length</Name>
  <Value className="java.lang.String">4</Value>
</Feature>
<Feature>
  <Name className="java.lang.String">orth</Name>
  <Value className="java.lang.String">upperInitial</Value>
</Feature>
</Annotation>
<Annotation Type="SpaceToken" StartNode="1847" EndNode="1848">
<Feature>
  <Name className="java.lang.String">kind</Name>
  <Value className="java.lang.String">space</Value>
</Feature>
<Feature>
  <Name className="java.lang.String">length</Name>
  <Value className="java.lang.String">1</Value>
</Feature>
<Feature>
  <Name className="java.lang.String">string</Name>
  <Value className="java.lang.String"> </Value>
</Feature>
</Annotation>
<Annotation Type="SpaceToken" StartNode="896" EndNode="897">
<Feature>
  <Name className="java.lang.String">kind</Name>
  <Value className="java.lang.String">space</Value>
</Feature>
<Feature>
  <Name className="java.lang.String">length</Name>
  <Value className="java.lang.String">1</Value>
</Feature>
<Feature>
  <Name className="java.lang.String">string</Name>
  <Value className="java.lang.String"> </Value>
</Feature>
</Annotation>
<Annotation Type="Token" StartNode="2928" EndNode="2934">
<Feature>
  <Name className="java.lang.String">string</Name>
  <Value className="java.lang.String">revive</Value>
</Feature>
<Feature>
  <Name className="java.lang.String">kind</Name>
  <Value className="java.lang.String">word</Value>
</Feature>
<Feature>
  <Name className="java.lang.String">length</Name>
  <Value className="java.lang.String">6</Value>
</Feature>
<Feature>
  <Name className="java.lang.String">orth</Name>
  <Value className="java.lang.String">lowercase</Value>
</Feature>
</Annotation>
<Annotation Type="SpaceToken" StartNode="1688" EndNode="1689">
<Feature>
  <Name className="java.lang.String">kind</Name>
  <Value className="java.lang.String">space</Value>
</Feature>
<Feature>
  <Name className="java.lang.String">length</Name>
  <Value className="java.lang.String">1</Value>
</Feature>
<Feature>
  <Name className="java.lang.String">string</Name>
  <Value className="java.lang.String"> </Value>
</Feature>
</Annotation>
<Annotation Type="SpaceToken" StartNode="2121" EndNode="2122">
<Feature>
  <Name className="java.lang.String">kind</Name>
  <Value className="java.lang.String">space</Value>
</Feature>
<Feature>
  <Name className="java.lang.String">length</Name>
  <Value className="java.lang.String">1</Value>
</Feature>
<Feature>
  <Name className="java.lang.String">string</Name>
  <Value className="java.lang.String"> </Value>
</Feature>
</Annotation>
<Annotation Type="Token" StartNode="1204" EndNode="1208">
<Feature>
  <Name className="java.lang.String">string</Name>
  <Value className="java.lang.String">last</Value>
</Feature>
<Feature>
  <Name className="java.lang.String">kind</Name>
  <Value className="java.lang.String">word</Value>
</Feature>
<Feature>
  <Name className="java.lang.String">length</Name>
  <Value className="java.lang.String">4</Value>
</Feature>
<Feature>
  <Name className="java.lang.String">orth</Name>
  <Value className="java.lang.String">lowercase</Value>
</Feature>
</Annotation>
<Annotation Type="SpaceToken" StartNode="833" EndNode="834">
<Feature>
  <Name className="java.lang.String">kind</Name>
  <Value className="java.lang.String">space</Value>
</Feature>
<Feature>
  <Name className="java.lang.String">length</Name>
  <Value className="java.lang.String">1</Value>
</Feature>
<Feature>
  <Name className="java.lang.String">string</Name>
  <Value className="java.lang.String"> </Value>
</Feature>
</Annotation>
<Annotation Type="Token" StartNode="2805" EndNode="2813">
<Feature>
  <Name className="java.lang.String">string</Name>
  <Value className="java.lang.String">Chambers</Value>
</Feature>
<Feature>
  <Name className="java.lang.String">kind</Name>
  <Value className="java.lang.String">word</Value>
</Feature>
<Feature>
  <Name className="java.lang.String">length</Name>
  <Value className="java.lang.String">8</Value>
</Feature>
<Feature>
  <Name className="java.lang.String">orth</Name>
  <Value className="java.lang.String">upperInitial</Value>
</Feature>
</Annotation>
<Annotation Type="SpaceToken" StartNode="498" EndNode="499">
<Feature>
  <Name className="java.lang.String">kind</Name>
  <Value className="java.lang.String">space</Value>
</Feature>
<Feature>
  <Name className="java.lang.String">length</Name>
  <Value className="java.lang.String">1</Value>
</Feature>
<Feature>
  <Name className="java.lang.String">string</Name>
  <Value className="java.lang.String"> </Value>
</Feature>
</Annotation>
<Annotation Type="Token" StartNode="73" EndNode="78">
<Feature>
  <Name className="java.lang.String">string</Name>
  <Value className="java.lang.String">Print</Value>
</Feature>
<Feature>
  <Name className="java.lang.String">kind</Name>
  <Value className="java.lang.String">word</Value>
</Feature>
<Feature>
  <Name className="java.lang.String">length</Name>
  <Value className="java.lang.String">5</Value>
</Feature>
<Feature>
  <Name className="java.lang.String">orth</Name>
  <Value className="java.lang.String">upperInitial</Value>
</Feature>
</Annotation>
<Annotation Type="Token" StartNode="1943" EndNode="1947">
<Feature>
  <Name className="java.lang.String">string</Name>
  <Value className="java.lang.String">that</Value>
</Feature>
<Feature>
  <Name className="java.lang.String">kind</Name>
  <Value className="java.lang.String">word</Value>
</Feature>
<Feature>
  <Name className="java.lang.String">length</Name>
  <Value className="java.lang.String">4</Value>
</Feature>
<Feature>
  <Name className="java.lang.String">orth</Name>
  <Value className="java.lang.String">lowercase</Value>
</Feature>
</Annotation>
<Annotation Type="Token" StartNode="642" EndNode="650">
<Feature>
  <Name className="java.lang.String">string</Name>
  <Value className="java.lang.String">monetary</Value>
</Feature>
<Feature>
  <Name className="java.lang.String">kind</Name>
  <Value className="java.lang.String">word</Value>
</Feature>
<Feature>
  <Name className="java.lang.String">length</Name>
  <Value className="java.lang.String">8</Value>
</Feature>
<Feature>
  <Name className="java.lang.String">orth</Name>
  <Value className="java.lang.String">lowercase</Value>
</Feature>
</Annotation>
<Annotation Type="Token" StartNode="639" EndNode="641">
<Feature>
  <Name className="java.lang.String">string</Name>
  <Value className="java.lang.String">&apos;s</Value>
</Feature>
<Feature>
  <Name className="java.lang.String">kind</Name>
  <Value className="java.lang.String">word</Value>
</Feature>
<Feature>
  <Name className="java.lang.String">length</Name>
  <Value className="java.lang.String">2</Value>
</Feature>
<Feature>
  <Name className="java.lang.String">orth</Name>
  <Value className="java.lang.String">apostrophe</Value>
</Feature>
</Annotation>
<Annotation Type="SpaceToken" StartNode="595" EndNode="596">
<Feature>
  <Name className="java.lang.String">kind</Name>
  <Value className="java.lang.String">space</Value>
</Feature>
<Feature>
  <Name className="java.lang.String">length</Name>
  <Value className="java.lang.String">1</Value>
</Feature>
<Feature>
  <Name className="java.lang.String">string</Name>
  <Value className="java.lang.String"> </Value>
</Feature>
</Annotation>
<Annotation Type="SpaceToken" StartNode="1390" EndNode="1391">
<Feature>
  <Name className="java.lang.String">kind</Name>
  <Value className="java.lang.String">space</Value>
</Feature>
<Feature>
  <Name className="java.lang.String">length</Name>
  <Value className="java.lang.String">1</Value>
</Feature>
<Feature>
  <Name className="java.lang.String">string</Name>
  <Value className="java.lang.String"> </Value>
</Feature>
</Annotation>
<Annotation Type="SpaceToken" StartNode="300" EndNode="301">
<Feature>
  <Name className="java.lang.String">kind</Name>
  <Value className="java.lang.String">space</Value>
</Feature>
<Feature>
  <Name className="java.lang.String">length</Name>
  <Value className="java.lang.String">1</Value>
</Feature>
<Feature>
  <Name className="java.lang.String">string</Name>
  <Value className="java.lang.String"> </Value>
</Feature>
</Annotation>
<Annotation Type="Token" StartNode="1610" EndNode="1617">
<Feature>
  <Name className="java.lang.String">string</Name>
  <Value className="java.lang.String">economy</Value>
</Feature>
<Feature>
  <Name className="java.lang.String">kind</Name>
  <Value className="java.lang.String">word</Value>
</Feature>
<Feature>
  <Name className="java.lang.String">length</Name>
  <Value className="java.lang.String">7</Value>
</Feature>
<Feature>
  <Name className="java.lang.String">orth</Name>
  <Value className="java.lang.String">lowercase</Value>
</Feature>
</Annotation>
<Annotation Type="SpaceToken" StartNode="848" EndNode="849">
<Feature>
  <Name className="java.lang.String">kind</Name>
  <Value className="java.lang.String">space</Value>
</Feature>
<Feature>
  <Name className="java.lang.String">length</Name>
  <Value className="java.lang.String">1</Value>
</Feature>
<Feature>
  <Name className="java.lang.String">string</Name>
  <Value className="java.lang.String"> </Value>
</Feature>
</Annotation>
<Annotation Type="Token" StartNode="0" EndNode="1">
<Feature>
  <Name className="java.lang.String">kind</Name>
  <Value className="java.lang.String">symbol</Value>
</Feature>
<Feature>
  <Name className="java.lang.String">length</Name>
  <Value className="java.lang.String">1</Value>
</Feature>
<Feature>
  <Name className="java.lang.String">string</Name>
  <Value className="java.lang.String">&gt;</Value>
</Feature>
</Annotation>
<Annotation Type="Token" StartNode="1214" EndNode="1216">
<Feature>
  <Name className="java.lang.String">string</Name>
  <Value className="java.lang.String">&apos;s</Value>
</Feature>
<Feature>
  <Name className="java.lang.String">kind</Name>
  <Value className="java.lang.String">word</Value>
</Feature>
<Feature>
  <Name className="java.lang.String">length</Name>
  <Value className="java.lang.String">2</Value>
</Feature>
<Feature>
  <Name className="java.lang.String">orth</Name>
  <Value className="java.lang.String">apostrophe</Value>
</Feature>
</Annotation>
<Annotation Type="SpaceToken" StartNode="887" EndNode="888">
<Feature>
  <Name className="java.lang.String">kind</Name>
  <Value className="java.lang.String">space</Value>
</Feature>
<Feature>
  <Name className="java.lang.String">length</Name>
  <Value className="java.lang.String">1</Value>
</Feature>
<Feature>
  <Name className="java.lang.String">string</Name>
  <Value className="java.lang.String"> </Value>
</Feature>
</Annotation>
<Annotation Type="SpaceToken" StartNode="2309" EndNode="2310">
<Feature>
  <Name className="java.lang.String">kind</Name>
  <Value className="java.lang.String">space</Value>
</Feature>
<Feature>
  <Name className="java.lang.String">length</Name>
  <Value className="java.lang.String">1</Value>
</Feature>
<Feature>
  <Name className="java.lang.String">string</Name>
  <Value className="java.lang.String"> </Value>
</Feature>
</Annotation>
<Annotation Type="SpaceToken" StartNode="2322" EndNode="2323">
<Feature>
  <Name className="java.lang.String">kind</Name>
  <Value className="java.lang.String">space</Value>
</Feature>
<Feature>
  <Name className="java.lang.String">length</Name>
  <Value className="java.lang.String">1</Value>
</Feature>
<Feature>
  <Name className="java.lang.String">string</Name>
  <Value className="java.lang.String"> </Value>
</Feature>
</Annotation>
<Annotation Type="Token" StartNode="475" EndNode="483">
<Feature>
  <Name className="java.lang.String">string</Name>
  <Value className="java.lang.String">European</Value>
</Feature>
<Feature>
  <Name className="java.lang.String">kind</Name>
  <Value className="java.lang.String">word</Value>
</Feature>
<Feature>
  <Name className="java.lang.String">length</Name>
  <Value className="java.lang.String">8</Value>
</Feature>
<Feature>
  <Name className="java.lang.String">orth</Name>
  <Value className="java.lang.String">upperInitial</Value>
</Feature>
</Annotation>
<Annotation Type="Token" StartNode="3036" EndNode="3043">
<Feature>
  <Name className="java.lang.String">string</Name>
  <Value className="java.lang.String">regions</Value>
</Feature>
<Feature>
  <Name className="java.lang.String">kind</Name>
  <Value className="java.lang.String">word</Value>
</Feature>
<Feature>
  <Name className="java.lang.String">length</Name>
  <Value className="java.lang.String">7</Value>
</Feature>
<Feature>
  <Name className="java.lang.String">orth</Name>
  <Value className="java.lang.String">lowercase</Value>
</Feature>
</Annotation>
<Annotation Type="SpaceToken" StartNode="2497" EndNode="2498">
<Feature>
  <Name className="java.lang.String">kind</Name>
  <Value className="java.lang.String">space</Value>
</Feature>
<Feature>
  <Name className="java.lang.String">length</Name>
  <Value className="java.lang.String">1</Value>
</Feature>
<Feature>
  <Name className="java.lang.String">string</Name>
  <Value className="java.lang.String"> </Value>
</Feature>
</Annotation>
<Annotation Type="SpaceToken" StartNode="1315" EndNode="1316">
<Feature>
  <Name className="java.lang.String">kind</Name>
  <Value className="java.lang.String">space</Value>
</Feature>
<Feature>
  <Name className="java.lang.String">length</Name>
  <Value className="java.lang.String">1</Value>
</Feature>
<Feature>
  <Name className="java.lang.String">string</Name>
  <Value className="java.lang.String"> </Value>
</Feature>
</Annotation>
<Annotation Type="Token" StartNode="1323" EndNode="1325">
<Feature>
  <Name className="java.lang.String">string</Name>
  <Value className="java.lang.String">is</Value>
</Feature>
<Feature>
  <Name className="java.lang.String">kind</Name>
  <Value className="java.lang.String">word</Value>
</Feature>
<Feature>
  <Name className="java.lang.String">length</Name>
  <Value className="java.lang.String">2</Value>
</Feature>
<Feature>
  <Name className="java.lang.String">orth</Name>
  <Value className="java.lang.String">lowercase</Value>
</Feature>
</Annotation>
<Annotation Type="SpaceToken" StartNode="427" EndNode="428">
<Feature>
  <Name className="java.lang.String">kind</Name>
  <Value className="java.lang.String">space</Value>
</Feature>
<Feature>
  <Name className="java.lang.String">length</Name>
  <Value className="java.lang.String">1</Value>
</Feature>
<Feature>
  <Name className="java.lang.String">string</Name>
  <Value className="java.lang.String"> </Value>
</Feature>
</Annotation>
<Annotation Type="Token" StartNode="63" EndNode="70">
<Feature>
  <Name className="java.lang.String">string</Name>
  <Value className="java.lang.String">Article</Value>
</Feature>
<Feature>
  <Name className="java.lang.String">kind</Name>
  <Value className="java.lang.String">word</Value>
</Feature>
<Feature>
  <Name className="java.lang.String">length</Name>
  <Value className="java.lang.String">7</Value>
</Feature>
<Feature>
  <Name className="java.lang.String">orth</Name>
  <Value className="java.lang.String">upperInitial</Value>
</Feature>
</Annotation>
<Annotation Type="SpaceToken" StartNode="1887" EndNode="1888">
<Feature>
  <Name className="java.lang.String">kind</Name>
  <Value className="java.lang.String">space</Value>
</Feature>
<Feature>
  <Name className="java.lang.String">length</Name>
  <Value className="java.lang.String">1</Value>
</Feature>
<Feature>
  <Name className="java.lang.String">string</Name>
  <Value className="java.lang.String"> </Value>
</Feature>
</Annotation>
<Annotation Type="SpaceToken" StartNode="3134" EndNode="3135">
<Feature>
  <Name className="java.lang.String">kind</Name>
  <Value className="java.lang.String">space</Value>
</Feature>
<Feature>
  <Name className="java.lang.String">length</Name>
  <Value className="java.lang.String">1</Value>
</Feature>
<Feature>
  <Name className="java.lang.String">string</Name>
  <Value className="java.lang.String"> </Value>
</Feature>
</Annotation>
<Annotation Type="Token" StartNode="2752" EndNode="2759">
<Feature>
  <Name className="java.lang.String">string</Name>
  <Value className="java.lang.String">cutting</Value>
</Feature>
<Feature>
  <Name className="java.lang.String">kind</Name>
  <Value className="java.lang.String">word</Value>
</Feature>
<Feature>
  <Name className="java.lang.String">length</Name>
  <Value className="java.lang.String">7</Value>
</Feature>
<Feature>
  <Name className="java.lang.String">orth</Name>
  <Value className="java.lang.String">lowercase</Value>
</Feature>
</Annotation>
<Annotation Type="Token" StartNode="2062" EndNode="2068">
<Feature>
  <Name className="java.lang.String">string</Name>
  <Value className="java.lang.String">threat</Value>
</Feature>
<Feature>
  <Name className="java.lang.String">kind</Name>
  <Value className="java.lang.String">word</Value>
</Feature>
<Feature>
  <Name className="java.lang.String">length</Name>
  <Value className="java.lang.String">6</Value>
</Feature>
<Feature>
  <Name className="java.lang.String">orth</Name>
  <Value className="java.lang.String">lowercase</Value>
</Feature>
</Annotation>
<Annotation Type="SpaceToken" StartNode="3031" EndNode="3032">
<Feature>
  <Name className="java.lang.String">kind</Name>
  <Value className="java.lang.String">space</Value>
</Feature>
<Feature>
  <Name className="java.lang.String">length</Name>
  <Value className="java.lang.String">1</Value>
</Feature>
<Feature>
  <Name className="java.lang.String">string</Name>
  <Value className="java.lang.String"> </Value>
</Feature>
</Annotation>
<Annotation Type="SpaceToken" StartNode="2989" EndNode="2990">
<Feature>
  <Name className="java.lang.String">kind</Name>
  <Value className="java.lang.String">control</Value>
</Feature>
<Feature>
  <Name className="java.lang.String">length</Name>
  <Value className="java.lang.String">1</Value>
</Feature>
<Feature>
  <Name className="java.lang.String">string</Name>
  <Value className="java.lang.String">
</Value>
</Feature>
</Annotation>
<Annotation Type="Token" StartNode="175" EndNode="176">
<Feature>
  <Name className="java.lang.String">string</Name>
  <Value className="java.lang.String">-</Value>
</Feature>
<Feature>
  <Name className="java.lang.String">kind</Name>
  <Value className="java.lang.String">punctuation</Value>
</Feature>
<Feature>
  <Name className="java.lang.String">subkind</Name>
  <Value className="java.lang.String">dashpunct</Value>
</Feature>
<Feature>
  <Name className="java.lang.String">length</Name>
  <Value className="java.lang.String">1</Value>
</Feature>
</Annotation>
<Annotation Type="Token" StartNode="2639" EndNode="2640">
<Feature>
  <Name className="java.lang.String">kind</Name>
  <Value className="java.lang.String">punctuation</Value>
</Feature>
<Feature>
  <Name className="java.lang.String">length</Name>
  <Value className="java.lang.String">1</Value>
</Feature>
<Feature>
  <Name className="java.lang.String">string</Name>
  <Value className="java.lang.String">,</Value>
</Feature>
</Annotation>
<Annotation Type="SpaceToken" StartNode="1159" EndNode="1160">
<Feature>
  <Name className="java.lang.String">kind</Name>
  <Value className="java.lang.String">space</Value>
</Feature>
<Feature>
  <Name className="java.lang.String">length</Name>
  <Value className="java.lang.String">1</Value>
</Feature>
<Feature>
  <Name className="java.lang.String">string</Name>
  <Value className="java.lang.String"> </Value>
</Feature>
</Annotation>
<Annotation Type="Organization" StartNode="2683" EndNode="2704">
<Feature>
  <Name className="java.lang.String">rule1</Name>
  <Value className="java.lang.String">OrgXBase</Value>
</Feature>
<Feature>
  <Name className="java.lang.String">rule2</Name>
  <Value className="java.lang.String">OrgFinal</Value>
</Feature>
<Feature>
  <Name className="java.lang.String">orgType</Name>
  <Value className="java.lang.String">unknown</Value>
</Feature>
</Annotation>
<Annotation Type="Token" StartNode="2817" EndNode="2825">
<Feature>
  <Name className="java.lang.String">string</Name>
  <Value className="java.lang.String">Commerce</Value>
</Feature>
<Feature>
  <Name className="java.lang.String">kind</Name>
  <Value className="java.lang.String">word</Value>
</Feature>
<Feature>
  <Name className="java.lang.String">length</Name>
  <Value className="java.lang.String">8</Value>
</Feature>
<Feature>
  <Name className="java.lang.String">orth</Name>
  <Value className="java.lang.String">upperInitial</Value>
</Feature>
</Annotation>
<Annotation Type="SpaceToken" StartNode="284" EndNode="285">
<Feature>
  <Name className="java.lang.String">kind</Name>
  <Value className="java.lang.String">space</Value>
</Feature>
<Feature>
  <Name className="java.lang.String">length</Name>
  <Value className="java.lang.String">1</Value>
</Feature>
<Feature>
  <Name className="java.lang.String">string</Name>
  <Value className="java.lang.String"> </Value>
</Feature>
</Annotation>
<Annotation Type="SpaceToken" StartNode="2335" EndNode="2336">
<Feature>
  <Name className="java.lang.String">kind</Name>
  <Value className="java.lang.String">space</Value>
</Feature>
<Feature>
  <Name className="java.lang.String">length</Name>
  <Value className="java.lang.String">1</Value>
</Feature>
<Feature>
  <Name className="java.lang.String">string</Name>
  <Value className="java.lang.String"> </Value>
</Feature>
</Annotation>
<Annotation Type="SpaceToken" StartNode="410" EndNode="411">
<Feature>
  <Name className="java.lang.String">kind</Name>
  <Value className="java.lang.String">space</Value>
</Feature>
<Feature>
  <Name className="java.lang.String">length</Name>
  <Value className="java.lang.String">1</Value>
</Feature>
<Feature>
  <Name className="java.lang.String">string</Name>
  <Value className="java.lang.String"> </Value>
</Feature>
</Annotation>
<Annotation Type="Token" StartNode="1827" EndNode="1828">
<Feature>
  <Name className="java.lang.String">kind</Name>
  <Value className="java.lang.String">punctuation</Value>
</Feature>
<Feature>
  <Name className="java.lang.String">length</Name>
  <Value className="java.lang.String">1</Value>
</Feature>
<Feature>
  <Name className="java.lang.String">string</Name>
  <Value className="java.lang.String">:</Value>
</Feature>
</Annotation>
<Annotation Type="SpaceToken" StartNode="2572" EndNode="2573">
<Feature>
  <Name className="java.lang.String">kind</Name>
  <Value className="java.lang.String">space</Value>
</Feature>
<Feature>
  <Name className="java.lang.String">length</Name>
  <Value className="java.lang.String">1</Value>
</Feature>
<Feature>
  <Name className="java.lang.String">string</Name>
  <Value className="java.lang.String"> </Value>
</Feature>
</Annotation>
<Annotation Type="SpaceToken" StartNode="874" EndNode="875">
<Feature>
  <Name className="java.lang.String">kind</Name>
  <Value className="java.lang.String">space</Value>
</Feature>
<Feature>
  <Name className="java.lang.String">length</Name>
  <Value className="java.lang.String">1</Value>
</Feature>
<Feature>
  <Name className="java.lang.String">string</Name>
  <Value className="java.lang.String"> </Value>
</Feature>
</Annotation>
<Annotation Type="SpaceToken" StartNode="1263" EndNode="1264">
<Feature>
  <Name className="java.lang.String">kind</Name>
  <Value className="java.lang.String">space</Value>
</Feature>
<Feature>
  <Name className="java.lang.String">length</Name>
  <Value className="java.lang.String">1</Value>
</Feature>
<Feature>
  <Name className="java.lang.String">string</Name>
  <Value className="java.lang.String"> </Value>
</Feature>
</Annotation>
<Annotation Type="SpaceToken" StartNode="2519" EndNode="2520">
<Feature>
  <Name className="java.lang.String">kind</Name>
  <Value className="java.lang.String">space</Value>
</Feature>
<Feature>
  <Name className="java.lang.String">length</Name>
  <Value className="java.lang.String">1</Value>
</Feature>
<Feature>
  <Name className="java.lang.String">string</Name>
  <Value className="java.lang.String"> </Value>
</Feature>
</Annotation>
<Annotation Type="Token" StartNode="862" EndNode="866">
<Feature>
  <Name className="java.lang.String">string</Name>
  <Value className="java.lang.String">fall</Value>
</Feature>
<Feature>
  <Name className="java.lang.String">kind</Name>
  <Value className="java.lang.String">word</Value>
</Feature>
<Feature>
  <Name className="java.lang.String">length</Name>
  <Value className="java.lang.String">4</Value>
</Feature>
<Feature>
  <Name className="java.lang.String">orth</Name>
  <Value className="java.lang.String">lowercase</Value>
</Feature>
</Annotation>
<Annotation Type="SpaceToken" StartNode="2504" EndNode="2505">
<Feature>
  <Name className="java.lang.String">kind</Name>
  <Value className="java.lang.String">space</Value>
</Feature>
<Feature>
  <Name className="java.lang.String">length</Name>
  <Value className="java.lang.String">1</Value>
</Feature>
<Feature>
  <Name className="java.lang.String">string</Name>
  <Value className="java.lang.String"> </Value>
</Feature>
</Annotation>
<Annotation Type="SpaceToken" StartNode="621" EndNode="622">
<Feature>
  <Name className="java.lang.String">kind</Name>
  <Value className="java.lang.String">space</Value>
</Feature>
<Feature>
  <Name className="java.lang.String">length</Name>
  <Value className="java.lang.String">1</Value>
</Feature>
<Feature>
  <Name className="java.lang.String">string</Name>
  <Value className="java.lang.String"> </Value>
</Feature>
</Annotation>
<Annotation Type="Token" StartNode="1083" EndNode="1090">
<Feature>
  <Name className="java.lang.String">string</Name>
  <Value className="java.lang.String">economy</Value>
</Feature>
<Feature>
  <Name className="java.lang.String">kind</Name>
  <Value className="java.lang.String">word</Value>
</Feature>
<Feature>
  <Name className="java.lang.String">length</Name>
  <Value className="java.lang.String">7</Value>
</Feature>
<Feature>
  <Name className="java.lang.String">orth</Name>
  <Value className="java.lang.String">lowercase</Value>
</Feature>
</Annotation>
<Annotation Type="Token" StartNode="1513" EndNode="1516">
<Feature>
  <Name className="java.lang.String">string</Name>
  <Value className="java.lang.String">the</Value>
</Feature>
<Feature>
  <Name className="java.lang.String">kind</Name>
  <Value className="java.lang.String">word</Value>
</Feature>
<Feature>
  <Name className="java.lang.String">length</Name>
  <Value className="java.lang.String">3</Value>
</Feature>
<Feature>
  <Name className="java.lang.String">orth</Name>
  <Value className="java.lang.String">lowercase</Value>
</Feature>
</Annotation>
<Annotation Type="SpaceToken" StartNode="1035" EndNode="1036">
<Feature>
  <Name className="java.lang.String">kind</Name>
  <Value className="java.lang.String">space</Value>
</Feature>
<Feature>
  <Name className="java.lang.String">length</Name>
  <Value className="java.lang.String">1</Value>
</Feature>
<Feature>
  <Name className="java.lang.String">string</Name>
  <Value className="java.lang.String"> </Value>
</Feature>
</Annotation>
<Annotation Type="SpaceToken" StartNode="2466" EndNode="2467">
<Feature>
  <Name className="java.lang.String">kind</Name>
  <Value className="java.lang.String">space</Value>
</Feature>
<Feature>
  <Name className="java.lang.String">length</Name>
  <Value className="java.lang.String">1</Value>
</Feature>
<Feature>
  <Name className="java.lang.String">string</Name>
  <Value className="java.lang.String"> </Value>
</Feature>
</Annotation>
<Annotation Type="SpaceToken" StartNode="3091" EndNode="3092">
<Feature>
  <Name className="java.lang.String">kind</Name>
  <Value className="java.lang.String">control</Value>
</Feature>
<Feature>
  <Name className="java.lang.String">length</Name>
  <Value className="java.lang.String">1</Value>
</Feature>
<Feature>
  <Name className="java.lang.String">string</Name>
  <Value className="java.lang.String">
</Value>
</Feature>
</Annotation>
<Annotation Type="SpaceToken" StartNode="2076" EndNode="2077">
<Feature>
  <Name className="java.lang.String">kind</Name>
  <Value className="java.lang.String">space</Value>
</Feature>
<Feature>
  <Name className="java.lang.String">length</Name>
  <Value className="java.lang.String">1</Value>
</Feature>
<Feature>
  <Name className="java.lang.String">string</Name>
  <Value className="java.lang.String"> </Value>
</Feature>
</Annotation>
<Annotation Type="Token" StartNode="195" EndNode="197">
<Feature>
  <Name className="java.lang.String">kind</Name>
  <Value className="java.lang.String">number</Value>
</Feature>
<Feature>
  <Name className="java.lang.String">length</Name>
  <Value className="java.lang.String">2</Value>
</Feature>
<Feature>
  <Name className="java.lang.String">string</Name>
  <Value className="java.lang.String">17</Value>
</Feature>
</Annotation>
<Annotation Type="SpaceToken" StartNode="1594" EndNode="1595">
<Feature>
  <Name className="java.lang.String">kind</Name>
  <Value className="java.lang.String">space</Value>
</Feature>
<Feature>
  <Name className="java.lang.String">length</Name>
  <Value className="java.lang.String">1</Value>
</Feature>
<Feature>
  <Name className="java.lang.String">string</Name>
  <Value className="java.lang.String"> </Value>
</Feature>
</Annotation>
<Annotation Type="SpaceToken" StartNode="2011" EndNode="2012">
<Feature>
  <Name className="java.lang.String">kind</Name>
  <Value className="java.lang.String">space</Value>
</Feature>
<Feature>
  <Name className="java.lang.String">length</Name>
  <Value className="java.lang.String">1</Value>
</Feature>
<Feature>
  <Name className="java.lang.String">string</Name>
  <Value className="java.lang.String"> </Value>
</Feature>
</Annotation>
<Annotation Type="SpaceToken" StartNode="3063" EndNode="3064">
<Feature>
  <Name className="java.lang.String">kind</Name>
  <Value className="java.lang.String">space</Value>
</Feature>
<Feature>
  <Name className="java.lang.String">length</Name>
  <Value className="java.lang.String">1</Value>
</Feature>
<Feature>
  <Name className="java.lang.String">string</Name>
  <Value className="java.lang.String"> </Value>
</Feature>
</Annotation>
<Annotation Type="SpaceToken" StartNode="904" EndNode="905">
<Feature>
  <Name className="java.lang.String">kind</Name>
  <Value className="java.lang.String">space</Value>
</Feature>
<Feature>
  <Name className="java.lang.String">length</Name>
  <Value className="java.lang.String">1</Value>
</Feature>
<Feature>
  <Name className="java.lang.String">string</Name>
  <Value className="java.lang.String"> </Value>
</Feature>
</Annotation>
<Annotation Type="SpaceToken" StartNode="2691" EndNode="2692">
<Feature>
  <Name className="java.lang.String">kind</Name>
  <Value className="java.lang.String">space</Value>
</Feature>
<Feature>
  <Name className="java.lang.String">length</Name>
  <Value className="java.lang.String">1</Value>
</Feature>
<Feature>
  <Name className="java.lang.String">string</Name>
  <Value className="java.lang.String"> </Value>
</Feature>
</Annotation>
<Annotation Type="Token" StartNode="957" EndNode="962">
<Feature>
  <Name className="java.lang.String">string</Name>
  <Value className="java.lang.String">needs</Value>
</Feature>
<Feature>
  <Name className="java.lang.String">kind</Name>
  <Value className="java.lang.String">word</Value>
</Feature>
<Feature>
  <Name className="java.lang.String">length</Name>
  <Value className="java.lang.String">5</Value>
</Feature>
<Feature>
  <Name className="java.lang.String">orth</Name>
  <Value className="java.lang.String">lowercase</Value>
</Feature>
</Annotation>
<Annotation Type="Token" StartNode="1270" EndNode="1279">
<Feature>
  <Name className="java.lang.String">string</Name>
  <Value className="java.lang.String">unchanged</Value>
</Feature>
<Feature>
  <Name className="java.lang.String">kind</Name>
  <Value className="java.lang.String">word</Value>
</Feature>
<Feature>
  <Name className="java.lang.String">length</Name>
  <Value className="java.lang.String">9</Value>
</Feature>
<Feature>
  <Name className="java.lang.String">orth</Name>
  <Value className="java.lang.String">lowercase</Value>
</Feature>
</Annotation>
<Annotation Type="Token" StartNode="1734" EndNode="1739">
<Feature>
  <Name className="java.lang.String">string</Name>
  <Value className="java.lang.String">round</Value>
</Feature>
<Feature>
  <Name className="java.lang.String">kind</Name>
  <Value className="java.lang.String">word</Value>
</Feature>
<Feature>
  <Name className="java.lang.String">length</Name>
  <Value className="java.lang.String">5</Value>
</Feature>
<Feature>
  <Name className="java.lang.String">orth</Name>
  <Value className="java.lang.String">lowercase</Value>
</Feature>
</Annotation>
<Annotation Type="SpaceToken" StartNode="2357" EndNode="2358">
<Feature>
  <Name className="java.lang.String">kind</Name>
  <Value className="java.lang.String">space</Value>
</Feature>
<Feature>
  <Name className="java.lang.String">length</Name>
  <Value className="java.lang.String">1</Value>
</Feature>
<Feature>
  <Name className="java.lang.String">string</Name>
  <Value className="java.lang.String"> </Value>
</Feature>
</Annotation>
<Annotation Type="SpaceToken" StartNode="1254" EndNode="1255">
<Feature>
  <Name className="java.lang.String">kind</Name>
  <Value className="java.lang.String">space</Value>
</Feature>
<Feature>
  <Name className="java.lang.String">length</Name>
  <Value className="java.lang.String">1</Value>
</Feature>
<Feature>
  <Name className="java.lang.String">string</Name>
  <Value className="java.lang.String"> </Value>
</Feature>
</Annotation>
<Annotation Type="Token" StartNode="147" EndNode="149">
<Feature>
  <Name className="java.lang.String">string</Name>
  <Value className="java.lang.String">Ed</Value>
</Feature>
<Feature>
  <Name className="java.lang.String">kind</Name>
  <Value className="java.lang.String">word</Value>
</Feature>
<Feature>
  <Name className="java.lang.String">length</Name>
  <Value className="java.lang.String">2</Value>
</Feature>
<Feature>
  <Name className="java.lang.String">orth</Name>
  <Value className="java.lang.String">upperInitial</Value>
</Feature>
</Annotation>
<Annotation Type="SpaceToken" StartNode="2997" EndNode="2998">
<Feature>
  <Name className="java.lang.String">kind</Name>
  <Value className="java.lang.String">space</Value>
</Feature>
<Feature>
  <Name className="java.lang.String">length</Name>
  <Value className="java.lang.String">1</Value>
</Feature>
<Feature>
  <Name className="java.lang.String">string</Name>
  <Value className="java.lang.String"> </Value>
</Feature>
</Annotation>
<Annotation Type="Token" StartNode="2889" EndNode="2893">
<Feature>
  <Name className="java.lang.String">string</Name>
  <Value className="java.lang.String">more</Value>
</Feature>
<Feature>
  <Name className="java.lang.String">kind</Name>
  <Value className="java.lang.String">word</Value>
</Feature>
<Feature>
  <Name className="java.lang.String">length</Name>
  <Value className="java.lang.String">4</Value>
</Feature>
<Feature>
  <Name className="java.lang.String">orth</Name>
  <Value className="java.lang.String">lowercase</Value>
</Feature>
</Annotation>
<Annotation Type="SpaceToken" StartNode="527" EndNode="528">
<Feature>
  <Name className="java.lang.String">kind</Name>
  <Value className="java.lang.String">space</Value>
</Feature>
<Feature>
  <Name className="java.lang.String">length</Name>
  <Value className="java.lang.String">1</Value>
</Feature>
<Feature>
  <Name className="java.lang.String">string</Name>
  <Value className="java.lang.String"> </Value>
</Feature>
</Annotation>
<Annotation Type="SpaceToken" StartNode="939" EndNode="940">
<Feature>
  <Name className="java.lang.String">kind</Name>
  <Value className="java.lang.String">control</Value>
</Feature>
<Feature>
  <Name className="java.lang.String">length</Name>
  <Value className="java.lang.String">1</Value>
</Feature>
<Feature>
  <Name className="java.lang.String">string</Name>
  <Value className="java.lang.String">
</Value>
</Feature>
</Annotation>
<Annotation Type="Token" StartNode="2864" EndNode="2877">
<Feature>
  <Name className="java.lang.String">string</Name>
  <Value className="java.lang.String">manufacturing</Value>
</Feature>
<Feature>
  <Name className="java.lang.String">kind</Name>
  <Value className="java.lang.String">word</Value>
</Feature>
<Feature>
  <Name className="java.lang.String">length</Name>
  <Value className="java.lang.String">13</Value>
</Feature>
<Feature>
  <Name className="java.lang.String">orth</Name>
  <Value className="java.lang.String">lowercase</Value>
</Feature>
</Annotation>
<Annotation Type="SpaceToken" StartNode="328" EndNode="329">
<Feature>
  <Name className="java.lang.String">kind</Name>
  <Value className="java.lang.String">space</Value>
</Feature>
<Feature>
  <Name className="java.lang.String">length</Name>
  <Value className="java.lang.String">1</Value>
</Feature>
<Feature>
  <Name className="java.lang.String">string</Name>
  <Value className="java.lang.String"> </Value>
</Feature>
</Annotation>
<Annotation Type="SpaceToken" StartNode="2068" EndNode="2069">
<Feature>
  <Name className="java.lang.String">kind</Name>
  <Value className="java.lang.String">space</Value>
</Feature>
<Feature>
  <Name className="java.lang.String">length</Name>
  <Value className="java.lang.String">1</Value>
</Feature>
<Feature>
  <Name className="java.lang.String">string</Name>
  <Value className="java.lang.String"> </Value>
</Feature>
</Annotation>
<Annotation Type="SpaceToken" StartNode="1997" EndNode="1998">
<Feature>
  <Name className="java.lang.String">kind</Name>
  <Value className="java.lang.String">space</Value>
</Feature>
<Feature>
  <Name className="java.lang.String">length</Name>
  <Value className="java.lang.String">1</Value>
</Feature>
<Feature>
  <Name className="java.lang.String">string</Name>
  <Value className="java.lang.String"> </Value>
</Feature>
</Annotation>
<Annotation Type="Token" StartNode="783" EndNode="786">
<Feature>
  <Name className="java.lang.String">string</Name>
  <Value className="java.lang.String">the</Value>
</Feature>
<Feature>
  <Name className="java.lang.String">kind</Name>
  <Value className="java.lang.String">word</Value>
</Feature>
<Feature>
  <Name className="java.lang.String">length</Name>
  <Value className="java.lang.String">3</Value>
</Feature>
<Feature>
  <Name className="java.lang.String">orth</Name>
  <Value className="java.lang.String">lowercase</Value>
</Feature>
</Annotation>
<Annotation Type="SpaceToken" StartNode="1798" EndNode="1799">
<Feature>
  <Name className="java.lang.String">kind</Name>
  <Value className="java.lang.String">space</Value>
</Feature>
<Feature>
  <Name className="java.lang.String">length</Name>
  <Value className="java.lang.String">1</Value>
</Feature>
<Feature>
  <Name className="java.lang.String">string</Name>
  <Value className="java.lang.String"> </Value>
</Feature>
</Annotation>
<Annotation Type="SpaceToken" StartNode="2296" EndNode="2297">
<Feature>
  <Name className="java.lang.String">kind</Name>
  <Value className="java.lang.String">space</Value>
</Feature>
<Feature>
  <Name className="java.lang.String">length</Name>
  <Value className="java.lang.String">1</Value>
</Feature>
<Feature>
  <Name className="java.lang.String">string</Name>
  <Value className="java.lang.String"> </Value>
</Feature>
</Annotation>
<Annotation Type="Date" StartNode="411" EndNode="421">
<Feature>
  <Name className="java.lang.String">kind</Name>
  <Value className="java.lang.String">date</Value>
</Feature>
</Annotation>
<Annotation Type="Token" StartNode="304" EndNode="305">
<Feature>
  <Name className="java.lang.String">kind</Name>
  <Value className="java.lang.String">punctuation</Value>
</Feature>
<Feature>
  <Name className="java.lang.String">length</Name>
  <Value className="java.lang.String">1</Value>
</Feature>
<Feature>
  <Name className="java.lang.String">string</Name>
  <Value className="java.lang.String">.</Value>
</Feature>
</Annotation>
<Annotation Type="SpaceToken" StartNode="2231" EndNode="2232">
<Feature>
  <Name className="java.lang.String">kind</Name>
  <Value className="java.lang.String">space</Value>
</Feature>
<Feature>
  <Name className="java.lang.String">length</Name>
  <Value className="java.lang.String">1</Value>
</Feature>
<Feature>
  <Name className="java.lang.String">string</Name>
  <Value className="java.lang.String"> </Value>
</Feature>
</Annotation>
<Annotation Type="SpaceToken" StartNode="1432" EndNode="1433">
<Feature>
  <Name className="java.lang.String">kind</Name>
  <Value className="java.lang.String">space</Value>
</Feature>
<Feature>
  <Name className="java.lang.String">length</Name>
  <Value className="java.lang.String">1</Value>
</Feature>
<Feature>
  <Name className="java.lang.String">string</Name>
  <Value className="java.lang.String"> </Value>
</Feature>
</Annotation>
<Annotation Type="SpaceToken" StartNode="180" EndNode="181">
<Feature>
  <Name className="java.lang.String">kind</Name>
  <Value className="java.lang.String">space</Value>
</Feature>
<Feature>
  <Name className="java.lang.String">length</Name>
  <Value className="java.lang.String">1</Value>
</Feature>
<Feature>
  <Name className="java.lang.String">string</Name>
  <Value className="java.lang.String"> </Value>
</Feature>
</Annotation>
<Annotation Type="SpaceToken" StartNode="436" EndNode="437">
<Feature>
  <Name className="java.lang.String">kind</Name>
  <Value className="java.lang.String">space</Value>
</Feature>
<Feature>
  <Name className="java.lang.String">length</Name>
  <Value className="java.lang.String">1</Value>
</Feature>
<Feature>
  <Name className="java.lang.String">string</Name>
  <Value className="java.lang.String"> </Value>
</Feature>
</Annotation>
<Annotation Type="Token" StartNode="2845" EndNode="2855">
<Feature>
  <Name className="java.lang.String">string</Name>
  <Value className="java.lang.String">supporting</Value>
</Feature>
<Feature>
  <Name className="java.lang.String">kind</Name>
  <Value className="java.lang.String">word</Value>
</Feature>
<Feature>
  <Name className="java.lang.String">length</Name>
  <Value className="java.lang.String">10</Value>
</Feature>
<Feature>
  <Name className="java.lang.String">orth</Name>
  <Value className="java.lang.String">lowercase</Value>
</Feature>
</Annotation>
<Annotation Type="SpaceToken" StartNode="641" EndNode="642">
<Feature>
  <Name className="java.lang.String">kind</Name>
  <Value className="java.lang.String">space</Value>
</Feature>
<Feature>
  <Name className="java.lang.String">length</Name>
  <Value className="java.lang.String">1</Value>
</Feature>
<Feature>
  <Name className="java.lang.String">string</Name>
  <Value className="java.lang.String"> </Value>
</Feature>
</Annotation>
<Annotation Type="Token" StartNode="1441" EndNode="1451">
<Feature>
  <Name className="java.lang.String">string</Name>
  <Value className="java.lang.String">especially</Value>
</Feature>
<Feature>
  <Name className="java.lang.String">kind</Name>
  <Value className="java.lang.String">word</Value>
</Feature>
<Feature>
  <Name className="java.lang.String">length</Name>
  <Value className="java.lang.String">10</Value>
</Feature>
<Feature>
  <Name className="java.lang.String">orth</Name>
  <Value className="java.lang.String">lowercase</Value>
</Feature>
</Annotation>
<Annotation Type="Token" StartNode="38" EndNode="39">
<Feature>
  <Name className="java.lang.String">kind</Name>
  <Value className="java.lang.String">punctuation</Value>
</Feature>
<Feature>
  <Name className="java.lang.String">length</Name>
  <Value className="java.lang.String">1</Value>
</Feature>
<Feature>
  <Name className="java.lang.String">string</Name>
  <Value className="java.lang.String">&apos;</Value>
</Feature>
</Annotation>
<Annotation Type="SpaceToken" StartNode="538" EndNode="539">
<Feature>
  <Name className="java.lang.String">kind</Name>
  <Value className="java.lang.String">space</Value>
</Feature>
<Feature>
  <Name className="java.lang.String">length</Name>
  <Value className="java.lang.String">1</Value>
</Feature>
<Feature>
  <Name className="java.lang.String">string</Name>
  <Value className="java.lang.String"> </Value>
</Feature>
</Annotation>
<Annotation Type="SpaceToken" StartNode="1247" EndNode="1248">
<Feature>
  <Name className="java.lang.String">kind</Name>
  <Value className="java.lang.String">space</Value>
</Feature>
<Feature>
  <Name className="java.lang.String">length</Name>
  <Value className="java.lang.String">1</Value>
</Feature>
<Feature>
  <Name className="java.lang.String">string</Name>
  <Value className="java.lang.String"> </Value>
</Feature>
</Annotation>
<Annotation Type="Token" StartNode="35" EndNode="38">
<Feature>
  <Name className="java.lang.String">string</Name>
  <Value className="java.lang.String">ban</Value>
</Feature>
<Feature>
  <Name className="java.lang.String">kind</Name>
  <Value className="java.lang.String">word</Value>
</Feature>
<Feature>
  <Name className="java.lang.String">length</Name>
  <Value className="java.lang.String">3</Value>
</Feature>
<Feature>
  <Name className="java.lang.String">orth</Name>
  <Value className="java.lang.String">lowercase</Value>
</Feature>
</Annotation>
<Annotation Type="Token" StartNode="358" EndNode="359">
<Feature>
  <Name className="java.lang.String">kind</Name>
  <Value className="java.lang.String">number</Value>
</Feature>
<Feature>
  <Name className="java.lang.String">length</Name>
  <Value className="java.lang.String">1</Value>
</Feature>
<Feature>
  <Name className="java.lang.String">string</Name>
  <Value className="java.lang.String">5</Value>
</Feature>
</Annotation>
<Annotation Type="SpaceToken" StartNode="1574" EndNode="1575">
<Feature>
  <Name className="java.lang.String">kind</Name>
  <Value className="java.lang.String">space</Value>
</Feature>
<Feature>
  <Name className="java.lang.String">length</Name>
  <Value className="java.lang.String">1</Value>
</Feature>
<Feature>
  <Name className="java.lang.String">string</Name>
  <Value className="java.lang.String"> </Value>
</Feature>
</Annotation>
<Annotation Type="Token" StartNode="1790" EndNode="1791">
<Feature>
  <Name className="java.lang.String">kind</Name>
  <Value className="java.lang.String">punctuation</Value>
</Feature>
<Feature>
  <Name className="java.lang.String">length</Name>
  <Value className="java.lang.String">1</Value>
</Feature>
<Feature>
  <Name className="java.lang.String">string</Name>
  <Value className="java.lang.String">.</Value>
</Feature>
</Annotation>
<Annotation Type="Token" StartNode="791" EndNode="795">
<Feature>
  <Name className="java.lang.String">string</Name>
  <Value className="java.lang.String">said</Value>
</Feature>
<Feature>
  <Name className="java.lang.String">kind</Name>
  <Value className="java.lang.String">word</Value>
</Feature>
<Feature>
  <Name className="java.lang.String">length</Name>
  <Value className="java.lang.String">4</Value>
</Feature>
<Feature>
  <Name className="java.lang.String">orth</Name>
  <Value className="java.lang.String">lowercase</Value>
</Feature>
</Annotation>
<Annotation Type="SpaceToken" StartNode="2195" EndNode="2196">
<Feature>
  <Name className="java.lang.String">kind</Name>
  <Value className="java.lang.String">space</Value>
</Feature>
<Feature>
  <Name className="java.lang.String">length</Name>
  <Value className="java.lang.String">1</Value>
</Feature>
<Feature>
  <Name className="java.lang.String">string</Name>
  <Value className="java.lang.String"> </Value>
[truncated: 205,175 more chars]
