# Supplementary material for: Getting More Out of Biomedical Documents with GATE's Full Lifecycle Open Source Text Analytics
Source: PLoS Comput Biol. 2013 Feb 7;9(2):e1002854. doi: 10.1371/journal.pcbi.1002854 (PMC3567135; doi:10.1371/journal.pcbi.1002854)
Supplement: Dataset S1 — GATE software. Dataset S1 bundled with this paper contains a distribution of GATE (or see http://gate.ac.uk/download/). (TGZ) [file pcbi.1002854.s001.tgz › plos-gate/src/gate/resources/gate.ac.uk/tests/annic/ft-airtours-08-aug-2001.xml]

<?xml version="1.0" encoding="windows-1252" ?>
<GateDocument>
<!-- The document's features-->

<GateDocumentFeatures>
<Feature>
  <Name className="java.lang.String">entitySet</Name>
  <Value className="java.lang.String">==== FILE: /Z:/Corpus/ft-airtours-08-aug-2001.html
</Value>
</Feature>
<Feature>
  <Name className="java.lang.String">gate.SourceURL</Name>
  <Value className="java.lang.String">file:/Z:/Corpus/ft-airtours-08-aug-2001.html</Value>
</Feature>
<Feature>
  <Name className="java.lang.String">gate.NAME</Name>
  <Value className="java.lang.String">doc1</Value>
</Feature>
<Feature>
  <Name className="java.lang.String">MimeType</Name>
  <Value className="java.lang.String">text/html</Value>
</Feature>
</GateDocumentFeatures>
<!-- The document content area with serialized nodes -->

<TextWithNodes><Node id="0"/>&gt;<Node id="1"/>
<Node id="2"/>
<Node id="3"/>&gt;<Node id="4"/>&apos;<Node id="5"/>)<Node id="6"/> <Node id="7"/>}<Node id="8"/> <Node id="9"/>document<Node id="17"/>.<Node id="18"/>write<Node id="23"/>(<Node id="24"/>getAdHTML<Node id="33"/>(<Node id="34"/>&apos;<Node id="35"/>ban<Node id="38"/>&apos;<Node id="39"/>,<Node id="40"/>468<Node id="43"/>,<Node id="44"/>60<Node id="46"/>)<Node id="47"/>)<Node id="48"/>;<Node id="49"/>
<Node id="50"/>&#160;<Node id="51"/>
<Node id="52"/>
<Node id="53"/>Return<Node id="59"/> <Node id="60"/>to<Node id="62"/> <Node id="63"/>Article<Node id="70"/> <Node id="71"/>|<Node id="72"/> <Node id="73"/>Print<Node id="78"/> <Node id="79"/>this<Node id="83"/> <Node id="84"/>Page<Node id="88"/>
<Node id="89"/>
<Node id="90"/>Airtours<Node id="98"/> <Node id="99"/>produces<Node id="107"/> <Node id="108"/>mixed<Node id="113"/> <Node id="114"/>bag<Node id="117"/> <Node id="118"/>of<Node id="120"/> <Node id="121"/>results<Node id="128"/>
<Node id="129"/>
<Node id="130"/>By<Node id="132"/> <Node id="133"/>Lisa<Node id="137"/> <Node id="138"/>Urquhart<Node id="146"/> <Node id="147"/>in<Node id="149"/> <Node id="150"/>London<Node id="156"/>&#160;<Node id="157"/>-<Node id="158"/>&#160;<Node id="159"/>Aug<Node id="162"/> <Node id="163"/>08<Node id="165"/> <Node id="166"/>2001<Node id="170"/> <Node id="171"/>08<Node id="173"/>:<Node id="174"/>39<Node id="176"/>:<Node id="177"/>36<Node id="179"/>
<Node id="180"/>
<Node id="181"/>Airtours<Node id="189"/>,<Node id="190"/> <Node id="191"/>the<Node id="194"/> <Node id="195"/>UK<Node id="197"/> <Node id="198"/>package<Node id="205"/> <Node id="206"/>holiday<Node id="213"/> <Node id="214"/>group<Node id="219"/>,<Node id="220"/> <Node id="221"/>has<Node id="224"/> <Node id="225"/>produced<Node id="233"/> <Node id="234"/>a<Node id="235"/> <Node id="236"/>mixed<Node id="241"/> <Node id="242"/>bag<Node id="245"/> <Node id="246"/>of<Node id="248"/> <Node id="249"/>results<Node id="256"/> <Node id="257"/>reporting<Node id="266"/> <Node id="267"/>a<Node id="268"/> <Node id="269"/>return<Node id="275"/> <Node id="276"/>to<Node id="278"/> <Node id="279"/>profitability<Node id="292"/> <Node id="293"/>during<Node id="299"/> <Node id="300"/>the<Node id="303"/> <Node id="304"/>third<Node id="309"/> <Node id="310"/>quarter<Node id="317"/>,<Node id="318"/> <Node id="319"/>but<Node id="322"/> <Node id="323"/>an<Node id="325"/> <Node id="326"/>increase<Node id="334"/> <Node id="335"/>in<Node id="337"/> <Node id="338"/>pre-tax<Node id="345"/> <Node id="346"/>losses<Node id="352"/> <Node id="353"/>for<Node id="356"/> <Node id="357"/>the<Node id="360"/> <Node id="361"/>first<Node id="366"/> <Node id="367"/>nine<Node id="371"/> <Node id="372"/>months<Node id="378"/> <Node id="379"/>of<Node id="381"/> <Node id="382"/>its<Node id="385"/> <Node id="386"/>financial<Node id="395"/> <Node id="396"/>year<Node id="400"/>.<Node id="401"/>
<Node id="402"/>
<Node id="403"/>Profits<Node id="410"/> <Node id="411"/>in<Node id="413"/> <Node id="414"/>the<Node id="417"/> <Node id="418"/>quarter<Node id="425"/> <Node id="426"/>to<Node id="428"/> <Node id="429"/>June<Node id="433"/> <Node id="434"/>30<Node id="436"/> <Node id="437"/>were<Node id="441"/> <Node id="442"/>up<Node id="444"/> <Node id="445"/>to<Node id="447"/> <Node id="448"/>�<Node id="449"/>4<Node id="450"/>.<Node id="451"/>2<Node id="452"/>m<Node id="453"/> <Node id="454"/>(<Node id="455"/>$<Node id="456"/>5<Node id="457"/>.<Node id="458"/>9<Node id="459"/>m<Node id="460"/>)<Node id="461"/> <Node id="462"/>compared<Node id="470"/> <Node id="471"/>with<Node id="475"/> <Node id="476"/>pre-tax<Node id="483"/> <Node id="484"/>losses<Node id="490"/> <Node id="491"/>of<Node id="493"/> <Node id="494"/>�<Node id="495"/>2<Node id="496"/>m<Node id="497"/> <Node id="498"/>for<Node id="501"/> <Node id="502"/>the<Node id="505"/> <Node id="506"/>same<Node id="510"/> <Node id="511"/>period<Node id="517"/> <Node id="518"/>last<Node id="522"/> <Node id="523"/>year<Node id="527"/>.<Node id="528"/> <Node id="529"/>However<Node id="536"/>,<Node id="537"/> <Node id="538"/>pre-tax<Node id="545"/> <Node id="546"/>losses<Node id="552"/> <Node id="553"/>for<Node id="556"/> <Node id="557"/>the<Node id="560"/> <Node id="561"/>nine<Node id="565"/> <Node id="566"/>months<Node id="572"/> <Node id="573"/>rose<Node id="577"/> <Node id="578"/>to<Node id="580"/> <Node id="581"/>�<Node id="582"/>93<Node id="584"/>.<Node id="585"/>4<Node id="586"/>m<Node id="587"/> <Node id="588"/>compared<Node id="596"/> <Node id="597"/>with<Node id="601"/> <Node id="602"/>�<Node id="603"/>83<Node id="605"/>.<Node id="606"/>7<Node id="607"/>m<Node id="608"/>.<Node id="609"/>
<Node id="610"/>
<Node id="611"/>However<Node id="618"/>,<Node id="619"/> <Node id="620"/>stripping<Node id="629"/> <Node id="630"/>out<Node id="633"/> <Node id="634"/>e-commerce<Node id="644"/> <Node id="645"/>costs<Node id="650"/>,<Node id="651"/> <Node id="652"/>exceptionals<Node id="664"/> <Node id="665"/>and<Node id="668"/> <Node id="669"/>goodwill<Node id="677"/>,<Node id="678"/> <Node id="679"/>the<Node id="682"/> <Node id="683"/>UK<Node id="685"/>&apos;s<Node id="687"/> <Node id="688"/>largest<Node id="695"/> <Node id="696"/>tour<Node id="700"/> <Node id="701"/>operator<Node id="709"/> <Node id="710"/>managed<Node id="717"/> <Node id="718"/>to<Node id="720"/> <Node id="721"/>report<Node id="727"/> <Node id="728"/>a<Node id="729"/> <Node id="730"/>�<Node id="731"/>24<Node id="733"/>.<Node id="734"/>5<Node id="735"/>m<Node id="736"/> <Node id="737"/>increase<Node id="745"/> <Node id="746"/>in<Node id="748"/> <Node id="749"/>operating<Node id="758"/> <Node id="759"/>profits<Node id="766"/> <Node id="767"/>to<Node id="769"/> <Node id="770"/>�<Node id="771"/>26<Node id="773"/>.<Node id="774"/>6<Node id="775"/>m<Node id="776"/>.<Node id="777"/>
<Node id="778"/>
<Node id="779"/>This<Node id="783"/> <Node id="784"/>underlying<Node id="794"/> <Node id="795"/>improvement<Node id="806"/> <Node id="807"/>in<Node id="809"/> <Node id="810"/>performance<Node id="821"/> <Node id="822"/>and<Node id="825"/> <Node id="826"/>the<Node id="829"/> <Node id="830"/>group<Node id="835"/>&apos;s<Node id="837"/> <Node id="838"/>prediction<Node id="848"/> <Node id="849"/>that<Node id="853"/> <Node id="854"/>it<Node id="856"/> <Node id="857"/>was<Node id="860"/> <Node id="861"/>on<Node id="863"/> <Node id="864"/>track<Node id="869"/> <Node id="870"/>to<Node id="872"/> <Node id="873"/>deliver<Node id="880"/> <Node id="881"/>full-year<Node id="890"/> <Node id="891"/>results<Node id="898"/> <Node id="899"/>in<Node id="901"/> <Node id="902"/>line<Node id="906"/> <Node id="907"/>with<Node id="911"/> <Node id="912"/>expectations<Node id="924"/> <Node id="925"/>drove<Node id="930"/> <Node id="931"/>shares<Node id="937"/> <Node id="938"/>up<Node id="940"/> <Node id="941"/>4<Node id="942"/> <Node id="943"/>per<Node id="946"/> <Node id="947"/>cent<Node id="951"/> <Node id="952"/>in<Node id="954"/> <Node id="955"/>morning<Node id="962"/> <Node id="963"/>trading<Node id="970"/> <Node id="971"/>to<Node id="973"/> <Node id="974"/>245<Node id="977"/>p<Node id="978"/>.<Node id="979"/>
<Node id="980"/>
<Node id="981"/>Turnover<Node id="989"/> <Node id="990"/>in<Node id="992"/> <Node id="993"/>the<Node id="996"/> <Node id="997"/>quarter<Node id="1004"/> <Node id="1005"/>rose<Node id="1009"/> <Node id="1010"/>38<Node id="1012"/> <Node id="1013"/>per<Node id="1016"/> <Node id="1017"/>cent<Node id="1021"/> <Node id="1022"/>to<Node id="1024"/> <Node id="1025"/>�<Node id="1026"/>1<Node id="1027"/>.<Node id="1028"/>4<Node id="1029"/>bn<Node id="1031"/> <Node id="1032"/>from<Node id="1036"/> <Node id="1037"/>�<Node id="1038"/>1<Node id="1039"/>bn<Node id="1041"/>,<Node id="1042"/> <Node id="1043"/>while<Node id="1048"/> <Node id="1049"/>operating<Node id="1058"/> <Node id="1059"/>profits<Node id="1066"/> <Node id="1067"/>after<Node id="1072"/> <Node id="1073"/>e-commerce<Node id="1083"/>,<Node id="1084"/> <Node id="1085"/>goodwill<Node id="1093"/> <Node id="1094"/>and<Node id="1097"/> <Node id="1098"/>exceptional<Node id="1109"/> <Node id="1110"/>items<Node id="1115"/> <Node id="1116"/>increased<Node id="1125"/> <Node id="1126"/>to<Node id="1128"/> <Node id="1129"/>�<Node id="1130"/>7<Node id="1131"/>m<Node id="1132"/> <Node id="1133"/>against<Node id="1140"/> <Node id="1141"/>�<Node id="1142"/>3<Node id="1143"/>.<Node id="1144"/>4<Node id="1145"/>m<Node id="1146"/>.<Node id="1147"/>
<Node id="1148"/>
<Node id="1149"/>During<Node id="1155"/> <Node id="1156"/>the<Node id="1159"/> <Node id="1160"/>quarter<Node id="1167"/>,<Node id="1168"/> <Node id="1169"/>Airtours<Node id="1177"/> <Node id="1178"/>increased<Node id="1187"/> <Node id="1188"/>its<Node id="1191"/> <Node id="1192"/>spending<Node id="1200"/> <Node id="1201"/>on<Node id="1203"/> <Node id="1204"/>e-commerce<Node id="1214"/> <Node id="1215"/>in<Node id="1217"/> <Node id="1218"/>the<Node id="1221"/> <Node id="1222"/>period<Node id="1228"/> <Node id="1229"/>by<Node id="1231"/> <Node id="1232"/>�<Node id="1233"/>2<Node id="1234"/>.<Node id="1235"/>9<Node id="1236"/>m<Node id="1237"/> <Node id="1238"/>to<Node id="1240"/> <Node id="1241"/>�<Node id="1242"/>3<Node id="1243"/>.<Node id="1244"/>4<Node id="1245"/>m<Node id="1246"/>.<Node id="1247"/> <Node id="1248"/>So<Node id="1250"/> <Node id="1251"/>far<Node id="1254"/> <Node id="1255"/>this<Node id="1259"/> <Node id="1260"/>year<Node id="1264"/>,<Node id="1265"/> <Node id="1266"/>the<Node id="1269"/> <Node id="1270"/>company<Node id="1277"/> <Node id="1278"/>has<Node id="1281"/> <Node id="1282"/>spent<Node id="1287"/> <Node id="1288"/>�<Node id="1289"/>9<Node id="1290"/>.<Node id="1291"/>5<Node id="1292"/>m<Node id="1293"/> <Node id="1294"/>on<Node id="1296"/> <Node id="1297"/>web-related<Node id="1308"/> <Node id="1309"/>ventures<Node id="1317"/> <Node id="1318"/>and<Node id="1321"/> <Node id="1322"/>plans<Node id="1327"/> <Node id="1328"/>to<Node id="1330"/> <Node id="1331"/>launch<Node id="1337"/> <Node id="1338"/>new<Node id="1341"/> <Node id="1342"/>websites<Node id="1350"/> <Node id="1351"/>for<Node id="1354"/> <Node id="1355"/>the<Node id="1358"/> <Node id="1359"/>UK<Node id="1361"/> <Node id="1362"/>and<Node id="1365"/> <Node id="1366"/>Scandinavia<Node id="1377"/> <Node id="1378"/>by<Node id="1380"/> <Node id="1381"/>the<Node id="1384"/> <Node id="1385"/>end<Node id="1388"/> <Node id="1389"/>of<Node id="1391"/> <Node id="1392"/>this<Node id="1396"/> <Node id="1397"/>year<Node id="1401"/>.<Node id="1402"/>
<Node id="1403"/>
<Node id="1404"/>David<Node id="1409"/> <Node id="1410"/>Crossland<Node id="1419"/>,<Node id="1420"/> <Node id="1421"/>chairman<Node id="1429"/>,<Node id="1430"/> <Node id="1431"/>said<Node id="1435"/> <Node id="1436"/>the<Node id="1439"/> <Node id="1440"/>group<Node id="1445"/> <Node id="1446"/>expected<Node id="1454"/> <Node id="1455"/>the<Node id="1458"/> <Node id="1459"/>e-commerce<Node id="1469"/> <Node id="1470"/>ventures<Node id="1478"/> <Node id="1479"/>to<Node id="1481"/> <Node id="1482"/>make<Node id="1486"/> <Node id="1487"/>a<Node id="1488"/> <Node id="1489"/>contribution<Node id="1501"/> <Node id="1502"/>in<Node id="1504"/> <Node id="1505"/>their<Node id="1510"/> <Node id="1511"/>first<Node id="1516"/> <Node id="1517"/>year<Node id="1521"/> <Node id="1522"/>of<Node id="1524"/> <Node id="1525"/>operation<Node id="1534"/>.<Node id="1535"/>
<Node id="1536"/>
<Node id="1537"/>In<Node id="1539"/> <Node id="1540"/>the<Node id="1543"/> <Node id="1544"/>UK<Node id="1546"/>,<Node id="1547"/> <Node id="1548"/>operating<Node id="1557"/> <Node id="1558"/>profits<Node id="1565"/> <Node id="1566"/>after<Node id="1571"/> <Node id="1572"/>exceptionals<Node id="1584"/> <Node id="1585"/>and<Node id="1588"/> <Node id="1589"/>internet<Node id="1597"/> <Node id="1598"/>spending<Node id="1606"/> <Node id="1607"/>almost<Node id="1613"/> <Node id="1614"/>doubled<Node id="1621"/> <Node id="1622"/>to<Node id="1624"/> <Node id="1625"/>�<Node id="1626"/>15<Node id="1628"/>.<Node id="1629"/>9<Node id="1630"/>m<Node id="1631"/> <Node id="1632"/>against<Node id="1639"/> <Node id="1640"/>�<Node id="1641"/>8<Node id="1642"/>.<Node id="1643"/>1<Node id="1644"/>m<Node id="1645"/> <Node id="1646"/>as<Node id="1648"/> <Node id="1649"/>the<Node id="1652"/> <Node id="1653"/>group<Node id="1658"/> <Node id="1659"/>improved<Node id="1667"/> <Node id="1668"/>margins<Node id="1675"/> <Node id="1676"/>and<Node id="1679"/> <Node id="1680"/>restructured<Node id="1692"/> <Node id="1693"/>its<Node id="1696"/> <Node id="1697"/>operations<Node id="1707"/> <Node id="1708"/>to<Node id="1710"/> <Node id="1711"/>cut<Node id="1714"/> <Node id="1715"/>costs<Node id="1720"/>.<Node id="1721"/> <Node id="1722"/>But<Node id="1725"/> <Node id="1726"/>losses<Node id="1732"/> <Node id="1733"/>for<Node id="1736"/> <Node id="1737"/>the<Node id="1740"/> <Node id="1741"/>nine<Node id="1745"/> <Node id="1746"/>months<Node id="1752"/> <Node id="1753"/>of<Node id="1755"/> <Node id="1756"/>this<Node id="1760"/> <Node id="1761"/>year<Node id="1765"/> <Node id="1766"/>increased<Node id="1775"/> <Node id="1776"/>to<Node id="1778"/> <Node id="1779"/>�<Node id="1780"/>59<Node id="1782"/>.<Node id="1783"/>9<Node id="1784"/>m<Node id="1785"/> <Node id="1786"/>from<Node id="1790"/> <Node id="1791"/>�<Node id="1792"/>29<Node id="1794"/>.<Node id="1795"/>9<Node id="1796"/>m<Node id="1797"/>.<Node id="1798"/>
<Node id="1799"/>
<Node id="1800"/>In<Node id="1802"/> <Node id="1803"/>the<Node id="1806"/> <Node id="1807"/>rest<Node id="1811"/> <Node id="1812"/>of<Node id="1814"/> <Node id="1815"/>Europe<Node id="1821"/>,<Node id="1822"/> <Node id="1823"/>Scandinavia<Node id="1834"/> <Node id="1835"/>and<Node id="1838"/> <Node id="1839"/>the<Node id="1842"/> <Node id="1843"/>Netherlands<Node id="1854"/> <Node id="1855"/>showed<Node id="1861"/> <Node id="1862"/>some<Node id="1866"/> <Node id="1867"/>recovery<Node id="1875"/> <Node id="1876"/>narrowing<Node id="1885"/> <Node id="1886"/>operating<Node id="1895"/> <Node id="1896"/>losses<Node id="1902"/> <Node id="1903"/>in<Node id="1905"/> <Node id="1906"/>the<Node id="1909"/> <Node id="1910"/>quarter<Node id="1917"/> <Node id="1918"/>to<Node id="1920"/> <Node id="1921"/>�<Node id="1922"/>500<Node id="1925"/>,<Node id="1926"/>000<Node id="1929"/> <Node id="1930"/>from<Node id="1934"/> <Node id="1935"/>�<Node id="1936"/>2<Node id="1937"/>.<Node id="1938"/>5<Node id="1939"/>m<Node id="1940"/>.<Node id="1941"/>
<Node id="1942"/>
<Node id="1943"/>But<Node id="1946"/> <Node id="1947"/>the<Node id="1950"/> <Node id="1951"/>most<Node id="1955"/> <Node id="1956"/>significant<Node id="1967"/> <Node id="1968"/>performance<Node id="1979"/> <Node id="1980"/>was<Node id="1983"/> <Node id="1984"/>the<Node id="1987"/> <Node id="1988"/>narrowing<Node id="1997"/> <Node id="1998"/>of<Node id="2000"/> <Node id="2001"/>losses<Node id="2007"/> <Node id="2008"/>in<Node id="2010"/> <Node id="2011"/>the<Node id="2014"/> <Node id="2015"/>group<Node id="2020"/>&apos;s<Node id="2022"/> <Node id="2023"/>German<Node id="2029"/> <Node id="2030"/>operations<Node id="2040"/>.<Node id="2041"/> <Node id="2042"/>In<Node id="2044"/> <Node id="2045"/>the<Node id="2048"/> <Node id="2049"/>quarter<Node id="2056"/>,<Node id="2057"/> <Node id="2058"/>losses<Node id="2064"/> <Node id="2065"/>stood<Node id="2070"/> <Node id="2071"/>at<Node id="2073"/> <Node id="2074"/>�<Node id="2075"/>15<Node id="2077"/>.<Node id="2078"/>2<Node id="2079"/>m<Node id="2080"/>.<Node id="2081"/> <Node id="2082"/>Although<Node id="2090"/> <Node id="2091"/>there<Node id="2096"/> <Node id="2097"/>were<Node id="2101"/> <Node id="2102"/>no<Node id="2104"/> <Node id="2105"/>comparative<Node id="2116"/> <Node id="2117"/>figures<Node id="2124"/> <Node id="2125"/>a<Node id="2126"/> <Node id="2127"/>�<Node id="2128"/>100<Node id="2131"/>m<Node id="2132"/> <Node id="2133"/>loss<Node id="2137"/> <Node id="2138"/>last<Node id="2142"/> <Node id="2143"/>year<Node id="2147"/> <Node id="2148"/>at<Node id="2150"/> <Node id="2151"/>the<Node id="2154"/> <Node id="2155"/>division<Node id="2163"/> <Node id="2164"/>forced<Node id="2170"/> <Node id="2171"/>Airtours<Node id="2179"/> <Node id="2180"/>to<Node id="2182"/> <Node id="2183"/>issue<Node id="2188"/> <Node id="2189"/>a<Node id="2190"/> <Node id="2191"/>profits<Node id="2198"/> <Node id="2199"/>warning<Node id="2206"/>.<Node id="2207"/>
<Node id="2208"/>
<Node id="2209"/>Mr<Node id="2211"/> <Node id="2212"/>Crossland<Node id="2221"/> <Node id="2222"/>said<Node id="2226"/> <Node id="2227"/>the<Node id="2230"/> <Node id="2231"/>restructuring<Node id="2244"/> <Node id="2245"/>programme<Node id="2254"/> <Node id="2255"/>at<Node id="2257"/> <Node id="2258"/>the<Node id="2261"/> <Node id="2262"/>division<Node id="2270"/> <Node id="2271"/>would<Node id="2276"/> <Node id="2277"/>result<Node id="2283"/> <Node id="2284"/>in<Node id="2286"/> <Node id="2287"/>losses<Node id="2293"/> <Node id="2294"/>of<Node id="2296"/> <Node id="2297"/>�<Node id="2298"/>40<Node id="2300"/>m<Node id="2301"/> <Node id="2302"/>this<Node id="2306"/> <Node id="2307"/>year<Node id="2311"/> <Node id="2312"/>and<Node id="2315"/> <Node id="2316"/>an<Node id="2318"/> <Node id="2319"/>elimination<Node id="2330"/> <Node id="2331"/>of<Node id="2333"/> <Node id="2334"/>losses<Node id="2340"/> <Node id="2341"/>during<Node id="2347"/> <Node id="2348"/>next<Node id="2352"/> <Node id="2353"/>year<Node id="2357"/>.<Node id="2358"/>
<Node id="2359"/>
<Node id="2360"/>The<Node id="2363"/> <Node id="2364"/>group<Node id="2369"/> <Node id="2370"/>has<Node id="2373"/> <Node id="2374"/>a<Node id="2375"/> <Node id="2376"/>sunny<Node id="2381"/> <Node id="2382"/>outlook<Node id="2389"/> <Node id="2390"/>for<Node id="2393"/> <Node id="2394"/>the<Node id="2397"/> <Node id="2398"/>rest<Node id="2402"/> <Node id="2403"/>of<Node id="2405"/> <Node id="2406"/>the<Node id="2409"/> <Node id="2410"/>year<Node id="2414"/> <Node id="2415"/>reporting<Node id="2424"/> <Node id="2425"/>a<Node id="2426"/> <Node id="2427"/>12<Node id="2429"/> <Node id="2430"/>per<Node id="2433"/> <Node id="2434"/>cent<Node id="2438"/> <Node id="2439"/>increase<Node id="2447"/> <Node id="2448"/>in<Node id="2450"/> <Node id="2451"/>summer<Node id="2457"/> <Node id="2458"/>2001<Node id="2462"/> <Node id="2463"/>bookings<Node id="2471"/> <Node id="2472"/>in<Node id="2474"/> <Node id="2475"/>the<Node id="2478"/> <Node id="2479"/>UK<Node id="2481"/> <Node id="2482"/>and<Node id="2485"/> <Node id="2486"/>a<Node id="2487"/> <Node id="2488"/>7<Node id="2489"/> <Node id="2490"/>per<Node id="2493"/> <Node id="2494"/>cent<Node id="2498"/> <Node id="2499"/>rise<Node id="2503"/> <Node id="2504"/>in<Node id="2506"/> <Node id="2507"/>winter<Node id="2513"/> <Node id="2514"/>bookings<Node id="2522"/>.<Node id="2523"/>
<Node id="2524"/>
<Node id="2525"/>But<Node id="2528"/> <Node id="2529"/>in<Node id="2531"/> <Node id="2532"/>Germany<Node id="2539"/>,<Node id="2540"/> <Node id="2541"/>FTi<Node id="2544"/>&apos;s<Node id="2546"/> <Node id="2547"/>summer<Node id="2553"/> <Node id="2554"/>2001<Node id="2558"/> <Node id="2559"/>bookings<Node id="2567"/> <Node id="2568"/>are<Node id="2571"/> <Node id="2572"/>51<Node id="2574"/> <Node id="2575"/>per<Node id="2578"/> <Node id="2579"/>cent<Node id="2583"/> <Node id="2584"/>below<Node id="2589"/> <Node id="2590"/>last<Node id="2594"/> <Node id="2595"/>year<Node id="2599"/>.<Node id="2600"/> <Node id="2601"/>The<Node id="2604"/> <Node id="2605"/>US<Node id="2607"/> <Node id="2608"/>division<Node id="2616"/> <Node id="2617"/>also<Node id="2621"/> <Node id="2622"/>reported<Node id="2630"/> <Node id="2631"/>an<Node id="2633"/> <Node id="2634"/>11<Node id="2636"/> <Node id="2637"/>per<Node id="2640"/> <Node id="2641"/>cent<Node id="2645"/> <Node id="2646"/>fall<Node id="2650"/> <Node id="2651"/>in<Node id="2653"/> <Node id="2654"/>summer<Node id="2660"/> <Node id="2661"/>2001<Node id="2665"/> <Node id="2666"/>bookings<Node id="2674"/>.<Node id="2675"/> <Node id="2676"/>Mr<Node id="2678"/> <Node id="2679"/>Crossland<Node id="2688"/> <Node id="2689"/>said<Node id="2693"/> <Node id="2694"/>these<Node id="2699"/> <Node id="2700"/>reductions<Node id="2710"/> <Node id="2711"/>had<Node id="2714"/> <Node id="2715"/>come<Node id="2719"/> <Node id="2720"/>as<Node id="2722"/> <Node id="2723"/>the<Node id="2726"/> <Node id="2727"/>group<Node id="2732"/> <Node id="2733"/>cut<Node id="2736"/> <Node id="2737"/>capacity<Node id="2745"/> <Node id="2746"/>in<Node id="2748"/> <Node id="2749"/>both<Node id="2753"/> <Node id="2754"/>markets<Node id="2761"/> <Node id="2762"/>to<Node id="2764"/> <Node id="2765"/>reduce<Node id="2771"/> <Node id="2772"/>costs<Node id="2777"/> <Node id="2778"/>and<Node id="2781"/> <Node id="2782"/>head<Node id="2786"/> <Node id="2787"/>off<Node id="2790"/> <Node id="2791"/>any<Node id="2794"/> <Node id="2795"/>effects<Node id="2802"/> <Node id="2803"/>of<Node id="2805"/> <Node id="2806"/>a<Node id="2807"/> <Node id="2808"/>slowdown<Node id="2816"/>.<Node id="2817"/>
<Node id="2818"/>
<Node id="2819"/>&quot;<Node id="2820"/>We<Node id="2822"/> <Node id="2823"/>saw<Node id="2826"/> <Node id="2827"/>the<Node id="2830"/> <Node id="2831"/>US<Node id="2833"/> <Node id="2834"/>economy<Node id="2841"/> <Node id="2842"/>was<Node id="2845"/> <Node id="2846"/>going<Node id="2851"/> <Node id="2852"/>to<Node id="2854"/> <Node id="2855"/>slow<Node id="2859"/> <Node id="2860"/>down<Node id="2864"/> <Node id="2865"/>and<Node id="2868"/> <Node id="2869"/>we<Node id="2871"/> <Node id="2872"/>reduced<Node id="2879"/> <Node id="2880"/>our<Node id="2883"/> <Node id="2884"/>cost<Node id="2888"/> <Node id="2889"/>base<Node id="2893"/> <Node id="2894"/>accordingly<Node id="2905"/>,<Node id="2906"/>&quot;<Node id="2907"/> <Node id="2908"/>he<Node id="2910"/> <Node id="2911"/>said<Node id="2915"/> <Node id="2916"/>adding<Node id="2922"/> <Node id="2923"/>that<Node id="2927"/> <Node id="2928"/>the<Node id="2931"/> <Node id="2932"/>group<Node id="2937"/> <Node id="2938"/>was<Node id="2941"/> <Node id="2942"/>expecting<Node id="2951"/> <Node id="2952"/>an<Node id="2954"/> <Node id="2955"/>upturn<Node id="2961"/> <Node id="2962"/>in<Node id="2964"/> <Node id="2965"/>the<Node id="2968"/> <Node id="2969"/>first<Node id="2974"/> <Node id="2975"/>or<Node id="2977"/> <Node id="2978"/>second<Node id="2984"/> <Node id="2985"/>quarter<Node id="2992"/> <Node id="2993"/>of<Node id="2995"/> <Node id="2996"/>next<Node id="3000"/> <Node id="3001"/>year<Node id="3005"/>.<Node id="3006"/>
<Node id="3007"/>
<Node id="3008"/>Losses<Node id="3014"/> <Node id="3015"/>per<Node id="3018"/> <Node id="3019"/>share<Node id="3024"/> <Node id="3025"/>in<Node id="3027"/> <Node id="3028"/>the<Node id="3031"/> <Node id="3032"/>quarter<Node id="3039"/> <Node id="3040"/>increased<Node id="3049"/> <Node id="3050"/>to<Node id="3052"/> <Node id="3053"/>1<Node id="3054"/>.<Node id="3055"/>36<Node id="3057"/>p<Node id="3058"/> <Node id="3059"/>against<Node id="3066"/> <Node id="3067"/>1<Node id="3068"/>.<Node id="3069"/>15<Node id="3071"/>p<Node id="3072"/>,<Node id="3073"/> <Node id="3074"/>there<Node id="3079"/> <Node id="3080"/>was<Node id="3083"/> <Node id="3084"/>no<Node id="3086"/> <Node id="3087"/>dividend<Node id="3095"/>.<Node id="3096"/>
<Node id="3097"/>
<Node id="3098"/>
<Node id="3099"/>Related<Node id="3106"/> <Node id="3107"/>stories<Node id="3114"/>
<Node id="3115"/> <Node id="3116"/>Thuesen<Node id="3123"/> <Node id="3124"/>steps<Node id="3129"/> <Node id="3130"/>down<Node id="3134"/> <Node id="3135"/>at<Node id="3137"/> <Node id="3138"/>Airtours<Node id="3146"/>
<Node id="3147"/> <Node id="3148"/>Airtours<Node id="3156"/> <Node id="3157"/>buys<Node id="3161"/> <Node id="3162"/>stake<Node id="3167"/> <Node id="3168"/>in<Node id="3170"/> <Node id="3171"/>Cypriot<Node id="3178"/> <Node id="3179"/>hotel<Node id="3184"/> <Node id="3185"/>group<Node id="3190"/>
<Node id="3191"/> <Node id="3192"/>Lex<Node id="3195"/>:<Node id="3196"/> <Node id="3197"/>Airtours<Node id="3205"/>
<Node id="3206"/> <Node id="3207"/>Carnival<Node id="3215"/> <Node id="3216"/>to<Node id="3218"/> <Node id="3219"/>sell<Node id="3223"/> <Node id="3224"/>Airtours<Node id="3232"/> <Node id="3233"/>stake<Node id="3238"/>
<Node id="3239"/>
<Node id="3240"/>
<Node id="3241"/>
<Node id="3242"/>
<Node id="3243"/>&#169;<Node id="3244"/> <Node id="3245"/>Copyright<Node id="3254"/> <Node id="3255"/>The<Node id="3258"/> <Node id="3259"/>Financial<Node id="3268"/> <Node id="3269"/>Times<Node id="3274"/> <Node id="3275"/>Limited<Node id="3282"/> <Node id="3283"/>2001<Node id="3287"/>.<Node id="3288"/>
<Node id="3289"/>
<Node id="3290"/> <Node id="3291"/></TextWithNodes>
<!-- The default annotation set -->

<AnnotationSet>
</AnnotationSet>
<!-- Named annotation set -->

<AnnotationSet Name="Key" >
<Annotation Type="Token" StartNode="2212" EndNode="2221">
<Feature>
  <Name className="java.lang.String">string</Name>
  <Value className="java.lang.String">Crossland</Value>
</Feature>
<Feature>
  <Name className="java.lang.String">kind</Name>
  <Value className="java.lang.String">word</Value>
</Feature>
<Feature>
  <Name className="java.lang.String">length</Name>
  <Value className="java.lang.String">9</Value>
</Feature>
<Feature>
  <Name className="java.lang.String">orth</Name>
  <Value className="java.lang.String">upperInitial</Value>
</Feature>
</Annotation>
<Annotation Type="SpaceToken" StartNode="1159" EndNode="1160">
<Feature>
  <Name className="java.lang.String">kind</Name>
  <Value className="java.lang.String">space</Value>
</Feature>
<Feature>
  <Name className="java.lang.String">length</Name>
  <Value className="java.lang.String">1</Value>
</Feature>
<Feature>
  <Name className="java.lang.String">string</Name>
  <Value className="java.lang.String"> </Value>
</Feature>
</Annotation>
<Annotation Type="SpaceToken" StartNode="1997" EndNode="1998">
<Feature>
  <Name className="java.lang.String">kind</Name>
  <Value className="java.lang.String">space</Value>
</Feature>
<Feature>
  <Name className="java.lang.String">length</Name>
  <Value className="java.lang.String">1</Value>
</Feature>
<Feature>
  <Name className="java.lang.String">string</Name>
  <Value className="java.lang.String"> </Value>
</Feature>
</Annotation>
<Annotation Type="SpaceToken" StartNode="664" EndNode="665">
<Feature>
  <Name className="java.lang.String">kind</Name>
  <Value className="java.lang.String">space</Value>
</Feature>
<Feature>
  <Name className="java.lang.String">length</Name>
  <Value className="java.lang.String">1</Value>
</Feature>
<Feature>
  <Name className="java.lang.String">string</Name>
  <Value className="java.lang.String"> </Value>
</Feature>
</Annotation>
<Annotation Type="SpaceToken" StartNode="2794" EndNode="2795">
<Feature>
  <Name className="java.lang.String">kind</Name>
  <Value className="java.lang.String">space</Value>
</Feature>
<Feature>
  <Name className="java.lang.String">length</Name>
  <Value className="java.lang.String">1</Value>
</Feature>
<Feature>
  <Name className="java.lang.String">string</Name>
  <Value className="java.lang.String"> </Value>
</Feature>
</Annotation>
<Annotation Type="SpaceToken" StartNode="2315" EndNode="2316">
<Feature>
  <Name className="java.lang.String">kind</Name>
  <Value className="java.lang.String">space</Value>
</Feature>
<Feature>
  <Name className="java.lang.String">length</Name>
  <Value className="java.lang.String">1</Value>
</Feature>
<Feature>
  <Name className="java.lang.String">string</Name>
  <Value className="java.lang.String"> </Value>
</Feature>
</Annotation>
<Annotation Type="SpaceToken" StartNode="2621" EndNode="2622">
<Feature>
  <Name className="java.lang.String">kind</Name>
  <Value className="java.lang.String">space</Value>
</Feature>
<Feature>
  <Name className="java.lang.String">length</Name>
  <Value className="java.lang.String">1</Value>
</Feature>
<Feature>
  <Name className="java.lang.String">string</Name>
  <Value className="java.lang.String"> </Value>
</Feature>
</Annotation>
<Annotation Type="Token" StartNode="1807" EndNode="1811">
<Feature>
  <Name className="java.lang.String">string</Name>
  <Value className="java.lang.String">rest</Value>
</Feature>
<Feature>
  <Name className="java.lang.String">kind</Name>
  <Value className="java.lang.String">word</Value>
</Feature>
<Feature>
  <Name className="java.lang.String">length</Name>
  <Value className="java.lang.String">4</Value>
</Feature>
<Feature>
  <Name className="java.lang.String">orth</Name>
  <Value className="java.lang.String">lowercase</Value>
</Feature>
</Annotation>
<Annotation Type="Token" StartNode="35" EndNode="38">
<Feature>
  <Name className="java.lang.String">string</Name>
  <Value className="java.lang.String">ban</Value>
</Feature>
<Feature>
  <Name className="java.lang.String">kind</Name>
  <Value className="java.lang.String">word</Value>
</Feature>
<Feature>
  <Name className="java.lang.String">length</Name>
  <Value className="java.lang.String">3</Value>
</Feature>
<Feature>
  <Name className="java.lang.String">orth</Name>
  <Value className="java.lang.String">lowercase</Value>
</Feature>
</Annotation>
<Annotation Type="SpaceToken" StartNode="1308" EndNode="1309">
<Feature>
  <Name className="java.lang.String">kind</Name>
  <Value className="java.lang.String">space</Value>
</Feature>
<Feature>
  <Name className="java.lang.String">length</Name>
  <Value className="java.lang.String">1</Value>
</Feature>
<Feature>
  <Name className="java.lang.String">string</Name>
  <Value className="java.lang.String"> </Value>
</Feature>
</Annotation>
<Annotation Type="Token" StartNode="3243" EndNode="3244">
<Feature>
  <Name className="java.lang.String">kind</Name>
  <Value className="java.lang.String">symbol</Value>
</Feature>
<Feature>
  <Name className="java.lang.String">length</Name>
  <Value className="java.lang.String">1</Value>
</Feature>
<Feature>
  <Name className="java.lang.String">string</Name>
  <Value className="java.lang.String">&#169;</Value>
</Feature>
</Annotation>
<Annotation Type="Token" StartNode="2458" EndNode="2462">
<Feature>
  <Name className="java.lang.String">kind</Name>
  <Value className="java.lang.String">number</Value>
</Feature>
<Feature>
  <Name className="java.lang.String">length</Name>
  <Value className="java.lang.String">4</Value>
</Feature>
<Feature>
  <Name className="java.lang.String">string</Name>
  <Value className="java.lang.String">2001</Value>
</Feature>
</Annotation>
<Annotation Type="SpaceToken" StartNode="356" EndNode="357">
<Feature>
  <Name className="java.lang.String">kind</Name>
  <Value className="java.lang.String">space</Value>
</Feature>
<Feature>
  <Name className="java.lang.String">length</Name>
  <Value className="java.lang.String">1</Value>
</Feature>
<Feature>
  <Name className="java.lang.String">string</Name>
  <Value className="java.lang.String"> </Value>
</Feature>
</Annotation>
<Annotation Type="Token" StartNode="2590" EndNode="2594">
<Feature>
  <Name className="java.lang.String">string</Name>
  <Value className="java.lang.String">last</Value>
</Feature>
<Feature>
  <Name className="java.lang.String">kind</Name>
  <Value className="java.lang.String">word</Value>
</Feature>
<Feature>
  <Name className="java.lang.String">length</Name>
  <Value className="java.lang.String">4</Value>
</Feature>
<Feature>
  <Name className="java.lang.String">orth</Name>
  <Value className="java.lang.String">lowercase</Value>
</Feature>
</Annotation>
<Annotation Type="Token" StartNode="1649" EndNode="1652">
<Feature>
  <Name className="java.lang.String">string</Name>
  <Value className="java.lang.String">the</Value>
</Feature>
<Feature>
  <Name className="java.lang.String">kind</Name>
  <Value className="java.lang.String">word</Value>
</Feature>
<Feature>
  <Name className="java.lang.String">length</Name>
  <Value className="java.lang.String">3</Value>
</Feature>
<Feature>
  <Name className="java.lang.String">orth</Name>
  <Value className="java.lang.String">lowercase</Value>
</Feature>
</Annotation>
<Annotation Type="Token" StartNode="1935" EndNode="1936">
<Feature>
  <Name className="java.lang.String">string</Name>
  <Value className="java.lang.String">�</Value>
</Feature>
<Feature>
  <Name className="java.lang.String">kind</Name>
  <Value className="java.lang.String">symbol</Value>
</Feature>
<Feature>
  <Name className="java.lang.String">length</Name>
  <Value className="java.lang.String">1</Value>
</Feature>
<Feature>
  <Name className="java.lang.String">symbolkind</Name>
  <Value className="java.lang.String">currency</Value>
</Feature>
</Annotation>
<Annotation Type="Money" StartNode="1625" EndNode="1631">
<Feature>
  <Name className="java.lang.String">rule</Name>
  <Value className="java.lang.String">MoneySymbolUnit</Value>
</Feature>
<Feature>
  <Name className="java.lang.String">kind</Name>
  <Value className="java.lang.String">number</Value>
</Feature>
</Annotation>
<Annotation Type="Token" StartNode="774" EndNode="775">
<Feature>
  <Name className="java.lang.String">kind</Name>
  <Value className="java.lang.String">number</Value>
</Feature>
<Feature>
  <Name className="java.lang.String">length</Name>
  <Value className="java.lang.String">1</Value>
</Feature>
<Feature>
  <Name className="java.lang.String">string</Name>
  <Value className="java.lang.String">6</Value>
</Feature>
</Annotation>
<Annotation Type="Token" StartNode="997" EndNode="1004">
<Feature>
  <Name className="java.lang.String">string</Name>
  <Value className="java.lang.String">quarter</Value>
</Feature>
<Feature>
  <Name className="java.lang.String">kind</Name>
  <Value className="java.lang.String">word</Value>
</Feature>
<Feature>
  <Name className="java.lang.String">length</Name>
  <Value className="java.lang.String">7</Value>
</Feature>
<Feature>
  <Name className="java.lang.String">orth</Name>
  <Value className="java.lang.String">lowercase</Value>
</Feature>
</Annotation>
<Annotation Type="Token" StartNode="269" EndNode="275">
<Feature>
  <Name className="java.lang.String">string</Name>
  <Value className="java.lang.String">return</Value>
</Feature>
<Feature>
  <Name className="java.lang.String">kind</Name>
  <Value className="java.lang.String">word</Value>
</Feature>
<Feature>
  <Name className="java.lang.String">length</Name>
  <Value className="java.lang.String">6</Value>
</Feature>
<Feature>
  <Name className="java.lang.String">orth</Name>
  <Value className="java.lang.String">lowercase</Value>
</Feature>
</Annotation>
<Annotation Type="Token" StartNode="891" EndNode="898">
<Feature>
  <Name className="java.lang.String">string</Name>
  <Value className="java.lang.String">results</Value>
</Feature>
<Feature>
  <Name className="java.lang.String">kind</Name>
  <Value className="java.lang.String">word</Value>
</Feature>
<Feature>
  <Name className="java.lang.String">length</Name>
  <Value className="java.lang.String">7</Value>
</Feature>
<Feature>
  <Name className="java.lang.String">orth</Name>
  <Value className="java.lang.String">lowercase</Value>
</Feature>
</Annotation>
<Annotation Type="SpaceToken" StartNode="2306" EndNode="2307">
<Feature>
  <Name className="java.lang.String">kind</Name>
  <Value className="java.lang.String">space</Value>
</Feature>
<Feature>
  <Name className="java.lang.String">length</Name>
  <Value className="java.lang.String">1</Value>
</Feature>
<Feature>
  <Name className="java.lang.String">string</Name>
  <Value className="java.lang.String"> </Value>
</Feature>
</Annotation>
<Annotation Type="SpaceToken" StartNode="2163" EndNode="2164">
<Feature>
  <Name className="java.lang.String">kind</Name>
  <Value className="java.lang.String">space</Value>
</Feature>
<Feature>
  <Name className="java.lang.String">length</Name>
  <Value className="java.lang.String">1</Value>
</Feature>
<Feature>
  <Name className="java.lang.String">string</Name>
  <Value className="java.lang.String"> </Value>
</Feature>
</Annotation>
<Annotation Type="Token" StartNode="1800" EndNode="1802">
<Feature>
  <Name className="java.lang.String">string</Name>
  <Value className="java.lang.String">In</Value>
</Feature>
<Feature>
  <Name className="java.lang.String">kind</Name>
  <Value className="java.lang.String">word</Value>
</Feature>
<Feature>
  <Name className="java.lang.String">length</Name>
  <Value className="java.lang.String">2</Value>
</Feature>
<Feature>
  <Name className="java.lang.String">orth</Name>
  <Value className="java.lang.String">upperInitial</Value>
</Feature>
</Annotation>
<Annotation Type="SpaceToken" StartNode="2745" EndNode="2746">
<Feature>
  <Name className="java.lang.String">kind</Name>
  <Value className="java.lang.String">space</Value>
</Feature>
<Feature>
  <Name className="java.lang.String">length</Name>
  <Value className="java.lang.String">1</Value>
</Feature>
<Feature>
  <Name className="java.lang.String">string</Name>
  <Value className="java.lang.String"> </Value>
</Feature>
</Annotation>
<Annotation Type="SpaceToken" StartNode="560" EndNode="561">
<Feature>
  <Name className="java.lang.String">kind</Name>
  <Value className="java.lang.String">space</Value>
</Feature>
<Feature>
  <Name className="java.lang.String">length</Name>
  <Value className="java.lang.String">1</Value>
</Feature>
<Feature>
  <Name className="java.lang.String">string</Name>
  <Value className="java.lang.String"> </Value>
</Feature>
</Annotation>
<Annotation Type="Token" StartNode="1479" EndNode="1481">
<Feature>
  <Name className="java.lang.String">string</Name>
  <Value className="java.lang.String">to</Value>
</Feature>
<Feature>
  <Name className="java.lang.String">kind</Name>
  <Value className="java.lang.String">word</Value>
</Feature>
<Feature>
  <Name className="java.lang.String">length</Name>
  <Value className="java.lang.String">2</Value>
</Feature>
<Feature>
  <Name className="java.lang.String">orth</Name>
  <Value className="java.lang.String">lowercase</Value>
</Feature>
</Annotation>
<Annotation Type="SpaceToken" StartNode="3178" EndNode="3179">
<Feature>
  <Name className="java.lang.String">kind</Name>
  <Value className="java.lang.String">space</Value>
</Feature>
<Feature>
  <Name className="java.lang.String">length</Name>
  <Value className="java.lang.String">1</Value>
</Feature>
<Feature>
  <Name className="java.lang.String">string</Name>
  <Value className="java.lang.String"> </Value>
</Feature>
</Annotation>
<Annotation Type="Token" StartNode="159" EndNode="162">
<Feature>
  <Name className="java.lang.String">string</Name>
  <Value className="java.lang.String">Aug</Value>
</Feature>
<Feature>
  <Name className="java.lang.String">kind</Name>
  <Value className="java.lang.String">word</Value>
</Feature>
<Feature>
  <Name className="java.lang.String">length</Name>
  <Value className="java.lang.String">3</Value>
</Feature>
<Feature>
  <Name className="java.lang.String">orth</Name>
  <Value className="java.lang.String">upperInitial</Value>
</Feature>
</Annotation>
<Annotation Type="SpaceToken" StartNode="1396" EndNode="1397">
<Feature>
  <Name className="java.lang.String">kind</Name>
  <Value className="java.lang.String">space</Value>
</Feature>
<Feature>
  <Name className="java.lang.String">length</Name>
  <Value className="java.lang.String">1</Value>
</Feature>
<Feature>
  <Name className="java.lang.String">string</Name>
  <Value className="java.lang.String"> </Value>
</Feature>
</Annotation>
<Annotation Type="SpaceToken" StartNode="2147" EndNode="2148">
<Feature>
  <Name className="java.lang.String">kind</Name>
  <Value className="java.lang.String">space</Value>
</Feature>
<Feature>
  <Name className="java.lang.String">length</Name>
  <Value className="java.lang.String">1</Value>
</Feature>
<Feature>
  <Name className="java.lang.String">string</Name>
  <Value className="java.lang.String"> </Value>
</Feature>
</Annotation>
<Annotation Type="SpaceToken" StartNode="2048" EndNode="2049">
<Feature>
  <Name className="java.lang.String">kind</Name>
  <Value className="java.lang.String">space</Value>
</Feature>
<Feature>
  <Name className="java.lang.String">length</Name>
  <Value className="java.lang.String">1</Value>
</Feature>
<Feature>
  <Name className="java.lang.String">string</Name>
  <Value className="java.lang.String"> </Value>
</Feature>
</Annotation>
<Annotation Type="SpaceToken" StartNode="1148" EndNode="1149">
<Feature>
  <Name className="java.lang.String">kind</Name>
  <Value className="java.lang.String">control</Value>
</Feature>
<Feature>
  <Name className="java.lang.String">length</Name>
  <Value className="java.lang.String">1</Value>
</Feature>
<Feature>
  <Name className="java.lang.String">string</Name>
  <Value className="java.lang.String">
</Value>
</Feature>
</Annotation>
<Annotation Type="Token" StartNode="2298" EndNode="2300">
<Feature>
  <Name className="java.lang.String">kind</Name>
  <Value className="java.lang.String">number</Value>
</Feature>
<Feature>
  <Name className="java.lang.String">length</Name>
  <Value className="java.lang.String">2</Value>
</Feature>
<Feature>
  <Name className="java.lang.String">string</Name>
  <Value className="java.lang.String">40</Value>
</Feature>
</Annotation>
<Annotation Type="Token" StartNode="2472" EndNode="2474">
<Feature>
  <Name className="java.lang.String">string</Name>
  <Value className="java.lang.String">in</Value>
</Feature>
<Feature>
  <Name className="java.lang.String">kind</Name>
  <Value className="java.lang.String">word</Value>
</Feature>
<Feature>
  <Name className="java.lang.String">length</Name>
  <Value className="java.lang.String">2</Value>
</Feature>
<Feature>
  <Name className="java.lang.String">orth</Name>
  <Value className="java.lang.String">lowercase</Value>
</Feature>
</Annotation>
<Annotation Type="Token" StartNode="198" EndNode="205">
<Feature>
  <Name className="java.lang.String">string</Name>
  <Value className="java.lang.String">package</Value>
</Feature>
<Feature>
  <Name className="java.lang.String">kind</Name>
  <Value className="java.lang.String">word</Value>
</Feature>
<Feature>
  <Name className="java.lang.String">length</Name>
  <Value className="java.lang.String">7</Value>
</Feature>
<Feature>
  <Name className="java.lang.String">orth</Name>
  <Value className="java.lang.String">lowercase</Value>
</Feature>
</Annotation>
<Annotation Type="SpaceToken" StartNode="1588" EndNode="1589">
<Feature>
  <Name className="java.lang.String">kind</Name>
  <Value className="java.lang.String">space</Value>
</Feature>
<Feature>
  <Name className="java.lang.String">length</Name>
  <Value className="java.lang.String">1</Value>
</Feature>
<Feature>
  <Name className="java.lang.String">string</Name>
  <Value className="java.lang.String"> </Value>
</Feature>
</Annotation>
<Annotation Type="Token" StartNode="3028" EndNode="3031">
<Feature>
  <Name className="java.lang.String">string</Name>
  <Value className="java.lang.String">the</Value>
</Feature>
<Feature>
  <Name className="java.lang.String">kind</Name>
  <Value className="java.lang.String">word</Value>
</Feature>
<Feature>
  <Name className="java.lang.String">length</Name>
  <Value className="java.lang.String">3</Value>
</Feature>
<Feature>
  <Name className="java.lang.String">orth</Name>
  <Value className="java.lang.String">lowercase</Value>
</Feature>
</Annotation>
<Annotation Type="Token" StartNode="2434" EndNode="2438">
<Feature>
  <Name className="java.lang.String">string</Name>
  <Value className="java.lang.String">cent</Value>
</Feature>
<Feature>
  <Name className="java.lang.String">kind</Name>
  <Value className="java.lang.String">word</Value>
</Feature>
<Feature>
  <Name className="java.lang.String">length</Name>
  <Value className="java.lang.String">4</Value>
</Feature>
<Feature>
  <Name className="java.lang.String">orth</Name>
  <Value className="java.lang.String">lowercase</Value>
</Feature>
</Annotation>
<Annotation Type="Token" StartNode="418" EndNode="425">
<Feature>
  <Name className="java.lang.String">string</Name>
  <Value className="java.lang.String">quarter</Value>
</Feature>
<Feature>
  <Name className="java.lang.String">kind</Name>
  <Value className="java.lang.String">word</Value>
</Feature>
<Feature>
  <Name className="java.lang.String">length</Name>
  <Value className="java.lang.String">7</Value>
</Feature>
<Feature>
  <Name className="java.lang.String">orth</Name>
  <Value className="java.lang.String">lowercase</Value>
</Feature>
</Annotation>
<Annotation Type="SpaceToken" StartNode="1760" EndNode="1761">
<Feature>
  <Name className="java.lang.String">kind</Name>
  <Value className="java.lang.String">space</Value>
</Feature>
<Feature>
  <Name className="java.lang.String">length</Name>
  <Value className="java.lang.String">1</Value>
</Feature>
<Feature>
  <Name className="java.lang.String">string</Name>
  <Value className="java.lang.String"> </Value>
</Feature>
</Annotation>
<Annotation Type="SpaceToken" StartNode="51" EndNode="52">
<Feature>
  <Name className="java.lang.String">kind</Name>
  <Value className="java.lang.String">control</Value>
</Feature>
<Feature>
  <Name className="java.lang.String">length</Name>
  <Value className="java.lang.String">1</Value>
</Feature>
<Feature>
  <Name className="java.lang.String">string</Name>
  <Value className="java.lang.String">
</Value>
</Feature>
</Annotation>
<Annotation Type="Token" StartNode="1144" EndNode="1145">
<Feature>
  <Name className="java.lang.String">kind</Name>
  <Value className="java.lang.String">number</Value>
</Feature>
<Feature>
  <Name className="java.lang.String">length</Name>
  <Value className="java.lang.String">1</Value>
</Feature>
<Feature>
  <Name className="java.lang.String">string</Name>
  <Value className="java.lang.String">4</Value>
</Feature>
</Annotation>
<Annotation Type="Token" StartNode="496" EndNode="497">
<Feature>
  <Name className="java.lang.String">string</Name>
  <Value className="java.lang.String">m</Value>
</Feature>
<Feature>
  <Name className="java.lang.String">kind</Name>
  <Value className="java.lang.String">word</Value>
</Feature>
<Feature>
  <Name className="java.lang.String">length</Name>
  <Value className="java.lang.String">1</Value>
</Feature>
<Feature>
  <Name className="java.lang.String">orth</Name>
  <Value className="java.lang.String">lowercase</Value>
</Feature>
</Annotation>
<Annotation Type="SpaceToken" StartNode="3240" EndNode="3241">
<Feature>
  <Name className="java.lang.String">kind</Name>
  <Value className="java.lang.String">control</Value>
</Feature>
<Feature>
  <Name className="java.lang.String">length</Name>
  <Value className="java.lang.String">1</Value>
</Feature>
<Feature>
  <Name className="java.lang.String">string</Name>
  <Value className="java.lang.String">
</Value>
</Feature>
</Annotation>
<Annotation Type="Token" StartNode="1896" EndNode="1902">
<Feature>
  <Name className="java.lang.String">string</Name>
  <Value className="java.lang.String">losses</Value>
</Feature>
<Feature>
  <Name className="java.lang.String">kind</Name>
  <Value className="java.lang.String">word</Value>
</Feature>
<Feature>
  <Name className="java.lang.String">length</Name>
  <Value className="java.lang.String">6</Value>
</Feature>
<Feature>
  <Name className="java.lang.String">orth</Name>
  <Value className="java.lang.String">lowercase</Value>
</Feature>
</Annotation>
<Annotation Type="SpaceToken" StartNode="1430" EndNode="1431">
<Feature>
  <Name className="java.lang.String">kind</Name>
  <Value className="java.lang.String">space</Value>
</Feature>
<Feature>
  <Name className="java.lang.String">length</Name>
  <Value className="java.lang.String">1</Value>
</Feature>
<Feature>
  <Name className="java.lang.String">string</Name>
  <Value className="java.lang.String"> </Value>
</Feature>
</Annotation>
<Annotation Type="SpaceToken" StartNode="552" EndNode="553">
<Feature>
  <Name className="java.lang.String">kind</Name>
  <Value className="java.lang.String">space</Value>
</Feature>
<Feature>
  <Name className="java.lang.String">length</Name>
  <Value className="java.lang.String">1</Value>
</Feature>
<Feature>
  <Name className="java.lang.String">string</Name>
  <Value className="java.lang.String"> </Value>
</Feature>
</Annotation>
<Annotation Type="Token" StartNode="2572" EndNode="2574">
<Feature>
  <Name className="java.lang.String">kind</Name>
  <Value className="java.lang.String">number</Value>
</Feature>
<Feature>
  <Name className="java.lang.String">length</Name>
  <Value className="java.lang.String">2</Value>
</Feature>
<Feature>
  <Name className="java.lang.String">string</Name>
  <Value className="java.lang.String">51</Value>
</Feature>
</Annotation>
<Annotation Type="SpaceToken" StartNode="1012" EndNode="1013">
<Feature>
  <Name className="java.lang.String">kind</Name>
  <Value className="java.lang.String">space</Value>
</Feature>
<Feature>
  <Name className="java.lang.String">length</Name>
  <Value className="java.lang.String">1</Value>
</Feature>
<Feature>
  <Name className="java.lang.String">string</Name>
  <Value className="java.lang.String"> </Value>
</Feature>
</Annotation>
<Annotation Type="Token" StartNode="2105" EndNode="2116">
<Feature>
  <Name className="java.lang.String">string</Name>
  <Value className="java.lang.String">comparative</Value>
</Feature>
<Feature>
  <Name className="java.lang.String">kind</Name>
  <Value className="java.lang.String">word</Value>
</Feature>
<Feature>
  <Name className="java.lang.String">length</Name>
  <Value className="java.lang.String">11</Value>
</Feature>
<Feature>
  <Name className="java.lang.String">orth</Name>
  <Value className="java.lang.String">lowercase</Value>
</Feature>
</Annotation>
<Annotation Type="Money" StartNode="1935" EndNode="1940">
<Feature>
  <Name className="java.lang.String">rule</Name>
  <Value className="java.lang.String">MoneySymbolUnit</Value>
</Feature>
<Feature>
  <Name className="java.lang.String">kind</Name>
  <Value className="java.lang.String">number</Value>
</Feature>
</Annotation>
<Annotation Type="SpaceToken" StartNode="2640" EndNode="2641">
<Feature>
  <Name className="java.lang.String">kind</Name>
  <Value className="java.lang.String">space</Value>
</Feature>
<Feature>
  <Name className="java.lang.String">length</Name>
  <Value className="java.lang.String">1</Value>
</Feature>
<Feature>
  <Name className="java.lang.String">string</Name>
  <Value className="java.lang.String"> </Value>
</Feature>
</Annotation>
<Annotation Type="SpaceToken" StartNode="2777" EndNode="2778">
<Feature>
  <Name className="java.lang.String">kind</Name>
  <Value className="java.lang.String">space</Value>
</Feature>
<Feature>
  <Name className="java.lang.String">length</Name>
  <Value className="java.lang.String">1</Value>
</Feature>
<Feature>
  <Name className="java.lang.String">string</Name>
  <Value className="java.lang.String"> </Value>
</Feature>
</Annotation>
<Annotation Type="SpaceToken" StartNode="1536" EndNode="1537">
<Feature>
  <Name className="java.lang.String">kind</Name>
  <Value className="java.lang.String">control</Value>
</Feature>
<Feature>
  <Name className="java.lang.String">length</Name>
  <Value className="java.lang.String">1</Value>
</Feature>
<Feature>
  <Name className="java.lang.String">string</Name>
  <Value className="java.lang.String">
</Value>
</Feature>
</Annotation>
<Annotation Type="Token" StartNode="2514" EndNode="2522">
<Feature>
  <Name className="java.lang.String">string</Name>
  <Value className="java.lang.String">bookings</Value>
</Feature>
<Feature>
  <Name className="java.lang.String">kind</Name>
  <Value className="java.lang.String">word</Value>
</Feature>
<Feature>
  <Name className="java.lang.String">length</Name>
  <Value className="java.lang.String">8</Value>
</Feature>
<Feature>
  <Name className="java.lang.String">orth</Name>
  <Value className="java.lang.String">lowercase</Value>
</Feature>
</Annotation>
<Annotation Type="SpaceToken" StartNode="2347" EndNode="2348">
<Feature>
  <Name className="java.lang.String">kind</Name>
  <Value className="java.lang.String">space</Value>
</Feature>
<Feature>
  <Name className="java.lang.String">length</Name>
  <Value className="java.lang.String">1</Value>
</Feature>
<Feature>
  <Name className="java.lang.String">string</Name>
  <Value className="java.lang.String"> </Value>
</Feature>
</Annotation>
<Annotation Type="SpaceToken" StartNode="120" EndNode="121">
<Feature>
  <Name className="java.lang.String">kind</Name>
  <Value className="java.lang.String">space</Value>
</Feature>
<Feature>
  <Name className="java.lang.String">length</Name>
  <Value className="java.lang.String">1</Value>
</Feature>
<Feature>
  <Name className="java.lang.String">string</Name>
  <Value className="java.lang.String"> </Value>
</Feature>
</Annotation>
<Annotation Type="SpaceToken" StartNode="2000" EndNode="2001">
<Feature>
  <Name className="java.lang.String">kind</Name>
  <Value className="java.lang.String">space</Value>
</Feature>
<Feature>
  <Name className="java.lang.String">length</Name>
  <Value className="java.lang.String">1</Value>
</Feature>
<Feature>
  <Name className="java.lang.String">string</Name>
  <Value className="java.lang.String"> </Value>
</Feature>
</Annotation>
<Annotation Type="Token" StartNode="3055" EndNode="3057">
<Feature>
  <Name className="java.lang.String">kind</Name>
  <Value className="java.lang.String">number</Value>
</Feature>
<Feature>
  <Name className="java.lang.String">length</Name>
  <Value className="java.lang.String">2</Value>
</Feature>
<Feature>
  <Name className="java.lang.String">string</Name>
  <Value className="java.lang.String">36</Value>
</Feature>
</Annotation>
<Annotation Type="Token" StartNode="2905" EndNode="2906">
<Feature>
  <Name className="java.lang.String">kind</Name>
  <Value className="java.lang.String">punctuation</Value>
</Feature>
<Feature>
  <Name className="java.lang.String">length</Name>
  <Value className="java.lang.String">1</Value>
</Feature>
<Feature>
  <Name className="java.lang.String">string</Name>
  <Value className="java.lang.String">,</Value>
</Feature>
</Annotation>
<Annotation Type="SpaceToken" StartNode="3190" EndNode="3191">
<Feature>
  <Name className="java.lang.String">kind</Name>
  <Value className="java.lang.String">control</Value>
</Feature>
<Feature>
  <Name className="java.lang.String">length</Name>
  <Value className="java.lang.String">1</Value>
</Feature>
<Feature>
  <Name className="java.lang.String">string</Name>
  <Value className="java.lang.String">
</Value>
</Feature>
</Annotation>
<Annotation Type="Token" StartNode="1726" EndNode="1732">
<Feature>
  <Name className="java.lang.String">string</Name>
  <Value className="java.lang.String">losses</Value>
</Feature>
<Feature>
  <Name className="java.lang.String">kind</Name>
  <Value className="java.lang.String">word</Value>
</Feature>
<Feature>
  <Name className="java.lang.String">length</Name>
  <Value className="java.lang.String">6</Value>
</Feature>
<Feature>
  <Name className="java.lang.String">orth</Name>
  <Value className="java.lang.String">lowercase</Value>
</Feature>
</Annotation>
<Annotation Type="Token" StartNode="48" EndNode="49">
<Feature>
  <Name className="java.lang.String">kind</Name>
  <Value className="java.lang.String">punctuation</Value>
</Feature>
<Feature>
  <Name className="java.lang.String">length</Name>
  <Value className="java.lang.String">1</Value>
</Feature>
<Feature>
  <Name className="java.lang.String">string</Name>
  <Value className="java.lang.String">;</Value>
</Feature>
</Annotation>
<Annotation Type="Token" StartNode="454" EndNode="455">
<Feature>
  <Name className="java.lang.String">string</Name>
  <Value className="java.lang.String">(</Value>
</Feature>
<Feature>
  <Name className="java.lang.String">kind</Name>
  <Value className="java.lang.String">punctuation</Value>
</Feature>
<Feature>
  <Name className="java.lang.String">length</Name>
  <Value className="java.lang.String">1</Value>
</Feature>
<Feature>
  <Name className="java.lang.String">position</Name>
  <Value className="java.lang.String">startpunct</Value>
</Feature>
</Annotation>
<Annotation Type="Token" StartNode="2494" EndNode="2498">
<Feature>
  <Name className="java.lang.String">string</Name>
  <Value className="java.lang.String">cent</Value>
</Feature>
<Feature>
  <Name className="java.lang.String">kind</Name>
  <Value className="java.lang.String">word</Value>
</Feature>
<Feature>
  <Name className="java.lang.String">length</Name>
  <Value className="java.lang.String">4</Value>
</Feature>
<Feature>
  <Name className="java.lang.String">orth</Name>
  <Value className="java.lang.String">lowercase</Value>
</Feature>
</Annotation>
<Annotation Type="SpaceToken" StartNode="345" EndNode="346">
<Feature>
  <Name className="java.lang.String">kind</Name>
  <Value className="java.lang.String">space</Value>
</Feature>
<Feature>
  <Name className="java.lang.String">length</Name>
  <Value className="java.lang.String">1</Value>
</Feature>
<Feature>
  <Name className="java.lang.String">string</Name>
  <Value className="java.lang.String"> </Value>
</Feature>
</Annotation>
<Annotation Type="Token" StartNode="138" EndNode="146">
<Feature>
  <Name className="java.lang.String">string</Name>
  <Value className="java.lang.String">Urquhart</Value>
</Feature>
<Feature>
  <Name className="java.lang.String">kind</Name>
  <Value className="java.lang.String">word</Value>
</Feature>
<Feature>
  <Name className="java.lang.String">length</Name>
  <Value className="java.lang.String">8</Value>
</Feature>
<Feature>
  <Name className="java.lang.String">orth</Name>
  <Value className="java.lang.String">upperInitial</Value>
</Feature>
</Annotation>
<Annotation Type="SpaceToken" StartNode="3123" EndNode="3124">
<Feature>
  <Name className="java.lang.String">kind</Name>
  <Value className="java.lang.String">space</Value>
</Feature>
<Feature>
  <Name className="java.lang.String">length</Name>
  <Value className="java.lang.String">1</Value>
</Feature>
<Feature>
  <Name className="java.lang.String">string</Name>
  <Value className="java.lang.String"> </Value>
</Feature>
</Annotation>
<Annotation Type="Token" StartNode="1644" EndNode="1645">
<Feature>
  <Name className="java.lang.String">string</Name>
  <Value className="java.lang.String">m</Value>
</Feature>
<Feature>
  <Name className="java.lang.String">kind</Name>
  <Value className="java.lang.String">word</Value>
</Feature>
<Feature>
  <Name className="java.lang.String">length</Name>
  <Value className="java.lang.String">1</Value>
</Feature>
<Feature>
  <Name className="java.lang.String">orth</Name>
  <Value className="java.lang.String">lowercase</Value>
</Feature>
</Annotation>
<Annotation Type="Token" StartNode="2097" EndNode="2101">
<Feature>
  <Name className="java.lang.String">string</Name>
  <Value className="java.lang.String">were</Value>
</Feature>
<Feature>
  <Name className="java.lang.String">kind</Name>
  <Value className="java.lang.String">word</Value>
</Feature>
<Feature>
  <Name className="java.lang.String">length</Name>
  <Value className="java.lang.String">4</Value>
</Feature>
<Feature>
  <Name className="java.lang.String">orth</Name>
  <Value className="java.lang.String">lowercase</Value>
</Feature>
</Annotation>
<Annotation Type="Token" StartNode="2486" EndNode="2487">
<Feature>
  <Name className="java.lang.String">string</Name>
  <Value className="java.lang.String">a</Value>
</Feature>
<Feature>
  <Name className="java.lang.String">kind</Name>
  <Value className="java.lang.String">word</Value>
</Feature>
<Feature>
  <Name className="java.lang.String">length</Name>
  <Value className="java.lang.String">1</Value>
</Feature>
<Feature>
  <Name className="java.lang.String">orth</Name>
  <Value className="java.lang.String">lowercase</Value>
</Feature>
</Annotation>
<Annotation Type="SpaceToken" StartNode="678" EndNode="679">
<Feature>
  <Name className="java.lang.String">kind</Name>
  <Value className="java.lang.String">space</Value>
</Feature>
<Feature>
  <Name className="java.lang.String">length</Name>
  <Value className="java.lang.String">1</Value>
</Feature>
<Feature>
  <Name className="java.lang.String">string</Name>
  <Value className="java.lang.String"> </Value>
</Feature>
</Annotation>
<Annotation Type="Token" StartNode="1626" EndNode="1628">
<Feature>
  <Name className="java.lang.String">kind</Name>
  <Value className="java.lang.String">number</Value>
</Feature>
<Feature>
  <Name className="java.lang.String">length</Name>
  <Value className="java.lang.String">2</Value>
</Feature>
<Feature>
  <Name className="java.lang.String">string</Name>
  <Value className="java.lang.String">15</Value>
</Feature>
</Annotation>
<Annotation Type="SpaceToken" StartNode="769" EndNode="770">
<Feature>
  <Name className="java.lang.String">kind</Name>
  <Value className="java.lang.String">space</Value>
</Feature>
<Feature>
  <Name className="java.lang.String">length</Name>
  <Value className="java.lang.String">1</Value>
</Feature>
<Feature>
  <Name className="java.lang.String">string</Name>
  <Value className="java.lang.String"> </Value>
</Feature>
</Annotation>
<Annotation Type="Token" StartNode="1419" EndNode="1420">
<Feature>
  <Name className="java.lang.String">kind</Name>
  <Value className="java.lang.String">punctuation</Value>
</Feature>
<Feature>
  <Name className="java.lang.String">length</Name>
  <Value className="java.lang.String">1</Value>
</Feature>
<Feature>
  <Name className="java.lang.String">string</Name>
  <Value className="java.lang.String">,</Value>
</Feature>
</Annotation>
<Annotation Type="Token" StartNode="963" EndNode="970">
<Feature>
  <Name className="java.lang.String">string</Name>
  <Value className="java.lang.String">trading</Value>
</Feature>
<Feature>
  <Name className="java.lang.String">kind</Name>
  <Value className="java.lang.String">word</Value>
</Feature>
<Feature>
  <Name className="java.lang.String">length</Name>
  <Value className="java.lang.String">7</Value>
</Feature>
<Feature>
  <Name className="java.lang.String">orth</Name>
  <Value className="java.lang.String">lowercase</Value>
</Feature>
</Annotation>
<Annotation Type="Token" StartNode="279" EndNode="292">
<Feature>
  <Name className="java.lang.String">string</Name>
  <Value className="java.lang.String">profitability</Value>
</Feature>
<Feature>
  <Name className="java.lang.String">kind</Name>
  <Value className="java.lang.String">word</Value>
</Feature>
<Feature>
  <Name className="java.lang.String">length</Name>
  <Value className="java.lang.String">13</Value>
</Feature>
<Feature>
  <Name className="java.lang.String">orth</Name>
  <Value className="java.lang.String">lowercase</Value>
</Feature>
</Annotation>
<Annotation Type="Token" StartNode="2823" EndNode="2826">
<Feature>
  <Name className="java.lang.String">string</Name>
  <Value className="java.lang.String">saw</Value>
</Feature>
<Feature>
  <Name className="java.lang.String">kind</Name>
  <Value className="java.lang.String">word</Value>
</Feature>
<Feature>
  <Name className="java.lang.String">length</Name>
  <Value className="java.lang.String">3</Value>
</Feature>
<Feature>
  <Name className="java.lang.String">orth</Name>
  <Value className="java.lang.String">lowercase</Value>
</Feature>
</Annotation>
<Annotation Type="SpaceToken" StartNode="2764" EndNode="2765">
<Feature>
  <Name className="java.lang.String">kind</Name>
  <Value className="java.lang.String">space</Value>
</Feature>
<Feature>
  <Name className="java.lang.String">length</Name>
  <Value className="java.lang.String">1</Value>
</Feature>
<Feature>
  <Name className="java.lang.String">string</Name>
  <Value className="java.lang.String"> </Value>
</Feature>
</Annotation>
<Annotation Type="Money" StartNode="1141" EndNode="1146">
<Feature>
  <Name className="java.lang.String">rule</Name>
  <Value className="java.lang.String">MoneySymbolUnit</Value>
</Feature>
<Feature>
  <Name className="java.lang.String">kind</Name>
  <Value className="java.lang.String">number</Value>
</Feature>
</Annotation>
<Annotation Type="Token" StartNode="3071" EndNode="3072">
<Feature>
  <Name className="java.lang.String">string</Name>
  <Value className="java.lang.String">p</Value>
</Feature>
<Feature>
  <Name className="java.lang.String">kind</Name>
  <Value className="java.lang.String">word</Value>
</Feature>
<Feature>
  <Name className="java.lang.String">length</Name>
  <Value className="java.lang.String">1</Value>
</Feature>
<Feature>
  <Name className="java.lang.String">orth</Name>
  <Value className="java.lang.String">lowercase</Value>
</Feature>
</Annotation>
<Annotation Type="Token" StartNode="990" EndNode="992">
<Feature>
  <Name className="java.lang.String">string</Name>
  <Value className="java.lang.String">in</Value>
</Feature>
<Feature>
  <Name className="java.lang.String">kind</Name>
  <Value className="java.lang.String">word</Value>
</Feature>
<Feature>
  <Name className="java.lang.String">length</Name>
  <Value className="java.lang.String">2</Value>
</Feature>
<Feature>
  <Name className="java.lang.String">orth</Name>
  <Value className="java.lang.String">lowercase</Value>
</Feature>
</Annotation>
<Annotation Type="SpaceToken" StartNode="2954" EndNode="2955">
<Feature>
  <Name className="java.lang.String">kind</Name>
  <Value className="java.lang.String">space</Value>
</Feature>
<Feature>
  <Name className="java.lang.String">length</Name>
  <Value className="java.lang.String">1</Value>
</Feature>
<Feature>
  <Name className="java.lang.String">string</Name>
  <Value className="java.lang.String"> </Value>
</Feature>
</Annotation>
<Annotation Type="SpaceToken" StartNode="872" EndNode="873">
<Feature>
  <Name className="java.lang.String">kind</Name>
  <Value className="java.lang.String">space</Value>
</Feature>
<Feature>
  <Name className="java.lang.String">length</Name>
  <Value className="java.lang.String">1</Value>
</Feature>
<Feature>
  <Name className="java.lang.String">string</Name>
  <Value className="java.lang.String"> </Value>
</Feature>
</Annotation>
<Annotation Type="SpaceToken" StartNode="3097" EndNode="3098">
<Feature>
  <Name className="java.lang.String">kind</Name>
  <Value className="java.lang.String">control</Value>
</Feature>
<Feature>
  <Name className="java.lang.String">length</Name>
  <Value className="java.lang.String">1</Value>
</Feature>
<Feature>
  <Name className="java.lang.String">string</Name>
  <Value className="java.lang.String">
</Value>
</Feature>
</Annotation>
<Annotation Type="Token" StartNode="1812" EndNode="1814">
<Feature>
  <Name className="java.lang.String">string</Name>
  <Value className="java.lang.String">of</Value>
</Feature>
<Feature>
  <Name className="java.lang.String">kind</Name>
  <Value className="java.lang.String">word</Value>
</Feature>
<Feature>
  <Name className="java.lang.String">length</Name>
  <Value className="java.lang.String">2</Value>
</Feature>
<Feature>
  <Name className="java.lang.String">orth</Name>
  <Value className="java.lang.String">lowercase</Value>
</Feature>
</Annotation>
<Annotation Type="SpaceToken" StartNode="778" EndNode="779">
<Feature>
  <Name className="java.lang.String">kind</Name>
  <Value className="java.lang.String">control</Value>
</Feature>
<Feature>
  <Name className="java.lang.String">length</Name>
  <Value className="java.lang.String">1</Value>
</Feature>
<Feature>
  <Name className="java.lang.String">string</Name>
  <Value className="java.lang.String">
</Value>
</Feature>
</Annotation>
<Annotation Type="SpaceToken" StartNode="2910" EndNode="2911">
<Feature>
  <Name className="java.lang.String">kind</Name>
  <Value className="java.lang.String">space</Value>
</Feature>
<Feature>
  <Name className="java.lang.String">length</Name>
  <Value className="java.lang.String">1</Value>
</Feature>
<Feature>
  <Name className="java.lang.String">string</Name>
  <Value className="java.lang.String"> </Value>
</Feature>
</Annotation>
<Annotation Type="Token" StartNode="1780" EndNode="1782">
<Feature>
  <Name className="java.lang.String">kind</Name>
  <Value className="java.lang.String">number</Value>
</Feature>
<Feature>
  <Name className="java.lang.String">length</Name>
  <Value className="java.lang.String">2</Value>
</Feature>
<Feature>
  <Name className="java.lang.String">string</Name>
  <Value className="java.lang.String">59</Value>
</Feature>
</Annotation>
<Annotation Type="Token" StartNode="1843" EndNode="1854">
<Feature>
  <Name className="java.lang.String">string</Name>
  <Value className="java.lang.String">Netherlands</Value>
</Feature>
<Feature>
  <Name className="java.lang.String">kind</Name>
  <Value className="java.lang.String">word</Value>
</Feature>
<Feature>
  <Name className="java.lang.String">length</Name>
  <Value className="java.lang.String">11</Value>
</Feature>
<Feature>
  <Name className="java.lang.String">orth</Name>
  <Value className="java.lang.String">upperInitial</Value>
</Feature>
</Annotation>
<Annotation Type="Token" StartNode="0" EndNode="1">
<Feature>
  <Name className="java.lang.String">kind</Name>
  <Value className="java.lang.String">symbol</Value>
</Feature>
<Feature>
  <Name className="java.lang.String">length</Name>
  <Value className="java.lang.String">1</Value>
</Feature>
<Feature>
  <Name className="java.lang.String">string</Name>
  <Value className="java.lang.String">&gt;</Value>
</Feature>
</Annotation>
<Annotation Type="Token" StartNode="873" EndNode="880">
<Feature>
  <Name className="java.lang.String">string</Name>
  <Value className="java.lang.String">deliver</Value>
</Feature>
<Feature>
  <Name className="java.lang.String">kind</Name>
  <Value className="java.lang.String">word</Value>
</Feature>
<Feature>
  <Name className="java.lang.String">length</Name>
  <Value className="java.lang.String">7</Value>
</Feature>
<Feature>
  <Name className="java.lang.String">orth</Name>
  <Value className="java.lang.String">lowercase</Value>
</Feature>
</Annotation>
<Annotation Type="Token" StartNode="225" EndNode="233">
<Feature>
  <Name className="java.lang.String">string</Name>
  <Value className="java.lang.String">produced</Value>
</Feature>
<Feature>
  <Name className="java.lang.String">kind</Name>
  <Value className="java.lang.String">word</Value>
</Feature>
<Feature>
  <Name className="java.lang.String">length</Name>
  <Value className="java.lang.String">8</Value>
</Feature>
<Feature>
  <Name className="java.lang.String">orth</Name>
  <Value className="java.lang.String">lowercase</Value>
</Feature>
</Annotation>
<Annotation Type="Token" StartNode="1264" EndNode="1265">
<Feature>
  <Name className="java.lang.String">kind</Name>
  <Value className="java.lang.String">punctuation</Value>
</Feature>
<Feature>
  <Name className="java.lang.String">length</Name>
  <Value className="java.lang.String">1</Value>
</Feature>
<Feature>
  <Name className="java.lang.String">string</Name>
  <Value className="java.lang.String">,</Value>
</Feature>
</Annotation>
<Annotation Type="Token" StartNode="3138" EndNode="3146">
<Feature>
  <Name className="java.lang.String">string</Name>
  <Value className="java.lang.String">Airtours</Value>
</Feature>
<Feature>
  <Name className="java.lang.String">kind</Name>
  <Value className="java.lang.String">word</Value>
</Feature>
<Feature>
  <Name className="java.lang.String">length</Name>
  <Value className="java.lang.String">8</Value>
</Feature>
<Feature>
  <Name className="java.lang.String">orth</Name>
  <Value className="java.lang.String">upperInitial</Value>
</Feature>
</Annotation>
<Annotation Type="Token" StartNode="150" EndNode="156">
<Feature>
  <Name className="java.lang.String">string</Name>
  <Value className="java.lang.String">London</Value>
</Feature>
<Feature>
  <Name className="java.lang.String">kind</Name>
  <Value className="java.lang.String">word</Value>
</Feature>
<Feature>
  <Name className="java.lang.String">length</Name>
  <Value className="java.lang.String">6</Value>
</Feature>
<Feature>
  <Name className="java.lang.String">orth</Name>
  <Value className="java.lang.String">upperInitial</Value>
</Feature>
</Annotation>
<Annotation Type="SpaceToken" StartNode="2753" EndNode="2754">
<Feature>
  <Name className="java.lang.String">kind</Name>
  <Value className="java.lang.String">space</Value>
</Feature>
<Feature>
  <Name className="java.lang.String">length</Name>
  <Value className="java.lang.String">1</Value>
</Feature>
<Feature>
  <Name className="java.lang.String">string</Name>
  <Value className="java.lang.String"> </Value>
</Feature>
</Annotation>
<Annotation Type="Token" StartNode="734" EndNode="735">
<Feature>
  <Name className="java.lang.String">kind</Name>
  <Value className="java.lang.String">number</Value>
</Feature>
<Feature>
  <Name className="java.lang.String">length</Name>
  <Value className="java.lang.String">1</Value>
</Feature>
<Feature>
  <Name className="java.lang.String">string</Name>
  <Value className="java.lang.String">5</Value>
</Feature>
</Annotation>
<Annotation Type="SpaceToken" StartNode="2645" EndNode="2646">
<Feature>
  <Name className="java.lang.String">kind</Name>
  <Value className="java.lang.String">space</Value>
</Feature>
<Feature>
  <Name className="java.lang.String">length</Name>
  <Value className="java.lang.String">1</Value>
</Feature>
<Feature>
  <Name className="java.lang.String">string</Name>
  <Value className="java.lang.String"> </Value>
</Feature>
</Annotation>
<Annotation Type="Token" StartNode="2058" EndNode="2064">
<Feature>
  <Name className="java.lang.String">string</Name>
  <Value className="java.lang.String">losses</Value>
</Feature>
<Feature>
  <Name className="java.lang.String">kind</Name>
  <Value className="java.lang.String">word</Value>
</Feature>
<Feature>
  <Name className="java.lang.String">length</Name>
  <Value className="java.lang.String">6</Value>
</Feature>
<Feature>
  <Name className="java.lang.String">orth</Name>
  <Value className="java.lang.String">lowercase</Value>
</Feature>
</Annotation>
<Annotation Type="Money" StartNode="3053" EndNode="3058">
<Feature>
  <Name className="java.lang.String">rule</Name>
  <Value className="java.lang.String">MoneyCurrencyUnit</Value>
</Feature>
<Feature>
  <Name className="java.lang.String">kind</Name>
  <Value className="java.lang.String">number</Value>
</Feature>
</Annotation>
<Annotation Type="SpaceToken" StartNode="1621" EndNode="1622">
<Feature>
  <Name className="java.lang.String">kind</Name>
  <Value className="java.lang.String">space</Value>
</Feature>
<Feature>
  <Name className="java.lang.String">length</Name>
  <Value className="java.lang.String">1</Value>
</Feature>
<Feature>
  <Name className="java.lang.String">string</Name>
  <Value className="java.lang.String"> </Value>
</Feature>
</Annotation>
<Annotation Type="Token" StartNode="1459" EndNode="1469">
<Feature>
  <Name className="java.lang.String">string</Name>
  <Value className="java.lang.String">e-commerce</Value>
</Feature>
<Feature>
  <Name className="java.lang.String">kind</Name>
  <Value className="java.lang.String">word</Value>
</Feature>
<Feature>
  <Name className="java.lang.String">length</Name>
  <Value className="java.lang.String">10</Value>
</Feature>
<Feature>
  <Name className="java.lang.String">orth</Name>
  <Value className="java.lang.String">lowercase</Value>
</Feature>
</Annotation>
<Annotation Type="SpaceToken" StartNode="2363" EndNode="2364">
<Feature>
  <Name className="java.lang.String">kind</Name>
  <Value className="java.lang.String">space</Value>
</Feature>
<Feature>
  <Name className="java.lang.String">length</Name>
  <Value className="java.lang.String">1</Value>
</Feature>
<Feature>
  <Name className="java.lang.String">string</Name>
  <Value className="java.lang.String"> </Value>
</Feature>
</Annotation>
<Annotation Type="Token" StartNode="2082" EndNode="2090">
<Feature>
  <Name className="java.lang.String">string</Name>
  <Value className="java.lang.String">Although</Value>
</Feature>
<Feature>
  <Name className="java.lang.String">kind</Name>
  <Value className="java.lang.String">word</Value>
</Feature>
<Feature>
  <Name className="java.lang.String">length</Name>
  <Value className="java.lang.String">8</Value>
</Feature>
<Feature>
  <Name className="java.lang.String">orth</Name>
  <Value className="java.lang.String">upperInitial</Value>
</Feature>
</Annotation>
<Annotation Type="Token" StartNode="1026" EndNode="1027">
<Feature>
  <Name className="java.lang.String">kind</Name>
  <Value className="java.lang.String">number</Value>
</Feature>
<Feature>
  <Name className="java.lang.String">length</Name>
  <Value className="java.lang.String">1</Value>
</Feature>
<Feature>
  <Name className="java.lang.String">string</Name>
  <Value className="java.lang.String">1</Value>
</Feature>
</Annotation>
<Annotation Type="Token" StartNode="1131" EndNode="1132">
<Feature>
  <Name className="java.lang.String">string</Name>
  <Value className="java.lang.String">m</Value>
</Feature>
<Feature>
  <Name className="java.lang.String">kind</Name>
  <Value className="java.lang.String">word</Value>
</Feature>
<Feature>
  <Name className="java.lang.String">length</Name>
  <Value className="java.lang.String">1</Value>
</Feature>
<Feature>
  <Name className="java.lang.String">orth</Name>
  <Value className="java.lang.String">lowercase</Value>
</Feature>
</Annotation>
<Annotation Type="SpaceToken" StartNode="322" EndNode="323">
<Feature>
  <Name className="java.lang.String">kind</Name>
  <Value className="java.lang.String">space</Value>
</Feature>
<Feature>
  <Name className="java.lang.String">length</Name>
  <Value className="java.lang.String">1</Value>
</Feature>
<Feature>
  <Name className="java.lang.String">string</Name>
  <Value className="java.lang.String"> </Value>
</Feature>
</Annotation>
<Annotation Type="SpaceToken" StartNode="89" EndNode="90">
<Feature>
  <Name className="java.lang.String">kind</Name>
  <Value className="java.lang.String">control</Value>
</Feature>
<Feature>
  <Name className="java.lang.String">length</Name>
  <Value className="java.lang.String">1</Value>
</Feature>
<Feature>
  <Name className="java.lang.String">string</Name>
  <Value className="java.lang.String">
</Value>
</Feature>
</Annotation>
<Annotation Type="Token" StartNode="1630" EndNode="1631">
<Feature>
  <Name className="java.lang.String">string</Name>
  <Value className="java.lang.String">m</Value>
</Feature>
<Feature>
  <Name className="java.lang.String">kind</Name>
  <Value className="java.lang.String">word</Value>
</Feature>
<Feature>
  <Name className="java.lang.String">length</Name>
  <Value className="java.lang.String">1</Value>
</Feature>
<Feature>
  <Name className="java.lang.String">orth</Name>
  <Value className="java.lang.String">lowercase</Value>
</Feature>
</Annotation>
<Annotation Type="SpaceToken" StartNode="517" EndNode="518">
<Feature>
  <Name className="java.lang.String">kind</Name>
  <Value className="java.lang.String">space</Value>
</Feature>
<Feature>
  <Name className="java.lang.String">length</Name>
  <Value className="java.lang.String">1</Value>
</Feature>
<Feature>
  <Name className="java.lang.String">string</Name>
  <Value className="java.lang.String"> </Value>
</Feature>
</Annotation>
<Annotation Type="Token" StartNode="701" EndNode="709">
<Feature>
  <Name className="java.lang.String">string</Name>
  <Value className="java.lang.String">operator</Value>
</Feature>
<Feature>
  <Name className="java.lang.String">kind</Name>
  <Value className="java.lang.String">word</Value>
</Feature>
<Feature>
  <Name className="java.lang.String">length</Name>
  <Value className="java.lang.String">8</Value>
</Feature>
<Feature>
  <Name className="java.lang.String">orth</Name>
  <Value className="java.lang.String">lowercase</Value>
</Feature>
</Annotation>
<Annotation Type="SpaceToken" StartNode="2922" EndNode="2923">
<Feature>
  <Name className="java.lang.String">kind</Name>
  <Value className="java.lang.String">space</Value>
</Feature>
<Feature>
  <Name className="java.lang.String">length</Name>
  <Value className="java.lang.String">1</Value>
</Feature>
<Feature>
  <Name className="java.lang.String">string</Name>
  <Value className="java.lang.String"> </Value>
</Feature>
</Annotation>
<Annotation Type="Token" StartNode="23" EndNode="24">
<Feature>
  <Name className="java.lang.String">string</Name>
  <Value className="java.lang.String">(</Value>
</Feature>
<Feature>
  <Name className="java.lang.String">kind</Name>
  <Value className="java.lang.String">punctuation</Value>
</Feature>
<Feature>
  <Name className="java.lang.String">length</Name>
  <Value className="java.lang.String">1</Value>
</Feature>
<Feature>
  <Name className="java.lang.String">position</Name>
  <Value className="java.lang.String">startpunct</Value>
</Feature>
</Annotation>
<Annotation Type="SpaceToken" StartNode="1293" EndNode="1294">
<Feature>
  <Name className="java.lang.String">kind</Name>
  <Value className="java.lang.String">space</Value>
</Feature>
<Feature>
  <Name className="java.lang.String">length</Name>
  <Value className="java.lang.String">1</Value>
</Feature>
<Feature>
  <Name className="java.lang.String">string</Name>
  <Value className="java.lang.String"> </Value>
</Feature>
</Annotation>
<Annotation Type="SpaceToken" StartNode="1191" EndNode="1192">
<Feature>
  <Name className="java.lang.String">kind</Name>
  <Value className="java.lang.String">space</Value>
</Feature>
<Feature>
  <Name className="java.lang.String">length</Name>
  <Value className="java.lang.String">1</Value>
</Feature>
<Feature>
  <Name className="java.lang.String">string</Name>
  <Value className="java.lang.String"> </Value>
</Feature>
</Annotation>
<Annotation Type="Percent" StartNode="941" EndNode="951">
<Feature>
  <Name className="java.lang.String">rule</Name>
  <Value className="java.lang.String">PercentBasic</Value>
</Feature>
</Annotation>
<Annotation Type="SpaceToken" StartNode="973" EndNode="974">
<Feature>
  <Name className="java.lang.String">kind</Name>
  <Value className="java.lang.String">space</Value>
</Feature>
<Feature>
  <Name className="java.lang.String">length</Name>
  <Value className="java.lang.String">1</Value>
</Feature>
<Feature>
  <Name className="java.lang.String">string</Name>
  <Value className="java.lang.String"> </Value>
</Feature>
</Annotation>
<Annotation Type="SpaceToken" StartNode="1822" EndNode="1823">
<Feature>
  <Name className="java.lang.String">kind</Name>
  <Value className="java.lang.String">space</Value>
</Feature>
<Feature>
  <Name className="java.lang.String">length</Name>
  <Value className="java.lang.String">1</Value>
</Feature>
<Feature>
  <Name className="java.lang.String">string</Name>
  <Value className="java.lang.String"> </Value>
</Feature>
</Annotation>
<Annotation Type="Token" StartNode="3171" EndNode="3178">
<Feature>
  <Name className="java.lang.String">string</Name>
  <Value className="java.lang.String">Cypriot</Value>
</Feature>
<Feature>
  <Name className="java.lang.String">kind</Name>
  <Value className="java.lang.String">word</Value>
</Feature>
<Feature>
  <Name className="java.lang.String">length</Name>
  <Value className="java.lang.String">7</Value>
</Feature>
<Feature>
  <Name className="java.lang.String">orth</Name>
  <Value className="java.lang.String">upperInitial</Value>
</Feature>
</Annotation>
<Annotation Type="SpaceToken" StartNode="1710" EndNode="1711">
<Feature>
  <Name className="java.lang.String">kind</Name>
  <Value className="java.lang.String">space</Value>
</Feature>
<Feature>
  <Name className="java.lang.String">length</Name>
  <Value className="java.lang.String">1</Value>
</Feature>
<Feature>
  <Name className="java.lang.String">string</Name>
  <Value className="java.lang.String"> </Value>
</Feature>
</Annotation>
<Annotation Type="SpaceToken" StartNode="2010" EndNode="2011">
<Feature>
  <Name className="java.lang.String">kind</Name>
  <Value className="java.lang.String">space</Value>
</Feature>
<Feature>
  <Name className="java.lang.String">length</Name>
  <Value className="java.lang.String">1</Value>
</Feature>
<Feature>
  <Name className="java.lang.String">string</Name>
  <Value className="java.lang.String"> </Value>
</Feature>
</Annotation>
<Annotation Type="Percent" StartNode="2427" EndNode="2438">
<Feature>
  <Name className="java.lang.String">rule</Name>
  <Value className="java.lang.String">PercentBasic</Value>
</Feature>
</Annotation>
<Annotation Type="Token" StartNode="2357" EndNode="2358">
<Feature>
  <Name className="java.lang.String">kind</Name>
  <Value className="java.lang.String">punctuation</Value>
</Feature>
<Feature>
  <Name className="java.lang.String">length</Name>
  <Value className="java.lang.String">1</Value>
</Feature>
<Feature>
  <Name className="java.lang.String">string</Name>
  <Value className="java.lang.String">.</Value>
</Feature>
</Annotation>
<Annotation Type="Token" StartNode="310" EndNode="317">
<Feature>
  <Name className="java.lang.String">string</Name>
  <Value className="java.lang.String">quarter</Value>
</Feature>
<Feature>
  <Name className="java.lang.String">kind</Name>
  <Value className="java.lang.String">word</Value>
</Feature>
<Feature>
  <Name className="java.lang.String">length</Name>
  <Value className="java.lang.String">7</Value>
</Feature>
<Feature>
  <Name className="java.lang.String">orth</Name>
  <Value className="java.lang.String">lowercase</Value>
</Feature>
</Annotation>
<Annotation Type="Token" StartNode="1322" EndNode="1327">
<Feature>
  <Name className="java.lang.String">string</Name>
  <Value className="java.lang.String">plans</Value>
</Feature>
<Feature>
  <Name className="java.lang.String">kind</Name>
  <Value className="java.lang.String">word</Value>
</Feature>
<Feature>
  <Name className="java.lang.String">length</Name>
  <Value className="java.lang.String">5</Value>
</Feature>
<Feature>
  <Name className="java.lang.String">orth</Name>
  <Value className="java.lang.String">lowercase</Value>
</Feature>
</Annotation>
<Annotation Type="SpaceToken" StartNode="2633" EndNode="2634">
<Feature>
  <Name className="java.lang.String">kind</Name>
  <Value className="java.lang.String">space</Value>
</Feature>
<Feature>
  <Name className="java.lang.String">length</Name>
  <Value className="java.lang.String">1</Value>
</Feature>
<Feature>
  <Name className="java.lang.String">string</Name>
  <Value className="java.lang.String"> </Value>
</Feature>
</Annotation>
<Annotation Type="SpaceToken" StartNode="334" EndNode="335">
<Feature>
  <Name className="java.lang.String">kind</Name>
  <Value className="java.lang.String">space</Value>
</Feature>
<Feature>
  <Name className="java.lang.String">length</Name>
  <Value className="java.lang.String">1</Value>
</Feature>
<Feature>
  <Name className="java.lang.String">string</Name>
  <Value className="java.lang.String"> </Value>
</Feature>
</Annotation>
<Annotation Type="SpaceToken" StartNode="1377" EndNode="1378">
<Feature>
  <Name className="java.lang.String">kind</Name>
  <Value className="java.lang.String">space</Value>
</Feature>
<Feature>
  <Name className="java.lang.String">length</Name>
  <Value className="java.lang.String">1</Value>
</Feature>
<Feature>
  <Name className="java.lang.String">string</Name>
  <Value className="java.lang.String"> </Value>
</Feature>
</Annotation>
<Annotation Type="Token" StartNode="2816" EndNode="2817">
<Feature>
  <Name className="java.lang.String">kind</Name>
  <Value className="java.lang.String">punctuation</Value>
</Feature>
<Feature>
  <Name className="java.lang.String">length</Name>
  <Value className="java.lang.String">1</Value>
</Feature>
<Feature>
  <Name className="java.lang.String">string</Name>
  <Value className="java.lang.String">.</Value>
</Feature>
</Annotation>
<Annotation Type="Token" StartNode="1640" EndNode="1641">
<Feature>
  <Name className="java.lang.String">string</Name>
  <Value className="java.lang.String">�</Value>
</Feature>
<Feature>
  <Name className="java.lang.String">kind</Name>
  <Value className="java.lang.String">symbol</Value>
</Feature>
<Feature>
  <Name className="java.lang.String">length</Name>
  <Value className="java.lang.String">1</Value>
</Feature>
<Feature>
  <Name className="java.lang.String">symbolkind</Name>
  <Value className="java.lang.String">currency</Value>
</Feature>
</Annotation>
<Annotation Type="SpaceToken" StartNode="2653" EndNode="2654">
<Feature>
  <Name className="java.lang.String">kind</Name>
  <Value className="java.lang.String">space</Value>
</Feature>
<Feature>
  <Name className="java.lang.String">length</Name>
  <Value className="java.lang.String">1</Value>
</Feature>
<Feature>
  <Name className="java.lang.String">string</Name>
  <Value className="java.lang.String"> </Value>
</Feature>
</Annotation>
<Annotation Type="SpaceToken" StartNode="1177" EndNode="1178">
<Feature>
  <Name className="java.lang.String">kind</Name>
  <Value className="java.lang.String">space</Value>
</Feature>
<Feature>
  <Name className="java.lang.String">length</Name>
  <Value className="java.lang.String">1</Value>
</Feature>
<Feature>
  <Name className="java.lang.String">string</Name>
  <Value className="java.lang.String"> </Value>
</Feature>
</Annotation>
<Annotation Type="SpaceToken" StartNode="2854" EndNode="2855">
<Feature>
  <Name className="java.lang.String">kind</Name>
  <Value className="java.lang.String">space</Value>
</Feature>
<Feature>
  <Name className="java.lang.String">length</Name>
  <Value className="java.lang.String">1</Value>
</Feature>
<Feature>
  <Name className="java.lang.String">string</Name>
  <Value className="java.lang.String"> </Value>
</Feature>
</Annotation>
<Annotation Type="SpaceToken" StartNode="505" EndNode="506">
<Feature>
  <Name className="java.lang.String">kind</Name>
  <Value className="java.lang.String">space</Value>
</Feature>
<Feature>
  <Name className="java.lang.String">length</Name>
  <Value className="java.lang.String">1</Value>
</Feature>
<Feature>
  <Name className="java.lang.String">string</Name>
  <Value className="java.lang.String"> </Value>
</Feature>
</Annotation>
<Annotation Type="Token" StartNode="902" EndNode="906">
<Feature>
  <Name className="java.lang.String">string</Name>
  <Value className="java.lang.String">line</Value>
</Feature>
<Feature>
  <Name className="java.lang.String">kind</Name>
  <Value className="java.lang.String">word</Value>
</Feature>
<Feature>
  <Name className="java.lang.String">length</Name>
  <Value className="java.lang.String">4</Value>
</Feature>
<Feature>
  <Name className="java.lang.String">orth</Name>
  <Value className="java.lang.String">lowercase</Value>
</Feature>
</Annotation>
<Annotation Type="Token" StartNode="2245" EndNode="2254">
<Feature>
  <Name className="java.lang.String">string</Name>
  <Value className="java.lang.String">programme</Value>
</Feature>
<Feature>
  <Name className="java.lang.String">kind</Name>
  <Value className="java.lang.String">word</Value>
</Feature>
<Feature>
  <Name className="java.lang.String">length</Name>
  <Value className="java.lang.String">9</Value>
</Feature>
<Feature>
  <Name className="java.lang.String">orth</Name>
  <Value className="java.lang.String">lowercase</Value>
</Feature>
</Annotation>
<Annotation Type="Token" StartNode="73" EndNode="78">
<Feature>
  <Name className="java.lang.String">string</Name>
  <Value className="java.lang.String">Print</Value>
</Feature>
<Feature>
  <Name className="java.lang.String">kind</Name>
  <Value className="java.lang.String">word</Value>
</Feature>
<Feature>
  <Name className="java.lang.String">length</Name>
  <Value className="java.lang.String">5</Value>
</Feature>
<Feature>
  <Name className="java.lang.String">orth</Name>
  <Value className="java.lang.String">upperInitial</Value>
</Feature>
</Annotation>
<Annotation Type="Token" StartNode="1355" EndNode="1358">
<Feature>
  <Name className="java.lang.String">string</Name>
  <Value className="java.lang.String">the</Value>
</Feature>
<Feature>
  <Name className="java.lang.String">kind</Name>
  <Value className="java.lang.String">word</Value>
</Feature>
<Feature>
  <Name className="java.lang.String">length</Name>
  <Value className="java.lang.String">3</Value>
</Feature>
<Feature>
  <Name className="java.lang.String">orth</Name>
  <Value className="java.lang.String">lowercase</Value>
</Feature>
</Annotation>
<Annotation Type="SpaceToken" StartNode="2888" EndNode="2889">
<Feature>
  <Name className="java.lang.String">kind</Name>
  <Value className="java.lang.String">space</Value>
</Feature>
<Feature>
  <Name className="java.lang.String">length</Name>
  <Value className="java.lang.String">1</Value>
</Feature>
<Feature>
  <Name className="java.lang.String">string</Name>
  <Value className="java.lang.String"> </Value>
</Feature>
</Annotation>
<Annotation Type="Token" StartNode="3107" EndNode="3114">
<Feature>
  <Name className="java.lang.String">string</Name>
  <Value className="java.lang.String">stories</Value>
</Feature>
<Feature>
  <Name className="java.lang.String">kind</Name>
  <Value className="java.lang.String">word</Value>
</Feature>
<Feature>
  <Name className="java.lang.String">length</Name>
  <Value className="java.lang.String">7</Value>
</Feature>
<Feature>
  <Name className="java.lang.String">orth</Name>
  <Value className="java.lang.String">lowercase</Value>
</Feature>
</Annotation>
<Annotation Type="Date" StartNode="2969" EndNode="2974">
</Annotation>
<Annotation Type="Token" StartNode="300" EndNode="303">
<Feature>
  <Name className="java.lang.String">string</Name>
  <Value className="java.lang.String">the</Value>
</Feature>
<Feature>
  <Name className="java.lang.String">kind</Name>
  <Value className="java.lang.String">word</Value>
</Feature>
<Feature>
  <Name className="java.lang.String">length</Name>
  <Value className="java.lang.String">3</Value>
</Feature>
<Feature>
  <Name className="java.lang.String">orth</Name>
  <Value className="java.lang.String">lowercase</Value>
</Feature>
</Annotation>
<Annotation Type="SpaceToken" StartNode="720" EndNode="721">
<Feature>
  <Name className="java.lang.String">kind</Name>
  <Value className="java.lang.String">space</Value>
</Feature>
<Feature>
  <Name className="java.lang.String">length</Name>
  <Value className="java.lang.String">1</Value>
</Feature>
<Feature>
  <Name className="java.lang.String">string</Name>
  <Value className="java.lang.String"> </Value>
</Feature>
</Annotation>
<Annotation Type="SpaceToken" StartNode="2041" EndNode="2042">
<Feature>
  <Name className="java.lang.String">kind</Name>
  <Value className="java.lang.String">space</Value>
</Feature>
<Feature>
  <Name className="java.lang.String">length</Name>
  <Value className="java.lang.String">1</Value>
</Feature>
<Feature>
  <Name className="java.lang.String">string</Name>
  <Value className="java.lang.String"> </Value>
</Feature>
</Annotation>
<Annotation Type="SpaceToken" StartNode="609" EndNode="610">
<Feature>
  <Name className="java.lang.String">kind</Name>
  <Value className="java.lang.String">control</Value>
</Feature>
<Feature>
  <Name className="java.lang.String">length</Name>
  <Value className="java.lang.String">1</Value>
</Feature>
<Feature>
  <Name className="java.lang.String">string</Name>
  <Value className="java.lang.String">
</Value>
</Feature>
</Annotation>
<Annotation Type="SpaceToken" StartNode="2553" EndNode="2554">
<Feature>
  <Name className="java.lang.String">kind</Name>
  <Value className="java.lang.String">space</Value>
</Feature>
<Feature>
  <Name className="java.lang.String">length</Name>
  <Value className="java.lang.String">1</Value>
</Feature>
<Feature>
  <Name className="java.lang.String">string</Name>
  <Value className="java.lang.String"> </Value>
</Feature>
</Annotation>
<Annotation Type="SpaceToken" StartNode="83" EndNode="84">
<Feature>
  <Name className="java.lang.String">kind</Name>
  <Value className="java.lang.String">space</Value>
</Feature>
<Feature>
  <Name className="java.lang.String">length</Name>
  <Value className="java.lang.String">1</Value>
</Feature>
<Feature>
  <Name className="java.lang.String">string</Name>
  <Value className="java.lang.String"> </Value>
</Feature>
</Annotation>
<Annotation Type="SpaceToken" StartNode="2964" EndNode="2965">
<Feature>
  <Name className="java.lang.String">kind</Name>
  <Value className="java.lang.String">space</Value>
</Feature>
<Feature>
  <Name className="java.lang.String">length</Name>
  <Value className="java.lang.String">1</Value>
</Feature>
<Feature>
  <Name className="java.lang.String">string</Name>
  <Value className="java.lang.String"> </Value>
</Feature>
</Annotation>
<Annotation Type="Token" StartNode="491" EndNode="493">
<Feature>
  <Name className="java.lang.String">string</Name>
  <Value className="java.lang.String">of</Value>
</Feature>
<Feature>
  <Name className="java.lang.String">kind</Name>
  <Value className="java.lang.String">word</Value>
</Feature>
<Feature>
  <Name className="java.lang.String">length</Name>
  <Value className="java.lang.String">2</Value>
</Feature>
<Feature>
  <Name className="java.lang.String">orth</Name>
  <Value className="java.lang.String">lowercase</Value>
</Feature>
</Annotation>
<Annotation Type="SpaceToken" StartNode="2805" EndNode="2806">
<Feature>
  <Name className="java.lang.String">kind</Name>
  <Value className="java.lang.String">space</Value>
</Feature>
<Feature>
  <Name className="java.lang.String">length</Name>
  <Value className="java.lang.String">1</Value>
</Feature>
<Feature>
  <Name className="java.lang.String">string</Name>
  <Value className="java.lang.String"> </Value>
</Feature>
</Annotation>
<Annotation Type="SpaceToken" StartNode="1140" EndNode="1141">
<Feature>
  <Name className="java.lang.String">kind</Name>
  <Value className="java.lang.String">space</Value>
</Feature>
<Feature>
  <Name className="java.lang.String">length</Name>
  <Value className="java.lang.String">1</Value>
</Feature>
<Feature>
  <Name className="java.lang.String">string</Name>
  <Value className="java.lang.String"> </Value>
</Feature>
</Annotation>
<Annotation Type="Token" StartNode="1680" EndNode="1692">
<Feature>
  <Name className="java.lang.String">string</Name>
  <Value className="java.lang.String">restructured</Value>
</Feature>
<Feature>
  <Name className="java.lang.String">kind</Name>
  <Value className="java.lang.String">word</Value>
</Feature>
<Feature>
  <Name className="java.lang.String">length</Name>
  <Value className="java.lang.String">12</Value>
</Feature>
<Feature>
  <Name className="java.lang.String">orth</Name>
  <Value className="java.lang.String">lowercase</Value>
</Feature>
</Annotation>
<Annotation Type="Token" StartNode="2227" EndNode="2230">
<Feature>
  <Name className="java.lang.String">string</Name>
  <Value className="java.lang.String">the</Value>
</Feature>
<Feature>
  <Name className="java.lang.String">kind</Name>
  <Value className="java.lang.String">word</Value>
</Feature>
<Feature>
  <Name className="java.lang.String">length</Name>
  <Value className="java.lang.String">3</Value>
</Feature>
<Feature>
  <Name className="java.lang.String">orth</Name>
  <Value className="java.lang.String">lowercase</Value>
</Feature>
</Annotation>
<Annotation Type="Token" StartNode="2448" EndNode="2450">
<Feature>
  <Name className="java.lang.String">string</Name>
  <Value className="java.lang.String">in</Value>
</Feature>
<Feature>
  <Name className="java.lang.String">kind</Name>
  <Value className="java.lang.String">word</Value>
</Feature>
<Feature>
  <Name className="java.lang.String">length</Name>
  <Value className="java.lang.String">2</Value>
</Feature>
<Feature>
  <Name className="java.lang.String">orth</Name>
  <Value className="java.lang.String">lowercase</Value>
</Feature>
</Annotation>
<Annotation Type="Token" StartNode="1791" EndNode="1792">
<Feature>
  <Name className="java.lang.String">string</Name>
  <Value className="java.lang.String">�</Value>
</Feature>
<Feature>
  <Name className="java.lang.String">kind</Name>
  <Value className="java.lang.String">symbol</Value>
</Feature>
<Feature>
  <Name className="java.lang.String">length</Name>
  <Value className="java.lang.String">1</Value>
</Feature>
<Feature>
  <Name className="java.lang.String">symbolkind</Name>
  <Value className="java.lang.String">currency</Value>
</Feature>
</Annotation>
<Annotation Type="Token" StartNode="1862" EndNode="1866">
<Feature>
  <Name className="java.lang.String">string</Name>
  <Value className="java.lang.String">some</Value>
</Feature>
<Feature>
  <Name className="java.lang.String">kind</Name>
  <Value className="java.lang.String">word</Value>
</Feature>
<Feature>
  <Name className="java.lang.String">length</Name>
  <Value className="java.lang.String">4</Value>
</Feature>
<Feature>
  <Name className="java.lang.String">orth</Name>
  <Value className="java.lang.String">lowercase</Value>
</Feature>
</Annotation>
<Annotation Type="Token" StartNode="912" EndNode="924">
<Feature>
  <Name className="java.lang.String">string</Name>
  <Value className="java.lang.String">expectations</Value>
</Feature>
<Feature>
  <Name className="java.lang.String">kind</Name>
  <Value className="java.lang.String">word</Value>
</Feature>
<Feature>
  <Name className="java.lang.String">length</Name>
  <Value className="java.lang.String">12</Value>
</Feature>
<Feature>
  <Name className="java.lang.String">orth</Name>
  <Value className="java.lang.String">lowercase</Value>
</Feature>
</Annotation>
<Annotation Type="SpaceToken" StartNode="1254" EndNode="1255">
<Feature>
  <Name className="java.lang.String">kind</Name>
  <Value className="java.lang.String">space</Value>
</Feature>
<Feature>
  <Name className="java.lang.String">length</Name>
  <Value className="java.lang.String">1</Value>
</Feature>
<Feature>
  <Name className="java.lang.String">string</Name>
  <Value className="java.lang.String"> </Value>
</Feature>
</Annotation>
<Annotation Type="SpaceToken" StartNode="2600" EndNode="2601">
<Feature>
  <Name className="java.lang.String">kind</Name>
  <Value className="java.lang.String">space</Value>
</Feature>
<Feature>
  <Name className="java.lang.String">length</Name>
  <Value className="java.lang.String">1</Value>
</Feature>
<Feature>
  <Name className="java.lang.String">string</Name>
  <Value className="java.lang.String"> </Value>
</Feature>
</Annotation>
<Annotation Type="SpaceToken" StartNode="180" EndNode="181">
<Feature>
  <Name className="java.lang.String">kind</Name>
  <Value className="java.lang.String">control</Value>
</Feature>
<Feature>
  <Name className="java.lang.String">length</Name>
  <Value className="java.lang.String">1</Value>
</Feature>
<Feature>
  <Name className="java.lang.String">string</Name>
  <Value className="java.lang.String">
</Value>
</Feature>
</Annotation>
<Annotation Type="Token" StartNode="2504" EndNode="2506">
<Feature>
  <Name className="java.lang.String">string</Name>
  <Value className="java.lang.String">in</Value>
</Feature>
<Feature>
  <Name className="java.lang.String">kind</Name>
  <Value className="java.lang.String">word</Value>
</Feature>
<Feature>
  <Name className="java.lang.String">length</Name>
  <Value className="java.lang.String">2</Value>
</Feature>
<Feature>
  <Name className="java.lang.String">orth</Name>
  <Value className="java.lang.String">lowercase</Value>
</Feature>
</Annotation>
<Annotation Type="SpaceToken" StartNode="1021" EndNode="1022">
<Feature>
  <Name className="java.lang.String">kind</Name>
  <Value className="java.lang.String">space</Value>
</Feature>
<Feature>
  <Name className="java.lang.String">length</Name>
  <Value className="java.lang.String">1</Value>
</Feature>
<Feature>
  <Name className="java.lang.String">string</Name>
  <Value className="java.lang.String"> </Value>
</Feature>
</Annotation>
<Annotation Type="Token" StartNode="536" EndNode="537">
<Feature>
  <Name className="java.lang.String">kind</Name>
  <Value className="java.lang.String">punctuation</Value>
</Feature>
<Feature>
  <Name className="java.lang.String">length</Name>
  <Value className="java.lang.String">1</Value>
</Feature>
<Feature>
  <Name className="java.lang.String">string</Name>
  <Value className="java.lang.String">,</Value>
</Feature>
</Annotation>
<Annotation Type="Token" StartNode="174" EndNode="176">
<Feature>
  <Name className="java.lang.String">kind</Name>
  <Value className="java.lang.String">number</Value>
</Feature>
<Feature>
  <Name className="java.lang.String">length</Name>
  <Value className="java.lang.String">2</Value>
</Feature>
<Feature>
  <Name className="java.lang.String">string</Name>
  <Value className="java.lang.String">39</Value>
</Feature>
</Annotation>
<Annotation Type="SpaceToken" StartNode="1072" EndNode="1073">
<Feature>
  <Name className="java.lang.String">kind</Name>
  <Value className="java.lang.String">space</Value>
</Feature>
<Feature>
  <Name className="java.lang.String">length</Name>
  <Value className="java.lang.String">1</Value>
</Feature>
<Feature>
  <Name className="java.lang.String">string</Name>
  <Value className="java.lang.String"> </Value>
</Feature>
</Annotation>
<Annotation Type="SpaceToken" StartNode="729" EndNode="730">
<Feature>
  <Name className="java.lang.String">kind</Name>
  <Value className="java.lang.String">space</Value>
</Feature>
<Feature>
  <Name className="java.lang.String">length</Name>
  <Value className="java.lang.String">1</Value>
</Feature>
<Feature>
  <Name className="java.lang.String">string</Name>
  <Value className="java.lang.String"> </Value>
</Feature>
</Annotation>
<Annotation Type="Token" StartNode="2023" EndNode="2029">
<Feature>
  <Name className="java.lang.String">string</Name>
  <Value className="java.lang.String">German</Value>
</Feature>
<Feature>
  <Name className="java.lang.String">kind</Name>
  <Value className="java.lang.String">word</Value>
</Feature>
<Feature>
  <Name className="java.lang.String">length</Name>
  <Value className="java.lang.String">6</Value>
</Feature>
<Feature>
  <Name className="java.lang.String">orth</Name>
  <Value className="java.lang.String">upperInitial</Value>
</Feature>
</Annotation>
<Annotation Type="Date" StartNode="418" EndNode="436">
<Feature>
  <Name className="java.lang.String">kind</Name>
  <Value className="java.lang.String">date</Value>
</Feature>
</Annotation>
<Annotation Type="Token" StartNode="2410" EndNode="2414">
<Feature>
  <Name className="java.lang.String">string</Name>
  <Value className="java.lang.String">year</Value>
</Feature>
<Feature>
  <Name className="java.lang.String">kind</Name>
  <Value className="java.lang.String">word</Value>
</Feature>
<Feature>
  <Name className="java.lang.String">length</Name>
  <Value className="java.lang.String">4</Value>
</Feature>
<Feature>
  <Name className="java.lang.String">orth</Name>
  <Value className="java.lang.String">lowercase</Value>
</Feature>
</Annotation>
<Annotation Type="Token" StartNode="3283" EndNode="3287">
<Feature>
  <Name className="java.lang.String">kind</Name>
  <Value className="java.lang.String">number</Value>
</Feature>
<Feature>
  <Name className="java.lang.String">length</Name>
  <Value className="java.lang.String">4</Value>
</Feature>
<Feature>
  <Name className="java.lang.String">string</Name>
  <Value className="java.lang.String">2001</Value>
</Feature>
</Annotation>
<Annotation Type="Token" StartNode="2131" EndNode="2132">
<Feature>
  <Name className="java.lang.String">string</Name>
  <Value className="java.lang.String">m</Value>
</Feature>
<Feature>
  <Name className="java.lang.String">kind</Name>
  <Value className="java.lang.String">word</Value>
</Feature>
<Feature>
  <Name className="java.lang.String">length</Name>
  <Value className="java.lang.String">1</Value>
</Feature>
<Feature>
  <Name className="java.lang.String">orth</Name>
  <Value className="java.lang.String">lowercase</Value>
</Feature>
</Annotation>
<Annotation Type="Location" StartNode="1366" EndNode="1377">
</Annotation>
<Annotation Type="SpaceToken" StartNode="2524" EndNode="2525">
<Feature>
  <Name className="java.lang.String">kind</Name>
  <Value className="java.lang.String">control</Value>
</Feature>
<Feature>
  <Name className="java.lang.String">length</Name>
  <Value className="java.lang.String">1</Value>
</Feature>
<Feature>
  <Name className="java.lang.String">string</Name>
  <Value className="java.lang.String">
</Value>
</Feature>
</Annotation>
<Annotation Type="Token" StartNode="2075" EndNode="2077">
<Feature>
  <Name className="java.lang.String">kind</Name>
  <Value className="java.lang.String">number</Value>
</Feature>
<Feature>
  <Name className="java.lang.String">length</Name>
  <Value className="java.lang.String">2</Value>
</Feature>
<Feature>
  <Name className="java.lang.String">string</Name>
  <Value className="java.lang.String">15</Value>
</Feature>
</Annotation>
<Annotation Type="Token" StartNode="1236" EndNode="1237">
<Feature>
  <Name className="java.lang.String">string</Name>
  <Value className="java.lang.String">m</Value>
</Feature>
<Feature>
  <Name className="java.lang.String">kind</Name>
  <Value className="java.lang.String">word</Value>
</Feature>
<Feature>
  <Name className="java.lang.String">length</Name>
  <Value className="java.lang.String">1</Value>
</Feature>
<Feature>
  <Name className="java.lang.String">orth</Name>
  <Value className="java.lang.String">lowercase</Value>
</Feature>
</Annotation>
<Annotation Type="SpaceToken" StartNode="1905" EndNode="1906">
<Feature>
  <Name className="java.lang.String">kind</Name>
  <Value className="java.lang.String">space</Value>
</Feature>
<Feature>
  <Name className="java.lang.String">length</Name>
  <Value className="java.lang.String">1</Value>
</Feature>
<Feature>
  <Name className="java.lang.String">string</Name>
  <Value className="java.lang.String"> </Value>
</Feature>
</Annotation>
<Annotation Type="Token" StartNode="1059" EndNode="1066">
<Feature>
  <Name className="java.lang.String">string</Name>
  <Value className="java.lang.String">profits</Value>
</Feature>
<Feature>
  <Name className="java.lang.String">kind</Name>
  <Value className="java.lang.String">word</Value>
</Feature>
<Feature>
  <Name className="java.lang.String">length</Name>
  <Value className="java.lang.String">7</Value>
</Feature>
<Feature>
  <Name className="java.lang.String">orth</Name>
  <Value className="java.lang.String">lowercase</Value>
</Feature>
</Annotation>
<Annotation Type="Token" StartNode="476" EndNode="483">
<Feature>
  <Name className="java.lang.String">string</Name>
  <Value className="java.lang.String">pre-tax</Value>
</Feature>
<Feature>
  <Name className="java.lang.String">kind</Name>
  <Value className="java.lang.String">word</Value>
</Feature>
<Feature>
  <Name className="java.lang.String">length</Name>
  <Value className="java.lang.String">7</Value>
</Feature>
<Feature>
  <Name className="java.lang.String">orth</Name>
  <Value className="java.lang.String">lowercase</Value>
</Feature>
</Annotation>
<Annotation Type="Token" StartNode="3053" EndNode="3054">
<Feature>
  <Name className="java.lang.String">kind</Name>
  <Value className="java.lang.String">number</Value>
</Feature>
<Feature>
  <Name className="java.lang.String">length</Name>
  <Value className="java.lang.String">1</Value>
</Feature>
<Feature>
  <Name className="java.lang.String">string</Name>
  <Value className="java.lang.String">1</Value>
</Feature>
</Annotation>
<Annotation Type="Token" StartNode="437" EndNode="441">
<Feature>
  <Name className="java.lang.String">string</Name>
  <Value className="java.lang.String">were</Value>
</Feature>
<Feature>
  <Name className="java.lang.String">kind</Name>
  <Value className="java.lang.String">word</Value>
</Feature>
<Feature>
  <Name className="java.lang.String">length</Name>
  <Value className="java.lang.String">4</Value>
</Feature>
<Feature>
  <Name className="java.lang.String">orth</Name>
  <Value className="java.lang.String">lowercase</Value>
</Feature>
</Annotation>
<Annotation Type="Token" StartNode="2831" EndNode="2833">
<Feature>
  <Name className="java.lang.String">string</Name>
  <Value className="java.lang.String">US</Value>
</Feature>
<Feature>
  <Name className="java.lang.String">kind</Name>
  <Value className="java.lang.String">word</Value>
</Feature>
<Feature>
  <Name className="java.lang.String">length</Name>
  <Value className="java.lang.String">2</Value>
</Feature>
<Feature>
  <Name className="java.lang.String">orth</Name>
  <Value className="java.lang.String">allCaps</Value>
</Feature>
</Annotation>
<Annotation Type="SpaceToken" StartNode="1391" EndNode="1392">
<Feature>
  <Name className="java.lang.String">kind</Name>
  <Value className="java.lang.String">space</Value>
</Feature>
<Feature>
  <Name className="java.lang.String">length</Name>
  <Value className="java.lang.String">1</Value>
</Feature>
<Feature>
  <Name className="java.lang.String">string</Name>
  <Value className="java.lang.String"> </Value>
</Feature>
</Annotation>
<Annotation Type="SpaceToken" StartNode="2941" EndNode="2942">
<Feature>
  <Name className="java.lang.String">kind</Name>
  <Value className="java.lang.String">space</Value>
</Feature>
<Feature>
  <Name className="java.lang.String">length</Name>
  <Value className="java.lang.String">1</Value>
</Feature>
<Feature>
  <Name className="java.lang.String">string</Name>
  <Value className="java.lang.String"> </Value>
</Feature>
</Annotation>
<Annotation Type="SpaceToken" StartNode="2726" EndNode="2727">
<Feature>
  <Name className="java.lang.String">kind</Name>
  <Value className="java.lang.String">space</Value>
</Feature>
<Feature>
  <Name className="java.lang.String">length</Name>
  <Value className="java.lang.String">1</Value>
</Feature>
<Feature>
  <Name className="java.lang.String">string</Name>
  <Value className="java.lang.String"> </Value>
</Feature>
</Annotation>
<Annotation Type="SpaceToken" StartNode="1337" EndNode="1338">
<Feature>
  <Name className="java.lang.String">kind</Name>
  <Value className="java.lang.String">space</Value>
</Feature>
<Feature>
  <Name className="java.lang.String">length</Name>
  <Value className="java.lang.String">1</Value>
</Feature>
<Feature>
  <Name className="java.lang.String">string</Name>
  <Value className="java.lang.String"> </Value>
</Feature>
</Annotation>
<Annotation Type="SpaceToken" StartNode="2358" EndNode="2359">
<Feature>
  <Name className="java.lang.String">kind</Name>
  <Value className="java.lang.String">control</Value>
</Feature>
<Feature>
  <Name className="java.lang.String">length</Name>
  <Value className="java.lang.String">1</Value>
</Feature>
<Feature>
  <Name className="java.lang.String">string</Name>
  <Value className="java.lang.String">
</Value>
</Feature>
</Annotation>
<Annotation Type="Date" StartNode="2590" EndNode="2599">
<Feature>
  <Name className="java.lang.String">kind</Name>
  <Value className="java.lang.String">date</Value>
</Feature>
</Annotation>
<Annotation Type="Token" StartNode="2015" EndNode="2020">
<Feature>
  <Name className="java.lang.String">string</Name>
  <Value className="java.lang.String">group</Value>
</Feature>
<Feature>
  <Name className="java.lang.String">kind</Name>
  <Value className="java.lang.String">word</Value>
</Feature>
<Feature>
  <Name className="java.lang.String">length</Name>
  <Value className="java.lang.String">5</Value>
</Feature>
<Feature>
  <Name className="java.lang.String">orth</Name>
  <Value className="java.lang.String">lowercase</Value>
</Feature>
</Annotation>
<Annotation Type="SpaceToken" StartNode="3086" EndNode="3087">
<Feature>
  <Name className="java.lang.String">kind</Name>
  <Value className="java.lang.String">space</Value>
</Feature>
<Feature>
  <Name className="java.lang.String">length</Name>
  <Value className="java.lang.String">1</Value>
</Feature>
<Feature>
  <Name className="java.lang.String">string</Name>
  <Value className="java.lang.String"> </Value>
</Feature>
</Annotation>
<Annotation Type="SpaceToken" StartNode="2883" EndNode="2884">
<Feature>
  <Name className="java.lang.String">kind</Name>
  <Value className="java.lang.String">space</Value>
</Feature>
<Feature>
  <Name className="java.lang.String">length</Name>
  <Value className="java.lang.String">1</Value>
</Feature>
<Feature>
  <Name className="java.lang.String">string</Name>
  <Value className="java.lang.String"> </Value>
</Feature>
</Annotation>
<Annotation Type="Token" StartNode="1943" EndNode="1946">
<Feature>
  <Name className="java.lang.String">string</Name>
  <Value className="java.lang.String">But</Value>
</Feature>
<Feature>
  <Name className="java.lang.String">kind</Name>
  <Value className="java.lang.String">word</Value>
</Feature>
<Feature>
  <Name className="java.lang.String">length</Name>
  <Value className="java.lang.String">3</Value>
</Feature>
<Feature>
  <Name className="java.lang.String">orth</Name>
  <Value className="java.lang.String">upperInitial</Value>
</Feature>
</Annotation>
<Annotation Type="Token" StartNode="1517" EndNode="1521">
<Feature>
  <Name className="java.lang.String">string</Name>
  <Value className="java.lang.String">year</Value>
</Feature>
<Feature>
  <Name className="java.lang.String">kind</Name>
  <Value className="java.lang.String">word</Value>
</Feature>
<Feature>
  <Name className="java.lang.String">length</Name>
  <Value className="java.lang.String">4</Value>
</Feature>
<Feature>
  <Name className="java.lang.String">orth</Name>
  <Value className="java.lang.String">lowercase</Value>
</Feature>
</Annotation>
<Annotation Type="SpaceToken" StartNode="572" EndNode="573">
<Feature>
  <Name className="java.lang.String">kind</Name>
  <Value className="java.lang.String">space</Value>
</Feature>
<Feature>
  <Name className="java.lang.String">length</Name>
  <Value className="java.lang.String">1</Value>
</Feature>
<Feature>
  <Name className="java.lang.String">string</Name>
  <Value className="java.lang.String"> </Value>
</Feature>
</Annotation>
<Annotation Type="Token" StartNode="429" EndNode="433">
<Feature>
  <Name className="java.lang.String">string</Name>
  <Value className="java.lang.String">June</Value>
</Feature>
<Feature>
  <Name className="java.lang.String">kind</Name>
  <Value className="java.lang.String">word</Value>
</Feature>
<Feature>
  <Name className="java.lang.String">length</Name>
  <Value className="java.lang.String">4</Value>
</Feature>
<Feature>
  <Name className="java.lang.String">orth</Name>
  <Value className="java.lang.String">upperInitial</Value>
</Feature>
</Annotation>
<Annotation Type="Token" StartNode="462" EndNode="470">
<Feature>
  <Name className="java.lang.String">string</Name>
  <Value className="java.lang.String">compared</Value>
</Feature>
<Feature>
  <Name className="java.lang.String">kind</Name>
  <Value className="java.lang.String">word</Value>
</Feature>
<Feature>
  <Name className="java.lang.String">length</Name>
  <Value className="java.lang.String">8</Value>
</Feature>
<Feature>
  <Name className="java.lang.String">orth</Name>
  <Value className="java.lang.String">lowercase</Value>
</Feature>
</Annotation>
<Annotation Type="Token" StartNode="1489" EndNode="1501">
<Feature>
  <Name className="java.lang.String">string</Name>
  <Value className="java.lang.String">contribution</Value>
</Feature>
<Feature>
  <Name className="java.lang.String">kind</Name>
  <Value className="java.lang.String">word</Value>
</Feature>
<Feature>
  <Name className="java.lang.String">length</Name>
  <Value className="java.lang.String">12</Value>
</Feature>
<Feature>
  <Name className="java.lang.String">orth</Name>
  <Value className="java.lang.String">lowercase</Value>
</Feature>
</Annotation>
<Annotation Type="Token" StartNode="3040" EndNode="3049">
<Feature>
  <Name className="java.lang.String">string</Name>
  <Value className="java.lang.String">increased</Value>
</Feature>
<Feature>
  <Name className="java.lang.String">kind</Name>
  <Value className="java.lang.String">word</Value>
</Feature>
<Feature>
  <Name className="java.lang.String">length</Name>
  <Value className="java.lang.String">9</Value>
</Feature>
<Feature>
  <Name className="java.lang.String">orth</Name>
  <Value className="java.lang.String">lowercase</Value>
</Feature>
</Annotation>
<Annotation Type="Token" StartNode="236" EndNode="241">
<Feature>
  <Name className="java.lang.String">string</Name>
  <Value className="java.lang.String">mixed</Value>
</Feature>
<Feature>
  <Name className="java.lang.String">kind</Name>
  <Value className="java.lang.String">word</Value>
</Feature>
<Feature>
  <Name className="java.lang.String">length</Name>
  <Value className="java.lang.String">5</Value>
</Feature>
<Feature>
  <Name className="java.lang.String">orth</Name>
  <Value className="java.lang.String">lowercase</Value>
</Feature>
</Annotation>
<Annotation Type="Token" StartNode="1540" EndNode="1543">
<Feature>
  <Name className="java.lang.String">string</Name>
  <Value className="java.lang.String">the</Value>
</Feature>
<Feature>
  <Name className="java.lang.String">kind</Name>
  <Value className="java.lang.String">word</Value>
</Feature>
<Feature>
  <Name className="java.lang.String">length</Name>
  <Value className="java.lang.String">3</Value>
</Feature>
<Feature>
  <Name className="java.lang.String">orth</Name>
  <Value className="java.lang.String">lowercase</Value>
</Feature>
</Annotation>
<Annotation Type="Token" StartNode="630" EndNode="633">
<Feature>
  <Name className="java.lang.String">string</Name>
  <Value className="java.lang.String">out</Value>
</Feature>
<Feature>
  <Name className="java.lang.String">kind</Name>
  <Value className="java.lang.String">word</Value>
</Feature>
<Feature>
  <Name className="java.lang.String">length</Name>
  <Value className="java.lang.String">3</Value>
</Feature>
<Feature>
  <Name className="java.lang.String">orth</Name>
  <Value className="java.lang.String">lowercase</Value>
</Feature>
</Annotation>
<Annotation Type="SpaceToken" StartNode="113" EndNode="114">
<Feature>
  <Name className="java.lang.String">kind</Name>
  <Value className="java.lang.String">space</Value>
</Feature>
<Feature>
  <Name className="java.lang.String">length</Name>
  <Value className="java.lang.String">1</Value>
</Feature>
<Feature>
  <Name className="java.lang.String">string</Name>
  <Value className="java.lang.String"> </Value>
</Feature>
</Annotation>
<Annotation Type="Token" StartNode="1362" EndNode="1365">
<Feature>
  <Name className="java.lang.String">string</Name>
  <Value className="java.lang.String">and</Value>
</Feature>
<Feature>
  <Name className="java.lang.String">kind</Name>
  <Value className="java.lang.String">word</Value>
</Feature>
<Feature>
  <Name className="java.lang.String">length</Name>
  <Value className="java.lang.String">3</Value>
</Feature>
<Feature>
  <Name className="java.lang.String">orth</Name>
  <Value className="java.lang.String">lowercase</Value>
</Feature>
</Annotation>
<Annotation Type="Token" StartNode="2689" EndNode="2693">
<Feature>
  <Name className="java.lang.String">string</Name>
  <Value className="java.lang.String">said</Value>
</Feature>
<Feature>
  <Name className="java.lang.String">kind</Name>
  <Value className="java.lang.String">word</Value>
</Feature>
<Feature>
  <Name className="java.lang.String">length</Name>
  <Value className="java.lang.String">4</Value>
</Feature>
<Feature>
  <Name className="java.lang.String">orth</Name>
  <Value className="java.lang.String">lowercase</Value>
</Feature>
</Annotation>
<Annotation Type="SpaceToken" StartNode="695" EndNode="696">
<Feature>
  <Name className="java.lang.String">kind</Name>
  <Value className="java.lang.String">space</Value>
</Feature>
<Feature>
  <Name className="java.lang.String">length</Name>
  <Value className="java.lang.String">1</Value>
</Feature>
<Feature>
  <Name className="java.lang.String">string</Name>
  <Value className="java.lang.String"> </Value>
</Feature>
</Annotation>
<Annotation Type="SpaceToken" StartNode="937" EndNode="938">
<Feature>
  <Name className="java.lang.String">kind</Name>
  <Value className="java.lang.String">space</Value>
</Feature>
<Feature>
  <Name className="java.lang.String">length</Name>
  <Value className="java.lang.String">1</Value>
</Feature>
<Feature>
  <Name className="java.lang.String">string</Name>
  <Value className="java.lang.String"> </Value>
</Feature>
</Annotation>
<Annotation Type="SpaceToken" StartNode="745" EndNode="746">
<Feature>
  <Name className="java.lang.String">kind</Name>
  <Value className="java.lang.String">space</Value>
</Feature>
<Feature>
  <Name className="java.lang.String">length</Name>
  <Value className="java.lang.String">1</Value>
</Feature>
<Feature>
  <Name className="java.lang.String">string</Name>
  <Value className="java.lang.String"> </Value>
</Feature>
</Annotation>
<Annotation Type="Date" StartNode="2654" EndNode="2665">
<Feature>
  <Name className="java.lang.String">rule1</Name>
  <Value className="java.lang.String">DateName</Value>
</Feature>
<Feature>
  <Name className="java.lang.String">rule2</Name>
  <Value className="java.lang.String">DateOnlyFinal</Value>
</Feature>
<Feature>
  <Name className="java.lang.String">kind</Name>
  <Value className="java.lang.String">date</Value>
</Feature>
</Annotation>
<Annotation Type="SpaceToken" StartNode="2402" EndNode="2403">
<Feature>
  <Name className="java.lang.String">kind</Name>
  <Value className="java.lang.String">space</Value>
</Feature>
<Feature>
  <Name className="java.lang.String">length</Name>
  <Value className="java.lang.String">1</Value>
</Feature>
<Feature>
  <Name className="java.lang.String">string</Name>
  <Value className="java.lang.String"> </Value>
</Feature>
</Annotation>
<Annotation Type="Token" StartNode="2078" EndNode="2079">
<Feature>
  <Name className="java.lang.String">kind</Name>
  <Value className="java.lang.String">number</Value>
</Feature>
<Feature>
  <Name className="java.lang.String">length</Name>
  <Value className="java.lang.String">1</Value>
</Feature>
<Feature>
  <Name className="java.lang.String">string</Name>
  <Value className="java.lang.String">2</Value>
</Feature>
</Annotation>
<Annotation Type="SpaceToken" StartNode="794" EndNode="795">
<Feature>
  <Name className="java.lang.String">kind</Name>
  <Value className="java.lang.String">space</Value>
</Feature>
<Feature>
  <Name className="java.lang.String">length</Name>
  <Value className="java.lang.String">1</Value>
</Feature>
<Feature>
  <Name className="java.lang.String">string</Name>
  <Value className="java.lang.String"> </Value>
</Feature>
</Annotation>
<Annotation Type="Token" StartNode="43" EndNode="44">
<Feature>
  <Name className="java.lang.String">kind</Name>
  <Value className="java.lang.String">punctuation</Value>
</Feature>
<Feature>
  <Name className="java.lang.String">length</Name>
  <Value className="java.lang.String">1</Value>
</Feature>
<Feature>
  <Name className="java.lang.String">string</Name>
  <Value className="java.lang.String">,</Value>
</Feature>
</Annotation>
<Annotation Type="Token" StartNode="130" EndNode="132">
<Feature>
  <Name className="java.lang.String">string</Name>
  <Value className="java.lang.String">By</Value>
</Feature>
<Feature>
  <Name className="java.lang.String">kind</Name>
  <Value className="java.lang.String">word</Value>
</Feature>
<Feature>
  <Name className="java.lang.String">length</Name>
  <Value className="java.lang.String">2</Value>
</Feature>
<Feature>
  <Name className="java.lang.String">orth</Name>
  <Value className="java.lang.String">upperInitial</Value>
</Feature>
</Annotation>
<Annotation Type="Token" StartNode="1233" EndNode="1234">
<Feature>
  <Name className="java.lang.String">kind</Name>
  <Value className="java.lang.String">number</Value>
</Feature>
<Feature>
  <Name className="java.lang.String">length</Name>
  <Value className="java.lang.String">1</Value>
</Feature>
<Feature>
  <Name className="java.lang.String">string</Name>
  <Value className="java.lang.String">2</Value>
</Feature>
</Annotation>
<Annotation Type="Token" StartNode="1192" EndNode="1200">
<Feature>
  <Name className="java.lang.String">string</Name>
  <Value className="java.lang.String">spending</Value>
</Feature>
<Feature>
  <Name className="java.lang.String">kind</Name>
  <Value className="java.lang.String">word</Value>
</Feature>
<Feature>
  <Name className="java.lang.String">length</Name>
  <Value className="java.lang.String">8</Value>
</Feature>
<Feature>
  <Name className="java.lang.String">orth</Name>
  <Value className="java.lang.String">lowercase</Value>
</Feature>
</Annotation>
<Annotation Type="Token" StartNode="2554" EndNode="2558">
<Feature>
  <Name className="java.lang.String">kind</Name>
  <Value className="java.lang.String">number</Value>
</Feature>
<Feature>
  <Name className="java.lang.String">length</Name>
  <Value className="java.lang.String">4</Value>
</Feature>
<Feature>
  <Name className="java.lang.String">string</Name>
  <Value className="java.lang.String">2001</Value>
</Feature>
</Annotation>
<Annotation Type="Token" StartNode="1668" EndNode="1675">
<Feature>
  <Name className="java.lang.String">string</Name>
  <Value className="java.lang.String">margins</Value>
</Feature>
<Feature>
  <Name className="java.lang.String">kind</Name>
  <Value className="java.lang.String">word</Value>
</Feature>
<Feature>
  <Name className="java.lang.String">length</Name>
  <Value className="java.lang.String">7</Value>
</Feature>
<Feature>
  <Name className="java.lang.String">orth</Name>
  <Value className="java.lang.String">lowercase</Value>
</Feature>
</Annotation>
<Annotation Type="SpaceToken" StartNode="1093" EndNode="1094">
<Feature>
  <Name className="java.lang.String">kind</Name>
  <Value className="java.lang.String">space</Value>
</Feature>
<Feature>
  <Name className="java.lang.String">length</Name>
  <Value className="java.lang.String">1</Value>
</Feature>
<Feature>
  <Name className="java.lang.String">string</Name>
  <Value className="java.lang.String"> </Value>
</Feature>
</Annotation>
<Annotation Type="SpaceToken" StartNode="1317" EndNode="1318">
<Feature>
  <Name className="java.lang.String">kind</Name>
  <Value className="java.lang.String">space</Value>
</Feature>
<Feature>
  <Name className="java.lang.String">length</Name>
  <Value className="java.lang.String">1</Value>
</Feature>
<Feature>
  <Name className="java.lang.String">string</Name>
  <Value className="java.lang.String"> </Value>
</Feature>
</Annotation>
<Annotation Type="Token" StartNode="2183" EndNode="2188">
<Feature>
  <Name className="java.lang.String">string</Name>
  <Value className="java.lang.String">issue</Value>
</Feature>
<Feature>
  <Name className="java.lang.String">kind</Name>
  <Value className="java.lang.String">word</Value>
</Feature>
<Feature>
  <Name className="java.lang.String">length</Name>
  <Value className="java.lang.String">5</Value>
</Feature>
<Feature>
  <Name className="java.lang.String">orth</Name>
  <Value className="java.lang.String">lowercase</Value>
</Feature>
</Annotation>
<Annotation Type="Token" StartNode="857" EndNode="860">
<Feature>
  <Name className="java.lang.String">string</Name>
  <Value className="java.lang.String">was</Value>
</Feature>
<Feature>
  <Name className="java.lang.String">kind</Name>
  <Value className="java.lang.String">word</Value>
</Feature>
<Feature>
  <Name className="java.lang.String">length</Name>
  <Value className="java.lang.String">3</Value>
</Feature>
<Feature>
  <Name className="java.lang.String">orth</Name>
  <Value className="java.lang.String">lowercase</Value>
</Feature>
</Annotation>
<Annotation Type="Token" StartNode="586" EndNode="587">
<Feature>
  <Name className="java.lang.String">string</Name>
  <Value className="java.lang.String">m</Value>
</Feature>
<Feature>
  <Name className="java.lang.String">kind</Name>
  <Value className="java.lang.String">word</Value>
</Feature>
<Feature>
  <Name className="java.lang.String">length</Name>
  <Value className="java.lang.String">1</Value>
</Feature>
<Feature>
  <Name className="java.lang.String">orth</Name>
  <Value className="java.lang.String">lowercase</Value>
</Feature>
</Annotation>
<Annotation Type="Date" StartNode="2507" EndNode="2513">
<Feature>
  <Name className="java.lang.String">rule1</Name>
  <Value className="java.lang.String">GazDate</Value>
</Feature>
<Feature>
  <Name className="java.lang.String">rule2</Name>
  <Value className="java.lang.String">DateOnlyFinal</Value>
</Feature>
<Feature>
  <Name className="java.lang.String">kind</Name>
  <Value className="java.lang.String">date</Value>
</Feature>
</Annotation>
<Annotation Type="SpaceToken" StartNode="2393" EndNode="2394">
<Feature>
  <Name className="java.lang.String">kind</Name>
  <Value className="java.lang.String">space</Value>
</Feature>
<Feature>
  <Name className="java.lang.String">length</Name>
  <Value className="java.lang.String">1</Value>
</Feature>
<Feature>
  <Name className="java.lang.String">string</Name>
  <Value className="java.lang.String"> </Value>
</Feature>
</Annotation>
<Annotation Type="Token" StartNode="3207" EndNode="3215">
<Feature>
  <Name className="java.lang.String">string</Name>
  <Value className="java.lang.String">Carnival</Value>
</Feature>
<Feature>
  <Name className="java.lang.String">kind</Name>
  <Value className="java.lang.String">word</Value>
</Feature>
<Feature>
  <Name className="java.lang.String">length</Name>
  <Value className="java.lang.String">8</Value>
</Feature>
<Feature>
  <Name className="java.lang.String">orth</Name>
  <Value className="java.lang.String">upperInitial</Value>
</Feature>
</Annotation>
<Annotation Type="SpaceToken" StartNode="366" EndNode="367">
<Feature>
  <Name className="java.lang.String">kind</Name>
  <Value className="java.lang.String">space</Value>
</Feature>
<Feature>
  <Name className="java.lang.String">length</Name>
  <Value className="java.lang.String">1</Value>
</Feature>
<Feature>
  <Name className="java.lang.String">string</Name>
  <Value className="java.lang.String"> </Value>
</Feature>
</Annotation>
<Annotation Type="Token" StartNode="2700" EndNode="2710">
<Feature>
  <Name className="java.lang.String">string</Name>
  <Value className="java.lang.String">reductions</Value>
</Feature>
<Feature>
  <Name className="java.lang.String">kind</Name>
  <Value className="java.lang.String">word</Value>
</Feature>
<Feature>
  <Name className="java.lang.String">length</Name>
  <Value className="java.lang.String">10</Value>
</Feature>
<Feature>
  <Name className="java.lang.String">orth</Name>
  <Value className="java.lang.String">lowercase</Value>
</Feature>
</Annotation>
<Annotation Type="SpaceToken" StartNode="1838" EndNode="1839">
<Feature>
  <Name className="java.lang.String">kind</Name>
  <Value className="java.lang.String">space</Value>
</Feature>
<Feature>
  <Name className="java.lang.String">length</Name>
  <Value className="java.lang.String">1</Value>
</Feature>
<Feature>
  <Name className="java.lang.String">string</Name>
  <Value className="java.lang.String"> </Value>
</Feature>
</Annotation>
<Annotation Type="Token" StartNode="746" EndNode="748">
<Feature>
  <Name className="java.lang.String">string</Name>
  <Value className="java.lang.String">in</Value>
</Feature>
<Feature>
  <Name className="java.lang.String">kind</Name>
  <Value className="java.lang.String">word</Value>
</Feature>
<Feature>
  <Name className="java.lang.String">length</Name>
  <Value className="java.lang.String">2</Value>
</Feature>
<Feature>
  <Name className="java.lang.String">orth</Name>
  <Value className="java.lang.String">lowercase</Value>
</Feature>
</Annotation>
<Annotation Type="SpaceToken" StartNode="2977" EndNode="2978">
<Feature>
  <Name className="java.lang.String">kind</Name>
  <Value className="java.lang.String">space</Value>
</Feature>
<Feature>
  <Name className="java.lang.String">length</Name>
  <Value className="java.lang.String">1</Value>
</Feature>
<Feature>
  <Name className="java.lang.String">string</Name>
  <Value className="java.lang.String"> </Value>
</Feature>
</Annotation>
<Annotation Type="SpaceToken" StartNode="942" EndNode="943">
<Feature>
  <Name className="java.lang.String">kind</Name>
  <Value className="java.lang.String">space</Value>
</Feature>
<Feature>
  <Name className="java.lang.String">length</Name>
  <Value className="java.lang.String">1</Value>
</Feature>
<Feature>
  <Name className="java.lang.String">string</Name>
  <Value className="java.lang.String"> </Value>
</Feature>
</Annotation>
<Annotation Type="Token" StartNode="1241" EndNode="1242">
<Feature>
  <Name className="java.lang.String">string</Name>
  <Value className="java.lang.String">�</Value>
</Feature>
<Feature>
  <Name className="java.lang.String">kind</Name>
  <Value className="java.lang.String">symbol</Value>
</Feature>
<Feature>
  <Name className="java.lang.String">length</Name>
  <Value className="java.lang.String">1</Value>
</Feature>
<Feature>
  <Name className="java.lang.String">symbolkind</Name>
  <Value className="java.lang.String">currency</Value>
</Feature>
</Annotation>
<Annotation Type="SpaceToken" StartNode="3137" EndNode="3138">
<Feature>
  <Name className="java.lang.String">kind</Name>
  <Value className="java.lang.String">space</Value>
</Feature>
<Feature>
  <Name className="java.lang.String">length</Name>
  <Value className="java.lang.String">1</Value>
</Feature>
<Feature>
  <Name className="java.lang.String">string</Name>
  <Value className="java.lang.String"> </Value>
</Feature>
</Annotation>
<Annotation Type="SpaceToken" StartNode="580" EndNode="581">
<Feature>
  <Name className="java.lang.String">kind</Name>
  <Value className="java.lang.String">space</Value>
</Feature>
<Feature>
  <Name className="java.lang.String">length</Name>
  <Value className="java.lang.String">1</Value>
</Feature>
<Feature>
  <Name className="java.lang.String">string</Name>
  <Value className="java.lang.String"> </Value>
</Feature>
</Annotation>
<Annotation Type="SpaceToken" StartNode="3232" EndNode="3233">
<Feature>
  <Name className="java.lang.String">kind</Name>
  <Value className="java.lang.String">space</Value>
</Feature>
<Feature>
  <Name className="java.lang.String">length</Name>
  <Value className="java.lang.String">1</Value>
</Feature>
<Feature>
  <Name className="java.lang.String">string</Name>
  <Value className="java.lang.String"> </Value>
</Feature>
</Annotation>
<Annotation Type="SpaceToken" StartNode="3006" EndNode="3007">
<Feature>
  <Name className="java.lang.String">kind</Name>
  <Value className="java.lang.String">control</Value>
</Feature>
<Feature>
  <Name className="java.lang.String">length</Name>
  <Value className="java.lang.String">1</Value>
</Feature>
<Feature>
  <Name className="java.lang.String">string</Name>
  <Value className="java.lang.String">
</Value>
</Feature>
</Annotation>
<Annotation Type="SpaceToken" StartNode="2270" EndNode="2271">
<Feature>
  <Name className="java.lang.String">kind</Name>
  <Value className="java.lang.String">space</Value>
</Feature>
<Feature>
  <Name className="java.lang.String">length</Name>
  <Value className="java.lang.String">1</Value>
</Feature>
<Feature>
  <Name className="java.lang.String">string</Name>
  <Value className="java.lang.String"> </Value>
</Feature>
</Annotation>
<Annotation Type="SpaceToken" StartNode="1917" EndNode="1918">
<Feature>
  <Name className="java.lang.String">kind</Name>
  <Value className="java.lang.String">space</Value>
</Feature>
<Feature>
  <Name className="java.lang.String">length</Name>
  <Value className="java.lang.String">1</Value>
</Feature>
<Feature>
  <Name className="java.lang.String">string</Name>
  <Value className="java.lang.String"> </Value>
</Feature>
</Annotation>
<Annotation Type="Token" StartNode="523" EndNode="527">
<Feature>
  <Name className="java.lang.String">string</Name>
  <Value className="java.lang.String">year</Value>
</Feature>
<Feature>
  <Name className="java.lang.String">kind</Name>
  <Value className="java.lang.String">word</Value>
</Feature>
<Feature>
  <Name className="java.lang.String">length</Name>
  <Value className="java.lang.String">4</Value>
</Feature>
<Feature>
  <Name className="java.lang.String">orth</Name>
  <Value className="java.lang.String">lowercase</Value>
</Feature>
</Annotation>
<Annotation Type="Token" StartNode="1043" EndNode="1048">
<Feature>
  <Name className="java.lang.String">string</Name>
  <Value className="java.lang.String">while</Value>
</Feature>
<Feature>
  <Name className="java.lang.String">kind</Name>
  <Value className="java.lang.String">word</Value>
</Feature>
<Feature>
  <Name className="java.lang.String">length</Name>
  <Value className="java.lang.String">5</Value>
</Feature>
<Feature>
  <Name className="java.lang.String">orth</Name>
  <Value className="java.lang.String">lowercase</Value>
</Feature>
</Annotation>
<Annotation Type="Token" StartNode="2415" EndNode="2424">
<Feature>
  <Name className="java.lang.String">string</Name>
  <Value className="java.lang.String">reporting</Value>
</Feature>
<Feature>
  <Name className="java.lang.String">kind</Name>
  <Value className="java.lang.String">word</Value>
</Feature>
<Feature>
  <Name className="java.lang.String">length</Name>
  <Value className="java.lang.String">9</Value>
</Feature>
<Feature>
  <Name className="java.lang.String">orth</Name>
  <Value className="java.lang.String">lowercase</Value>
</Feature>
</Annotation>
<Annotation Type="Token" StartNode="214" EndNode="219">
<Feature>
  <Name className="java.lang.String">string</Name>
  <Value className="java.lang.String">group</Value>
</Feature>
<Feature>
  <Name className="java.lang.String">kind</Name>
  <Value className="java.lang.String">word</Value>
</Feature>
<Feature>
  <Name className="java.lang.String">length</Name>
  <Value className="java.lang.String">5</Value>
</Feature>
<Feature>
  <Name className="java.lang.String">orth</Name>
  <Value className="java.lang.String">lowercase</Value>
</Feature>
</Annotation>
<Annotation Type="SpaceToken" StartNode="1736" EndNode="1737">
<Feature>
  <Name className="java.lang.String">kind</Name>
  <Value className="java.lang.String">space</Value>
</Feature>
<Feature>
  <Name className="java.lang.String">length</Name>
  <Value className="java.lang.String">1</Value>
</Feature>
<Feature>
  <Name className="java.lang.String">string</Name>
  <Value className="java.lang.String"> </Value>
</Feature>
</Annotation>
<Annotation Type="Token" StartNode="1797" EndNode="1798">
<Feature>
  <Name className="java.lang.String">kind</Name>
  <Value className="java.lang.String">punctuation</Value>
</Feature>
<Feature>
  <Name className="java.lang.String">length</Name>
  <Value className="java.lang.String">1</Value>
</Feature>
<Feature>
  <Name className="java.lang.String">string</Name>
  <Value className="java.lang.String">.</Value>
</Feature>
</Annotation>
<Annotation Type="Location" StartNode="1359" EndNode="1361">
<Feature>
  <Name className="java.lang.String">rule1</Name>
  <Value className="java.lang.String">GazLocation</Value>
</Feature>
<Feature>
  <Name className="java.lang.String">rule2</Name>
  <Value className="java.lang.String">LocFinal</Value>
</Feature>
<Feature>
  <Name className="java.lang.String">locType</Name>
  <Value className="java.lang.String">country</Value>
</Feature>
</Annotation>
<Annotation Type="SpaceToken" StartNode="1942" EndNode="1943">
<Feature>
  <Name className="java.lang.String">kind</Name>
  <Value className="java.lang.String">control</Value>
</Feature>
<Feature>
  <Name className="java.lang.String">length</Name>
  <Value className="java.lang.String">1</Value>
</Feature>
<Feature>
  <Name className="java.lang.String">string</Name>
  <Value className="java.lang.String">
</Value>
</Feature>
</Annotation>
<Annotation Type="SpaceToken" StartNode="2373" EndNode="2374">
<Feature>
  <Name className="java.lang.String">kind</Name>
  <Value className="java.lang.String">space</Value>
</Feature>
<Feature>
  <Name className="java.lang.String">length</Name>
  <Value className="java.lang.String">1</Value>
</Feature>
<Feature>
  <Name className="java.lang.String">string</Name>
  <Value className="java.lang.String"> </Value>
</Feature>
</Annotation>
<Annotation Type="Token" StartNode="2191" EndNode="2198">
<Feature>
  <Name className="java.lang.String">string</Name>
  <Value className="java.lang.String">profits</Value>
</Feature>
<Feature>
  <Name className="java.lang.String">kind</Name>
  <Value className="java.lang.String">word</Value>
</Feature>
<Feature>
  <Name className="java.lang.String">length</Name>
  <Value className="java.lang.String">7</Value>
</Feature>
<Feature>
  <Name className="java.lang.String">orth</Name>
  <Value className="java.lang.String">lowercase</Value>
</Feature>
</Annotation>
<Annotation Type="SpaceToken" StartNode="2719" EndNode="2720">
<Feature>
  <Name className="java.lang.String">kind</Name>
  <Value className="java.lang.String">space</Value>
</Feature>
<Feature>
  <Name className="java.lang.String">length</Name>
  <Value className="java.lang.String">1</Value>
</Feature>
<Feature>
  <Name className="java.lang.String">string</Name>
  <Value className="java.lang.String"> </Value>
</Feature>
</Annotation>
<Annotation Type="Token" StartNode="864" EndNode="869">
<Feature>
  <Name className="java.lang.String">string</Name>
  <Value className="java.lang.String">track</Value>
</Feature>
<Feature>
  <Name className="java.lang.String">kind</Name>
  <Value className="java.lang.String">word</Value>
</Feature>
<Feature>
  <Name className="java.lang.String">length</Name>
  <Value className="java.lang.String">5</Value>
</Feature>
<Feature>
  <Name className="java.lang.String">orth</Name>
  <Value className="java.lang.String">lowercase</Value>
</Feature>
</Annotation>
<Annotation Type="Token" StartNode="1951" EndNode="1955">
<Feature>
  <Name className="java.lang.String">string</Name>
  <Value className="java.lang.String">most</Value>
</Feature>
<Feature>
  <Name className="java.lang.String">kind</Name>
  <Value className="java.lang.String">word</Value>
</Feature>
<Feature>
  <Name className="java.lang.String">length</Name>
  <Value className="java.lang.String">4</Value>
</Feature>
<Feature>
  <Name className="java.lang.String">orth</Name>
  <Value className="java.lang.String">lowercase</Value>
</Feature>
</Annotation>
<Annotation Type="Token" StartNode="1525" EndNode="1534">
<Feature>
  <Name className="java.lang.String">string</Name>
  <Value className="java.lang.String">operation</Value>
</Feature>
<Feature>
  <Name className="java.lang.String">kind</Name>
  <Value className="java.lang.String">word</Value>
</Feature>
<Feature>
  <Name className="java.lang.String">length</Name>
  <Value className="java.lang.String">9</Value>
</Feature>
<Feature>
  <Name className="java.lang.String">orth</Name>
  <Value className="java.lang.String">lowercase</Value>
</Feature>
</Annotation>
<Annotation Type="Token" StartNode="400" EndNode="401">
<Feature>
  <Name className="java.lang.String">kind</Name>
  <Value className="java.lang.String">punctuation</Value>
</Feature>
<Feature>
  <Name className="java.lang.String">length</Name>
  <Value className="java.lang.String">1</Value>
</Feature>
<Feature>
  <Name className="java.lang.String">string</Name>
  <Value className="java.lang.String">.</Value>
</Feature>
</Annotation>
<Annotation Type="Date" StartNode="1741" EndNode="1765">
<Feature>
  <Name className="java.lang.String">kind</Name>
  <Value className="java.lang.String">date</Value>
</Feature>
</Annotation>
<Annotation Type="Token" StartNode="2676" EndNode="2678">
<Feature>
  <Name className="java.lang.String">string</Name>
  <Value className="java.lang.String">Mr</Value>
</Feature>
<Feature>
  <Name className="java.lang.String">kind</Name>
  <Value className="java.lang.String">word</Value>
</Feature>
<Feature>
  <Name className="java.lang.String">length</Name>
  <Value className="java.lang.String">2</Value>
</Feature>
<Feature>
  <Name className="java.lang.String">orth</Name>
  <Value className="java.lang.String">upperInitial</Value>
</Feature>
</Annotation>
<Annotation Type="SpaceToken" StartNode="2283" EndNode="2284">
<Feature>
  <Name className="java.lang.String">kind</Name>
  <Value className="java.lang.String">space</Value>
</Feature>
<Feature>
  <Name className="java.lang.String">length</Name>
  <Value className="java.lang.String">1</Value>
</Feature>
<Feature>
  <Name className="java.lang.String">string</Name>
  <Value className="java.lang.String"> </Value>
</Feature>
</Annotation>
<Annotation Type="Token" StartNode="319" EndNode="322">
<Feature>
  <Name className="java.lang.String">string</Name>
  <Value className="java.lang.String">but</Value>
</Feature>
<Feature>
  <Name className="java.lang.String">kind</Name>
  <Value className="java.lang.String">word</Value>
</Feature>
<Feature>
  <Name className="java.lang.String">length</Name>
  <Value className="java.lang.String">3</Value>
</Feature>
<Feature>
  <Name className="java.lang.String">orth</Name>
  <Value className="java.lang.String">lowercase</Value>
</Feature>
</Annotation>
<Annotation Type="Token" StartNode="1697" EndNode="1707">
<Feature>
  <Name className="java.lang.String">string</Name>
  <Value className="java.lang.String">operations</Value>
</Feature>
<Feature>
  <Name className="java.lang.String">kind</Name>
  <Value className="java.lang.String">word</Value>
</Feature>
<Feature>
  <Name className="java.lang.String">length</Name>
  <Value className="java.lang.String">10</Value>
</Feature>
<Feature>
  <Name className="java.lang.String">orth</Name>
  <Value className="java.lang.String">lowercase</Value>
</Feature>
</Annotation>
<Annotation Type="SpaceToken" StartNode="224" EndNode="225">
<Feature>
  <Name className="java.lang.String">kind</Name>
  <Value className="java.lang.String">space</Value>
</Feature>
<Feature>
  <Name className="java.lang.String">length</Name>
  <Value className="java.lang.String">1</Value>
</Feature>
<Feature>
  <Name className="java.lang.String">string</Name>
  <Value className="java.lang.String"> </Value>
</Feature>
</Annotation>
<Annotation Type="Token" StartNode="1505" EndNode="1510">
<Feature>
  <Name className="java.lang.String">string</Name>
  <Value className="java.lang.String">their</Value>
</Feature>
<Feature>
  <Name className="java.lang.String">kind</Name>
  <Value className="java.lang.String">word</Value>
</Feature>
<Feature>
  <Name className="java.lang.String">length</Name>
  <Value className="java.lang.String">5</Value>
</Feature>
<Feature>
  <Name className="java.lang.String">orth</Name>
  <Value className="java.lang.String">lowercase</Value>
</Feature>
</Annotation>
<Annotation Type="Token" StartNode="2906" EndNode="2907">
<Feature>
  <Name className="java.lang.String">kind</Name>
  <Value className="java.lang.String">punctuation</Value>
</Feature>
<Feature>
  <Name className="java.lang.String">length</Name>
  <Value className="java.lang.String">1</Value>
</Feature>
<Feature>
  <Name className="java.lang.String">string</Name>
  <Value className="java.lang.String">&quot;</Value>
</Feature>
</Annotation>
<Annotation Type="Token" StartNode="607" EndNode="608">
<Feature>
  <Name className="java.lang.String">string</Name>
  <Value className="java.lang.String">m</Value>
</Feature>
<Feature>
  <Name className="java.lang.String">kind</Name>
  <Value className="java.lang.String">word</Value>
</Feature>
<Feature>
  <Name className="java.lang.String">length</Name>
  <Value className="java.lang.String">1</Value>
</Feature>
<Feature>
  <Name className="java.lang.String">orth</Name>
  <Value className="java.lang.String">lowercase</Value>
</Feature>
</Annotation>
<Annotation Type="SpaceToken" StartNode="962" EndNode="963">
<Feature>
  <Name className="java.lang.String">kind</Name>
  <Value className="java.lang.String">space</Value>
</Feature>
<Feature>
  <Name className="java.lang.String">length</Name>
  <Value className="java.lang.String">1</Value>
</Feature>
<Feature>
  <Name className="java.lang.String">string</Name>
  <Value className="java.lang.String"> </Value>
</Feature>
</Annotation>
<Annotation Type="SpaceToken" StartNode="98" EndNode="99">
<Feature>
  <Name className="java.lang.String">kind</Name>
  <Value className="java.lang.String">space</Value>
</Feature>
<Feature>
  <Name className="java.lang.String">length</Name>
  <Value className="java.lang.String">1</Value>
</Feature>
<Feature>
  <Name className="java.lang.String">string</Name>
  <Value className="java.lang.String"> </Value>
</Feature>
</Annotation>
<Annotation Type="SpaceToken" StartNode="385" EndNode="386">
<Feature>
  <Name className="java.lang.String">kind</Name>
  <Value className="java.lang.String">space</Value>
</Feature>
<Feature>
  <Name className="java.lang.String">length</Name>
  <Value className="java.lang.String">1</Value>
</Feature>
<Feature>
  <Name className="java.lang.String">string</Name>
  <Value className="java.lang.String"> </Value>
</Feature>
</Annotation>
<Annotation Type="Token" StartNode="645" EndNode="650">
<Feature>
  <Name className="java.lang.String">string</Name>
  <Value className="java.lang.String">costs</Value>
</Feature>
<Feature>
  <Name className="java.lang.String">kind</Name>
  <Value className="java.lang.String">word</Value>
</Feature>
<Feature>
  <Name className="java.lang.String">length</Name>
  <Value className="java.lang.String">5</Value>
</Feature>
<Feature>
  <Name className="java.lang.String">orth</Name>
  <Value className="java.lang.String">lowercase</Value>
</Feature>
</Annotation>
<Annotation Type="SpaceToken" StartNode="3000" EndNode="3001">
<Feature>
  <Name className="java.lang.String">kind</Name>
  <Value className="java.lang.String">space</Value>
</Feature>
<Feature>
  <Name className="java.lang.String">length</Name>
  <Value className="java.lang.String">1</Value>
</Feature>
<Feature>
  <Name className="java.lang.String">string</Name>
  <Value className="java.lang.String"> </Value>
</Feature>
</Annotation>
<Annotation Type="SpaceToken" StartNode="1125" EndNode="1126">
<Feature>
  <Name className="java.lang.String">kind</Name>
  <Value className="java.lang.String">space</Value>
</Feature>
<Feature>
  <Name className="java.lang.String">length</Name>
  <Value className="java.lang.String">1</Value>
</Feature>
<Feature>
  <Name className="java.lang.String">string</Name>
  <Value className="java.lang.String"> </Value>
</Feature>
</Annotation>
<Annotation Type="SpaceToken" StartNode="2293" EndNode="2294">
<Feature>
  <Name className="java.lang.String">kind</Name>
  <Value className="java.lang.String">space</Value>
</Feature>
<Feature>
  <Name className="java.lang.String">length</Name>
  <Value className="java.lang.String">1</Value>
</Feature>
<Feature>
  <Name className="java.lang.String">string</Name>
  <Value className="java.lang.String"> </Value>
</Feature>
</Annotation>
<Annotation Type="Token" StartNode="1032" EndNode="1036">
<Feature>
  <Name className="java.lang.String">string</Name>
  <Value className="java.lang.String">from</Value>
</Feature>
<Feature>
  <Name className="java.lang.String">kind</Name>
  <Value className="java.lang.String">word</Value>
</Feature>
<Feature>
  <Name className="java.lang.String">length</Name>
  <Value className="java.lang.String">4</Value>
</Feature>
<Feature>
  <Name className="java.lang.String">orth</Name>
  <Value className="java.lang.String">lowercase</Value>
</Feature>
</Annotation>
<Annotation Type="SpaceToken" StartNode="1606" EndNode="1607">
<Feature>
  <Name className="java.lang.String">kind</Name>
  <Value className="java.lang.String">space</Value>
</Feature>
<Feature>
  <Name className="java.lang.String">length</Name>
  <Value className="java.lang.String">1</Value>
</Feature>
<Feature>
  <Name className="java.lang.String">string</Name>
  <Value className="java.lang.String"> </Value>
</Feature>
</Annotation>
<Annotation Type="Token" StartNode="1715" EndNode="1720">
<Feature>
  <Name className="java.lang.String">string</Name>
  <Value className="java.lang.String">costs</Value>
</Feature>
<Feature>
  <Name className="java.lang.String">kind</Name>
  <Value className="java.lang.String">word</Value>
</Feature>
<Feature>
  <Name className="java.lang.String">length</Name>
  <Value className="java.lang.String">5</Value>
</Feature>
<Feature>
  <Name className="java.lang.String">orth</Name>
  <Value className="java.lang.String">lowercase</Value>
</Feature>
</Annotation>
<Annotation Type="Token" StartNode="2532" EndNode="2539">
<Feature>
  <Name className="java.lang.String">string</Name>
  <Value className="java.lang.String">Germany</Value>
</Feature>
<Feature>
  <Name className="java.lang.String">kind</Name>
  <Value className="java.lang.String">word</Value>
</Feature>
<Feature>
  <Name className="java.lang.String">length</Name>
  <Value className="java.lang.String">7</Value>
</Feature>
<Feature>
  <Name className="java.lang.String">orth</Name>
  <Value className="java.lang.String">upperInitial</Value>
</Feature>
</Annotation>
<Annotation Type="Token" StartNode="2427" EndNode="2429">
<Feature>
  <Name className="java.lang.String">kind</Name>
  <Value className="java.lang.String">number</Value>
</Feature>
<Feature>
  <Name className="java.lang.String">length</Name>
  <Value className="java.lang.String">2</Value>
</Feature>
<Feature>
  <Name className="java.lang.String">string</Name>
  <Value className="java.lang.String">12</Value>
</Feature>
</Annotation>
<Annotation Type="Token" StartNode="2125" EndNode="2126">
<Feature>
  <Name className="java.lang.String">string</Name>
  <Value className="java.lang.String">a</Value>
</Feature>
<Feature>
  <Name className="java.lang.String">kind</Name>
  <Value className="java.lang.String">word</Value>
</Feature>
<Feature>
  <Name className="java.lang.String">length</Name>
  <Value className="java.lang.String">1</Value>
</Feature>
<Feature>
  <Name className="java.lang.String">orth</Name>
  <Value className="java.lang.String">lowercase</Value>
</Feature>
</Annotation>
<Annotation Type="SpaceToken" StartNode="62" EndNode="63">
<Feature>
  <Name className="java.lang.String">kind</Name>
  <Value className="java.lang.String">space</Value>
</Feature>
<Feature>
  <Name className="java.lang.String">length</Name>
  <Value className="java.lang.String">1</Value>
</Feature>
<Feature>
  <Name className="java.lang.String">string</Name>
  <Value className="java.lang.String"> </Value>
</Feature>
</Annotation>
<Annotation Type="Token" StartNode="2842" EndNode="2845">
<Feature>
  <Name className="java.lang.String">string</Name>
  <Value className="java.lang.String">was</Value>
</Feature>
<Feature>
  <Name className="java.lang.String">kind</Name>
  <Value className="java.lang.String">word</Value>
</Feature>
<Feature>
  <Name className="java.lang.String">length</Name>
  <Value className="java.lang.String">3</Value>
</Feature>
<Feature>
  <Name className="java.lang.String">orth</Name>
  <Value className="java.lang.String">lowercase</Value>
</Feature>
</Annotation>
<Annotation Type="SpaceToken" StartNode="156" EndNode="157">
<Feature>
  <Name className="java.lang.String">kind</Name>
  <Value className="java.lang.String">space</Value>
</Feature>
<Feature>
  <Name className="java.lang.String">length</Name>
  <Value className="java.lang.String">1</Value>
</Feature>
<Feature>
  <Name className="java.lang.String">string</Name>
  <Value className="java.lang.String">&#160;</Value>
</Feature>
</Annotation>
<Annotation Type="Token" StartNode="1251" EndNode="1254">
<Feature>
  <Name className="java.lang.String">string</Name>
  <Value className="java.lang.String">far</Value>
</Feature>
<Feature>
  <Name className="java.lang.String">kind</Name>
  <Value className="java.lang.String">word</Value>
</Feature>
<Feature>
  <Name className="java.lang.String">length</Name>
  <Value className="java.lang.String">3</Value>
</Feature>
<Feature>
  <Name className="java.lang.String">orth</Name>
  <Value className="java.lang.String">lowercase</Value>
</Feature>
</Annotation>
<Annotation Type="SpaceToken" StartNode="3290" EndNode="3291">
<Feature>
  <Name className="java.lang.String">kind</Name>
  <Value className="java.lang.String">space</Value>
</Feature>
<Feature>
  <Name className="java.lang.String">length</Name>
  <Value className="java.lang.String">1</Value>
</Feature>
<Feature>
  <Name className="java.lang.String">string</Name>
  <Value className="java.lang.String"> </Value>
</Feature>
</Annotation>
<Annotation Type="SpaceToken" StartNode="1785" EndNode="1786">
<Feature>
  <Name className="java.lang.String">kind</Name>
  <Value className="java.lang.String">space</Value>
</Feature>
<Feature>
  <Name className="java.lang.String">length</Name>
  <Value className="java.lang.String">1</Value>
</Feature>
<Feature>
  <Name className="java.lang.String">string</Name>
  <Value className="java.lang.String"> </Value>
</Feature>
</Annotation>
<Annotation Type="Date" StartNode="361" EndNode="400">
<Feature>
  <Name className="java.lang.String">kind</Name>
  <Value className="java.lang.String">date</Value>
</Feature>
</Annotation>
<Annotation Type="SpaceToken" StartNode="1384" EndNode="1385">
<Feature>
  <Name className="java.lang.String">kind</Name>
  <Value className="java.lang.String">space</Value>
</Feature>
<Feature>
  <Name className="java.lang.String">length</Name>
  <Value className="java.lang.String">1</Value>
</Feature>
<Feature>
  <Name className="java.lang.String">string</Name>
  <Value className="java.lang.String"> </Value>
</Feature>
</Annotation>
<Annotation Type="SpaceToken" StartNode="3289" EndNode="3290">
<Feature>
  <Name className="java.lang.String">kind</Name>
  <Value className="java.lang.String">control</Value>
</Feature>
<Feature>
  <Name className="java.lang.String">length</Name>
  <Value className="java.lang.String">1</Value>
</Feature>
<Feature>
  <Name className="java.lang.String">string</Name>
  <Value className="java.lang.String">
</Value>
</Feature>
</Annotation>
<Annotation Type="Token" StartNode="3162" EndNode="3167">
<Feature>
  <Name className="java.lang.String">string</Name>
  <Value className="java.lang.String">stake</Value>
</Feature>
<Feature>
  <Name className="java.lang.String">kind</Name>
  <Value className="java.lang.String">word</Value>
</Feature>
<Feature>
  <Name className="java.lang.String">length</Name>
  <Value className="java.lang.String">5</Value>
</Feature>
<Feature>
  <Name className="java.lang.String">orth</Name>
  <Value className="java.lang.String">lowercase</Value>
</Feature>
</Annotation>
<Annotation Type="Money" StartNode="581" EndNode="587">
<Feature>
  <Name className="java.lang.String">rule</Name>
  <Value className="java.lang.String">MoneySymbolUnit</Value>
</Feature>
<Feature>
  <Name className="java.lang.String">kind</Name>
  <Value className="java.lang.String">number</Value>
</Feature>
</Annotation>
<Annotation Type="Token" StartNode="2579" EndNode="2583">
<Feature>
  <Name className="java.lang.String">string</Name>
  <Value className="java.lang.String">cent</Value>
</Feature>
<Feature>
  <Name className="java.lang.String">kind</Name>
  <Value className="java.lang.String">word</Value>
</Feature>
<Feature>
  <Name className="java.lang.String">length</Name>
  <Value className="java.lang.String">4</Value>
</Feature>
<Feature>
  <Name className="java.lang.String">orth</Name>
  <Value className="java.lang.String">lowercase</Value>
</Feature>
</Annotation>
<Annotation Type="SpaceToken" StartNode="3239" EndNode="3240">
<Feature>
  <Name className="java.lang.String">kind</Name>
  <Value className="java.lang.String">control</Value>
</Feature>
<Feature>
  <Name className="java.lang.String">length</Name>
  <Value className="java.lang.String">1</Value>
</Feature>
<Feature>
  <Name className="java.lang.String">string</Name>
  <Value className="java.lang.String">
</Value>
</Feature>
</Annotation>
<Annotation Type="Token" StartNode="597" EndNode="601">
<Feature>
  <Name className="java.lang.String">string</Name>
  <Value className="java.lang.String">with</Value>
</Feature>
<Feature>
  <Name className="java.lang.String">kind</Name>
  <Value className="java.lang.String">word</Value>
</Feature>
<Feature>
  <Name className="java.lang.String">length</Name>
  <Value className="java.lang.String">4</Value>
</Feature>
<Feature>
  <Name className="java.lang.String">orth</Name>
  <Value className="java.lang.String">lowercase</Value>
</Feature>
</Annotation>
<Annotation Type="Token" StartNode="2171" EndNode="2179">
<Feature>
  <Name className="java.lang.String">string</Name>
  <Value className="java.lang.String">Airtours</Value>
</Feature>
<Feature>
  <Name className="java.lang.String">kind</Name>
  <Value className="java.lang.String">word</Value>
</Feature>
<Feature>
  <Name className="java.lang.String">length</Name>
  <Value className="java.lang.String">8</Value>
</Feature>
<Feature>
  <Name className="java.lang.String">orth</Name>
  <Value className="java.lang.String">upperInitial</Value>
</Feature>
</Annotation>
<Annotation Type="Token" StartNode="2525" EndNode="2528">
<Feature>
  <Name className="java.lang.String">string</Name>
  <Value className="java.lang.String">But</Value>
</Feature>
<Feature>
  <Name className="java.lang.String">kind</Name>
  <Value className="java.lang.String">word</Value>
</Feature>
<Feature>
  <Name className="java.lang.String">length</Name>
  <Value className="java.lang.String">3</Value>
</Feature>
<Feature>
  <Name className="java.lang.String">orth</Name>
  <Value className="java.lang.String">upperInitial</Value>
</Feature>
</Annotation>
<Annotation Type="Token" StartNode="849" EndNode="853">
<Feature>
  <Name className="java.lang.String">string</Name>
  <Value className="java.lang.String">that</Value>
</Feature>
<Feature>
  <Name className="java.lang.String">kind</Name>
  <Value className="java.lang.String">word</Value>
</Feature>
<Feature>
  <Name className="java.lang.String">length</Name>
  <Value className="java.lang.String">4</Value>
</Feature>
<Feature>
  <Name className="java.lang.String">orth</Name>
  <Value className="java.lang.String">lowercase</Value>
</Feature>
</Annotation>
<Annotation Type="Token" StartNode="191" EndNode="194">
<Feature>
  <Name className="java.lang.String">string</Name>
  <Value className="java.lang.String">the</Value>
</Feature>
<Feature>
  <Name className="java.lang.String">kind</Name>
  <Value className="java.lang.String">word</Value>
</Feature>
<Feature>
  <Name className="java.lang.String">length</Name>
  <Value className="java.lang.String">3</Value>
</Feature>
<Feature>
  <Name className="java.lang.String">orth</Name>
  <Value className="java.lang.String">lowercase</Value>
</Feature>
</Annotation>
<Annotation Type="Token" StartNode="2778" EndNode="2781">
<Feature>
  <Name className="java.lang.String">string</Name>
  <Value className="java.lang.String">and</Value>
</Feature>
<Feature>
  <Name className="java.lang.String">kind</Name>
  <Value className="java.lang.String">word</Value>
</Feature>
<Feature>
  <Name className="java.lang.String">length</Name>
  <Value className="java.lang.String">3</Value>
</Feature>
<Feature>
  <Name className="java.lang.String">orth</Name>
  <Value className="java.lang.String">lowercase</Value>
</Feature>
</Annotation>
<Annotation Type="Token" StartNode="1939" EndNode="1940">
<Feature>
  <Name className="java.lang.String">string</Name>
  <Value className="java.lang.String">m</Value>
</Feature>
<Feature>
  <Name className="java.lang.String">kind</Name>
  <Value className="java.lang.String">word</Value>
</Feature>
<Feature>
  <Name className="java.lang.String">length</Name>
  <Value className="java.lang.String">1</Value>
</Feature>
<Feature>
  <Name className="java.lang.String">orth</Name>
  <Value className="java.lang.String">lowercase</Value>
</Feature>
</Annotation>
<Annotation Type="Token" StartNode="457" EndNode="458">
<Feature>
  <Name className="java.lang.String">kind</Name>
  <Value className="java.lang.String">punctuation</Value>
</Feature>
<Feature>
  <Name className="java.lang.String">length</Name>
  <Value className="java.lang.String">1</Value>
</Feature>
<Feature>
  <Name className="java.lang.String">string</Name>
  <Value className="java.lang.String">.</Value>
</Feature>
</Annotation>
<Annotation Type="Token" StartNode="246" EndNode="248">
<Feature>
  <Name className="java.lang.String">string</Name>
  <Value className="java.lang.String">of</Value>
</Feature>
<Feature>
  <Name className="java.lang.String">kind</Name>
  <Value className="java.lang.String">word</Value>
</Feature>
<Feature>
  <Name className="java.lang.String">length</Name>
  <Value className="java.lang.String">2</Value>
</Feature>
<Feature>
  <Name className="java.lang.String">orth</Name>
  <Value className="java.lang.String">lowercase</Value>
</Feature>
</Annotation>
<Annotation Type="SpaceToken" StartNode="1228" EndNode="1229">
<Feature>
  <Name className="java.lang.String">kind</Name>
  <Value className="java.lang.String">space</Value>
</Feature>
<Feature>
  <Name className="java.lang.String">length</Name>
  <Value className="java.lang.String">1</Value>
</Feature>
<Feature>
  <Name className="java.lang.String">string</Name>
  <Value className="java.lang.String"> </Value>
</Feature>
</Annotation>
<Annotation Type="SpaceToken" StartNode="165" EndNode="166">
<Feature>
  <Name className="java.lang.String">kind</Name>
  <Value className="java.lang.String">space</Value>
</Feature>
<Feature>
  <Name className="java.lang.String">length</Name>
  <Value className="java.lang.String">1</Value>
</Feature>
<Feature>
  <Name className="java.lang.String">string</Name>
  <Value className="java.lang.String"> </Value>
</Feature>
</Annotation>
<Annotation Type="SpaceToken" StartNode="1725" EndNode="1726">
<Feature>
  <Name className="java.lang.String">kind</Name>
  <Value className="java.lang.String">space</Value>
</Feature>
<Feature>
  <Name className="java.lang.String">length</Name>
  <Value className="java.lang.String">1</Value>
</Feature>
<Feature>
  <Name className="java.lang.String">string</Name>
  <Value className="java.lang.String"> </Value>
</Feature>
</Annotation>
<Annotation Type="Token" StartNode="1289" EndNode="1290">
<Feature>
  <Name className="java.lang.String">kind</Name>
  <Value className="java.lang.String">number</Value>
</Feature>
<Feature>
  <Name className="java.lang.String">length</Name>
  <Value className="java.lang.String">1</Value>
</Feature>
<Feature>
  <Name className="java.lang.String">string</Name>
  <Value className="java.lang.String">9</Value>
</Feature>
</Annotation>
<Annotation Type="Token" StartNode="451" EndNode="452">
<Feature>
  <Name className="java.lang.String">kind</Name>
  <Value className="java.lang.String">number</Value>
</Feature>
<Feature>
  <Name className="java.lang.String">length</Name>
  <Value className="java.lang.String">1</Value>
</Feature>
<Feature>
  <Name className="java.lang.String">string</Name>
  <Value className="java.lang.String">2</Value>
</Feature>
</Annotation>
<Annotation Type="Token" StartNode="1038" EndNode="1039">
<Feature>
  <Name className="java.lang.String">kind</Name>
  <Value className="java.lang.String">number</Value>
</Feature>
<Feature>
  <Name className="java.lang.String">length</Name>
  <Value className="java.lang.String">1</Value>
</Feature>
<Feature>
  <Name className="java.lang.String">string</Name>
  <Value className="java.lang.String">1</Value>
</Feature>
</Annotation>
<Annotation Type="Token" StartNode="2148" EndNode="2150">
<Feature>
  <Name className="java.lang.String">string</Name>
  <Value className="java.lang.String">at</Value>
</Feature>
<Feature>
  <Name className="java.lang.String">kind</Name>
  <Value className="java.lang.String">word</Value>
</Feature>
<Feature>
  <Name className="java.lang.String">length</Name>
  <Value className="java.lang.String">2</Value>
</Feature>
<Feature>
  <Name className="java.lang.String">orth</Name>
  <Value className="java.lang.String">lowercase</Value>
</Feature>
</Annotation>
<Annotation Type="Location" StartNode="1839" EndNode="1854">
<Feature>
  <Name className="java.lang.String">rule1</Name>
  <Value className="java.lang.String">GazLocation</Value>
</Feature>
<Feature>
  <Name className="java.lang.String">rule2</Name>
  <Value className="java.lang.String">LocFinal</Value>
</Feature>
<Feature>
  <Name className="java.lang.String">locType</Name>
  <Value className="java.lang.String">country</Value>
</Feature>
</Annotation>
<Annotation Type="Token" StartNode="1436" EndNode="1439">
<Feature>
  <Name className="java.lang.String">string</Name>
  <Value className="java.lang.String">the</Value>
</Feature>
<Feature>
  <Name className="java.lang.String">kind</Name>
  <Value className="java.lang.String">word</Value>
</Feature>
<Feature>
  <Name className="java.lang.String">length</Name>
  <Value className="java.lang.String">3</Value>
</Feature>
<Feature>
  <Name className="java.lang.String">orth</Name>
  <Value className="java.lang.String">lowercase</Value>
</Feature>
</Annotation>
<Annotation Type="Token" StartNode="618" EndNode="619">
<Feature>
  <Name className="java.lang.String">kind</Name>
  <Value className="java.lang.String">punctuation</Value>
</Feature>
<Feature>
  <Name className="java.lang.String">length</Name>
  <Value className="java.lang.String">1</Value>
</Feature>
<Feature>
  <Name className="java.lang.String">string</Name>
  <Value className="java.lang.String">,</Value>
</Feature>
</Annotation>
<Annotation Type="Date" StartNode="304" EndNode="317">
<Feature>
  <Name className="java.lang.String">kind</Name>
  <Value className="java.lang.String">date</Value>
</Feature>
</Annotation>
<Annotation Type="SpaceToken" StartNode="1547" EndNode="1548">
<Feature>
  <Name className="java.lang.String">kind</Name>
  <Value className="java.lang.String">space</Value>
</Feature>
<Feature>
  <Name className="java.lang.String">length</Name>
  <Value className="java.lang.String">1</Value>
</Feature>
<Feature>
  <Name className="java.lang.String">string</Name>
  <Value className="java.lang.String"> </Value>
</Feature>
</Annotation>
<Annotation Type="SpaceToken" StartNode="1281" EndNode="1282">
<Feature>
  <Name className="java.lang.String">kind</Name>
  <Value className="java.lang.String">space</Value>
</Feature>
<Feature>
  <Name className="java.lang.String">length</Name>
  <Value className="java.lang.String">1</Value>
</Feature>
<Feature>
  <Name className="java.lang.String">string</Name>
  <Value className="java.lang.String"> </Value>
</Feature>
</Annotation>
<Annotation Type="Token" StartNode="257" EndNode="266">
<Feature>
  <Name className="java.lang.String">string</Name>
  <Value className="java.lang.String">reporting</Value>
</Feature>
<Feature>
  <Name className="java.lang.String">kind</Name>
  <Value className="java.lang.String">word</Value>
</Feature>
<Feature>
  <Name className="java.lang.String">length</Name>
  <Value className="java.lang.String">9</Value>
</Feature>
<Feature>
  <Name className="java.lang.String">orth</Name>
  <Value className="java.lang.String">lowercase</Value>
</Feature>
</Annotation>
<Annotation Type="SpaceToken" StartNode="809" EndNode="810">
<Feature>
  <Name className="java.lang.String">kind</Name>
  <Value className="java.lang.String">space</Value>
</Feature>
<Feature>
  <Name className="java.lang.String">length</Name>
  <Value className="java.lang.String">1</Value>
</Feature>
<Feature>
  <Name className="java.lang.String">string</Name>
  <Value className="java.lang.String"> </Value>
</Feature>
</Annotation>
<Annotation Type="SpaceToken" StartNode="3254" EndNode="3255">
<Feature>
  <Name className="java.lang.String">kind</Name>
  <Value className="java.lang.String">space</Value>
</Feature>
<Feature>
  <Name className="java.lang.String">length</Name>
  <Value className="java.lang.String">1</Value>
</Feature>
<Feature>
  <Name className="java.lang.String">string</Name>
  <Value className="java.lang.String"> </Value>
</Feature>
</Annotation>
<Annotation Type="Token" StartNode="2787" EndNode="2790">
<Feature>
  <Name className="java.lang.String">string</Name>
  <Value className="java.lang.String">off</Value>
</Feature>
<Feature>
  <Name className="java.lang.String">kind</Name>
  <Value className="java.lang.String">word</Value>
</Feature>
<Feature>
  <Name className="java.lang.String">length</Name>
  <Value className="java.lang.String">3</Value>
</Feature>
<Feature>
  <Name className="java.lang.String">orth</Name>
  <Value className="java.lang.String">lowercase</Value>
</Feature>
</Annotation>
<Annotation Type="Token" StartNode="2608" EndNode="2616">
<Feature>
  <Name className="java.lang.String">string</Name>
  <Value className="java.lang.String">division</Value>
</Feature>
<Feature>
  <Name className="java.lang.String">kind</Name>
  <Value className="java.lang.String">word</Value>
</Feature>
<Feature>
  <Name className="java.lang.String">length</Name>
  <Value className="java.lang.String">8</Value>
</Feature>
<Feature>
  <Name className="java.lang.String">orth</Name>
  <Value className="java.lang.String">lowercase</Value>
</Feature>
</Annotation>
<Annotation Type="SpaceToken" StartNode="1920" EndNode="1921">
<Feature>
  <Name className="java.lang.String">kind</Name>
  <Value className="java.lang.String">space</Value>
</Feature>
<Feature>
  <Name className="java.lang.String">length</Name>
  <Value className="java.lang.String">1</Value>
</Feature>
<Feature>
  <Name className="java.lang.String">string</Name>
  <Value className="java.lang.String"> </Value>
</Feature>
</Annotation>
<Annotation Type="SpaceToken" StartNode="2665" EndNode="2666">
<Feature>
  <Name className="java.lang.String">kind</Name>
  <Value className="java.lang.String">space</Value>
</Feature>
<Feature>
  <Name className="java.lang.String">length</Name>
  <Value className="java.lang.String">1</Value>
</Feature>
<Feature>
  <Name className="java.lang.String">string</Name>
  <Value className="java.lang.String"> </Value>
</Feature>
</Annotation>
<Annotation Type="Token" StartNode="3269" EndNode="3274">
<Feature>
  <Name className="java.lang.String">string</Name>
  <Value className="java.lang.String">Times</Value>
</Feature>
<Feature>
  <Name className="java.lang.String">kind</Name>
  <Value className="java.lang.String">word</Value>
</Feature>
<Feature>
  <Name className="java.lang.String">length</Name>
  <Value className="java.lang.String">5</Value>
</Feature>
<Feature>
  <Name className="java.lang.String">orth</Name>
  <Value className="java.lang.String">upperInitial</Value>
</Feature>
</Annotation>
<Annotation Type="SpaceToken" StartNode="1775" EndNode="1776">
<Feature>
  <Name className="java.lang.String">kind</Name>
  <Value className="java.lang.String">space</Value>
</Feature>
<Feature>
  <Name className="java.lang.String">length</Name>
  <Value className="java.lang.String">1</Value>
</Feature>
<Feature>
  <Name className="java.lang.String">string</Name>
  <Value className="java.lang.String"> </Value>
</Feature>
</Annotation>
<Annotation Type="Token" StartNode="2138" EndNode="2142">
<Feature>
  <Name className="java.lang.String">string</Name>
  <Value className="java.lang.String">last</Value>
</Feature>
<Feature>
  <Name className="java.lang.String">kind</Name>
  <Value className="java.lang.String">word</Value>
</Feature>
<Feature>
  <Name className="java.lang.String">length</Name>
  <Value className="java.lang.String">4</Value>
</Feature>
<Feature>
  <Name className="java.lang.String">orth</Name>
  <Value className="java.lang.String">lowercase</Value>
</Feature>
</Annotation>
<Annotation Type="Token" StartNode="602" EndNode="603">
<Feature>
  <Name className="java.lang.String">string</Name>
  <Value className="java.lang.String">�</Value>
</Feature>
<Feature>
  <Name className="java.lang.String">kind</Name>
  <Value className="java.lang.String">symbol</Value>
</Feature>
<Feature>
  <Name className="java.lang.String">length</Name>
  <Value className="java.lang.String">1</Value>
</Feature>
<Feature>
  <Name className="java.lang.String">symbolkind</Name>
  <Value className="java.lang.String">currency</Value>
</Feature>
</Annotation>
<Annotation Type="Token" StartNode="411" EndNode="413">
<Feature>
  <Name className="java.lang.String">string</Name>
  <Value className="java.lang.String">in</Value>
</Feature>
<Feature>
  <Name className="java.lang.String">kind</Name>
  <Value className="java.lang.String">word</Value>
</Feature>
<Feature>
  <Name className="java.lang.String">length</Name>
  <Value className="java.lang.String">2</Value>
</Feature>
<Feature>
  <Name className="java.lang.String">orth</Name>
  <Value className="java.lang.String">lowercase</Value>
</Feature>
</Annotation>
<Annotation Type="Token" StartNode="1204" EndNode="1214">
<Feature>
  <Name className="java.lang.String">string</Name>
  <Value className="java.lang.String">e-commerce</Value>
</Feature>
<Feature>
  <Name className="java.lang.String">kind</Name>
  <Value className="java.lang.String">word</Value>
</Feature>
<Feature>
  <Name className="java.lang.String">length</Name>
  <Value className="java.lang.String">10</Value>
</Feature>
<Feature>
  <Name className="java.lang.String">orth</Name>
  <Value className="java.lang.String">lowercase</Value>
</Feature>
</Annotation>
<Annotation Type="Token" StartNode="3019" EndNode="3024">
<Feature>
  <Name className="java.lang.String">string</Name>
  <Value className="java.lang.String">share</Value>
</Feature>
<Feature>
  <Name className="java.lang.String">kind</Name>
  <Value className="java.lang.String">word</Value>
</Feature>
<Feature>
  <Name className="java.lang.String">length</Name>
  <Value className="java.lang.String">5</Value>
</Feature>
<Feature>
  <Name className="java.lang.String">orth</Name>
  <Value className="java.lang.String">lowercase</Value>
</Feature>
</Annotation>
<Annotation Type="Token" StartNode="5" EndNode="6">
<Feature>
  <Name className="java.lang.String">string</Name>
  <Value className="java.lang.String">)</Value>
</Feature>
<Feature>
  <Name className="java.lang.String">kind</Name>
  <Value className="java.lang.String">punctuation</Value>
</Feature>
<Feature>
  <Name className="java.lang.String">length</Name>
  <Value className="java.lang.String">1</Value>
</Feature>
<Feature>
  <Name className="java.lang.String">position</Name>
  <Value className="java.lang.String">endpunct</Value>
</Feature>
</Annotation>
<Annotation Type="Token" StartNode="2331" EndNode="2333">
<Feature>
  <Name className="java.lang.String">string</Name>
  <Value className="java.lang.String">of</Value>
</Feature>
<Feature>
  <Name className="java.lang.String">kind</Name>
  <Value className="java.lang.String">word</Value>
</Feature>
<Feature>
  <Name className="java.lang.String">length</Name>
  <Value className="java.lang.String">2</Value>
</Feature>
<Feature>
  <Name className="java.lang.String">orth</Name>
  <Value className="java.lang.String">lowercase</Value>
</Feature>
</Annotation>
<Annotation Type="SpaceToken" StartNode="1565" EndNode="1566">
<Feature>
  <Name className="java.lang.String">kind</Name>
  <Value className="java.lang.String">space</Value>
</Feature>
<Feature>
  <Name className="java.lang.String">length</Name>
  <Value className="java.lang.String">1</Value>
</Feature>
<Feature>
  <Name className="java.lang.String">string</Name>
  <Value className="java.lang.String"> </Value>
</Feature>
</Annotation>
<Annotation Type="SpaceToken" StartNode="2381" EndNode="2382">
<Feature>
  <Name className="java.lang.String">kind</Name>
  <Value className="java.lang.String">space</Value>
</Feature>
<Feature>
  <Name className="java.lang.String">length</Name>
  <Value className="java.lang.String">1</Value>
</Feature>
<Feature>
  <Name className="java.lang.String">string</Name>
  <Value className="java.lang.String"> </Value>
</Feature>
</Annotation>
<Annotation Type="Token" StartNode="1926" EndNode="1929">
<Feature>
  <Name className="java.lang.String">kind</Name>
  <Value className="java.lang.String">number</Value>
</Feature>
<Feature>
  <Name className="java.lang.String">length</Name>
  <Value className="java.lang.String">3</Value>
</Feature>
<Feature>
  <Name className="java.lang.String">string</Name>
  <Value className="java.lang.String">000</Value>
</Feature>
</Annotation>
<Annotation Type="SpaceToken" StartNode="825" EndNode="826">
<Feature>
  <Name className="java.lang.String">kind</Name>
  <Value className="java.lang.String">space</Value>
</Feature>
<Feature>
  <Name className="java.lang.String">length</Name>
  <Value className="java.lang.String">1</Value>
</Feature>
<Feature>
  <Name className="java.lang.String">string</Name>
  <Value className="java.lang.String"> </Value>
</Feature>
</Annotation>
<Annotation Type="SpaceToken" StartNode="1350" EndNode="1351">
<Feature>
  <Name className="java.lang.String">kind</Name>
  <Value className="java.lang.String">space</Value>
</Feature>
<Feature>
  <Name className="java.lang.String">length</Name>
  <Value className="java.lang.String">1</Value>
</Feature>
<Feature>
  <Name className="java.lang.String">string</Name>
  <Value className="java.lang.String"> </Value>
</Feature>
</Annotation>
<Annotation Type="Token" StartNode="1446" EndNode="1454">
<Feature>
  <Name className="java.lang.String">string</Name>
  <Value className="java.lang.String">expected</Value>
</Feature>
<Feature>
  <Name className="java.lang.String">kind</Name>
  <Value className="java.lang.String">word</Value>
</Feature>
<Feature>
  <Name className="java.lang.String">length</Name>
  <Value className="java.lang.String">8</Value>
</Feature>
<Feature>
  <Name className="java.lang.String">orth</Name>
  <Value className="java.lang.String">lowercase</Value>
</Feature>
</Annotation>
<Annotation Type="SpaceToken" StartNode="951" EndNode="952">
<Feature>
  <Name className="java.lang.String">kind</Name>
  <Value className="java.lang.String">space</Value>
</Feature>
<Feature>
  <Name className="java.lang.String">length</Name>
  <Value className="java.lang.String">1</Value>
</Feature>
<Feature>
  <Name className="java.lang.String">string</Name>
  <Value className="java.lang.String"> </Value>
</Feature>
</Annotation>
<Annotation Type="SpaceToken" StartNode="1109" EndNode="1110">
<Feature>
  <Name className="java.lang.String">kind</Name>
  <Value className="java.lang.String">space</Value>
</Feature>
<Feature>
  <Name className="java.lang.String">length</Name>
  <Value className="java.lang.String">1</Value>
</Feature>
<Feature>
  <Name className="java.lang.String">string</Name>
  <Value className="java.lang.String"> </Value>
</Feature>
</Annotation>
<Annotation Type="SpaceToken" StartNode="1745" EndNode="1746">
<Feature>
  <Name className="java.lang.String">kind</Name>
  <Value className="java.lang.String">space</Value>
</Feature>
<Feature>
  <Name className="java.lang.String">length</Name>
  <Value className="java.lang.String">1</Value>
</Feature>
<Feature>
  <Name className="java.lang.String">string</Name>
  <Value className="java.lang.String"> </Value>
</Feature>
</Annotation>
<Annotation Type="Token" StartNode="3067" EndNode="3068">
<Feature>
  <Name className="java.lang.String">kind</Name>
  <Value className="java.lang.String">number</Value>
</Feature>
<Feature>
  <Name className="java.lang.String">length</Name>
  <Value className="java.lang.String">1</Value>
</Feature>
<Feature>
  <Name className="java.lang.String">string</Name>
  <Value className="java.lang.String">1</Value>
</Feature>
</Annotation>
<Annotation Type="SpaceToken" StartNode="2481" EndNode="2482">
<Feature>
  <Name className="java.lang.String">kind</Name>
  <Value className="java.lang.String">space</Value>
</Feature>
<Feature>
  <Name className="java.lang.String">length</Name>
  <Value className="java.lang.String">1</Value>
</Feature>
<Feature>
  <Name className="java.lang.String">string</Name>
  <Value className="java.lang.String"> </Value>
</Feature>
</Annotation>
<Annotation Type="SpaceToken" StartNode="2871" EndNode="2872">
<Feature>
  <Name className="java.lang.String">kind</Name>
  <Value className="java.lang.String">space</Value>
</Feature>
<Feature>
  <Name className="java.lang.String">length</Name>
  <Value className="java.lang.String">1</Value>
</Feature>
<Feature>
  <Name className="java.lang.String">string</Name>
  <Value className="java.lang.String"> </Value>
</Feature>
</Annotation>
<Annotation Type="SpaceToken" StartNode="3196" EndNode="3197">
<Feature>
  <Name className="java.lang.String">kind</Name>
  <Value className="java.lang.String">space</Value>
</Feature>
<Feature>
  <Name className="java.lang.String">length</Name>
  <Value className="java.lang.String">1</Value>
</Feature>
<Feature>
  <Name className="java.lang.String">string</Name>
  <Value className="java.lang.String"> </Value>
</Feature>
</Annotation>
<Annotation Type="SpaceToken" StartNode="1004" EndNode="1005">
<Feature>
  <Name className="java.lang.String">kind</Name>
  <Value className="java.lang.String">space</Value>
</Feature>
<Feature>
  <Name className="java.lang.String">length</Name>
  <Value className="java.lang.String">1</Value>
</Feature>
<Feature>
  <Name className="java.lang.String">string</Name>
  <Value className="java.lang.String"> </Value>
</Feature>
</Annotation>
<Annotation Type="Token" StartNode="2151" EndNode="2154">
<Feature>
  <Name className="java.lang.String">string</Name>
  <Value className="java.lang.String">the</Value>
</Feature>
<Feature>
  <Name className="java.lang.String">kind</Name>
  <Value className="java.lang.String">word</Value>
</Feature>
<Feature>
  <Name className="java.lang.String">length</Name>
  <Value className="java.lang.String">3</Value>
</Feature>
<Feature>
  <Name className="java.lang.String">orth</Name>
  <Value className="java.lang.String">lowercase</Value>
</Feature>
</Annotation>
<Annotation Type="Money" StartNode="1640" EndNode="1645">
<Feature>
  <Name className="java.lang.String">rule</Name>
  <Value className="java.lang.String">MoneySymbolUnit</Value>
</Feature>
<Feature>
  <Name className="java.lang.String">kind</Name>
  <Value className="java.lang.String">number</Value>
</Feature>
</Annotation>
<Annotation Type="SpaceToken" StartNode="497" EndNode="498">
<Feature>
  <Name className="java.lang.String">kind</Name>
  <Value className="java.lang.String">space</Value>
</Feature>
<Feature>
  <Name className="java.lang.String">length</Name>
  <Value className="java.lang.String">1</Value>
</Feature>
<Feature>
  <Name className="java.lang.String">string</Name>
  <Value className="java.lang.String"> </Value>
</Feature>
</Annotation>
<Annotation Type="Token" StartNode="34" EndNode="35">
<Feature>
  <Name className="java.lang.String">kind</Name>
  <Value className="java.lang.String">punctuation</Value>
</Feature>
<Feature>
  <Name className="java.lang.String">length</Name>
  <Value className="java.lang.String">1</Value>
</Feature>
<Feature>
  <Name className="java.lang.String">string</Name>
  <Value className="java.lang.String">&apos;</Value>
</Feature>
</Annotation>
<Annotation Type="SpaceToken" StartNode="898" EndNode="899">
<Feature>
  <Name className="java.lang.String">kind</Name>
  <Value className="java.lang.String">space</Value>
</Feature>
<Feature>
  <Name className="java.lang.String">length</Name>
  <Value className="java.lang.String">1</Value>
</Feature>
<Feature>
  <Name className="java.lang.String">string</Name>
  <Value className="java.lang.String"> </Value>
</Feature>
</Annotation>
<Annotation Type="Token" StartNode="652" EndNode="664">
<Feature>
  <Name className="java.lang.String">string</Name>
  <Value className="java.lang.String">exceptionals</Value>
</Feature>
<Feature>
  <Name className="java.lang.String">kind</Name>
  <Value className="java.lang.String">word</Value>
</Feature>
<Feature>
  <Name className="java.lang.String">length</Name>
  <Value className="java.lang.String">12</Value>
</Feature>
<Feature>
  <Name className="java.lang.String">orth</Name>
  <Value className="java.lang.String">lowercase</Value>
</Feature>
</Annotation>
<Annotation Type="SpaceToken" StartNode="2589" EndNode="2590">
<Feature>
  <Name className="java.lang.String">kind</Name>
  <Value className="java.lang.String">space</Value>
</Feature>
<Feature>
  <Name className="java.lang.String">length</Name>
  <Value className="java.lang.String">1</Value>
</Feature>
<Feature>
  <Name className="java.lang.String">string</Name>
  <Value className="java.lang.String"> </Value>
</Feature>
</Annotation>
<Annotation Type="SpaceToken" StartNode="162" EndNode="163">
<Feature>
  <Name className="java.lang.String">kind</Name>
  <Value className="java.lang.String">space</Value>
</Feature>
<Feature>
  <Name className="java.lang.String">length</Name>
  <Value className="java.lang.String">1</Value>
</Feature>
<Feature>
  <Name className="java.lang.String">string</Name>
  <Value className="java.lang.String"> </Value>
</Feature>
</Annotation>
<Annotation Type="SpaceToken" StartNode="1652" EndNode="1653">
<Feature>
  <Name className="java.lang.String">kind</Name>
  <Value className="java.lang.String">space</Value>
</Feature>
<Feature>
  <Name className="java.lang.String">length</Name>
  <Value className="java.lang.String">1</Value>
</Feature>
<Feature>
  <Name className="java.lang.String">string</Name>
  <Value className="java.lang.String"> </Value>
</Feature>
</Annotation>
<Annotation Type="Token" StartNode="2312" EndNode="2315">
<Feature>
  <Name className="java.lang.String">string</Name>
  <Value className="java.lang.String">and</Value>
</Feature>
<Feature>
  <Name className="java.lang.String">kind</Name>
  <Value className="java.lang.String">word</Value>
</Feature>
<Feature>
  <Name className="java.lang.String">length</Name>
  <Value className="java.lang.String">3</Value>
</Feature>
<Feature>
  <Name className="java.lang.String">orth</Name>
  <Value className="java.lang.String">lowercase</Value>
</Feature>
</Annotation>
<Annotation Type="SpaceToken" StartNode="1486" EndNode="1487">
<Feature>
  <Name className="java.lang.String">kind</Name>
  <Value className="java.lang.String">space</Value>
</Feature>
<Feature>
  <Name className="java.lang.String">length</Name>
  <Value className="java.lang.String">1</Value>
</Feature>
<Feature>
  <Name className="java.lang.String">string</Name>
  <Value className="java.lang.String"> </Value>
</Feature>
</Annotation>
<Annotation Type="Token" StartNode="2791" EndNode="2794">
<Feature>
  <Name className="java.lang.String">string</Name>
  <Value className="java.lang.String">any</Value>
</Feature>
<Feature>
  <Name className="java.lang.String">kind</Name>
  <Value className="java.lang.String">word</Value>
</Feature>
<Feature>
  <Name className="java.lang.String">length</Name>
  <Value className="java.lang.String">3</Value>
</Feature>
<Feature>
  <Name className="java.lang.String">orth</Name>
  <Value className="java.lang.String">lowercase</Value>
</Feature>
</Annotation>
<Annotation Type="SpaceToken" StartNode="3146" EndNode="3147">
<Feature>
  <Name className="java.lang.String">kind</Name>
  <Value className="java.lang.String">control</Value>
</Feature>
<Feature>
  <Name className="java.lang.String">length</Name>
  <Value className="java.lang.String">1</Value>
</Feature>
<Feature>
  <Name className="java.lang.String">string</Name>
  <Value className="java.lang.String">
</Value>
</Feature>
</Annotation>
<Annotation Type="Money" StartNode="1791" EndNode="1797">
<Feature>
  <Name className="java.lang.String">rule</Name>
  <Value className="java.lang.String">MoneySymbolUnit</Value>
</Feature>
<Feature>
  <Name className="java.lang.String">kind</Name>
  <Value className="java.lang.String">number</Value>
</Feature>
</Annotation>
<Annotation Type="Token" StartNode="1270" EndNode="1277">
<Feature>
  <Name className="java.lang.String">string</Name>
  <Value className="java.lang.String">company</Value>
</Feature>
<Feature>
  <Name className="java.lang.String">kind</Name>
  <Value className="java.lang.String">word</Value>
</Feature>
<Feature>
  <Name className="java.lang.String">length</Name>
  <Value className="java.lang.String">7</Value>
</Feature>
<Feature>
  <Name className="java.lang.String">orth</Name>
  <Value className="java.lang.String">lowercase</Value>
</Feature>
</Annotation>
<Annotation Type="Token" StartNode="2348" EndNode="2352">
<Feature>
  <Name className="java.lang.String">string</Name>
  <Value className="java.lang.String">next</Value>
</Feature>
<Feature>
  <Name className="java.lang.String">kind</Name>
  <Value className="java.lang.String">word</Value>
</Feature>
<Feature>
  <Name className="java.lang.String">length</Name>
  <Value className="java.lang.String">4</Value>
</Feature>
<Feature>
  <Name className="java.lang.String">orth</Name>
  <Value className="java.lang.String">lowercase</Value>
</Feature>
</Annotation>
<Annotation Type="Token" StartNode="770" EndNode="771">
<Feature>
  <Name className="java.lang.String">string</Name>
  <Value className="java.lang.String">�</Value>
</Feature>
<Feature>
  <Name className="java.lang.String">kind</Name>
  <Value className="java.lang.String">symbol</Value>
</Feature>
<Feature>
  <Name className="java.lang.String">length</Name>
  <Value className="java.lang.String">1</Value>
</Feature>
<Feature>
  <Name className="java.lang.String">symbolkind</Name>
  <Value className="java.lang.String">currency</Value>
</Feature>
</Annotation>
<Annotation Type="SpaceToken" StartNode="2474" EndNode="2475">
<Feature>
  <Name className="java.lang.String">kind</Name>
  <Value className="java.lang.String">space</Value>
</Feature>
<Feature>
  <Name className="java.lang.String">length</Name>
  <Value className="java.lang.String">1</Value>
</Feature>
<Feature>
  <Name className="java.lang.String">string</Name>
  <Value className="java.lang.String"> </Value>
</Feature>
</Annotation>
<Annotation Type="Token" StartNode="2733" EndNode="2736">
<Feature>
  <Name className="java.lang.String">string</Name>
  <Value className="java.lang.String">cut</Value>
</Feature>
<Feature>
  <Name className="java.lang.String">kind</Name>
  <Value className="java.lang.String">word</Value>
</Feature>
<Feature>
  <Name className="java.lang.String">length</Name>
  <Value className="java.lang.String">3</Value>
</Feature>
<Feature>
  <Name className="java.lang.String">orth</Name>
  <Value className="java.lang.String">lowercase</Value>
</Feature>
</Annotation>
<Annotation Type="Token" StartNode="1143" EndNode="1144">
<Feature>
  <Name className="java.lang.String">kind</Name>
  <Value className="java.lang.String">punctuation</Value>
</Feature>
<Feature>
  <Name className="java.lang.String">length</Name>
  <Value className="java.lang.String">1</Value>
</Feature>
<Feature>
  <Name className="java.lang.String">string</Name>
  <Value className="java.lang.String">.</Value>
</Feature>
</Annotation>
<Annotation Type="Token" StartNode="2955" EndNode="2961">
<Feature>
  <Name className="java.lang.String">string</Name>
  <Value className="java.lang.String">upturn</Value>
</Feature>
<Feature>
  <Name className="java.lang.String">kind</Name>
  <Value className="java.lang.String">word</Value>
</Feature>
<Feature>
  <Name className="java.lang.String">length</Name>
  <Value className="java.lang.String">6</Value>
</Feature>
<Feature>
  <Name className="java.lang.String">orth</Name>
  <Value className="java.lang.String">lowercase</Value>
</Feature>
</Annotation>
<Annotation Type="SpaceToken" StartNode="1866" EndNode="1867">
<Feature>
  <Name className="java.lang.String">kind</Name>
  <Value className="java.lang.String">space</Value>
</Feature>
<Feature>
  <Name className="java.lang.String">length</Name>
  <Value className="java.lang.String">1</Value>
</Feature>
<Feature>
  <Name className="java.lang.String">string</Name>
  <Value className="java.lang.String"> </Value>
</Feature>
</Annotation>
<Annotation Type="Token" StartNode="361" EndNode="366">
<Feature>
  <Name className="java.lang.String">string</Name>
  <Value className="java.lang.String">first</Value>
</Feature>
<Feature>
  <Name className="java.lang.String">kind</Name>
  <Value className="java.lang.String">word</Value>
</Feature>
<Feature>
  <Name className="java.lang.String">length</Name>
  <Value className="java.lang.String">5</Value>
</Feature>
<Feature>
  <Name className="java.lang.String">orth</Name>
  <Value className="java.lang.String">lowercase</Value>
</Feature>
</Annotation>
<Annotation Type="Token" StartNode="2155" EndNode="2163">
<Feature>
  <Name className="java.lang.String">string</Name>
  <Value className="java.lang.String">division</Value>
</Feature>
<Feature>
  <Name className="java.lang.String">kind</Name>
  <Value className="java.lang.String">word</Value>
</Feature>
<Feature>
  <Name className="java.lang.String">length</Name>
  <Value className="java.lang.String">8</Value>
</Feature>
<Feature>
  <Name className="java.lang.String">orth</Name>
  <Value className="java.lang.String">lowercase</Value>
</Feature>
</Annotation>
<Annotation Type="SpaceToken" StartNode="493" EndNode="494">
<Feature>
  <Name className="java.lang.String">kind</Name>
  <Value className="java.lang.String">space</Value>
</Feature>
<Feature>
  <Name className="java.lang.String">length</Name>
  <Value className="java.lang.String">1</Value>
</Feature>
<Feature>
  <Name className="java.lang.String">string</Name>
  <Value className="java.lang.String"> </Value>
</Feature>
</Annotation>
<Annotation Type="SpaceToken" StartNode="1798" EndNode="1799">
<Feature>
  <Name className="java.lang.String">kind</Name>
  <Value className="java.lang.String">control</Value>
</Feature>
<Feature>
  <Name className="java.lang.String">length</Name>
  <Value className="java.lang.String">1</Value>
</Feature>
<Feature>
  <Name className="java.lang.String">string</Name>
  <Value className="java.lang.String">
</Value>
</Feature>
</Annotation>
<Annotation Type="SpaceToken" StartNode="417" EndNode="418">
<Feature>
  <Name className="java.lang.String">kind</Name>
  <Value className="java.lang.String">space</Value>
</Feature>
<Feature>
  <Name className="java.lang.String">length</Name>
  <Value className="java.lang.String">1</Value>
</Feature>
<Feature>
  <Name className="java.lang.String">string</Name>
  <Value className="java.lang.String"> </Value>
</Feature>
</Annotation>
<Annotation Type="Token" StartNode="2765" EndNode="2771">
<Feature>
  <Name className="java.lang.String">string</Name>
  <Value className="java.lang.String">reduce</Value>
</Feature>
<Feature>
  <Name className="java.lang.String">kind</Name>
  <Value className="java.lang.String">word</Value>
</Feature>
<Feature>
  <Name className="java.lang.String">length</Name>
  <Value className="java.lang.String">6</Value>
</Feature>
<Feature>
  <Name className="java.lang.String">orth</Name>
  <Value className="java.lang.String">lowercase</Value>
</Feature>
</Annotation>
<Annotation Type="SpaceToken" StartNode="275" EndNode="276">
<Feature>
  <Name className="java.lang.String">kind</Name>
  <Value className="java.lang.String">space</Value>
</Feature>
<Feature>
  <Name className="java.lang.String">length</Name>
  <Value className="java.lang.String">1</Value>
</Feature>
<Feature>
  <Name className="java.lang.String">string</Name>
  <Value className="java.lang.String"> </Value>
</Feature>
</Annotation>
<Annotation Type="SpaceToken" StartNode="137" EndNode="138">
<Feature>
  <Name className="java.lang.String">kind</Name>
  <Value className="java.lang.String">space</Value>
</Feature>
<Feature>
  <Name className="java.lang.String">length</Name>
  <Value className="java.lang.String">1</Value>
</Feature>
<Feature>
  <Name className="java.lang.String">string</Name>
  <Value className="java.lang.String"> </Value>
</Feature>
</Annotation>
<Annotation Type="SpaceToken" StartNode="837" EndNode="838">
<Feature>
  <Name className="java.lang.String">kind</Name>
  <Value className="java.lang.String">space</Value>
</Feature>
<Feature>
  <Name className="java.lang.String">length</Name>
  <Value className="java.lang.String">1</Value>
</Feature>
<Feature>
  <Name className="java.lang.String">string</Name>
  <Value className="java.lang.String"> </Value>
</Feature>
</Annotation>
<Annotation Type="Token" StartNode="2319" EndNode="2330">
<Feature>
  <Name className="java.lang.String">string</Name>
  <Value className="java.lang.String">elimination</Value>
</Feature>
<Feature>
  <Name className="java.lang.String">kind</Name>
  <Value className="java.lang.String">word</Value>
</Feature>
<Feature>
  <Name className="java.lang.String">length</Name>
  <Value className="java.lang.String">11</Value>
</Feature>
<Feature>
  <Name className="java.lang.String">orth</Name>
  <Value className="java.lang.String">lowercase</Value>
</Feature>
</Annotation>
<Annotation Type="SpaceToken" StartNode="3244" EndNode="3245">
<Feature>
  <Name className="java.lang.String">kind</Name>
  <Value className="java.lang.String">space</Value>
</Feature>
<Feature>
  <Name className="java.lang.String">length</Name>
  <Value className="java.lang.String">1</Value>
</Feature>
<Feature>
  <Name className="java.lang.String">string</Name>
  <Value className="java.lang.String"> </Value>
</Feature>
</Annotation>
<Annotation Type="SpaceToken" StartNode="2221" EndNode="2222">
<Feature>
  <Name className="java.lang.String">kind</Name>
  <Value className="java.lang.String">space</Value>
</Feature>
<Feature>
  <Name className="java.lang.String">length</Name>
  <Value className="java.lang.String">1</Value>
</Feature>
<Feature>
  <Name className="java.lang.String">string</Name>
  <Value className="java.lang.String"> </Value>
</Feature>
</Annotation>
<Annotation Type="Token" StartNode="1133" EndNode="1140">
<Feature>
  <Name className="java.lang.String">string</Name>
  <Value className="java.lang.String">against</Value>
</Feature>
<Feature>
  <Name className="java.lang.String">kind</Name>
  <Value className="java.lang.String">word</Value>
</Feature>
<Feature>
  <Name className="java.lang.String">length</Name>
  <Value className="java.lang.String">7</Value>
</Feature>
<Feature>
  <Name className="java.lang.String">orth</Name>
  <Value className="java.lang.String">lowercase</Value>
</Feature>
</Annotation>
<Annotation Type="SpaceToken" StartNode="2462" EndNode="2463">
<Feature>
  <Name className="java.lang.String">kind</Name>
  <Value className="java.lang.String">space</Value>
</Feature>
<Feature>
  <Name className="java.lang.String">length</Name>
  <Value className="java.lang.String">1</Value>
</Feature>
<Feature>
  <Name className="java.lang.String">string</Name>
  <Value className="java.lang.String"> </Value>
</Feature>
</Annotation>
<Annotation Type="Token" StartNode="47" EndNode="48">
<Feature>
  <Name className="java.lang.String">string</Name>
  <Value className="java.lang.String">)</Value>
</Feature>
<Feature>
  <Name className="java.lang.String">kind</Name>
  <Value className="java.lang.String">punctuation</Value>
</Feature>
<Feature>
  <Name className="java.lang.String">length</Name>
  <Value className="java.lang.String">1</Value>
</Feature>
<Feature>
  <Name className="java.lang.String">position</Name>
  <Value className="java.lang.String">endpunct</Value>
</Feature>
</Annotation>
<Annotation Type="Token" StartNode="1294" EndNode="1296">
<Feature>
  <Name className="java.lang.String">string</Name>
  <Value className="java.lang.String">on</Value>
</Feature>
<Feature>
  <Name className="java.lang.String">kind</Name>
  <Value className="java.lang.String">word</Value>
</Feature>
<Feature>
  <Name className="java.lang.String">length</Name>
  <Value className="java.lang.String">2</Value>
</Feature>
<Feature>
  <Name className="java.lang.String">orth</Name>
  <Value className="java.lang.String">lowercase</Value>
</Feature>
</Annotation>
<Annotation Type="Token" StartNode="2617" EndNode="2621">
<Feature>
  <Name className="java.lang.String">string</Name>
  <Value className="java.lang.String">also</Value>
</Feature>
<Feature>
  <Name className="java.lang.String">kind</Name>
  <Value className="java.lang.String">word</Value>
</Feature>
<Feature>
  <Name className="java.lang.String">length</Name>
  <Value className="java.lang.String">4</Value>
</Feature>
<Feature>
  <Name className="java.lang.String">orth</Name>
  <Value className="java.lang.String">lowercase</Value>
</Feature>
</Annotation>
<Annotation Type="Token" StartNode="1984" EndNode="1987">
<Feature>
  <Name className="java.lang.String">string</Name>
  <Value className="java.lang.String">the</Value>
</Feature>
<Feature>
  <Name className="java.lang.String">kind</Name>
  <Value className="java.lang.String">word</Value>
</Feature>
<Feature>
  <Name className="java.lang.String">length</Name>
  <Value className="java.lang.String">3</Value>
</Feature>
<Feature>
  <Name className="java.lang.String">orth</Name>
  <Value className="java.lang.String">lowercase</Value>
</Feature>
</Annotation>
<Annotation Type="Token" StartNode="561" EndNode="565">
<Feature>
  <Name className="java.lang.String">string</Name>
  <Value className="java.lang.String">nine</Value>
</Feature>
<Feature>
  <Name className="java.lang.String">kind</Name>
  <Value className="java.lang.String">word</Value>
</Feature>
<Feature>
  <Name className="java.lang.String">length</Name>
  <Value className="java.lang.String">4</Value>
</Feature>
<Feature>
  <Name className="java.lang.String">orth</Name>
  <Value className="java.lang.String">lowercase</Value>
</Feature>
</Annotation>
<Annotation Type="Token" StartNode="353" EndNode="356">
<Feature>
  <Name className="java.lang.String">string</Name>
  <Value className="java.lang.String">for</Value>
</Feature>
<Feature>
  <Name className="java.lang.String">kind</Name>
  <Value className="java.lang.String">word</Value>
</Feature>
<Feature>
  <Name className="java.lang.String">length</Name>
  <Value className="java.lang.String">3</Value>
</Feature>
<Feature>
  <Name className="java.lang.String">orth</Name>
  <Value className="java.lang.String">lowercase</Value>
</Feature>
</Annotation>
<Annotation Type="SpaceToken" StartNode="2104" EndNode="2105">
<Feature>
  <Name className="java.lang.String">kind</Name>
  <Value className="java.lang.String">space</Value>
</Feature>
<Feature>
  <Name className="java.lang.String">length</Name>
  <Value className="java.lang.String">1</Value>
</Feature>
<Feature>
  <Name className="java.lang.String">string</Name>
  <Value className="java.lang.String"> </Value>
</Feature>
</Annotation>
<Annotation Type="SpaceToken" StartNode="1885" EndNode="1886">
<Feature>
  <Name className="java.lang.String">kind</Name>
  <Value className="java.lang.String">space</Value>
</Feature>
<Feature>
  <Name className="java.lang.String">length</Name>
  <Value className="java.lang.String">1</Value>
</Feature>
<Feature>
  <Name className="java.lang.String">string</Name>
  <Value className="java.lang.String"> </Value>
</Feature>
</Annotation>
<Annotation Type="Token" StartNode="2641" EndNode="2645">
<Feature>
  <Name className="java.lang.String">string</Name>
  <Value className="java.lang.String">cent</Value>
</Feature>
<Feature>
  <Name className="java.lang.String">kind</Name>
  <Value className="java.lang.String">word</Value>
</Feature>
<Feature>
  <Name className="java.lang.String">length</Name>
  <Value className="java.lang.String">4</Value>
</Feature>
<Feature>
  <Name className="java.lang.String">orth</Name>
  <Value className="java.lang.String">lowercase</Value>
</Feature>
</Annotation>
<Annotation Type="SpaceToken" StartNode="292" EndNode="293">
<Feature>
  <Name className="java.lang.String">kind</Name>
  <Value className="java.lang.String">space</Value>
</Feature>
<Feature>
  <Name className="java.lang.String">length</Name>
  <Value className="java.lang.String">1</Value>
</Feature>
<Feature>
  <Name className="java.lang.String">string</Name>
  <Value className="java.lang.String"> </Value>
</Feature>
</Annotation>
<Annotation Type="Token" StartNode="1756" EndNode="1760">
<Feature>
  <Name className="java.lang.String">string</Name>
  <Value className="java.lang.String">this</Value>
</Feature>
<Feature>
  <Name className="java.lang.String">kind</Name>
  <Value className="java.lang.String">word</Value>
</Feature>
<Feature>
  <Name className="java.lang.String">length</Name>
  <Value className="java.lang.String">4</Value>
</Feature>
<Feature>
  <Name className="java.lang.String">orth</Name>
  <Value className="java.lang.String">lowercase</Value>
</Feature>
</Annotation>
<Annotation Type="SpaceToken" StartNode="52" EndNode="53">
<Feature>
  <Name className="java.lang.String">kind</Name>
  <Value className="java.lang.String">control</Value>
</Feature>
<Feature>
  <Name className="java.lang.String">length</Name>
  <Value className="java.lang.String">1</Value>
</Feature>
<Feature>
  <Name className="java.lang.String">string</Name>
  <Value className="java.lang.String">
</Value>
</Feature>
</Annotation>
<Annotation Type="Token" StartNode="1429" EndNode="1430">
<Feature>
  <Name className="java.lang.String">kind</Name>
  <Value className="java.lang.String">punctuation</Value>
</Feature>
<Feature>
  <Name className="java.lang.String">length</Name>
  <Value className="java.lang.String">1</Value>
</Feature>
<Feature>
  <Name className="java.lang.String">string</Name>
  <Value className="java.lang.String">,</Value>
</Feature>
</Annotation>
<Annotation Type="Token" StartNode="3195" EndNode="3196">
<Feature>
  <Name className="java.lang.String">kind</Name>
  <Value className="java.lang.String">punctuation</Value>
</Feature>
<Feature>
  <Name className="java.lang.String">length</Name>
  <Value className="java.lang.String">1</Value>
</Feature>
<Feature>
  <Name className="java.lang.String">string</Name>
  <Value className="java.lang.String">:</Value>
</Feature>
</Annotation>
<Annotation Type="Token" StartNode="2754" EndNode="2761">
<Feature>
  <Name className="java.lang.String">string</Name>
  <Value className="java.lang.String">markets</Value>
</Feature>
<Feature>
  <Name className="java.lang.String">kind</Name>
  <Value className="java.lang.String">word</Value>
</Feature>
<Feature>
  <Name className="java.lang.String">length</Name>
  <Value className="java.lang.String">7</Value>
</Feature>
<Feature>
  <Name className="java.lang.String">orth</Name>
  <Value className="java.lang.String">lowercase</Value>
</Feature>
</Annotation>
<Annotation Type="Token" StartNode="1013" EndNode="1016">
<Feature>
  <Name className="java.lang.String">string</Name>
  <Value className="java.lang.String">per</Value>
</Feature>
<Feature>
  <Name className="java.lang.String">kind</Name>
  <Value className="java.lang.String">word</Value>
</Feature>
<Feature>
  <Name className="java.lang.String">length</Name>
  <Value className="java.lang.String">3</Value>
</Feature>
<Feature>
  <Name className="java.lang.String">orth</Name>
  <Value className="java.lang.String">lowercase</Value>
</Feature>
</Annotation>
<Annotation Type="Token" StartNode="677" EndNode="678">
<Feature>
  <Name className="java.lang.String">kind</Name>
  <Value className="java.lang.String">punctuation</Value>
</Feature>
<Feature>
  <Name className="java.lang.String">length</Name>
  <Value className="java.lang.String">1</Value>
</Feature>
<Feature>
  <Name className="java.lang.String">string</Name>
  <Value className="java.lang.String">,</Value>
</Feature>
</Annotation>
<Annotation Type="Token" StartNode="1589" EndNode="1597">
<Feature>
  <Name className="java.lang.String">string</Name>
  <Value className="java.lang.String">internet</Value>
</Feature>
<Feature>
  <Name className="java.lang.String">kind</Name>
  <Value className="java.lang.String">word</Value>
</Feature>
<Feature>
  <Name className="java.lang.String">length</Name>
  <Value className="java.lang.String">8</Value>
</Feature>
<Feature>
  <Name className="java.lang.String">orth</Name>
  <Value className="java.lang.String">lowercase</Value>
</Feature>
</Annotation>
<Annotation Type="Token" StartNode="1968" EndNode="1979">
<Feature>
  <Name className="java.lang.String">string</Name>
  <Value className="java.lang.String">performance</Value>
</Feature>
<Feature>
  <Name className="java.lang.String">kind</Name>
  <Value className="java.lang.String">word</Value>
</Feature>
<Feature>
  <Name className="java.lang.String">length</Name>
  <Value className="java.lang.String">11</Value>
</Feature>
<Feature>
  <Name className="java.lang.String">orth</Name>
  <Value className="java.lang.String">lowercase</Value>
</Feature>
</Annotation>
<Annotation Type="Token" StartNode="2928" EndNode="2931">
<Feature>
  <Name className="java.lang.String">string</Name>
  <Value className="java.lang.String">the</Value>
</Feature>
<Feature>
  <Name className="java.lang.String">kind</Name>
  <Value className="java.lang.String">word</Value>
</Feature>
<Feature>
  <Name className="java.lang.String">length</Name>
  <Value className="java.lang.String">3</Value>
</Feature>
<Feature>
  <Name className="java.lang.String">orth</Name>
  <Value className="java.lang.String">lowercase</Value>
</Feature>
</Annotation>
<Annotation Type="Token" StartNode="1290" EndNode="1291">
<Feature>
  <Name className="java.lang.String">kind</Name>
  <Value className="java.lang.String">punctuation</Value>
</Feature>
<Feature>
  <Name className="java.lang.String">length</Name>
  <Value className="java.lang.String">1</Value>
</Feature>
<Feature>
  <Name className="java.lang.String">string</Name>
  <Value className="java.lang.String">.</Value>
</Feature>
</Annotation>
<Annotation Type="SpaceToken" StartNode="2493" EndNode="2494">
<Feature>
  <Name className="java.lang.String">kind</Name>
  <Value className="java.lang.String">space</Value>
</Feature>
<Feature>
  <Name className="java.lang.String">length</Name>
  <Value className="java.lang.String">1</Value>
</Feature>
<Feature>
  <Name className="java.lang.String">string</Name>
  <Value className="java.lang.String"> </Value>
</Feature>
</Annotation>
<Annotation Type="SpaceToken" StartNode="1806" EndNode="1807">
<Feature>
  <Name className="java.lang.String">kind</Name>
  <Value className="java.lang.String">space</Value>
</Feature>
<Feature>
  <Name className="java.lang.String">length</Name>
  <Value className="java.lang.String">1</Value>
</Feature>
<Feature>
  <Name className="java.lang.String">string</Name>
  <Value className="java.lang.String"> </Value>
</Feature>
</Annotation>
<Annotation Type="Token" StartNode="2297" EndNode="2298">
<Feature>
  <Name className="java.lang.String">string</Name>
  <Value className="java.lang.String">�</Value>
</Feature>
<Feature>
  <Name className="java.lang.String">kind</Name>
  <Value className="java.lang.String">symbol</Value>
</Feature>
<Feature>
  <Name className="java.lang.String">length</Name>
  <Value className="java.lang.String">1</Value>
</Feature>
<Feature>
  <Name className="java.lang.String">symbolkind</Name>
  <Value className="java.lang.String">currency</Value>
</Feature>
</Annotation>
<Annotation Type="SpaceToken" StartNode="444" EndNode="445">
<Feature>
  <Name className="java.lang.String">kind</Name>
  <Value className="java.lang.String">space</Value>
</Feature>
<Feature>
  <Name className="java.lang.String">length</Name>
  <Value className="java.lang.String">1</Value>
</Feature>
<Feature>
  <Name className="java.lang.String">string</Name>
  <Value className="java.lang.String"> </Value>
</Feature>
</Annotation>
<Annotation Type="Token" StartNode="3057" EndNode="3058">
<Feature>
  <Name className="java.lang.String">string</Name>
  <Value className="java.lang.String">p</Value>
</Feature>
<Feature>
  <Name className="java.lang.String">kind</Name>
  <Value className="java.lang.String">word</Value>
</Feature>
<Feature>
  <Name className="java.lang.String">length</Name>
  <Value className="java.lang.String">1</Value>
</Feature>
<Feature>
  <Name className="java.lang.String">orth</Name>
  <Value className="java.lang.String">lowercase</Value>
</Feature>
</Annotation>
<Annotation Type="SpaceToken" StartNode="2096" EndNode="2097">
<Feature>
  <Name className="java.lang.String">kind</Name>
  <Value className="java.lang.String">space</Value>
</Feature>
<Feature>
  <Name className="java.lang.String">length</Name>
  <Value className="java.lang.String">1</Value>
</Feature>
<Feature>
  <Name className="java.lang.String">string</Name>
  <Value className="java.lang.String"> </Value>
</Feature>
</Annotation>
<Annotation Type="Token" StartNode="1156" EndNode="1159">
<Feature>
  <Name className="java.lang.String">string</Name>
  <Value className="java.lang.String">the</Value>
</Feature>
<Feature>
  <Name className="java.lang.String">kind</Name>
  <Value className="java.lang.String">word</Value>
</Feature>
<Feature>
  <Name className="java.lang.String">length</Name>
  <Value className="java.lang.String">3</Value>
</Feature>
<Feature>
  <Name className="java.lang.String">orth</Name>
  <Value className="java.lang.String">lowercase</Value>
</Feature>
</Annotation>
<Annotation Type="Token" StartNode="553" EndNode="556">
<Feature>
  <Name className="java.lang.String">string</Name>
  <Value className="java.lang.String">for</Value>
</Feature>
<Feature>
  <Name className="java.lang.String">kind</Name>
  <Value className="java.lang.String">word</Value>
</Feature>
<Feature>
  <Name className="java.lang.String">length</Name>
  <Value className="java.lang.String">3</Value>
</Feature>
<Feature>
  <Name className="java.lang.String">orth</Name>
  <Value className="java.lang.String">lowercase</Value>
</Feature>
</Annotation>
<Annotation Type="SpaceToken" StartNode="128" EndNode="129">
<Feature>
  <Name className="java.lang.String">kind</Name>
  <Value className="java.lang.String">control</Value>
</Feature>
<Feature>
  <Name className="java.lang.String">length</Name>
  <Value className="java.lang.String">1</Value>
</Feature>
<Feature>
  <Name className="java.lang.String">string</Name>
  <Value className="java.lang.String">
</Value>
</Feature>
</Annotation>
<Annotation Type="SpaceToken" StartNode="970" EndNode="971">
<Feature>
  <Name className="java.lang.String">kind</Name>
  <Value className="java.lang.String">space</Value>
</Feature>
<Feature>
  <Name className="java.lang.String">length</Name>
  <Value className="java.lang.String">1</Value>
</Feature>
<Feature>
  <Name className="java.lang.String">string</Name>
  <Value className="java.lang.String"> </Value>
</Feature>
</Annotation>
<Annotation Type="Token" StartNode="118" EndNode="120">
<Feature>
  <Name className="java.lang.String">string</Name>
  <Value className="java.lang.String">of</Value>
</Feature>
<Feature>
  <Name className="java.lang.String">kind</Name>
  <Value className="java.lang.String">word</Value>
</Feature>
<Feature>
  <Name className="java.lang.String">length</Name>
  <Value className="java.lang.String">2</Value>
</Feature>
<Feature>
  <Name className="java.lang.String">orth</Name>
  <Value className="java.lang.String">lowercase</Value>
</Feature>
</Annotation>
<Annotation Type="SpaceToken" StartNode="644" EndNode="645">
<Feature>
  <Name className="java.lang.String">kind</Name>
  <Value className="java.lang.String">space</Value>
</Feature>
<Feature>
  <Name className="java.lang.String">length</Name>
  <Value className="java.lang.String">1</Value>
</Feature>
<Feature>
  <Name className="java.lang.String">string</Name>
  <Value className="java.lang.String"> </Value>
</Feature>
</Annotation>
<Annotation Type="Money" StartNode="2297" EndNode="2301">
<Feature>
  <Name className="java.lang.String">rule</Name>
  <Value className="java.lang.String">MoneySymbolUnit</Value>
</Feature>
<Feature>
  <Name className="java.lang.String">kind</Name>
  <Value className="java.lang.String">number</Value>
</Feature>
</Annotation>
<Annotation Type="Money" StartNode="1232" EndNode="1237">
<Feature>
  <Name className="java.lang.String">rule</Name>
  <Value className="java.lang.String">MoneySymbolUnit</Value>
</Feature>
<Feature>
  <Name className="java.lang.String">kind</Name>
  <Value className="java.lang.String">number</Value>
</Feature>
</Annotation>
<Annotation Type="Token" StartNode="2001" EndNode="2007">
<Feature>
  <Name className="java.lang.String">string</Name>
  <Value className="java.lang.String">losses</Value>
</Feature>
<Feature>
  <Name className="java.lang.String">kind</Name>
  <Value className="java.lang.String">word</Value>
</Feature>
<Feature>
  <Name className="java.lang.String">length</Name>
  <Value className="java.lang.String">6</Value>
</Feature>
<Feature>
  <Name className="java.lang.String">orth</Name>
  <Value className="java.lang.String">lowercase</Value>
</Feature>
</Annotation>
<Annotation Type="SpaceToken" StartNode="992" EndNode="993">
<Feature>
  <Name className="java.lang.String">kind</Name>
  <Value className="java.lang.String">space</Value>
</Feature>
<Feature>
  <Name className="java.lang.String">length</Name>
  <Value className="java.lang.String">1</Value>
</Feature>
<Feature>
  <Name className="java.lang.String">string</Name>
  <Value className="java.lang.String"> </Value>
</Feature>
</Annotation>
<Annotation Type="Token" StartNode="2894" EndNode="2905">
<Feature>
  <Name className="java.lang.String">string</Name>
  <Value className="java.lang.String">accordingly</Value>
</Feature>
<Feature>
  <Name className="java.lang.String">kind</Name>
  <Value className="java.lang.String">word</Value>
</Feature>
<Feature>
  <Name className="java.lang.String">length</Name>
  <Value className="java.lang.String">11</Value>
</Feature>
<Feature>
  <Name className="java.lang.String">orth</Name>
  <Value className="java.lang.String">lowercase</Value>
</Feature>
</Annotation>
<Annotation Type="Token" StartNode="2746" EndNode="2748">
<Feature>
  <Name className="java.lang.String">string</Name>
  <Value className="java.lang.String">in</Value>
</Feature>
<Feature>
  <Name className="java.lang.String">kind</Name>
  <Value className="java.lang.String">word</Value>
</Feature>
<Feature>
  <Name className="java.lang.String">length</Name>
  <Value className="java.lang.String">2</Value>
</Feature>
<Feature>
  <Name className="java.lang.String">orth</Name>
  <Value className="java.lang.String">lowercase</Value>
</Feature>
</Annotation>
<Annotation Type="Token" StartNode="18" EndNode="23">
<Feature>
  <Name className="java.lang.String">string</Name>
  <Value className="java.lang.String">write</Value>
</Feature>
<Feature>
  <Name className="java.lang.String">kind</Name>
  <Value className="java.lang.String">word</Value>
</Feature>
<Feature>
  <Name className="java.lang.String">length</Name>
  <Value className="java.lang.String">5</Value>
</Feature>
<Feature>
  <Name className="java.lang.String">orth</Name>
  <Value className="java.lang.String">lowercase</Value>
</Feature>
</Annotation>
<Annotation Type="Token" StartNode="1392" EndNode="1396">
<Feature>
  <Name className="java.lang.String">string</Name>
  <Value className="java.lang.String">this</Value>
</Feature>
<Feature>
  <Name className="java.lang.String">kind</Name>
  <Value className="java.lang.String">word</Value>
</Feature>
<Feature>
  <Name className="java.lang.String">length</Name>
  <Value className="java.lang.String">4</Value>
</Feature>
<Feature>
  <Name className="java.lang.String">orth</Name>
  <Value className="java.lang.String">lowercase</Value>
</Feature>
</Annotation>
<Annotation Type="SpaceToken" StartNode="1645" EndNode="1646">
<Feature>
  <Name className="java.lang.String">kind</Name>
  <Value className="java.lang.String">space</Value>
</Feature>
<Feature>
  <Name className="java.lang.String">length</Name>
  <Value className="java.lang.String">1</Value>
</Feature>
<Feature>
  <Name className="java.lang.String">string</Name>
  <Value className="java.lang.String"> </Value>
</Feature>
</Annotation>
<Annotation Type="SpaceToken" StartNode="2485" EndNode="2486">
<Feature>
  <Name className="java.lang.String">kind</Name>
  <Value className="java.lang.String">space</Value>
</Feature>
<Feature>
  <Name className="java.lang.String">length</Name>
  <Value className="java.lang.String">1</Value>
</Feature>
<Feature>
  <Name className="java.lang.String">string</Name>
  <Value className="java.lang.String"> </Value>
</Feature>
</Annotation>
<Annotation Type="Token" StartNode="1628" EndNode="1629">
<Feature>
  <Name className="java.lang.String">kind</Name>
  <Value className="java.lang.String">punctuation</Value>
</Feature>
<Feature>
  <Name className="java.lang.String">length</Name>
  <Value className="java.lang.String">1</Value>
</Feature>
<Feature>
  <Name className="java.lang.String">string</Name>
  <Value className="java.lang.String">.</Value>
</Feature>
</Annotation>
<Annotation Type="SpaceToken" StartNode="880" EndNode="881">
<Feature>
  <Name className="java.lang.String">kind</Name>
  <Value className="java.lang.String">space</Value>
</Feature>
<Feature>
  <Name className="java.lang.String">length</Name>
  <Value className="java.lang.String">1</Value>
</Feature>
<Feature>
  <Name className="java.lang.String">string</Name>
  <Value className="java.lang.String"> </Value>
</Feature>
</Annotation>
<Annotation Type="Token" StartNode="1410" EndNode="1419">
<Feature>
  <Name className="java.lang.String">string</Name>
  <Value className="java.lang.String">Crossland</Value>
</Feature>
<Feature>
  <Name className="java.lang.String">kind</Name>
  <Value className="java.lang.String">word</Value>
</Feature>
<Feature>
  <Name className="java.lang.String">length</Name>
  <Value className="java.lang.String">9</Value>
</Feature>
<Feature>
  <Name className="java.lang.String">orth</Name>
  <Value className="java.lang.String">upperInitial</Value>
</Feature>
</Annotation>
<Annotation Type="Token" StartNode="3008" EndNode="3014">
<Feature>
  <Name className="java.lang.String">string</Name>
  <Value className="java.lang.String">Losses</Value>
</Feature>
<Feature>
  <Name className="java.lang.String">kind</Name>
  <Value className="java.lang.String">word</Value>
</Feature>
<Feature>
  <Name className="java.lang.String">length</Name>
  <Value className="java.lang.String">6</Value>
</Feature>
<Feature>
  <Name className="java.lang.String">orth</Name>
  <Value className="java.lang.String">upperInitial</Value>
</Feature>
</Annotation>
<Annotation Type="Token" StartNode="1282" EndNode="1287">
<Feature>
  <Name className="java.lang.String">string</Name>
  <Value className="java.lang.String">spent</Value>
</Feature>
<Feature>
  <Name className="java.lang.String">kind</Name>
  <Value className="java.lang.String">word</Value>
</Feature>
<Feature>
  <Name className="java.lang.String">length</Name>
  <Value className="java.lang.String">5</Value>
</Feature>
<Feature>
  <Name className="java.lang.String">orth</Name>
  <Value className="java.lang.String">lowercase</Value>
</Feature>
</Annotation>
<Annotation Type="Token" StartNode="2374" EndNode="2375">
<Feature>
  <Name className="java.lang.String">string</Name>
  <Value className="java.lang.String">a</Value>
</Feature>
<Feature>
  <Name className="java.lang.String">kind</Name>
  <Value className="java.lang.String">word</Value>
</Feature>
<Feature>
  <Name className="java.lang.String">length</Name>
  <Value className="java.lang.String">1</Value>
</Feature>
<Feature>
  <Name className="java.lang.String">orth</Name>
  <Value className="java.lang.String">lowercase</Value>
</Feature>
</Annotation>
<Annotation Type="Token" StartNode="759" EndNode="766">
<Feature>
  <Name className="java.lang.String">string</Name>
  <Value className="java.lang.String">profits</Value>
</Feature>
<Feature>
  <Name className="java.lang.String">kind</Name>
  <Value className="java.lang.String">word</Value>
</Feature>
<Feature>
  <Name className="java.lang.String">length</Name>
  <Value className="java.lang.String">7</Value>
</Feature>
<Feature>
  <Name className="java.lang.String">orth</Name>
  <Value className="java.lang.String">lowercase</Value>
</Feature>
</Annotation>
<Annotation Type="SpaceToken" StartNode="3096" EndNode="3097">
<Feature>
  <Name className="java.lang.String">kind</Name>
  <Value className="java.lang.String">control</Value>
</Feature>
<Feature>
  <Name className="java.lang.String">length</Name>
  <Value className="java.lang.String">1</Value>
</Feature>
<Feature>
  <Name className="java.lang.String">string</Name>
  <Value className="java.lang.String">
</Value>
</Feature>
</Annotation>
<Annotation Type="Token" StartNode="2011" EndNode="2014">
<Feature>
  <Name className="java.lang.String">string</Name>
  <Value className="java.lang.String">the</Value>
</Feature>
<Feature>
  <Name className="java.lang.String">kind</Name>
  <Value className="java.lang.String">word</Value>
</Feature>
<Feature>
  <Name className="java.lang.String">length</Name>
  <Value className="java.lang.String">3</Value>
</Feature>
<Feature>
  <Name className="java.lang.String">orth</Name>
  <Value className="java.lang.String">lowercase</Value>
</Feature>
</Annotation>
<Annotation Type="SpaceToken" StartNode="2230" EndNode="2231">
<Feature>
  <Name className="java.lang.String">kind</Name>
  <Value className="java.lang.String">space</Value>
</Feature>
<Feature>
  <Name className="java.lang.String">length</Name>
  <Value className="java.lang.String">1</Value>
</Feature>
<Feature>
  <Name className="java.lang.String">string</Name>
  <Value className="java.lang.String"> </Value>
</Feature>
</Annotation>
<Annotation Type="SpaceToken" StartNode="149" EndNode="150">
<Feature>
  <Name className="java.lang.String">kind</Name>
  <Value className="java.lang.String">space</Value>
</Feature>
<Feature>
  <Name className="java.lang.String">length</Name>
  <Value className="java.lang.String">1</Value>
</Feature>
<Feature>
  <Name className="java.lang.String">string</Name>
  <Value className="java.lang.String"> </Value>
</Feature>
</Annotation>
<Annotation Type="Token" StartNode="403" EndNode="410">
<Feature>
  <Name className="java.lang.String">string</Name>
  <Value className="java.lang.String">Profits</Value>
</Feature>
<Feature>
  <Name className="java.lang.String">kind</Name>
  <Value className="java.lang.String">word</Value>
</Feature>
<Feature>
  <Name className="java.lang.String">length</Name>
  <Value className="java.lang.String">7</Value>
</Feature>
<Feature>
  <Name className="java.lang.String">orth</Name>
  <Value className="java.lang.String">upperInitial</Value>
</Feature>
</Annotation>
<Annotation Type="Token" StartNode="527" EndNode="528">
<Feature>
  <Name className="java.lang.String">kind</Name>
  <Value className="java.lang.String">punctuation</Value>
</Feature>
<Feature>
  <Name className="java.lang.String">length</Name>
  <Value className="java.lang.String">1</Value>
</Feature>
<Feature>
  <Name className="java.lang.String">string</Name>
  <Value className="java.lang.String">.</Value>
</Feature>
</Annotation>
<Annotation Type="Token" StartNode="1027" EndNode="1028">
<Feature>
  <Name className="java.lang.String">kind</Name>
  <Value className="java.lang.String">punctuation</Value>
</Feature>
<Feature>
  <Name className="java.lang.String">length</Name>
  <Value className="java.lang.String">1</Value>
</Feature>
<Feature>
  <Name className="java.lang.String">string</Name>
  <Value className="java.lang.String">.</Value>
</Feature>
</Annotation>
<Annotation Type="Token" StartNode="2020" EndNode="2022">
<Feature>
  <Name className="java.lang.String">string</Name>
  <Value className="java.lang.String">&apos;s</Value>
</Feature>
<Feature>
  <Name className="java.lang.String">kind</Name>
  <Value className="java.lang.String">word</Value>
</Feature>
<Feature>
  <Name className="java.lang.String">length</Name>
  <Value className="java.lang.String">2</Value>
</Feature>
<Feature>
  <Name className="java.lang.String">orth</Name>
  <Value className="java.lang.String">apostrophe</Value>
</Feature>
</Annotation>
<Annotation Type="Token" StartNode="1622" EndNode="1624">
<Feature>
  <Name className="java.lang.String">string</Name>
  <Value className="java.lang.String">to</Value>
</Feature>
<Feature>
  <Name className="java.lang.String">kind</Name>
  <Value className="java.lang.String">word</Value>
</Feature>
<Feature>
  <Name className="java.lang.String">length</Name>
  <Value className="java.lang.String">2</Value>
</Feature>
<Feature>
  <Name className="java.lang.String">orth</Name>
  <Value className="java.lang.String">lowercase</Value>
</Feature>
</Annotation>
<Annotation Type="Token" StartNode="1779" EndNode="1780">
<Feature>
  <Name className="java.lang.String">string</Name>
  <Value className="java.lang.String">�</Value>
</Feature>
<Feature>
  <Name className="java.lang.String">kind</Name>
  <Value className="java.lang.String">symbol</Value>
</Feature>
<Feature>
  <Name className="java.lang.String">length</Name>
  <Value className="java.lang.String">1</Value>
</Feature>
<Feature>
  <Name className="java.lang.String">symbolkind</Name>
  <Value className="java.lang.String">currency</Value>
</Feature>
</Annotation>
<Annotation Type="SpaceToken" StartNode="2513" EndNode="2514">
<Feature>
  <Name className="java.lang.String">kind</Name>
  <Value className="java.lang.String">space</Value>
</Feature>
<Feature>
  <Name className="java.lang.String">length</Name>
  <Value className="java.lang.String">1</Value>
</Feature>
<Feature>
  <Name className="java.lang.String">string</Name>
  <Value className="java.lang.String"> </Value>
</Feature>
</Annotation>
<Annotation Type="SpaceToken" StartNode="1265" EndNode="1266">
<Feature>
  <Name className="java.lang.String">kind</Name>
  <Value className="java.lang.String">space</Value>
</Feature>
<Feature>
  <Name className="java.lang.String">length</Name>
  <Value className="java.lang.String">1</Value>
</Feature>
<Feature>
  <Name className="java.lang.String">string</Name>
  <Value className="java.lang.String"> </Value>
</Feature>
</Annotation>
<Annotation Type="SpaceToken" StartNode="453" EndNode="454">
<Feature>
  <Name className="java.lang.String">kind</Name>
  <Value className="java.lang.String">space</Value>
</Feature>
<Feature>
  <Name className="java.lang.String">length</Name>
  <Value className="java.lang.String">1</Value>
</Feature>
<Feature>
  <Name className="java.lang.String">string</Name>
  <Value className="java.lang.String"> </Value>
</Feature>
</Annotation>
<Annotation Type="Token" StartNode="3072" EndNode="3073">
<Feature>
  <Name className="java.lang.String">kind</Name>
  <Value className="java.lang.String">punctuation</Value>
</Feature>
<Feature>
  <Name className="java.lang.String">length</Name>
  <Value className="java.lang.String">1</Value>
</Feature>
<Feature>
  <Name className="java.lang.String">string</Name>
  <Value className="java.lang.String">,</Value>
</Feature>
</Annotation>
<Annotation Type="Token" StartNode="317" EndNode="318">
<Feature>
  <Name className="java.lang.String">kind</Name>
  <Value className="java.lang.String">punctuation</Value>
</Feature>
<Feature>
  <Name className="java.lang.String">length</Name>
  <Value className="java.lang.String">1</Value>
</Feature>
<Feature>
  <Name className="java.lang.String">string</Name>
  <Value className="java.lang.String">,</Value>
</Feature>
</Annotation>
<Annotation Type="Token" StartNode="3116" EndNode="3123">
<Feature>
  <Name className="java.lang.String">string</Name>
  <Value className="java.lang.String">Thuesen</Value>
</Feature>
<Feature>
  <Name className="java.lang.String">kind</Name>
  <Value className="java.lang.String">word</Value>
</Feature>
<Feature>
  <Name className="java.lang.String">length</Name>
  <Value className="java.lang.String">7</Value>
</Feature>
<Feature>
  <Name className="java.lang.String">orth</Name>
  <Value className="java.lang.String">upperInitial</Value>
</Feature>
</Annotation>
<Annotation Type="Token" StartNode="733" EndNode="734">
<Feature>
  <Name className="java.lang.String">kind</Name>
  <Value className="java.lang.String">punctuation</Value>
</Feature>
<Feature>
  <Name className="java.lang.String">length</Name>
  <Value className="java.lang.String">1</Value>
</Feature>
<Feature>
  <Name className="java.lang.String">string</Name>
  <Value className="java.lang.String">.</Value>
</Feature>
</Annotation>
<Annotation Type="SpaceToken" StartNode="906" EndNode="907">
<Feature>
  <Name className="java.lang.String">kind</Name>
  <Value className="java.lang.String">space</Value>
</Feature>
<Feature>
  <Name className="java.lang.String">length</Name>
  <Value className="java.lang.String">1</Value>
</Feature>
<Feature>
  <Name className="java.lang.String">string</Name>
  <Value className="java.lang.String"> </Value>
</Feature>
</Annotation>
<Annotation Type="Token" StartNode="2634" EndNode="2636">
<Feature>
  <Name className="java.lang.String">kind</Name>
  <Value className="java.lang.String">number</Value>
</Feature>
<Feature>
  <Name className="java.lang.String">length</Name>
  <Value className="java.lang.String">2</Value>
</Feature>
<Feature>
  <Name className="java.lang.String">string</Name>
  <Value className="java.lang.String">11</Value>
</Feature>
</Annotation>
<Annotation Type="Token" StartNode="2646" EndNode="2650">
<Feature>
  <Name className="java.lang.String">string</Name>
  <Value className="java.lang.String">fall</Value>
</Feature>
<Feature>
  <Name className="java.lang.String">kind</Name>
  <Value className="java.lang.String">word</Value>
</Feature>
<Feature>
  <Name className="java.lang.String">length</Name>
  <Value className="java.lang.String">4</Value>
</Feature>
<Feature>
  <Name className="java.lang.String">orth</Name>
  <Value className="java.lang.String">lowercase</Value>
</Feature>
</Annotation>
<Annotation Type="Token" StartNode="1835" EndNode="1838">
<Feature>
  <Name className="java.lang.String">string</Name>
  <Value className="java.lang.String">and</Value>
</Feature>
<Feature>
  <Name className="java.lang.String">kind</Name>
  <Value className="java.lang.String">word</Value>
</Feature>
<Feature>
  <Name className="java.lang.String">length</Name>
  <Value className="java.lang.String">3</Value>
</Feature>
<Feature>
  <Name className="java.lang.String">orth</Name>
  <Value className="java.lang.String">lowercase</Value>
</Feature>
</Annotation>
<Annotation Type="Money" StartNode="974" EndNode="978">
<Feature>
  <Name className="java.lang.String">rule</Name>
  <Value className="java.lang.String">MoneyCurrencyUnit</Value>
</Feature>
<Feature>
  <Name className="java.lang.String">kind</Name>
  <Value className="java.lang.String">number</Value>
</Feature>
</Annotation>
<Annotation Type="Token" StartNode="2040" EndNode="2041">
<Feature>
  <Name className="java.lang.String">kind</Name>
  <Value className="java.lang.String">punctuation</Value>
</Feature>
<Feature>
  <Name className="java.lang.String">length</Name>
  <Value className="java.lang.String">1</Value>
</Feature>
<Feature>
  <Name className="java.lang.String">string</Name>
  <Value className="java.lang.String">.</Value>
</Feature>
</Annotation>
<Annotation Type="Token" StartNode="40" EndNode="43">
<Feature>
  <Name className="java.lang.String">kind</Name>
  <Value className="java.lang.String">number</Value>
</Feature>
<Feature>
  <Name className="java.lang.String">length</Name>
  <Value className="java.lang.String">3</Value>
</Feature>
<Feature>
  <Name className="java.lang.String">string</Name>
  <Value className="java.lang.String">468</Value>
</Feature>
</Annotation>
<Annotation Type="Token" StartNode="974" EndNode="977">
<Feature>
  <Name className="java.lang.String">kind</Name>
  <Value className="java.lang.String">number</Value>
</Feature>
<Feature>
  <Name className="java.lang.String">length</Name>
  <Value className="java.lang.String">3</Value>
</Feature>
<Feature>
  <Name className="java.lang.String">string</Name>
  <Value className="java.lang.String">245</Value>
</Feature>
</Annotation>
<Annotation Type="Token" StartNode="1169" EndNode="1177">
<Feature>
  <Name className="java.lang.String">string</Name>
  <Value className="java.lang.String">Airtours</Value>
</Feature>
<Feature>
  <Name className="java.lang.String">kind</Name>
  <Value className="java.lang.String">word</Value>
</Feature>
<Feature>
  <Name className="java.lang.String">length</Name>
  <Value className="java.lang.String">8</Value>
</Feature>
<Feature>
  <Name className="java.lang.String">orth</Name>
  <Value className="java.lang.String">upperInitial</Value>
</Feature>
</Annotation>
<Annotation Type="SpaceToken" StartNode="1631" EndNode="1632">
<Feature>
  <Name className="java.lang.String">kind</Name>
  <Value className="java.lang.String">space</Value>
</Feature>
<Feature>
  <Name className="java.lang.String">length</Name>
  <Value className="java.lang.String">1</Value>
</Feature>
<Feature>
  <Name className="java.lang.String">string</Name>
  <Value className="java.lang.String"> </Value>
</Feature>
</Annotation>
<Annotation Type="Location" StartNode="683" EndNode="685">
<Feature>
  <Name className="java.lang.String">rule1</Name>
  <Value className="java.lang.String">GazLocation</Value>
</Feature>
<Feature>
  <Name className="java.lang.String">rule2</Name>
  <Value className="java.lang.String">LocFinal</Value>
</Feature>
<Feature>
  <Name className="java.lang.String">locType</Name>
  <Value className="java.lang.String">country</Value>
</Feature>
</Annotation>
<Annotation Type="SpaceToken" StartNode="2450" EndNode="2451">
<Feature>
  <Name className="java.lang.String">kind</Name>
  <Value className="java.lang.String">space</Value>
</Feature>
<Feature>
  <Name className="java.lang.String">length</Name>
  <Value className="java.lang.String">1</Value>
</Feature>
<Feature>
  <Name className="java.lang.String">string</Name>
  <Value className="java.lang.String"> </Value>
</Feature>
</Annotation>
<Annotation Type="SpaceToken" StartNode="1675" EndNode="1676">
<Feature>
  <Name className="java.lang.String">kind</Name>
  <Value className="java.lang.String">space</Value>
</Feature>
<Feature>
  <Name className="java.lang.String">length</Name>
  <Value className="java.lang.String">1</Value>
</Feature>
<Feature>
  <Name className="java.lang.String">string</Name>
  <Value className="java.lang.String"> </Value>
</Feature>
</Annotation>
<Annotation Type="Token" StartNode="2852" EndNode="2854">
<Feature>
  <Name className="java.lang.String">string</Name>
  <Value className="java.lang.String">to</Value>
</Feature>
<Feature>
  <Name className="java.lang.String">kind</Name>
  <Value className="java.lang.String">word</Value>
</Feature>
<Feature>
  <Name className="java.lang.String">length</Name>
  <Value className="java.lang.String">2</Value>
</Feature>
<Feature>
  <Name className="java.lang.String">orth</Name>
  <Value className="java.lang.String">lowercase</Value>
</Feature>
</Annotation>
<Annotation Type="Token" StartNode="2916" EndNode="2922">
<Feature>
  <Name className="java.lang.String">string</Name>
  <Value className="java.lang.String">adding</Value>
</Feature>
<Feature>
  <Name className="java.lang.String">kind</Name>
  <Value className="java.lang.String">word</Value>
</Feature>
<Feature>
  <Name className="java.lang.String">length</Name>
  <Value className="java.lang.String">6</Value>
</Feature>
<Feature>
  <Name className="java.lang.String">orth</Name>
  <Value className="java.lang.String">lowercase</Value>
</Feature>
</Annotation>
<Annotation Type="Token" StartNode="1188" EndNode="1191">
<Feature>
  <Name className="java.lang.String">string</Name>
  <Value className="java.lang.String">its</Value>
</Feature>
<Feature>
  <Name className="java.lang.String">kind</Name>
  <Value className="java.lang.String">word</Value>
</Feature>
<Feature>
  <Name className="java.lang.String">length</Name>
  <Value className="java.lang.String">3</Value>
</Feature>
<Feature>
  <Name className="java.lang.String">orth</Name>
  <Value className="java.lang.String">lowercase</Value>
</Feature>
</Annotation>
<Annotation Type="SpaceToken" StartNode="1327" EndNode="1328">
<Feature>
  <Name className="java.lang.String">kind</Name>
  <Value className="java.lang.String">space</Value>
</Feature>
<Feature>
  <Name className="java.lang.String">length</Name>
  <Value className="java.lang.String">1</Value>
</Feature>
<Feature>
  <Name className="java.lang.String">string</Name>
  <Value className="java.lang.String"> </Value>
</Feature>
</Annotation>
<Annotation Type="SpaceToken" StartNode="401" EndNode="402">
<Feature>
  <Name className="java.lang.String">kind</Name>
  <Value className="java.lang.String">control</Value>
</Feature>
<Feature>
  <Name className="java.lang.String">length</Name>
  <Value className="java.lang.String">1</Value>
</Feature>
<Feature>
  <Name className="java.lang.String">string</Name>
  <Value className="java.lang.String">
</Value>
</Feature>
</Annotation>
<Annotation Type="SpaceToken" StartNode="2070" EndNode="2071">
<Feature>
  <Name className="java.lang.String">kind</Name>
  <Value className="java.lang.String">space</Value>
</Feature>
<Feature>
  <Name className="java.lang.String">length</Name>
  <Value className="java.lang.String">1</Value>
</Feature>
<Feature>
  <Name className="java.lang.String">string</Name>
  <Value className="java.lang.String"> </Value>
</Feature>
</Annotation>
<Annotation Type="SpaceToken" StartNode="378" EndNode="379">
<Feature>
  <Name className="java.lang.String">kind</Name>
  <Value className="java.lang.String">space</Value>
</Feature>
<Feature>
  <Name className="java.lang.String">length</Name>
  <Value className="java.lang.String">1</Value>
</Feature>
<Feature>
  <Name className="java.lang.String">string</Name>
  <Value className="java.lang.String"> </Value>
</Feature>
</Annotation>
<Annotation Type="Token" StartNode="1130" EndNode="1131">
<Feature>
  <Name className="java.lang.String">kind</Name>
  <Value className="java.lang.String">number</Value>
</Feature>
<Feature>
  <Name className="java.lang.String">length</Name>
  <Value className="java.lang.String">1</Value>
</Feature>
<Feature>
  <Name className="java.lang.String">string</Name>
  <Value className="java.lang.String">7</Value>
</Feature>
</Annotation>
<Annotation Type="SpaceToken" StartNode="3170" EndNode="3171">
<Feature>
  <Name className="java.lang.String">kind</Name>
  <Value className="java.lang.String">space</Value>
</Feature>
<Feature>
  <Name className="java.lang.String">length</Name>
  <Value className="java.lang.String">1</Value>
</Feature>
<Feature>
  <Name className="java.lang.String">string</Name>
  <Value className="java.lang.String"> </Value>
</Feature>
</Annotation>
<Annotation Type="Token" StartNode="835" EndNode="837">
<Feature>
  <Name className="java.lang.String">string</Name>
  <Value className="java.lang.String">&apos;s</Value>
</Feature>
<Feature>
  <Name className="java.lang.String">kind</Name>
  <Value className="java.lang.String">word</Value>
</Feature>
<Feature>
  <Name className="java.lang.String">length</Name>
  <Value className="java.lang.String">2</Value>
</Feature>
<Feature>
  <Name className="java.lang.String">orth</Name>
  <Value className="java.lang.String">apostrophe</Value>
</Feature>
</Annotation>
<Annotation Type="Token" StartNode="3148" EndNode="3156">
<Feature>
  <Name className="java.lang.String">string</Name>
  <Value className="java.lang.String">Airtours</Value>
</Feature>
<Feature>
  <Name className="java.lang.String">kind</Name>
  <Value className="java.lang.String">word</Value>
</Feature>
<Feature>
  <Name className="java.lang.String">length</Name>
  <Value className="java.lang.String">8</Value>
</Feature>
<Feature>
  <Name className="java.lang.String">orth</Name>
  <Value className="java.lang.String">upperInitial</Value>
</Feature>
</Annotation>
<Annotation Type="SpaceToken" StartNode="924" EndNode="925">
<Feature>
  <Name className="java.lang.String">kind</Name>
  <Value className="java.lang.String">space</Value>
</Feature>
<Feature>
  <Name className="java.lang.String">length</Name>
  <Value className="java.lang.String">1</Value>
</Feature>
<Feature>
  <Name className="java.lang.String">string</Name>
  <Value className="java.lang.String"> </Value>
</Feature>
</Annotation>
<Annotation Type="Percent" StartNode="2634" EndNode="2645">
<Feature>
  <Name className="java.lang.String">rule</Name>
  <Value className="java.lang.String">PercentBasic</Value>
</Feature>
</Annotation>
<Annotation Type="SpaceToken" StartNode="1402" EndNode="1403">
<Feature>
  <Name className="java.lang.String">kind</Name>
  <Value className="java.lang.String">control</Value>
</Feature>
<Feature>
  <Name className="java.lang.String">length</Name>
  <Value className="java.lang.String">1</Value>
</Feature>
<Feature>
  <Name className="java.lang.String">string</Name>
  <Value className="java.lang.String">
</Value>
</Feature>
</Annotation>
<Annotation Type="Token" StartNode="79" EndNode="83">
<Feature>
  <Name className="java.lang.String">string</Name>
  <Value className="java.lang.String">this</Value>
</Feature>
<Feature>
  <Name className="java.lang.String">kind</Name>
  <Value className="java.lang.String">word</Value>
</Feature>
<Feature>
  <Name className="java.lang.String">length</Name>
  <Value className="java.lang.String">4</Value>
</Feature>
<Feature>
  <Name className="java.lang.String">orth</Name>
  <Value className="java.lang.String">lowercase</Value>
</Feature>
</Annotation>
<Annotation Type="Token" StartNode="1641" EndNode="1642">
<Feature>
  <Name className="java.lang.String">kind</Name>
  <Value className="java.lang.String">number</Value>
</Feature>
<Feature>
  <Name className="java.lang.String">length</Name>
  <Value className="java.lang.String">1</Value>
</Feature>
<Feature>
  <Name className="java.lang.String">string</Name>
  <Value className="java.lang.String">8</Value>
</Feature>
</Annotation>
<Annotation Type="Token" StartNode="2694" EndNode="2699">
<Feature>
  <Name className="java.lang.String">string</Name>
  <Value className="java.lang.String">these</Value>
</Feature>
<Feature>
  <Name className="java.lang.String">kind</Name>
  <Value className="java.lang.String">word</Value>
</Feature>
<Feature>
  <Name className="java.lang.String">length</Name>
  <Value className="java.lang.String">5</Value>
</Feature>
<Feature>
  <Name className="java.lang.String">orth</Name>
  <Value className="java.lang.String">lowercase</Value>
</Feature>
</Annotation>
<Annotation Type="Token" StartNode="1821" EndNode="1822">
<Feature>
  <Name className="java.lang.String">kind</Name>
  <Value className="java.lang.String">punctuation</Value>
</Feature>
<Feature>
  <Name className="java.lang.String">length</Name>
  <Value className="java.lang.String">1</Value>
</Feature>
<Feature>
  <Name className="java.lang.String">string</Name>
  <Value className="java.lang.String">,</Value>
</Feature>
</Annotation>
<Annotation Type="Money" StartNode="1037" EndNode="1041">
<Feature>
  <Name className="java.lang.String">rule</Name>
  <Value className="java.lang.String">MoneySymbolUnit</Value>
</Feature>
<Feature>
  <Name className="java.lang.String">kind</Name>
  <Value className="java.lang.String">number</Value>
</Feature>
</Annotation>
<Annotation Type="Token" StartNode="518" EndNode="522">
<Feature>
  <Name className="java.lang.String">string</Name>
  <Value className="java.lang.String">last</Value>
</Feature>
<Feature>
  <Name className="java.lang.String">kind</Name>
  <Value className="java.lang.String">word</Value>
</Feature>
<Feature>
  <Name className="java.lang.String">length</Name>
  <Value className="java.lang.String">4</Value>
</Feature>
<Feature>
  <Name className="java.lang.String">orth</Name>
  <Value className="java.lang.String">lowercase</Value>
</Feature>
</Annotation>
<Annotation Type="SpaceToken" StartNode="470" EndNode="471">
<Feature>
  <Name className="java.lang.String">kind</Name>
  <Value className="java.lang.String">space</Value>
</Feature>
<Feature>
  <Name className="java.lang.String">length</Name>
  <Value className="java.lang.String">1</Value>
</Feature>
<Feature>
  <Name className="java.lang.String">string</Name>
  <Value className="java.lang.String"> </Value>
</Feature>
</Annotation>
<Annotation Type="Token" StartNode="718" EndNode="720">
<Feature>
  <Name className="java.lang.String">string</Name>
  <Value className="java.lang.String">to</Value>
</Feature>
<Feature>
  <Name className="java.lang.String">kind</Name>
  <Value className="java.lang.String">word</Value>
</Feature>
<Feature>
  <Name className="java.lang.String">length</Name>
  <Value className="java.lang.String">2</Value>
</Feature>
<Feature>
  <Name className="java.lang.String">orth</Name>
  <Value className="java.lang.String">lowercase</Value>
</Feature>
</Annotation>
<Annotation Type="SpaceToken" StartNode="2057" EndNode="2058">
<Feature>
  <Name className="java.lang.String">kind</Name>
  <Value className="java.lang.String">space</Value>
</Feature>
<Feature>
  <Name className="java.lang.String">length</Name>
  <Value className="java.lang.String">1</Value>
</Feature>
<Feature>
  <Name className="java.lang.String">string</Name>
  <Value className="java.lang.String"> </Value>
</Feature>
</Annotation>
<Annotation Type="Token" StartNode="176" EndNode="177">
<Feature>
  <Name className="java.lang.String">kind</Name>
  <Value className="java.lang.String">punctuation</Value>
</Feature>
<Feature>
  <Name className="java.lang.String">length</Name>
  <Value className="java.lang.String">1</Value>
</Feature>
<Feature>
  <Name className="java.lang.String">string</Name>
  <Value className="java.lang.String">:</Value>
</Feature>
</Annotation>
<Annotation Type="SpaceToken" StartNode="610" EndNode="611">
<Feature>
  <Name className="java.lang.String">kind</Name>
  <Value className="java.lang.String">control</Value>
</Feature>
<Feature>
  <Name className="java.lang.String">length</Name>
  <Value className="java.lang.String">1</Value>
</Feature>
<Feature>
  <Name className="java.lang.String">string</Name>
  <Value className="java.lang.String">
</Value>
</Feature>
</Annotation>
<Annotation Type="SpaceToken" StartNode="72" EndNode="73">
<Feature>
  <Name className="java.lang.String">kind</Name>
  <Value className="java.lang.String">space</Value>
</Feature>
<Feature>
  <Name className="java.lang.String">length</Name>
  <Value className="java.lang.String">1</Value>
</Feature>
<Feature>
  <Name className="java.lang.String">string</Name>
  <Value className="java.lang.String"> </Value>
</Feature>
</Annotation>
<Annotation Type="Token" StartNode="2808" EndNode="2816">
<Feature>
  <Name className="java.lang.String">string</Name>
  <Value className="java.lang.String">slowdown</Value>
</Feature>
<Feature>
  <Name className="java.lang.String">kind</Name>
  <Value className="java.lang.String">word</Value>
</Feature>
<Feature>
  <Name className="java.lang.String">length</Name>
  <Value className="java.lang.String">8</Value>
</Feature>
<Feature>
  <Name className="java.lang.String">orth</Name>
  <Value className="java.lang.String">lowercase</Value>
</Feature>
</Annotation>
<Annotation Type="Token" StartNode="2932" EndNode="2937">
<Feature>
  <Name className="java.lang.String">string</Name>
  <Value className="java.lang.String">group</Value>
</Feature>
<Feature>
  <Name className="java.lang.String">kind</Name>
  <Value className="java.lang.String">word</Value>
</Feature>
<Feature>
  <Name className="java.lang.String">length</Name>
  <Value className="java.lang.String">5</Value>
</Feature>
<Feature>
  <Name className="java.lang.String">orth</Name>
  <Value className="java.lang.String">lowercase</Value>
</Feature>
</Annotation>
<Annotation Type="Token" StartNode="2364" EndNode="2369">
<Feature>
  <Name className="java.lang.String">string</Name>
  <Value className="java.lang.String">group</Value>
</Feature>
<Feature>
  <Name className="java.lang.String">kind</Name>
  <Value className="java.lang.String">word</Value>
</Feature>
<Feature>
  <Name className="java.lang.String">length</Name>
  <Value className="java.lang.String">5</Value>
</Feature>
<Feature>
  <Name className="java.lang.String">orth</Name>
  <Value className="java.lang.String">lowercase</Value>
</Feature>
</Annotation>
<Annotation Type="SpaceToken" StartNode="2254" EndNode="2255">
<Feature>
  <Name className="java.lang.String">kind</Name>
  <Value className="java.lang.String">space</Value>
</Feature>
<Feature>
  <Name className="java.lang.String">length</Name>
  <Value className="java.lang.String">1</Value>
</Feature>
<Feature>
  <Name className="java.lang.String">string</Name>
  <Value className="java.lang.String"> </Value>
</Feature>
</Annotation>
<Annotation Type="SpaceToken" StartNode="2257" EndNode="2258">
<Feature>
  <Name className="java.lang.String">kind</Name>
  <Value className="java.lang.String">space</Value>
</Feature>
<Feature>
  <Name className="java.lang.String">length</Name>
  <Value className="java.lang.String">1</Value>
</Feature>
<Feature>
  <Name className="java.lang.String">string</Name>
  <Value className="java.lang.String"> </Value>
</Feature>
</Annotation>
<Annotation Type="Token" StartNode="2599" EndNode="2600">
<Feature>
  <Name className="java.lang.String">kind</Name>
  <Value className="java.lang.String">punctuation</Value>
</Feature>
<Feature>
  <Name className="java.lang.String">length</Name>
  <Value className="java.lang.String">1</Value>
</Feature>
<Feature>
  <Name className="java.lang.String">string</Name>
  <Value className="java.lang.String">.</Value>
</Feature>
</Annotation>
<Annotation Type="SpaceToken" StartNode="687" EndNode="688">
<Feature>
  <Name className="java.lang.String">kind</Name>
  <Value className="java.lang.String">space</Value>
</Feature>
<Feature>
  <Name className="java.lang.String">length</Name>
  <Value className="java.lang.String">1</Value>
</Feature>
<Feature>
  <Name className="java.lang.String">string</Name>
  <Value className="java.lang.String"> </Value>
</Feature>
</Annotation>
<Annotation Type="Token" StartNode="2302" EndNode="2306">
<Feature>
  <Name className="java.lang.String">string</Name>
  <Value className="java.lang.String">this</Value>
</Feature>
<Feature>
  <Name className="java.lang.String">kind</Name>
  <Value className="java.lang.String">word</Value>
</Feature>
<Feature>
  <Name className="java.lang.String">length</Name>
  <Value className="java.lang.String">4</Value>
</Feature>
<Feature>
  <Name className="java.lang.String">orth</Name>
  <Value className="java.lang.String">lowercase</Value>
</Feature>
</Annotation>
<Annotation Type="SpaceToken" StartNode="1237" EndNode="1238">
<Feature>
  <Name className="java.lang.String">kind</Name>
  <Value className="java.lang.String">space</Value>
</Feature>
<Feature>
  <Name className="java.lang.String">length</Name>
  <Value className="java.lang.String">1</Value>
</Feature>
<Feature>
  <Name className="java.lang.String">string</Name>
  <Value className="java.lang.String"> </Value>
</Feature>
</Annotation>
<Annotation Type="Token" StartNode="1366" EndNode="1377">
<Feature>
  <Name className="java.lang.String">string</Name>
  <Value className="java.lang.String">Scandinavia</Value>
</Feature>
<Feature>
  <Name className="java.lang.String">kind</Name>
  <Value className="java.lang.String">word</Value>
</Feature>
<Feature>
  <Name className="java.lang.String">length</Name>
  <Value className="java.lang.String">11</Value>
</Feature>
<Feature>
  <Name className="java.lang.String">orth</Name>
  <Value className="java.lang.String">upperInitial</Value>
</Feature>
</Annotation>
<Annotation Type="SpaceToken" StartNode="537" EndNode="538">
<Feature>
  <Name className="java.lang.String">kind</Name>
  <Value className="java.lang.String">space</Value>
</Feature>
<Feature>
  <Name className="java.lang.String">length</Name>
  <Value className="java.lang.String">1</Value>
</Feature>
<Feature>
  <Name className="java.lang.String">string</Name>
  <Value className="java.lang.String"> </Value>
</Feature>
</Annotation>
<Annotation Type="Token" StartNode="1022" EndNode="1024">
<Feature>
  <Name className="java.lang.String">string</Name>
  <Value className="java.lang.String">to</Value>
</Feature>
<Feature>
  <Name className="java.lang.String">kind</Name>
  <Value className="java.lang.String">word</Value>
</Feature>
<Feature>
  <Name className="java.lang.String">length</Name>
  <Value className="java.lang.String">2</Value>
</Feature>
<Feature>
  <Name className="java.lang.String">orth</Name>
  <Value className="java.lang.String">lowercase</Value>
</Feature>
</Annotation>
<Annotation Type="SpaceToken" StartNode="1478" EndNode="1479">
<Feature>
  <Name className="java.lang.String">kind</Name>
  <Value className="java.lang.String">space</Value>
</Feature>
<Feature>
  <Name className="java.lang.String">length</Name>
  <Value className="java.lang.String">1</Value>
</Feature>
<Feature>
  <Name className="java.lang.String">string</Name>
  <Value className="java.lang.String"> </Value>
</Feature>
</Annotation>
<Annotation Type="SpaceToken" StartNode="700" EndNode="701">
<Feature>
  <Name className="java.lang.String">kind</Name>
  <Value className="java.lang.String">space</Value>
</Feature>
<Feature>
  <Name className="java.lang.String">length</Name>
  <Value className="java.lang.String">1</Value>
</Feature>
<Feature>
  <Name className="java.lang.String">string</Name>
  <Value className="java.lang.String"> </Value>
</Feature>
</Annotation>
<Annotation Type="SpaceToken" StartNode="303" EndNode="304">
<Feature>
  <Name className="java.lang.String">kind</Name>
  <Value className="java.lang.String">space</Value>
</Feature>
<Feature>
  <Name className="java.lang.String">length</Name>
  <Value className="java.lang.String">1</Value>
</Feature>
<Feature>
  <Name className="java.lang.String">string</Name>
  <Value className="java.lang.String"> </Value>
</Feature>
</Annotation>
<Annotation Type="Token" StartNode="2045" EndNode="2048">
<Feature>
  <Name className="java.lang.String">string</Name>
  <Value className="java.lang.String">the</Value>
</Feature>
<Feature>
  <Name className="java.lang.String">kind</Name>
  <Value className="java.lang.String">word</Value>
</Feature>
<Feature>
  <Name className="java.lang.String">length</Name>
  <Value className="java.lang.String">3</Value>
</Feature>
<Feature>
  <Name className="java.lang.String">orth</Name>
  <Value className="java.lang.String">lowercase</Value>
</Feature>
</Annotation>
<Annotation Type="Token" StartNode="1255" EndNode="1259">
<Feature>
  <Name className="java.lang.String">string</Name>
  <Value className="java.lang.String">this</Value>
</Feature>
<Feature>
  <Name className="java.lang.String">kind</Name>
  <Value className="java.lang.String">word</Value>
</Feature>
<Feature>
  <Name className="java.lang.String">length</Name>
  <Value className="java.lang.String">4</Value>
</Feature>
<Feature>
  <Name className="java.lang.String">orth</Name>
  <Value className="java.lang.String">lowercase</Value>
</Feature>
</Annotation>
<Annotation Type="Token" StartNode="728" EndNode="729">
<Feature>
  <Name className="java.lang.String">string</Name>
  <Value className="java.lang.String">a</Value>
</Feature>
<Feature>
  <Name className="java.lang.String">kind</Name>
  <Value className="java.lang.String">word</Value>
</Feature>
<Feature>
  <Name className="java.lang.String">length</Name>
  <Value className="java.lang.String">1</Value>
</Feature>
<Feature>
  <Name className="java.lang.String">orth</Name>
  <Value className="java.lang.String">lowercase</Value>
</Feature>
</Annotation>
<Annotation Type="SpaceToken" StartNode="1854" EndNode="1855">
<Feature>
  <Name className="java.lang.String">kind</Name>
  <Value className="java.lang.String">space</Value>
</Feature>
<Feature>
  <Name className="java.lang.String">length</Name>
  <Value className="java.lang.String">1</Value>
</Feature>
<Feature>
  <Name className="java.lang.String">string</Name>
  <Value className="java.lang.String"> </Value>
</Feature>
</Annotation>
<Annotation Type="Token" StartNode="2547" EndNode="2553">
<Feature>
  <Name className="java.lang.String">string</Name>
  <Value className="java.lang.String">summer</Value>
</Feature>
<Feature>
  <Name className="java.lang.String">kind</Name>
  <Value className="java.lang.String">word</Value>
</Feature>
<Feature>
  <Name className="java.lang.String">length</Name>
  <Value className="java.lang.String">6</Value>
</Feature>
<Feature>
  <Name className="java.lang.String">orth</Name>
  <Value className="java.lang.String">lowercase</Value>
</Feature>
</Annotation>
<Annotation Type="Token" StartNode="2803" EndNode="2805">
<Feature>
  <Name className="java.lang.String">string</Name>
  <Value className="java.lang.String">of</Value>
</Feature>
<Feature>
  <Name className="java.lang.String">kind</Name>
  <Value className="java.lang.String">word</Value>
</Feature>
<Feature>
  <Name className="java.lang.String">length</Name>
  <Value className="java.lang.String">2</Value>
</Feature>
<Feature>
  <Name className="java.lang.String">orth</Name>
  <Value className="java.lang.String">lowercase</Value>
</Feature>
</Annotation>
<Annotation Type="SpaceToken" StartNode="2503" EndNode="2504">
<Feature>
  <Name className="java.lang.String">kind</Name>
  <Value className="java.lang.String">space</Value>
</Feature>
<Feature>
  <Name className="java.lang.String">length</Name>
  <Value className="java.lang.String">1</Value>
</Feature>
<Feature>
  <Name className="java.lang.String">string</Name>
  <Value className="java.lang.String"> </Value>
</Feature>
</Annotation>
<Annotation Type="Token" StartNode="2965" EndNode="2968">
<Feature>
  <Name className="java.lang.String">string</Name>
  <Value className="java.lang.String">the</Value>
</Feature>
<Feature>
  <Name className="java.lang.String">kind</Name>
  <Value className="java.lang.String">word</Value>
</Feature>
<Feature>
  <Name className="java.lang.String">length</Name>
  <Value className="java.lang.String">3</Value>
</Feature>
<Feature>
  <Name className="java.lang.String">orth</Name>
  <Value className="java.lang.String">lowercase</Value>
</Feature>
</Annotation>
<Annotation Type="Token" StartNode="326" EndNode="334">
<Feature>
  <Name className="java.lang.String">string</Name>
  <Value className="java.lang.String">increase</Value>
</Feature>
<Feature>
  <Name className="java.lang.String">kind</Name>
  <Value className="java.lang.String">word</Value>
</Feature>
<Feature>
  <Name className="java.lang.String">length</Name>
  <Value className="java.lang.String">8</Value>
</Feature>
<Feature>
  <Name className="java.lang.String">orth</Name>
  <Value className="java.lang.String">lowercase</Value>
</Feature>
</Annotation>
<Annotation Type="SpaceToken" StartNode="170" EndNode="171">
<Feature>
  <Name className="java.lang.String">kind</Name>
  <Value className="java.lang.String">space</Value>
</Feature>
<Feature>
  <Name className="java.lang.String">length</Name>
  <Value className="java.lang.String">1</Value>
</Feature>
<Feature>
  <Name className="java.lang.String">string</Name>
  <Value className="java.lang.String"> </Value>
</Feature>
</Annotation>
<Annotation Type="SpaceToken" StartNode="3106" EndNode="3107">
<Feature>
  <Name className="java.lang.String">kind</Name>
  <Value className="java.lang.String">space</Value>
</Feature>
<Feature>
  <Name className="java.lang.String">length</Name>
  <Value className="java.lang.String">1</Value>
</Feature>
<Feature>
  <Name className="java.lang.String">string</Name>
  <Value className="java.lang.String"> </Value>
</Feature>
</Annotation>
<Annotation Type="Token" StartNode="2654" EndNode="2660">
<Feature>
  <Name className="java.lang.String">string</Name>
  <Value className="java.lang.String">summer</Value>
</Feature>
<Feature>
  <Name className="java.lang.String">kind</Name>
  <Value className="java.lang.String">word</Value>
</Feature>
<Feature>
  <Name className="java.lang.String">length</Name>
  <Value className="java.lang.String">6</Value>
</Feature>
<Feature>
  <Name className="java.lang.String">orth</Name>
  <Value className="java.lang.String">lowercase</Value>
</Feature>
</Annotation>
<Annotation Type="SpaceToken" StartNode="2022" EndNode="2023">
<Feature>
  <Name className="java.lang.String">kind</Name>
  <Value className="java.lang.String">space</Value>
</Feature>
<Feature>
  <Name className="java.lang.String">length</Name>
  <Value className="java.lang.String">1</Value>
</Feature>
<Feature>
  <Name className="java.lang.String">string</Name>
  <Value className="java.lang.String"> </Value>
</Feature>
</Annotation>
<Annotation Type="Token" StartNode="795" EndNode="806">
<Feature>
  <Name className="java.lang.String">string</Name>
  <Value className="java.lang.String">improvement</Value>
</Feature>
<Feature>
  <Name className="java.lang.String">kind</Name>
  <Value className="java.lang.String">word</Value>
</Feature>
<Feature>
  <Name className="java.lang.String">length</Name>
  <Value className="java.lang.String">11</Value>
</Feature>
<Feature>
  <Name className="java.lang.String">orth</Name>
  <Value className="java.lang.String">lowercase</Value>
</Feature>
</Annotation>
<Annotation Type="SpaceToken" StartNode="2567" EndNode="2568">
<Feature>
  <Name className="java.lang.String">kind</Name>
  <Value className="java.lang.String">space</Value>
</Feature>
<Feature>
  <Name className="java.lang.String">length</Name>
  <Value className="java.lang.String">1</Value>
</Feature>
<Feature>
  <Name className="java.lang.String">string</Name>
  <Value className="java.lang.String"> </Value>
</Feature>
</Annotation>
<Annotation Type="Token" StartNode="688" EndNode="695">
<Feature>
  <Name className="java.lang.String">string</Name>
  <Value className="java.lang.String">largest</Value>
</Feature>
<Feature>
  <Name className="java.lang.String">kind</Name>
  <Value className="java.lang.String">word</Value>
</Feature>
<Feature>
  <Name className="java.lang.String">length</Name>
  <Value className="java.lang.String">7</Value>
</Feature>
<Feature>
  <Name className="java.lang.String">orth</Name>
  <Value className="java.lang.String">lowercase</Value>
</Feature>
</Annotation>
<Annotation Type="SpaceToken" StartNode="241" EndNode="242">
<Feature>
  <Name className="java.lang.String">kind</Name>
  <Value className="java.lang.String">space</Value>
</Feature>
<Feature>
  <Name className="java.lang.String">length</Name>
  <Value className="java.lang.String">1</Value>
</Feature>
<Feature>
  <Name className="java.lang.String">string</Name>
  <Value className="java.lang.String"> </Value>
</Feature>
</Annotation>
<Annotation Type="SpaceToken" StartNode="3049" EndNode="3050">
<Feature>
  <Name className="java.lang.String">kind</Name>
  <Value className="java.lang.String">space</Value>
</Feature>
<Feature>
  <Name className="java.lang.String">length</Name>
  <Value className="java.lang.String">1</Value>
</Feature>
<Feature>
  <Name className="java.lang.String">string</Name>
  <Value className="java.lang.String"> </Value>
</Feature>
</Annotation>
<Annotation Type="Token" StartNode="1918" EndNode="1920">
<Feature>
  <Name className="java.lang.String">string</Name>
  <Value className="java.lang.String">to</Value>
</Feature>
<Feature>
  <Name className="java.lang.String">kind</Name>
  <Value className="java.lang.String">word</Value>
</Feature>
<Feature>
  <Name className="java.lang.String">length</Name>
  <Value className="java.lang.String">2</Value>
</Feature>
<Feature>
  <Name className="java.lang.String">orth</Name>
  <Value className="java.lang.String">lowercase</Value>
</Feature>
</Annotation>
<Annotation Type="Token" StartNode="3287" EndNode="3288">
<Feature>
  <Name className="java.lang.String">kind</Name>
  <Value className="java.lang.String">punctuation</Value>
</Feature>
<Feature>
  <Name className="java.lang.String">length</Name>
  <Value className="java.lang.String">1</Value>
</Feature>
<Feature>
  <Name className="java.lang.String">string</Name>
  <Value className="java.lang.String">.</Value>
</Feature>
</Annotation>
<Annotation Type="Token" StartNode="1242" EndNode="1243">
<Feature>
  <Name className="java.lang.String">kind</Name>
  <Value className="java.lang.String">number</Value>
</Feature>
<Feature>
  <Name className="java.lang.String">length</Name>
  <Value className="java.lang.String">1</Value>
</Feature>
<Feature>
  <Name className="java.lang.String">string</Name>
  <Value className="java.lang.String">3</Value>
</Feature>
</Annotation>
<Annotation Type="SpaceToken" StartNode="1543" EndNode="1544">
<Feature>
  <Name className="java.lang.String">kind</Name>
  <Value className="java.lang.String">space</Value>
</Feature>
<Feature>
  <Name className="java.lang.String">length</Name>
  <Value className="java.lang.String">1</Value>
</Feature>
<Feature>
  <Name className="java.lang.String">string</Name>
  <Value className="java.lang.String"> </Value>
</Feature>
</Annotation>
<Annotation Type="SpaceToken" StartNode="3218" EndNode="3219">
<Feature>
  <Name className="java.lang.String">kind</Name>
  <Value className="java.lang.String">space</Value>
</Feature>
<Feature>
  <Name className="java.lang.String">length</Name>
  <Value className="java.lang.String">1</Value>
</Feature>
<Feature>
  <Name className="java.lang.String">string</Name>
  <Value className="java.lang.String"> </Value>
</Feature>
</Annotation>
<Annotation Type="SpaceToken" StartNode="428" EndNode="429">
<Feature>
  <Name className="java.lang.String">kind</Name>
  <Value className="java.lang.String">space</Value>
</Feature>
<Feature>
  <Name className="java.lang.String">length</Name>
  <Value className="java.lang.String">1</Value>
</Feature>
<Feature>
  <Name className="java.lang.String">string</Name>
  <Value className="java.lang.String"> </Value>
</Feature>
</Annotation>
<Annotation Type="Token" StartNode="685" EndNode="687">
<Feature>
  <Name className="java.lang.String">string</Name>
  <Value className="java.lang.String">&apos;s</Value>
</Feature>
<Feature>
  <Name className="java.lang.String">kind</Name>
  <Value className="java.lang.String">word</Value>
</Feature>
<Feature>
  <Name className="java.lang.String">length</Name>
  <Value className="java.lang.String">2</Value>
</Feature>
<Feature>
  <Name className="java.lang.String">orth</Name>
  <Value className="java.lang.String">apostrophe</Value>
</Feature>
</Annotation>
<Annotation Type="SpaceToken" StartNode="1488" EndNode="1489">
<Feature>
  <Name className="java.lang.String">kind</Name>
  <Value className="java.lang.String">space</Value>
</Feature>
<Feature>
  <Name className="java.lang.String">length</Name>
  <Value className="java.lang.String">1</Value>
</Feature>
<Feature>
  <Name className="java.lang.String">string</Name>
  <Value className="java.lang.String"> </Value>
</Feature>
</Annotation>
<Annotation Type="Token" StartNode="181" EndNode="189">
<Feature>
  <Name className="java.lang.String">string</Name>
  <Value className="java.lang.String">Airtours</Value>
</Feature>
<Feature>
  <Name className="java.lang.String">kind</Name>
  <Value className="java.lang.String">word</Value>
</Feature>
<Feature>
  <Name className="java.lang.String">length</Name>
  <Value className="java.lang.String">8</Value>
</Feature>
<Feature>
  <Name className="java.lang.String">orth</Name>
  <Value className="java.lang.String">upperInitial</Value>
</Feature>
</Annotation>
<Annotation Type="Token" StartNode="2860" EndNode="2864">
<Feature>
  <Name className="java.lang.String">string</Name>
  <Value className="java.lang.String">down</Value>
</Feature>
<Feature>
  <Name className="java.lang.String">kind</Name>
  <Value className="java.lang.String">word</Value>
</Feature>
<Feature>
  <Name className="java.lang.String">length</Name>
  <Value className="java.lang.String">4</Value>
</Feature>
<Feature>
  <Name className="java.lang.String">orth</Name>
  <Value className="java.lang.String">lowercase</Value>
</Feature>
</Annotation>
<Annotation Type="SpaceToken" StartNode="436" EndNode="437">
<Feature>
  <Name className="java.lang.String">kind</Name>
  <Value className="java.lang.String">space</Value>
</Feature>
<Feature>
  <Name className="java.lang.String">length</Name>
  <Value className="java.lang.String">1</Value>
</Feature>
<Feature>
  <Name className="java.lang.String">string</Name>
  <Value className="java.lang.String"> </Value>
</Feature>
</Annotation>
<Annotation Type="Token" StartNode="1733" EndNode="1736">
<Feature>
  <Name className="java.lang.String">string</Name>
  <Value className="java.lang.String">for</Value>
</Feature>
<Feature>
  <Name className="java.lang.String">kind</Name>
  <Value className="java.lang.String">word</Value>
</Feature>
<Feature>
  <Name className="java.lang.String">length</Name>
  <Value className="java.lang.String">3</Value>
</Feature>
<Feature>
  <Name className="java.lang.String">orth</Name>
  <Value className="java.lang.String">lowercase</Value>
</Feature>
</Annotation>
<Annotation Type="Token" StartNode="573" EndNode="577">
<Feature>
  <Name className="java.lang.String">string</Name>
  <Value className="java.lang.String">rose</Value>
</Feature>
<Feature>
  <Name className="java.lang.String">kind</Name>
  <Value className="java.lang.String">word</Value>
</Feature>
<Feature>
  <Name className="java.lang.String">length</Name>
  <Value className="java.lang.String">4</Value>
</Feature>
<Feature>
  <Name className="java.lang.String">orth</Name>
  <Value className="java.lang.String">lowercase</Value>
</Feature>
</Annotation>
<Annotation Type="Organization" StartNode="1169" EndNode="1177">
</Annotation>
<Annotation Type="Token" StartNode="2727" EndNode="2732">
<Feature>
  <Name className="java.lang.String">string</Name>
  <Value className="java.lang.String">group</Value>
</Feature>
<Feature>
  <Name className="java.lang.String">kind</Name>
  <Value className="java.lang.String">word</Value>
</Feature>
<Feature>
  <Name className="java.lang.String">length</Name>
  <Value className="java.lang.String">5</Value>
</Feature>
<Feature>
  <Name className="java.lang.String">orth</Name>
  <Value className="java.lang.String">lowercase</Value>
</Feature>
</Annotation>
<Annotation Type="Organization" StartNode="181" EndNode="189">
</Annotation>
<Annotation Type="Token" StartNode="1338" EndNode="1341">
<Feature>
  <Name className="java.lang.String">string</Name>
  <Value className="java.lang.String">new</Value>
</Feature>
<Feature>
  <Name className="java.lang.String">kind</Name>
  <Value className="java.lang.String">word</Value>
</Feature>
<Feature>
  <Name className="java.lang.String">length</Name>
  <Value className="java.lang.String">3</Value>
</Feature>
<Feature>
  <Name className="java.lang.String">orth</Name>
  <Value className="java.lang.String">lowercase</Value>
</Feature>
</Annotation>
<Annotation Type="Token" StartNode="737" EndNode="745">
<Feature>
  <Name className="java.lang.String">string</Name>
  <Value className="java.lang.String">increase</Value>
</Feature>
<Feature>
  <Name className="java.lang.String">kind</Name>
  <Value className="java.lang.String">word</Value>
</Feature>
<Feature>
  <Name className="java.lang.String">length</Name>
  <Value className="java.lang.String">8</Value>
</Feature>
<Feature>
  <Name className="java.lang.String">orth</Name>
  <Value className="java.lang.String">lowercase</Value>
</Feature>
</Annotation>
<Annotation Type="SpaceToken" StartNode="1946" EndNode="1947">
<Feature>
  <Name className="java.lang.String">kind</Name>
  <Value className="java.lang.String">space</Value>
</Feature>
<Feature>
  <Name className="java.lang.String">length</Name>
  <Value className="java.lang.String">1</Value>
</Feature>
<Feature>
  <Name className="java.lang.String">string</Name>
  <Value className="java.lang.String"> </Value>
</Feature>
</Annotation>
<Annotation Type="Token" StartNode="2978" EndNode="2984">
<Feature>
  <Name className="java.lang.String">string</Name>
  <Value className="java.lang.String">second</Value>
</Feature>
<Feature>
  <Name className="java.lang.String">kind</Name>
  <Value className="java.lang.String">word</Value>
</Feature>
<Feature>
  <Name className="java.lang.String">length</Name>
  <Value className="java.lang.String">6</Value>
</Feature>
<Feature>
  <Name className="java.lang.String">orth</Name>
  <Value className="java.lang.String">lowercase</Value>
</Feature>
</Annotation>
<Annotation Type="Token" StartNode="2403" EndNode="2405">
<Feature>
  <Name className="java.lang.String">string</Name>
  <Value className="java.lang.String">of</Value>
</Feature>
<Feature>
  <Name className="java.lang.String">kind</Name>
  <Value className="java.lang.String">word</Value>
</Feature>
<Feature>
  <Name className="java.lang.String">length</Name>
  <Value className="java.lang.String">2</Value>
</Feature>
<Feature>
  <Name className="java.lang.String">orth</Name>
  <Value className="java.lang.String">lowercase</Value>
</Feature>
</Annotation>
<Annotation Type="Token" StartNode="1389" EndNode="1391">
<Feature>
  <Name className="java.lang.String">string</Name>
  <Value className="java.lang.String">of</Value>
</Feature>
<Feature>
  <Name className="java.lang.String">kind</Name>
  <Value className="java.lang.String">word</Value>
</Feature>
<Feature>
  <Name className="java.lang.String">length</Name>
  <Value className="java.lang.String">2</Value>
</Feature>
<Feature>
  <Name className="java.lang.String">orth</Name>
  <Value className="java.lang.String">lowercase</Value>
</Feature>
</Annotation>
<Annotation Type="SpaceToken" StartNode="1358" EndNode="1359">
<Feature>
  <Name className="java.lang.String">kind</Name>
  <Value className="java.lang.String">space</Value>
</Feature>
<Feature>
  <Name className="java.lang.String">length</Name>
  <Value className="java.lang.String">1</Value>
</Feature>
<Feature>
  <Name className="java.lang.String">string</Name>
  <Value className="java.lang.String"> </Value>
</Feature>
</Annotation>
<Annotation Type="Token" StartNode="2074" EndNode="2075">
<Feature>
  <Name className="java.lang.String">string</Name>
  <Value className="java.lang.String">�</Value>
</Feature>
<Feature>
  <Name className="java.lang.String">kind</Name>
  <Value className="java.lang.String">symbol</Value>
</Feature>
<Feature>
  <Name className="java.lang.String">length</Name>
  <Value className="java.lang.String">1</Value>
</Feature>
<Feature>
  <Name className="java.lang.String">symbolkind</Name>
  <Value className="java.lang.String">currency</Value>
</Feature>
</Annotation>
<Annotation Type="Token" StartNode="1232" EndNode="1233">
<Feature>
  <Name className="java.lang.String">string</Name>
  <Value className="java.lang.String">�</Value>
</Feature>
<Feature>
  <Name className="java.lang.String">kind</Name>
  <Value className="java.lang.String">symbol</Value>
</Feature>
<Feature>
  <Name className="java.lang.String">length</Name>
  <Value className="java.lang.String">1</Value>
</Feature>
<Feature>
  <Name className="java.lang.String">symbolkind</Name>
  <Value className="java.lang.String">currency</Value>
</Feature>
</Annotation>
<Annotation Type="SpaceToken" StartNode="1066" EndNode="1067">
<Feature>
  <Name className="java.lang.String">kind</Name>
  <Value className="java.lang.String">space</Value>
</Feature>
<Feature>
  <Name className="java.lang.String">length</Name>
  <Value className="java.lang.String">1</Value>
</Feature>
<Feature>
  <Name className="java.lang.String">string</Name>
  <Value className="java.lang.String"> </Value>
</Feature>
</Annotation>
<Annotation Type="Token" StartNode="611" EndNode="618">
<Feature>
  <Name className="java.lang.String">string</Name>
  <Value className="java.lang.String">However</Value>
</Feature>
<Feature>
  <Name className="java.lang.String">kind</Name>
  <Value className="java.lang.String">word</Value>
</Feature>
<Feature>
  <Name className="java.lang.String">length</Name>
  <Value className="java.lang.String">7</Value>
</Feature>
<Feature>
  <Name className="java.lang.String">orth</Name>
  <Value className="java.lang.String">upperInitial</Value>
</Feature>
</Annotation>
<Annotation Type="Token" StartNode="108" EndNode="113">
<Feature>
  <Name className="java.lang.String">string</Name>
  <Value className="java.lang.String">mixed</Value>
</Feature>
<Feature>
  <Name className="java.lang.String">kind</Name>
  <Value className="java.lang.String">word</Value>
</Feature>
<Feature>
  <Name className="java.lang.String">length</Name>
  <Value className="java.lang.String">5</Value>
</Feature>
<Feature>
  <Name className="java.lang.String">orth</Name>
  <Value className="java.lang.String">lowercase</Value>
</Feature>
</Annotation>
<Annotation Type="SpaceToken" StartNode="2693" EndNode="2694">
<Feature>
  <Name className="java.lang.String">kind</Name>
  <Value className="java.lang.String">space</Value>
</Feature>
<Feature>
  <Name className="java.lang.String">length</Name>
  <Value className="java.lang.String">1</Value>
</Feature>
<Feature>
  <Name className="java.lang.String">string</Name>
  <Value className="java.lang.String"> </Value>
</Feature>
</Annotation>
<Annotation Type="Date" StartNode="2348" EndNode="2357">
<Feature>
  <Name className="java.lang.String">kind</Name>
  <Value className="java.lang.String">date</Value>
</Feature>
</Annotation>
<Annotation Type="Token" StartNode="1642" EndNode="1643">
<Feature>
  <Name className="java.lang.String">kind</Name>
  <Value className="java.lang.String">punctuation</Value>
</Feature>
<Feature>
  <Name className="java.lang.String">length</Name>
  <Value className="java.lang.String">1</Value>
</Feature>
<Feature>
  <Name className="java.lang.String">string</Name>
  <Value className="java.lang.String">.</Value>
</Feature>
</Annotation>
<Annotation Type="SpaceToken" StartNode="2931" EndNode="2932">
<Feature>
  <Name className="java.lang.String">kind</Name>
  <Value className="java.lang.String">space</Value>
</Feature>
<Feature>
  <Name className="java.lang.String">length</Name>
  <Value className="java.lang.String">1</Value>
</Feature>
<Feature>
  <Name className="java.lang.String">string</Name>
  <Value className="java.lang.String"> </Value>
</Feature>
</Annotation>
<Annotation Type="Token" StartNode="3084" EndNode="3086">
<Feature>
  <Name className="java.lang.String">string</Name>
  <Value className="java.lang.String">no</Value>
</Feature>
<Feature>
  <Name className="java.lang.String">kind</Name>
  <Value className="java.lang.String">word</Value>
</Feature>
<Feature>
  <Name className="java.lang.String">length</Name>
  <Value className="java.lang.String">2</Value>
</Feature>
<Feature>
  <Name className="java.lang.String">orth</Name>
  <Value className="java.lang.String">lowercase</Value>
</Feature>
</Annotation>
<Annotation Type="Token" StartNode="2942" EndNode="2951">
<Feature>
  <Name className="java.lang.String">string</Name>
  <Value className="java.lang.String">expecting</Value>
</Feature>
<Feature>
  <Name className="java.lang.String">kind</Name>
  <Value className="java.lang.String">word</Value>
</Feature>
<Feature>
  <Name className="java.lang.String">length</Name>
  <Value className="java.lang.String">9</Value>
</Feature>
<Feature>
  <Name className="java.lang.String">orth</Name>
  <Value className="java.lang.String">lowercase</Value>
</Feature>
</Annotation>
<Annotation Type="Token" StartNode="2993" EndNode="2995">
<Feature>
  <Name className="java.lang.String">string</Name>
  <Value className="java.lang.String">of</Value>
</Feature>
<Feature>
  <Name className="java.lang.String">kind</Name>
  <Value className="java.lang.String">word</Value>
</Feature>
<Feature>
  <Name className="java.lang.String">length</Name>
  <Value className="java.lang.String">2</Value>
</Feature>
<Feature>
  <Name className="java.lang.String">orth</Name>
  <Value className="java.lang.String">lowercase</Value>
</Feature>
</Annotation>
<Annotation Type="SpaceToken" StartNode="2841" EndNode="2842">
<Feature>
  <Name className="java.lang.String">kind</Name>
  <Value className="java.lang.String">space</Value>
</Feature>
<Feature>
  <Name className="java.lang.String">length</Name>
  <Value className="java.lang.String">1</Value>
</Feature>
<Feature>
  <Name className="java.lang.String">string</Name>
  <Value className="java.lang.String"> </Value>
</Feature>
</Annotation>
<Annotation Type="SpaceToken" StartNode="1955" EndNode="1956">
<Feature>
  <Name className="java.lang.String">kind</Name>
  <Value className="java.lang.String">space</Value>
</Feature>
<Feature>
  <Name className="java.lang.String">length</Name>
  <Value className="java.lang.String">1</Value>
</Feature>
<Feature>
  <Name className="java.lang.String">string</Name>
  <Value className="java.lang.String"> </Value>
</Feature>
</Annotation>
<Annotation Type="SpaceToken" StartNode="1658" EndNode="1659">
<Feature>
  <Name className="java.lang.String">kind</Name>
  <Value className="java.lang.String">space</Value>
</Feature>
<Feature>
  <Name className="java.lang.String">length</Name>
  <Value className="java.lang.String">1</Value>
</Feature>
<Feature>
  <Name className="java.lang.String">string</Name>
  <Value className="java.lang.String"> </Value>
</Feature>
</Annotation>
<Annotation Type="SpaceToken" StartNode="1048" EndNode="1049">
<Feature>
  <Name className="java.lang.String">kind</Name>
  <Value className="java.lang.String">space</Value>
</Feature>
<Feature>
  <Name className="java.lang.String">length</Name>
  <Value className="java.lang.String">1</Value>
</Feature>
<Feature>
  <Name className="java.lang.String">string</Name>
  <Value className="java.lang.String"> </Value>
</Feature>
</Annotation>
<Annotation Type="Token" StartNode="1222" EndNode="1228">
<Feature>
  <Name className="java.lang.String">string</Name>
  <Value className="java.lang.String">period</Value>
</Feature>
<Feature>
  <Name className="java.lang.String">kind</Name>
  <Value className="java.lang.String">word</Value>
</Feature>
<Feature>
  <Name className="java.lang.String">length</Name>
  <Value className="java.lang.String">6</Value>
</Feature>
<Feature>
  <Name className="java.lang.String">orth</Name>
  <Value className="java.lang.String">lowercase</Value>
</Feature>
</Annotation>
<Annotation Type="Token" StartNode="1796" EndNode="1797">
<Feature>
  <Name className="java.lang.String">string</Name>
  <Value className="java.lang.String">m</Value>
</Feature>
<Feature>
  <Name className="java.lang.String">kind</Name>
  <Value className="java.lang.String">word</Value>
</Feature>
<Feature>
  <Name className="java.lang.String">length</Name>
  <Value className="java.lang.String">1</Value>
</Feature>
<Feature>
  <Name className="java.lang.String">orth</Name>
  <Value className="java.lang.String">lowercase</Value>
</Feature>
</Annotation>
<Annotation Type="Token" StartNode="2394" EndNode="2397">
<Feature>
  <Name className="java.lang.String">string</Name>
  <Value className="java.lang.String">the</Value>
</Feature>
<Feature>
  <Name className="java.lang.String">kind</Name>
  <Value className="java.lang.String">word</Value>
</Feature>
<Feature>
  <Name className="java.lang.String">length</Name>
  <Value className="java.lang.String">3</Value>
</Feature>
<Feature>
  <Name className="java.lang.String">orth</Name>
  <Value className="java.lang.String">lowercase</Value>
</Feature>
</Annotation>
<Annotation Type="SpaceToken" StartNode="869" EndNode="870">
<Feature>
  <Name className="java.lang.String">kind</Name>
  <Value className="java.lang.String">space</Value>
</Feature>
<Feature>
  <Name className="java.lang.String">length</Name>
  <Value className="java.lang.String">1</Value>
</Feature>
<Feature>
  <Name className="java.lang.String">string</Name>
  <Value className="java.lang.String"> </Value>
</Feature>
</Annotation>
<Annotation Type="SpaceToken" StartNode="629" EndNode="630">
<Feature>
  <Name className="java.lang.String">kind</Name>
  <Value className="java.lang.String">space</Value>
</Feature>
<Feature>
  <Name className="java.lang.String">length</Name>
  <Value className="java.lang.String">1</Value>
</Feature>
<Feature>
  <Name className="java.lang.String">string</Name>
  <Value className="java.lang.String"> </Value>
</Feature>
</Annotation>
<Annotation Type="SpaceToken" StartNode="2198" EndNode="2199">
<Feature>
  <Name className="java.lang.String">kind</Name>
  <Value className="java.lang.String">space</Value>
</Feature>
<Feature>
  <Name className="java.lang.String">length</Name>
  <Value className="java.lang.String">1</Value>
</Feature>
<Feature>
  <Name className="java.lang.String">string</Name>
  <Value className="java.lang.String"> </Value>
</Feature>
</Annotation>
<Annotation Type="SpaceToken" StartNode="1365" EndNode="1366">
<Feature>
  <Name className="java.lang.String">kind</Name>
  <Value className="java.lang.String">space</Value>
</Feature>
<Feature>
  <Name className="java.lang.String">length</Name>
  <Value className="java.lang.String">1</Value>
</Feature>
<Feature>
  <Name className="java.lang.String">string</Name>
  <Value className="java.lang.String"> </Value>
</Feature>
</Annotation>
<Annotation Type="SpaceToken" StartNode="3007" EndNode="3008">
<Feature>
  <Name className="java.lang.String">kind</Name>
  <Value className="java.lang.String">control</Value>
</Feature>
<Feature>
  <Name className="java.lang.String">length</Name>
  <Value className="java.lang.String">1</Value>
</Feature>
<Feature>
  <Name className="java.lang.String">string</Name>
  <Value className="java.lang.String">
</Value>
</Feature>
</Annotation>
<Annotation Type="Token" StartNode="938" EndNode="940">
<Feature>
  <Name className="java.lang.String">string</Name>
  <Value className="java.lang.String">up</Value>
</Feature>
<Feature>
  <Name className="java.lang.String">kind</Name>
  <Value className="java.lang.String">word</Value>
</Feature>
<Feature>
  <Name className="java.lang.String">length</Name>
  <Value className="java.lang.String">2</Value>
</Feature>
<Feature>
  <Name className="java.lang.String">orth</Name>
  <Value className="java.lang.String">lowercase</Value>
</Feature>
</Annotation>
<Annotation Type="Token" StartNode="2541" EndNode="2544">
<Feature>
  <Name className="java.lang.String">string</Name>
  <Value className="java.lang.String">FTi</Value>
</Feature>
<Feature>
  <Name className="java.lang.String">kind</Name>
  <Value className="java.lang.String">word</Value>
</Feature>
<Feature>
  <Name className="java.lang.String">length</Name>
  <Value className="java.lang.String">3</Value>
</Feature>
<Feature>
  <Name className="java.lang.String">orth</Name>
  <Value className="java.lang.String">mixedCaps</Value>
</Feature>
</Annotation>
<Annotation Type="Organization" StartNode="2541" EndNode="2544">
</Annotation>
<Annotation Type="SpaceToken" StartNode="2424" EndNode="2425">
<Feature>
  <Name className="java.lang.String">kind</Name>
  <Value className="java.lang.String">space</Value>
</Feature>
<Feature>
  <Name className="java.lang.String">length</Name>
  <Value className="java.lang.String">1</Value>
</Feature>
<Feature>
  <Name className="java.lang.String">string</Name>
  <Value className="java.lang.String"> </Value>
</Feature>
</Annotation>
<Annotation Type="SpaceToken" StartNode="1516" EndNode="1517">
<Feature>
  <Name className="java.lang.String">kind</Name>
  <Value className="java.lang.String">space</Value>
</Feature>
<Feature>
  <Name className="java.lang.String">length</Name>
  <Value className="java.lang.String">1</Value>
</Feature>
<Feature>
  <Name className="java.lang.String">string</Name>
  <Value className="java.lang.String"> </Value>
</Feature>
</Annotation>
<Annotation Type="SpaceToken" StartNode="2710" EndNode="2711">
<Feature>
  <Name className="java.lang.String">kind</Name>
  <Value className="java.lang.String">space</Value>
</Feature>
<Feature>
  <Name className="java.lang.String">length</Name>
  <Value className="java.lang.String">1</Value>
</Feature>
<Feature>
  <Name className="java.lang.String">string</Name>
  <Value className="java.lang.String"> </Value>
</Feature>
</Annotation>
<Annotation Type="SpaceToken" StartNode="758" EndNode="759">
<Feature>
  <Name className="java.lang.String">kind</Name>
  <Value className="java.lang.String">space</Value>
</Feature>
<Feature>
  <Name className="java.lang.String">length</Name>
  <Value className="java.lang.String">1</Value>
</Feature>
<Feature>
  <Name className="java.lang.String">string</Name>
  <Value className="java.lang.String"> </Value>
</Feature>
</Annotation>
<Annotation Type="Date" StartNode="1385" EndNode="1401">
<Feature>
  <Name className="java.lang.String">kind</Name>
  <Value className="java.lang.String">date</Value>
</Feature>
</Annotation>
<Annotation Type="SpaceToken" StartNode="205" EndNode="206">
<Feature>
  <Name className="java.lang.String">kind</Name>
  <Value className="java.lang.String">space</Value>
</Feature>
<Feature>
  <Name className="java.lang.String">length</Name>
  <Value className="java.lang.String">1</Value>
</Feature>
<Feature>
  <Name className="java.lang.String">string</Name>
  <Value className="java.lang.String"> </Value>
</Feature>
</Annotation>
<Annotation Type="Token" StartNode="338" EndNode="345">
<Feature>
  <Name className="java.lang.String">string</Name>
  <Value className="java.lang.String">pre-tax</Value>
</Feature>
<Feature>
  <Name className="java.lang.String">kind</Name>
  <Value className="java.lang.String">word</Value>
</Feature>
<Feature>
  <Name className="java.lang.String">length</Name>
  <Value className="java.lang.String">7</Value>
</Feature>
<Feature>
  <Name className="java.lang.String">orth</Name>
  <Value className="java.lang.String">lowercase</Value>
</Feature>
</Annotation>
<Annotation Type="Token" StartNode="3135" EndNode="3137">
<Feature>
  <Name className="java.lang.String">string</Name>
  <Value className="java.lang.String">at</Value>
</Feature>
<Feature>
  <Name className="java.lang.String">kind</Name>
  <Value className="java.lang.String">word</Value>
</Feature>
<Feature>
  <Name className="java.lang.String">length</Name>
  <Value className="java.lang.String">2</Value>
</Feature>
<Feature>
  <Name className="java.lang.String">orth</Name>
  <Value className="java.lang.String">lowercase</Value>
</Feature>
</Annotation>
<Annotation Type="Token" StartNode="3224" EndNode="3232">
<Feature>
  <Name className="java.lang.String">string</Name>
  <Value className="java.lang.String">Airtours</Value>
</Feature>
<Feature>
  <Name className="java.lang.String">kind</Name>
  <Value className="java.lang.String">word</Value>
</Feature>
<Feature>
  <Name className="java.lang.String">length</Name>
  <Value className="java.lang.String">8</Value>
</Feature>
<Feature>
  <Name className="java.lang.String">orth</Name>
  <Value className="java.lang.String">upperInitial</Value>
</Feature>
</Annotation>
<Annotation Type="SpaceToken" StartNode="233" EndNode="234">
<Feature>
  <Name className="java.lang.String">kind</Name>
  <Value className="java.lang.String">space</Value>
</Feature>
<Feature>
  <Name className="java.lang.String">length</Name>
  <Value className="java.lang.String">1</Value>
</Feature>
<Feature>
  <Name className="java.lang.String">string</Name>
  <Value className="java.lang.String"> </Value>
</Feature>
</Annotation>
<Annotation Type="Token" StartNode="2077" EndNode="2078">
<Feature>
  <Name className="java.lang.String">kind</Name>
  <Value className="java.lang.String">punctuation</Value>
</Feature>
<Feature>
  <Name className="java.lang.String">length</Name>
  <Value className="java.lang.String">1</Value>
</Feature>
<Feature>
  <Name className="java.lang.String">string</Name>
  <Value className="java.lang.String">.</Value>
</Feature>
</Annotation>
<Annotation Type="SpaceToken" StartNode="1707" EndNode="1708">
<Feature>
  <Name className="java.lang.String">kind</Name>
  <Value className="java.lang.String">space</Value>
</Feature>
<Feature>
  <Name className="java.lang.String">length</Name>
  <Value className="java.lang.String">1</Value>
</Feature>
<Feature>
  <Name className="java.lang.String">string</Name>
  <Value className="java.lang.String"> </Value>
</Feature>
</Annotation>
<Annotation Type="SpaceToken" StartNode="2830" EndNode="2831">
<Feature>
  <Name className="java.lang.String">kind</Name>
  <Value className="java.lang.String">space</Value>
</Feature>
<Feature>
  <Name className="java.lang.String">length</Name>
  <Value className="java.lang.String">1</Value>
</Feature>
<Feature>
  <Name className="java.lang.String">string</Name>
  <Value className="java.lang.String"> </Value>
</Feature>
</Annotation>
<Annotation Type="SpaceToken" StartNode="2188" EndNode="2189">
<Feature>
  <Name className="java.lang.String">kind</Name>
  <Value className="java.lang.String">space</Value>
</Feature>
<Feature>
  <Name className="java.lang.String">length</Name>
  <Value className="java.lang.String">1</Value>
</Feature>
<Feature>
  <Name className="java.lang.String">string</Name>
  <Value className="java.lang.String"> </Value>
</Feature>
</Annotation>
<Annotation Type="Token" StartNode="1028" EndNode="1029">
<Feature>
  <Name className="java.lang.String">kind</Name>
  <Value className="java.lang.String">number</Value>
</Feature>
<Feature>
  <Name className="java.lang.String">length</Name>
  <Value className="java.lang.String">1</Value>
</Feature>
<Feature>
  <Name className="java.lang.String">string</Name>
  <Value className="java.lang.String">4</Value>
</Feature>
</Annotation>
<Annotation Type="SpaceToken" StartNode="1409" EndNode="1410">
<Feature>
  <Name className="java.lang.String">kind</Name>
  <Value className="java.lang.String">space</Value>
</Feature>
<Feature>
  <Name className="java.lang.String">length</Name>
  <Value className="java.lang.String">1</Value>
</Feature>
<Feature>
  <Name className="java.lang.String">string</Name>
  <Value className="java.lang.String"> </Value>
</Feature>
</Annotation>
<Annotation Type="SpaceToken" StartNode="860" EndNode="861">
<Feature>
  <Name className="java.lang.String">kind</Name>
  <Value className="java.lang.String">space</Value>
</Feature>
<Feature>
  <Name className="java.lang.String">length</Name>
  <Value className="java.lang.String">1</Value>
</Feature>
<Feature>
  <Name className="java.lang.String">string</Name>
  <Value className="java.lang.String"> </Value>
</Feature>
</Annotation>
<Annotation Type="Token" StartNode="1318" EndNode="1321">
<Feature>
  <Name className="java.lang.String">string</Name>
  <Value className="java.lang.String">and</Value>
</Feature>
<Feature>
  <Name className="java.lang.String">kind</Name>
  <Value className="java.lang.String">word</Value>
</Feature>
<Feature>
  <Name className="java.lang.String">length</Name>
  <Value className="java.lang.String">3</Value>
</Feature>
<Feature>
  <Name className="java.lang.String">orth</Name>
  <Value className="java.lang.String">lowercase</Value>
</Feature>
</Annotation>
<Annotation Type="Token" StartNode="2544" EndNode="2546">
<Feature>
  <Name className="java.lang.String">string</Name>
  <Value className="java.lang.String">&apos;s</Value>
</Feature>
<Feature>
  <Name className="java.lang.String">kind</Name>
  <Value className="java.lang.String">word</Value>
</Feature>
<Feature>
  <Name className="java.lang.String">length</Name>
  <Value className="java.lang.String">2</Value>
</Feature>
<Feature>
  <Name className="java.lang.String">orth</Name>
  <Value className="java.lang.String">apostrophe</Value>
</Feature>
</Annotation>
<Annotation Type="SpaceToken" StartNode="2359" EndNode="2360">
<Feature>
  <Name className="java.lang.String">kind</Name>
  <Value className="java.lang.String">control</Value>
</Feature>
<Feature>
  <Name className="java.lang.String">length</Name>
  <Value className="java.lang.String">1</Value>
</Feature>
<Feature>
  <Name className="java.lang.String">string</Name>
  <Value className="java.lang.String">
</Value>
</Feature>
</Annotation>
<Annotation Type="SpaceToken" StartNode="2014" EndNode="2015">
<Feature>
  <Name className="java.lang.String">kind</Name>
  <Value className="java.lang.String">space</Value>
</Feature>
<Feature>
  <Name className="java.lang.String">length</Name>
  <Value className="java.lang.String">1</Value>
</Feature>
<Feature>
  <Name className="java.lang.String">string</Name>
  <Value className="java.lang.String"> </Value>
</Feature>
</Annotation>
<Annotation Type="Token" StartNode="683" EndNode="685">
<Feature>
  <Name className="java.lang.String">string</Name>
  <Value className="java.lang.String">UK</Value>
</Feature>
<Feature>
  <Name className="java.lang.String">kind</Name>
  <Value className="java.lang.String">word</Value>
</Feature>
<Feature>
  <Name className="java.lang.String">length</Name>
  <Value className="java.lang.String">2</Value>
</Feature>
<Feature>
  <Name className="java.lang.String">orth</Name>
  <Value className="java.lang.String">allCaps</Value>
</Feature>
</Annotation>
<Annotation Type="SpaceToken" StartNode="2081" EndNode="2082">
<Feature>
  <Name className="java.lang.String">kind</Name>
  <Value className="java.lang.String">space</Value>
</Feature>
<Feature>
  <Name className="java.lang.String">length</Name>
  <Value className="java.lang.String">1</Value>
</Feature>
<Feature>
  <Name className="java.lang.String">string</Name>
  <Value className="java.lang.String"> </Value>
</Feature>
</Annotation>
<Annotation Type="SpaceToken" StartNode="1524" EndNode="1525">
<Feature>
  <Name className="java.lang.String">kind</Name>
  <Value className="java.lang.String">space</Value>
</Feature>
<Feature>
  <Name className="java.lang.String">length</Name>
  <Value className="java.lang.String">1</Value>
</Feature>
<Feature>
  <Name className="java.lang.String">string</Name>
  <Value className="java.lang.String"> </Value>
</Feature>
</Annotation>
<Annotation Type="SpaceToken" StartNode="483" EndNode="484">
<Feature>
  <Name className="java.lang.String">kind</Name>
  <Value className="java.lang.String">space</Value>
</Feature>
<Feature>
  <Name className="java.lang.String">length</Name>
  <Value className="java.lang.String">1</Value>
</Feature>
<Feature>
  <Name className="java.lang.String">string</Name>
  <Value className="java.lang.String"> </Value>
</Feature>
</Annotation>
<Annotation Type="Token" StartNode="219" EndNode="220">
<Feature>
  <Name className="java.lang.String">kind</Name>
  <Value className="java.lang.String">punctuation</Value>
</Feature>
<Feature>
  <Name className="java.lang.String">length</Name>
  <Value className="java.lang.String">1</Value>
</Feature>
<Feature>
  <Name className="java.lang.String">string</Name>
  <Value className="java.lang.String">,</Value>
</Feature>
</Annotation>
<Annotation Type="Token" StartNode="2262" EndNode="2270">
<Feature>
  <Name className="java.lang.String">string</Name>
  <Value className="java.lang.String">division</Value>
</Feature>
<Feature>
  <Name className="java.lang.String">kind</Name>
  <Value className="java.lang.String">word</Value>
</Feature>
<Feature>
  <Name className="java.lang.String">length</Name>
  <Value className="java.lang.String">8</Value>
</Feature>
<Feature>
  <Name className="java.lang.String">orth</Name>
  <Value className="java.lang.String">lowercase</Value>
</Feature>
</Annotation>
<Annotation Type="Token" StartNode="372" EndNode="378">
<Feature>
  <Name className="java.lang.String">string</Name>
  <Value className="java.lang.String">months</Value>
</Feature>
<Feature>
  <Name className="java.lang.String">kind</Name>
  <Value className="java.lang.String">word</Value>
</Feature>
<Feature>
  <Name className="java.lang.String">length</Name>
  <Value className="java.lang.String">6</Value>
</Feature>
<Feature>
  <Name className="java.lang.String">orth</Name>
  <Value className="java.lang.String">lowercase</Value>
</Feature>
</Annotation>
<Annotation Type="Token" StartNode="581" EndNode="582">
<Feature>
  <Name className="java.lang.String">string</Name>
  <Value className="java.lang.String">�</Value>
</Feature>
<Feature>
  <Name className="java.lang.String">kind</Name>
  <Value className="java.lang.String">symbol</Value>
</Feature>
<Feature>
  <Name className="java.lang.String">length</Name>
  <Value className="java.lang.String">1</Value>
</Feature>
<Feature>
  <Name className="java.lang.String">symbolkind</Name>
  <Value className="java.lang.String">currency</Value>
</Feature>
</Annotation>
<Annotation Type="Location" StartNode="2605" EndNode="2607">
<Feature>
  <Name className="java.lang.String">rule1</Name>
  <Value className="java.lang.String">GazLocation</Value>
</Feature>
<Feature>
  <Name className="java.lang.String">rule2</Name>
  <Value className="java.lang.String">LocFinal</Value>
</Feature>
<Feature>
  <Name className="java.lang.String">locType</Name>
  <Value className="java.lang.String">country</Value>
</Feature>
</Annotation>
<Annotation Type="SpaceToken" StartNode="3031" EndNode="3032">
<Feature>
  <Name className="java.lang.String">kind</Name>
  <Value className="java.lang.String">space</Value>
</Feature>
<Feature>
  <Name className="java.lang.String">length</Name>
  <Value className="java.lang.String">1</Value>
</Feature>
<Feature>
  <Name className="java.lang.String">string</Name>
  <Value className="java.lang.String"> </Value>
</Feature>
</Annotation>
<Annotation Type="SpaceToken" StartNode="853" EndNode="854">
<Feature>
  <Name className="java.lang.String">kind</Name>
  <Value className="java.lang.String">space</Value>
</Feature>
<Feature>
  <Name className="java.lang.String">length</Name>
  <Value className="java.lang.String">1</Value>
</Feature>
<Feature>
  <Name className="java.lang.String">string</Name>
  <Value className="java.lang.String"> </Value>
</Feature>
</Annotation>
<Annotation Type="Token" StartNode="3068" EndNode="3069">
<Feature>
  <Name className="java.lang.String">kind</Name>
  <Value className="java.lang.String">punctuation</Value>
</Feature>
<Feature>
  <Name className="java.lang.String">length</Name>
  <Value className="java.lang.String">1</Value>
</Feature>
<Feature>
  <Name className="java.lang.String">string</Name>
  <Value className="java.lang.String">.</Value>
</Feature>
</Annotation>
<Annotation Type="Token" StartNode="450" EndNode="451">
<Feature>
  <Name className="java.lang.String">kind</Name>
  <Value className="java.lang.String">punctuation</Value>
</Feature>
<Feature>
  <Name className="java.lang.String">length</Name>
  <Value className="java.lang.String">1</Value>
</Feature>
<Feature>
  <Name className="java.lang.String">string</Name>
  <Value className="java.lang.String">.</Value>
</Feature>
</Annotation>
<Annotation Type="SpaceToken" StartNode="2179" EndNode="2180">
<Feature>
  <Name className="java.lang.String">kind</Name>
  <Value className="java.lang.String">space</Value>
</Feature>
<Feature>
  <Name className="java.lang.String">length</Name>
  <Value className="java.lang.String">1</Value>
</Feature>
<Feature>
  <Name className="java.lang.String">string</Name>
  <Value className="java.lang.String"> </Value>
</Feature>
</Annotation>
<Annotation Type="SpaceToken" StartNode="1203" EndNode="1204">
<Feature>
  <Name className="java.lang.String">kind</Name>
  <Value className="java.lang.String">space</Value>
</Feature>
<Feature>
  <Name className="java.lang.String">length</Name>
  <Value className="java.lang.String">1</Value>
</Feature>
<Feature>
  <Name className="java.lang.String">string</Name>
  <Value className="java.lang.String"> </Value>
</Feature>
</Annotation>
<Annotation Type="SpaceToken" StartNode="2822" EndNode="2823">
<Feature>
  <Name className="java.lang.String">kind</Name>
  <Value className="java.lang.String">space</Value>
</Feature>
<Feature>
  <Name className="java.lang.String">length</Name>
  <Value className="java.lang.String">1</Value>
</Feature>
<Feature>
  <Name className="java.lang.String">string</Name>
  <Value className="java.lang.String"> </Value>
</Feature>
</Annotation>
<Annotation Type="Token" StartNode="1381" EndNode="1384">
<Feature>
  <Name className="java.lang.String">string</Name>
  <Value className="java.lang.String">the</Value>
</Feature>
<Feature>
  <Name className="java.lang.String">kind</Name>
  <Value className="java.lang.String">word</Value>
</Feature>
<Feature>
  <Name className="java.lang.String">length</Name>
  <Value className="java.lang.String">3</Value>
</Feature>
<Feature>
  <Name className="java.lang.String">orth</Name>
  <Value className="java.lang.String">lowercase</Value>
</Feature>
</Annotation>
<Annotation Type="Location" StartNode="1815" EndNode="1821">
<Feature>
  <Name className="java.lang.String">rule1</Name>
  <Value className="java.lang.String">GazLocation</Value>
</Feature>
<Feature>
  <Name className="java.lang.String">rule2</Name>
  <Value className="java.lang.String">LocFinal</Value>
</Feature>
<Feature>
  <Name className="java.lang.String">locType</Name>
  <Value className="java.lang.String">region</Value>
</Feature>
</Annotation>
<Annotation Type="Token" StartNode="90" EndNode="98">
<Feature>
  <Name className="java.lang.String">string</Name>
  <Value className="java.lang.String">Airtours</Value>
</Feature>
<Feature>
  <Name className="java.lang.String">kind</Name>
  <Value className="java.lang.String">word</Value>
</Feature>
<Feature>
  <Name className="java.lang.String">length</Name>
  <Value className="java.lang.String">8</Value>
</Feature>
<Feature>
  <Name className="java.lang.String">orth</Name>
  <Value className="java.lang.String">upperInitial</Value>
</Feature>
</Annotation>
<Annotation Type="SpaceToken" StartNode="2438" EndNode="2439">
<Feature>
  <Name className="java.lang.String">kind</Name>
  <Value className="java.lang.String">space</Value>
</Feature>
<Feature>
  <Name className="java.lang.String">length</Name>
  <Value className="java.lang.String">1</Value>
</Feature>
<Feature>
  <Name className="java.lang.String">string</Name>
  <Value className="java.lang.String"> </Value>
</Feature>
</Annotation>
<Annotation Type="SpaceToken" StartNode="2137" EndNode="2138">
<Feature>
  <Name className="java.lang.String">kind</Name>
  <Value className="java.lang.String">space</Value>
</Feature>
<Feature>
  <Name className="java.lang.String">length</Name>
  <Value className="java.lang.String">1</Value>
</Feature>
<Feature>
  <Name className="java.lang.String">string</Name>
  <Value className="java.lang.String"> </Value>
</Feature>
</Annotation>
<Annotation Type="SpaceToken" StartNode="2781" EndNode="2782">
<Feature>
  <Name className="java.lang.String">kind</Name>
  <Value className="java.lang.String">space</Value>
</Feature>
<Feature>
  <Name className="java.lang.String">length</Name>
  <Value className="java.lang.String">1</Value>
</Feature>
<Feature>
  <Name className="java.lang.String">string</Name>
  <Value className="java.lang.String"> </Value>
</Feature>
</Annotation>
<Annotation Type="Token" StartNode="2277" EndNode="2283">
<Feature>
  <Name className="java.lang.String">string</Name>
  <Value className="java.lang.String">result</Value>
</Feature>
<Feature>
  <Name className="java.lang.String">kind</Name>
  <Value className="java.lang.String">word</Value>
</Feature>
<Feature>
  <Name className="java.lang.String">length</Name>
  <Value className="java.lang.String">6</Value>
</Feature>
<Feature>
  <Name className="java.lang.String">orth</Name>
  <Value className="java.lang.String">lowercase</Value>
</Feature>
</Annotation>
<Annotation Type="SpaceToken" StartNode="3161" EndNode="3162">
<Feature>
  <Name className="java.lang.String">kind</Name>
  <Value className="java.lang.String">space</Value>
</Feature>
<Feature>
  <Name className="java.lang.String">length</Name>
  <Value className="java.lang.String">1</Value>
</Feature>
<Feature>
  <Name className="java.lang.String">string</Name>
  <Value className="java.lang.String"> </Value>
</Feature>
</Annotation>
<Annotation Type="Token" StartNode="1940" EndNode="1941">
<Feature>
  <Name className="java.lang.String">kind</Name>
  <Value className="java.lang.String">punctuation</Value>
</Feature>
<Feature>
  <Name className="java.lang.String">length</Name>
  <Value className="java.lang.String">1</Value>
</Feature>
<Feature>
  <Name className="java.lang.String">string</Name>
  <Value className="java.lang.String">.</Value>
</Feature>
</Annotation>
<Annotation Type="Money" StartNode="602" EndNode="608">
<Feature>
  <Name className="java.lang.String">rule</Name>
  <Value className="java.lang.String">MoneySymbolUnit</Value>
</Feature>
<Feature>
  <Name className="java.lang.String">kind</Name>
  <Value className="java.lang.String">number</Value>
</Feature>
</Annotation>
<Annotation Type="Token" StartNode="582" EndNode="584">
<Feature>
  <Name className="java.lang.String">kind</Name>
  <Value className="java.lang.String">number</Value>
</Feature>
<Feature>
  <Name className="java.lang.String">length</Name>
  <Value className="java.lang.String">2</Value>
</Feature>
<Feature>
  <Name className="java.lang.String">string</Name>
  <Value className="java.lang.String">93</Value>
</Feature>
</Annotation>
<Annotation Type="SpaceToken" StartNode="2578" EndNode="2579">
<Feature>
  <Name className="java.lang.String">kind</Name>
  <Value className="java.lang.String">space</Value>
</Feature>
<Feature>
  <Name className="java.lang.String">length</Name>
  <Value className="java.lang.String">1</Value>
</Feature>
<Feature>
  <Name className="java.lang.String">string</Name>
  <Value className="java.lang.String"> </Value>
</Feature>
</Annotation>
<Annotation Type="Token" StartNode="952" EndNode="954">
<Feature>
  <Name className="java.lang.String">string</Name>
  <Value className="java.lang.String">in</Value>
</Feature>
<Feature>
  <Name className="java.lang.String">kind</Name>
  <Value className="java.lang.String">word</Value>
</Feature>
<Feature>
  <Name className="java.lang.String">length</Name>
  <Value className="java.lang.String">2</Value>
</Feature>
<Feature>
  <Name className="java.lang.String">orth</Name>
  <Value className="java.lang.String">lowercase</Value>
</Feature>
</Annotation>
<Annotation Type="Token" StartNode="1098" EndNode="1109">
<Feature>
  <Name className="java.lang.String">string</Name>
  <Value className="java.lang.String">exceptional</Value>
</Feature>
<Feature>
  <Name className="java.lang.String">kind</Name>
  <Value className="java.lang.String">word</Value>
</Feature>
<Feature>
  <Name className="java.lang.String">length</Name>
  <Value className="java.lang.String">11</Value>
</Feature>
<Feature>
  <Name className="java.lang.String">orth</Name>
  <Value className="java.lang.String">lowercase</Value>
</Feature>
</Annotation>
<Annotation Type="Token" StartNode="1548" EndNode="1557">
<Feature>
  <Name className="java.lang.String">string</Name>
  <Value className="java.lang.String">operating</Value>
</Feature>
<Feature>
  <Name className="java.lang.String">kind</Name>
  <Value className="java.lang.String">word</Value>
</Feature>
<Feature>
  <Name className="java.lang.String">length</Name>
  <Value className="java.lang.String">9</Value>
</Feature>
<Feature>
  <Name className="java.lang.String">orth</Name>
  <Value className="java.lang.String">lowercase</Value>
</Feature>
</Annotation>
<Annotation Type="SpaceToken" StartNode="1692" EndNode="1693">
<Feature>
  <Name className="java.lang.String">kind</Name>
  <Value className="java.lang.String">space</Value>
</Feature>
<Feature>
  <Name className="java.lang.String">length</Name>
  <Value className="java.lang.String">1</Value>
</Feature>
<Feature>
  <Name className="java.lang.String">string</Name>
  <Value className="java.lang.String"> </Value>
</Feature>
</Annotation>
<Annotation Type="Token" StartNode="445" EndNode="447">
<Feature>
  <Name className="java.lang.String">string</Name>
  <Value className="java.lang.String">to</Value>
</Feature>
<Feature>
  <Name className="java.lang.String">kind</Name>
  <Value className="java.lang.String">word</Value>
</Feature>
<Feature>
  <Name className="java.lang.String">length</Name>
  <Value className="java.lang.String">2</Value>
</Feature>
<Feature>
  <Name className="java.lang.String">orth</Name>
  <Value className="java.lang.String">lowercase</Value>
</Feature>
</Annotation>
<Annotation Type="SpaceToken" StartNode="1" EndNode="2">
<Feature>
  <Name className="java.lang.String">kind</Name>
  <Value className="java.lang.String">control</Value>
</Feature>
<Feature>
  <Name className="java.lang.String">length</Name>
  <Value className="java.lang.String">1</Value>
</Feature>
<Feature>
  <Name className="java.lang.String">string</Name>
  <Value className="java.lang.String">
</Value>
</Feature>
</Annotation>
<Annotation Type="SpaceToken" StartNode="3058" EndNode="3059">
<Feature>
  <Name className="java.lang.String">kind</Name>
  <Value className="java.lang.String">space</Value>
</Feature>
<Feature>
  <Name className="java.lang.String">length</Name>
  <Value className="java.lang.String">1</Value>
</Feature>
<Feature>
  <Name className="java.lang.String">string</Name>
  <Value className="java.lang.String"> </Value>
</Feature>
</Annotation>
<Annotation Type="Token" StartNode="396" EndNode="400">
<Feature>
  <Name className="java.lang.String">string</Name>
  <Value className="java.lang.String">year</Value>
</Feature>
<Feature>
  <Name className="java.lang.String">kind</Name>
  <Value className="java.lang.String">word</Value>
</Feature>
<Feature>
  <Name className="java.lang.String">length</Name>
  <Value className="java.lang.String">4</Value>
</Feature>
<Feature>
  <Name className="java.lang.String">orth</Name>
  <Value className="java.lang.String">lowercase</Value>
</Feature>
</Annotation>
<Annotation Type="SpaceToken" StartNode="3288" EndNode="3289">
<Feature>
  <Name className="java.lang.String">kind</Name>
  <Value className="java.lang.String">control</Value>
</Feature>
<Feature>
  <Name className="java.lang.String">length</Name>
  <Value className="java.lang.String">1</Value>
</Feature>
<Feature>
  <Name className="java.lang.String">string</Name>
  <Value className="java.lang.String">
</Value>
</Feature>
</Annotation>
<Annotation Type="SpaceToken" StartNode="248" EndNode="249">
<Feature>
  <Name className="java.lang.String">kind</Name>
  <Value className="java.lang.String">space</Value>
</Feature>
<Feature>
  <Name className="java.lang.String">length</Name>
  <Value className="java.lang.String">1</Value>
</Feature>
<Feature>
  <Name className="java.lang.String">string</Name>
  <Value className="java.lang.String"> </Value>
</Feature>
</Annotation>
<Annotation Type="Token" StartNode="779" EndNode="783">
<Feature>
  <Name className="java.lang.String">string</Name>
  <Value className="java.lang.String">This</Value>
</Feature>
<Feature>
  <Name className="java.lang.String">kind</Name>
  <Value className="java.lang.String">word</Value>
</Feature>
<Feature>
  <Name className="java.lang.String">length</Name>
  <Value className="java.lang.String">4</Value>
</Feature>
<Feature>
  <Name className="java.lang.String">orth</Name>
  <Value className="java.lang.String">upperInitial</Value>
</Feature>
</Annotation>
<Annotation Type="Token" StartNode="1607" EndNode="1613">
<Feature>
  <Name className="java.lang.String">string</Name>
  <Value className="java.lang.String">almost</Value>
</Feature>
<Feature>
  <Name className="java.lang.String">kind</Name>
  <Value className="java.lang.String">word</Value>
</Feature>
<Feature>
  <Name className="java.lang.String">length</Name>
  <Value className="java.lang.String">6</Value>
</Feature>
<Feature>
  <Name className="java.lang.String">orth</Name>
  <Value className="java.lang.String">lowercase</Value>
</Feature>
</Annotation>
<Annotation Type="Token" StartNode="3185" EndNode="3190">
<Feature>
  <Name className="java.lang.String">string</Name>
  <Value className="java.lang.String">group</Value>
</Feature>
<Feature>
  <Name className="java.lang.String">kind</Name>
  <Value className="java.lang.String">word</Value>
</Feature>
<Feature>
  <Name className="java.lang.String">length</Name>
  <Value className="java.lang.String">5</Value>
</Feature>
<Feature>
  <Name className="java.lang.String">orth</Name>
  <Value className="java.lang.String">lowercase</Value>
</Feature>
</Annotation>
<Annotation Type="SpaceToken" StartNode="2678" EndNode="2679">
<Feature>
  <Name className="java.lang.String">kind</Name>
  <Value className="java.lang.String">space</Value>
</Feature>
<Feature>
  <Name className="java.lang.String">length</Name>
  <Value className="java.lang.String">1</Value>
</Feature>
<Feature>
  <Name className="java.lang.String">string</Name>
  <Value className="java.lang.String"> </Value>
</Feature>
</Annotation>
<Annotation Type="SpaceToken" StartNode="3014" EndNode="3015">
<Feature>
  <Name className="java.lang.String">kind</Name>
  <Value className="java.lang.String">space</Value>
</Feature>
<Feature>
  <Name className="java.lang.String">length</Name>
  <Value className="java.lang.String">1</Value>
</Feature>
<Feature>
  <Name className="java.lang.String">string</Name>
  <Value className="java.lang.String"> </Value>
</Feature>
</Annotation>
<Annotation Type="Token" StartNode="1876" EndNode="1885">
<Feature>
  <Name className="java.lang.String">string</Name>
  <Value className="java.lang.String">narrowing</Value>
</Feature>
<Feature>
  <Name className="java.lang.String">kind</Name>
  <Value className="java.lang.String">word</Value>
</Feature>
<Feature>
  <Name className="java.lang.String">length</Name>
  <Value className="java.lang.String">9</Value>
</Feature>
<Feature>
  <Name className="java.lang.String">orth</Name>
  <Value className="java.lang.String">lowercase</Value>
</Feature>
</Annotation>
<Annotation Type="Token" StartNode="943" EndNode="946">
<Feature>
  <Name className="java.lang.String">string</Name>
  <Value className="java.lang.String">per</Value>
</Feature>
<Feature>
  <Name className="java.lang.String">kind</Name>
  <Value className="java.lang.String">word</Value>
</Feature>
<Feature>
  <Name className="java.lang.String">length</Name>
  <Value className="java.lang.String">3</Value>
</Feature>
<Feature>
  <Name className="java.lang.String">orth</Name>
  <Value className="java.lang.String">lowercase</Value>
</Feature>
</Annotation>
<Annotation Type="Token" StartNode="1085" EndNode="1093">
<Feature>
  <Name className="java.lang.String">string</Name>
  <Value className="java.lang.String">goodwill</Value>
</Feature>
<Feature>
  <Name className="java.lang.String">kind</Name>
  <Value className="java.lang.String">word</Value>
</Feature>
<Feature>
  <Name className="java.lang.String">length</Name>
  <Value className="java.lang.String">8</Value>
</Feature>
<Feature>
  <Name className="java.lang.String">orth</Name>
  <Value className="java.lang.String">lowercase</Value>
</Feature>
</Annotation>
<Annotation Type="SpaceToken" StartNode="1504" EndNode="1505">
<Feature>
  <Name className="java.lang.String">kind</Name>
  <Value className="java.lang.String">space</Value>
</Feature>
<Feature>
  <Name className="java.lang.String">length</Name>
  <Value className="java.lang.String">1</Value>
</Feature>
<Feature>
  <Name className="java.lang.String">string</Name>
  <Value className="java.lang.String"> </Value>
</Feature>
</Annotation>
<Annotation Type="Token" StartNode="1784" EndNode="1785">
<Feature>
  <Name className="java.lang.String">string</Name>
  <Value className="java.lang.String">m</Value>
</Feature>
<Feature>
  <Name className="java.lang.String">kind</Name>
  <Value className="java.lang.String">word</Value>
</Feature>
<Feature>
  <Name className="java.lang.String">length</Name>
  <Value className="java.lang.String">1</Value>
</Feature>
<Feature>
  <Name className="java.lang.String">orth</Name>
  <Value className="java.lang.String">lowercase</Value>
</Feature>
</Annotation>
<Annotation Type="SpaceToken" StartNode="194" EndNode="195">
<Feature>
  <Name className="java.lang.String">kind</Name>
  <Value className="java.lang.String">space</Value>
</Feature>
<Feature>
  <Name className="java.lang.String">length</Name>
  <Value className="java.lang.String">1</Value>
</Feature>
<Feature>
  <Name className="java.lang.String">string</Name>
  <Value className="java.lang.String"> </Value>
</Feature>
</Annotation>
<Annotation Type="Token" StartNode="606" EndNode="607">
<Feature>
  <Name className="java.lang.String">kind</Name>
  <Value className="java.lang.String">number</Value>
</Feature>
<Feature>
  <Name className="java.lang.String">length</Name>
  <Value className="java.lang.String">1</Value>
</Feature>
<Feature>
  <Name className="java.lang.String">string</Name>
  <Value className="java.lang.String">7</Value>
</Feature>
</Annotation>
<Annotation Type="Token" StartNode="1351" EndNode="1354">
<Feature>
  <Name className="java.lang.String">string</Name>
  <Value className="java.lang.String">for</Value>
</Feature>
<Feature>
  <Name className="java.lang.String">kind</Name>
  <Value className="java.lang.String">word</Value>
</Feature>
<Feature>
  <Name className="java.lang.String">length</Name>
  <Value className="java.lang.String">3</Value>
</Feature>
<Feature>
  <Name className="java.lang.String">orth</Name>
  <Value className="java.lang.String">lowercase</Value>
</Feature>
</Annotation>
<Annotation Type="Token" StartNode="1921" EndNode="1922">
<Feature>
  <Name className="java.lang.String">string</Name>
  <Value className="java.lang.String">�</Value>
</Feature>
<Feature>
  <Name className="java.lang.String">kind</Name>
  <Value className="java.lang.String">symbol</Value>
</Feature>
<Feature>
  <Name className="java.lang.String">length</Name>
  <Value className="java.lang.String">1</Value>
</Feature>
<Feature>
  <Name className="java.lang.String">symbolkind</Name>
  <Value className="java.lang.String">currency</Value>
</Feature>
</Annotation>
<Annotation Type="Token" StartNode="2720" EndNode="2722">
<Feature>
  <Name className="java.lang.String">string</Name>
  <Value className="java.lang.String">as</Value>
</Feature>
<Feature>
  <Name className="java.lang.String">kind</Name>
  <Value className="java.lang.String">word</Value>
</Feature>
<Feature>
  <Name className="java.lang.String">length</Name>
  <Value className="java.lang.String">2</Value>
</Feature>
<Feature>
  <Name className="java.lang.String">orth</Name>
  <Value className="java.lang.String">lowercase</Value>
</Feature>
</Annotation>
<Annotation Type="Token" StartNode="2287" EndNode="2293">
<Feature>
  <Name className="java.lang.String">string</Name>
  <Value className="java.lang.String">losses</Value>
</Feature>
<Feature>
  <Name className="java.lang.String">kind</Name>
  <Value className="java.lang.String">word</Value>
</Feature>
<Feature>
  <Name className="java.lang.String">length</Name>
  <Value className="java.lang.String">6</Value>
</Feature>
<Feature>
  <Name className="java.lang.String">orth</Name>
  <Value className="java.lang.String">lowercase</Value>
</Feature>
</Annotation>
<Annotation Type="SpaceToken" StartNode="266" EndNode="267">
<Feature>
  <Name className="java.lang.String">kind</Name>
  <Value className="java.lang.String">space</Value>
</Feature>
<Feature>
  <Name className="java.lang.String">length</Name>
  <Value className="java.lang.String">1</Value>
</Feature>
<Feature>
  <Name className="java.lang.String">string</Name>
  <Value className="java.lang.String"> </Value>
</Feature>
</Annotation>
<Annotation Type="SpaceToken" StartNode="1458" EndNode="1459">
<Feature>
  <Name className="java.lang.String">kind</Name>
  <Value className="java.lang.String">space</Value>
</Feature>
<Feature>
  <Name className="java.lang.String">length</Name>
  <Value className="java.lang.String">1</Value>
</Feature>
<Feature>
  <Name className="java.lang.String">string</Name>
  <Value className="java.lang.String"> </Value>
</Feature>
</Annotation>
<Annotation Type="SpaceToken" StartNode="410" EndNode="411">
<Feature>
  <Name className="java.lang.String">kind</Name>
  <Value className="java.lang.String">space</Value>
</Feature>
<Feature>
  <Name className="java.lang.String">length</Name>
  <Value className="java.lang.String">1</Value>
</Feature>
<Feature>
  <Name className="java.lang.String">string</Name>
  <Value className="java.lang.String"> </Value>
</Feature>
</Annotation>
<Annotation Type="Token" StartNode="826" EndNode="829">
<Feature>
  <Name className="java.lang.String">string</Name>
  <Value className="java.lang.String">the</Value>
</Feature>
<Feature>
  <Name className="java.lang.String">kind</Name>
  <Value className="java.lang.String">word</Value>
</Feature>
<Feature>
  <Name className="java.lang.String">length</Name>
  <Value className="java.lang.String">3</Value>
</Feature>
<Feature>
  <Name className="java.lang.String">orth</Name>
  <Value className="java.lang.String">lowercase</Value>
</Feature>
</Annotation>
<Annotation Type="Token" StartNode="2666" EndNode="2674">
<Feature>
  <Name className="java.lang.String">string</Name>
  <Value className="java.lang.String">bookings</Value>
</Feature>
<Feature>
  <Name className="java.lang.String">kind</Name>
  <Value className="java.lang.String">word</Value>
</Feature>
<Feature>
  <Name className="java.lang.String">length</Name>
  <Value className="java.lang.String">8</Value>
</Feature>
<Feature>
  <Name className="java.lang.String">orth</Name>
  <Value className="java.lang.String">lowercase</Value>
</Feature>
</Annotation>
<Annotation Type="SpaceToken" StartNode="2531" EndNode="2532">
<Feature>
  <Name className="java.lang.String">kind</Name>
  <Value className="java.lang.String">space</Value>
</Feature>
<Feature>
  <Name className="java.lang.String">length</Name>
  <Value className="java.lang.String">1</Value>
</Feature>
<Feature>
  <Name className="java.lang.String">string</Name>
  <Value className="java.lang.String"> </Value>
</Feature>
</Annotation>
<Annotation Type="Token" StartNode="2880" EndNode="2883">
<Feature>
  <Name className="java.lang.String">string</Name>
  <Value className="java.lang.String">our</Value>
</Feature>
<Feature>
  <Name className="java.lang.String">kind</Name>
  <Value className="java.lang.String">word</Value>
</Feature>
<Feature>
  <Name className="java.lang.String">length</Name>
  <Value className="java.lang.String">3</Value>
</Feature>
<Feature>
  <Name className="java.lang.String">orth</Name>
  <Value className="java.lang.String">lowercase</Value>
</Feature>
</Annotation>
<Annotation Type="SpaceToken" StartNode="3024" EndNode="3025">
<Feature>
  <Name className="java.lang.String">kind</Name>
  <Value className="java.lang.String">space</Value>
</Feature>
<Feature>
  <Name className="java.lang.String">length</Name>
  <Value className="java.lang.String">1</Value>
</Feature>
<Feature>
  <Name className="java.lang.String">string</Name>
  <Value className="java.lang.String"> </Value>
</Feature>
</Annotation>
<Annotation Type="Token" StartNode="3001" EndNode="3005">
<Feature>
  <Name className="java.lang.String">string</Name>
  <Value className="java.lang.String">year</Value>
</Feature>
<Feature>
  <Name className="java.lang.String">kind</Name>
  <Value className="java.lang.String">word</Value>
</Feature>
<Feature>
  <Name className="java.lang.String">length</Name>
  <Value className="java.lang.String">4</Value>
</Feature>
<Feature>
  <Name className="java.lang.String">orth</Name>
  <Value className="java.lang.String">lowercase</Value>
</Feature>
</Annotation>
<Annotation Type="SpaceToken" StartNode="601" EndNode="602">
<Feature>
  <Name className="java.lang.String">kind</Name>
  <Value className="java.lang.String">space</Value>
</Feature>
<Feature>
  <Name className="java.lang.String">length</Name>
  <Value className="java.lang.String">1</Value>
</Feature>
<Feature>
  <Name className="java.lang.String">string</Name>
  <Value className="java.lang.String"> </Value>
</Feature>
</Annotation>
<Annotation Type="SpaceToken" StartNode="3083" EndNode="3084">
<Feature>
  <Name className="java.lang.String">kind</Name>
  <Value className="java.lang.String">space</Value>
</Feature>
<Feature>
  <Name className="java.lang.String">length</Name>
  <Value className="java.lang.String">1</Value>
</Feature>
<Feature>
  <Name className="java.lang.String">string</Name>
  <Value className="java.lang.String"> </Value>
</Feature>
</Annotation>
<Annotation Type="Token" StartNode="458" EndNode="459">
<Feature>
  <Name className="java.lang.String">kind</Name>
  <Value className="java.lang.String">number</Value>
</Feature>
<Feature>
  <Name className="java.lang.String">length</Name>
  <Value className="java.lang.String">1</Value>
</Feature>
<Feature>
  <Name className="java.lang.String">string</Name>
  <Value className="java.lang.String">9</Value>
</Feature>
</Annotation>
<Annotation Type="Token" StartNode="166" EndNode="170">
<Feature>
  <Name className="java.lang.String">kind</Name>
  <Value className="java.lang.String">number</Value>
</Feature>
<Feature>
  <Name className="java.lang.String">length</Name>
  <Value className="java.lang.String">4</Value>
</Feature>
<Feature>
  <Name className="java.lang.String">string</Name>
  <Value className="java.lang.String">2001</Value>
</Feature>
</Annotation>
<Annotation Type="SpaceToken" StartNode="1929" EndNode="1930">
<Feature>
  <Name className="java.lang.String">kind</Name>
  <Value className="java.lang.String">space</Value>
</Feature>
<Feature>
  <Name className="java.lang.String">length</Name>
  <Value className="java.lang.String">1</Value>
</Feature>
<Feature>
  <Name className="java.lang.String">string</Name>
  <Value className="java.lang.String"> </Value>
</Feature>
</Annotation>
<Annotation Type="SpaceToken" StartNode="1714" EndNode="1715">
<Feature>
  <Name className="java.lang.String">kind</Name>
  <Value className="java.lang.String">space</Value>
</Feature>
<Feature>
  <Name className="java.lang.String">length</Name>
  <Value className="java.lang.String">1</Value>
</Feature>
<Feature>
  <Name className="java.lang.String">string</Name>
  <Value className="java.lang.String"> </Value>
</Feature>
</Annotation>
<Annotation Type="Location" StartNode="2479" EndNode="2481">
<Feature>
  <Name className="java.lang.String">rule1</Name>
  <Value className="java.lang.String">GazLocation</Value>
</Feature>
<Feature>
  <Name className="java.lang.String">rule2</Name>
  <Value className="java.lang.String">LocFinal</Value>
</Feature>
<Feature>
  <Name className="java.lang.String">locType</Name>
  <Value className="java.lang.String">country</Value>
</Feature>
</Annotation>
<Annotation Type="SpaceToken" StartNode="1445" EndNode="1446">
<Feature>
  <Name className="java.lang.String">kind</Name>
  <Value className="java.lang.String">space</Value>
</Feature>
<Feature>
  <Name className="java.lang.String">length</Name>
  <Value className="java.lang.String">1</Value>
</Feature>
<Feature>
  <Name className="java.lang.String">string</Name>
  <Value className="java.lang.String"> </Value>
</Feature>
</Annotation>
<Annotation Type="SpaceToken" StartNode="2124" EndNode="2125">
<Feature>
  <Name className="java.lang.String">kind</Name>
  <Value className="java.lang.String">space</Value>
</Feature>
<Feature>
  <Name className="java.lang.String">length</Name>
  <Value className="java.lang.String">1</Value>
</Feature>
<Feature>
  <Name className="java.lang.String">string</Name>
  <Value className="java.lang.String"> </Value>
</Feature>
</Annotation>
<Annotation Type="SpaceToken" StartNode="1217" EndNode="1218">
<Feature>
  <Name className="java.lang.String">kind</Name>
  <Value className="java.lang.String">space</Value>
</Feature>
<Feature>
  <Name className="java.lang.String">length</Name>
  <Value className="java.lang.String">1</Value>
</Feature>
<Feature>
  <Name className="java.lang.String">string</Name>
  <Value className="java.lang.String"> </Value>
</Feature>
</Annotation>
<Annotation Type="Token" StartNode="1766" EndNode="1775">
<Feature>
  <Name className="java.lang.String">string</Name>
  <Value className="java.lang.String">increased</Value>
</Feature>
<Feature>
  <Name className="java.lang.String">kind</Name>
  <Value className="java.lang.String">word</Value>
</Feature>
<Feature>
  <Name className="java.lang.String">length</Name>
  <Value className="java.lang.String">9</Value>
</Feature>
<Feature>
  <Name className="java.lang.String">orth</Name>
  <Value className="java.lang.String">lowercase</Value>
</Feature>
</Annotation>
<Annotation Type="Token" StartNode="1039" EndNode="1041">
<Feature>
  <Name className="java.lang.String">string</Name>
  <Value className="java.lang.String">bn</Value>
</Feature>
<Feature>
  <Name className="java.lang.String">kind</Name>
  <Value className="java.lang.String">word</Value>
</Feature>
<Feature>
  <Name className="java.lang.String">length</Name>
  <Value className="java.lang.String">2</Value>
</Feature>
<Feature>
  <Name className="java.lang.String">orth</Name>
  <Value className="java.lang.String">lowercase</Value>
</Feature>
</Annotation>
<Annotation Type="Token" StartNode="2482" EndNode="2485">
<Feature>
  <Name className="java.lang.String">string</Name>
  <Value className="java.lang.String">and</Value>
</Feature>
<Feature>
  <Name className="java.lang.String">kind</Name>
  <Value className="java.lang.String">word</Value>
</Feature>
<Feature>
  <Name className="java.lang.String">length</Name>
  <Value className="java.lang.String">3</Value>
</Feature>
<Feature>
  <Name className="java.lang.String">orth</Name>
  <Value className="java.lang.String">lowercase</Value>
</Feature>
</Annotation>
<Annotation Type="SpaceToken" StartNode="3206" EndNode="3207">
<Feature>
  <Name className="java.lang.String">kind</Name>
  <Value className="java.lang.String">space</Value>
</Feature>
<Feature>
  <Name className="java.lang.String">length</Name>
  <Value className="java.lang.String">1</Value>
</Feature>
<Feature>
  <Name className="java.lang.String">string</Name>
  <Value className="java.lang.String"> </Value>
</Feature>
</Annotation>
<Annotation Type="SpaceToken" StartNode="2330" EndNode="2331">
<Feature>
  <Name className="java.lang.String">kind</Name>
  <Value className="java.lang.String">space</Value>
</Feature>
<Feature>
  <Name className="java.lang.String">length</Name>
  <Value className="java.lang.String">1</Value>
</Feature>
<Feature>
  <Name className="java.lang.String">string</Name>
  <Value className="java.lang.String"> </Value>
</Feature>
</Annotation>
<Annotation Type="Token" StartNode="2382" EndNode="2389">
<Feature>
  <Name className="java.lang.String">string</Name>
  <Value className="java.lang.String">outlook</Value>
</Feature>
<Feature>
  <Name className="java.lang.String">kind</Name>
  <Value className="java.lang.String">word</Value>
</Feature>
<Feature>
  <Name className="java.lang.String">length</Name>
  <Value className="java.lang.String">7</Value>
</Feature>
<Feature>
  <Name className="java.lang.String">orth</Name>
  <Value className="java.lang.String">lowercase</Value>
</Feature>
</Annotation>
<Annotation Type="Token" StartNode="810" EndNode="821">
<Feature>
  <Name className="java.lang.String">string</Name>
  <Value className="java.lang.String">performance</Value>
</Feature>
<Feature>
  <Name className="java.lang.String">kind</Name>
  <Value className="java.lang.String">word</Value>
</Feature>
<Feature>
  <Name className="java.lang.String">length</Name>
  <Value className="java.lang.String">11</Value>
</Feature>
<Feature>
  <Name className="java.lang.String">orth</Name>
  <Value className="java.lang.String">lowercase</Value>
</Feature>
</Annotation>
<Annotation Type="SpaceToken" StartNode="2607" EndNode="2608">
<Feature>
  <Name className="java.lang.String">kind</Name>
  <Value className="java.lang.String">space</Value>
</Feature>
<Feature>
  <Name className="java.lang.String">length</Name>
  <Value className="java.lang.String">1</Value>
</Feature>
<Feature>
  <Name className="java.lang.String">string</Name>
  <Value className="java.lang.String"> </Value>
</Feature>
</Annotation>
<Annotation Type="SpaceToken" StartNode="3274" EndNode="3275">
<Feature>
  <Name className="java.lang.String">kind</Name>
  <Value className="java.lang.String">space</Value>
</Feature>
<Feature>
  <Name className="java.lang.String">length</Name>
  <Value className="java.lang.String">1</Value>
</Feature>
<Feature>
  <Name className="java.lang.String">string</Name>
  <Value className="java.lang.String"> </Value>
</Feature>
</Annotation>
<Annotation Type="Token" StartNode="1243" EndNode="1244">
<Feature>
  <Name className="java.lang.String">kind</Name>
  <Value className="java.lang.String">punctuation</Value>
</Feature>
<Feature>
  <Name className="java.lang.String">length</Name>
  <Value className="java.lang.String">1</Value>
</Feature>
<Feature>
  <Name className="java.lang.String">string</Name>
  <Value className="java.lang.String">.</Value>
</Feature>
</Annotation>
<Annotation Type="SpaceToken" StartNode="2571" EndNode="2572">
<Feature>
  <Name className="java.lang.String">kind</Name>
  <Value className="java.lang.String">space</Value>
</Feature>
<Feature>
  <Name className="java.lang.String">length</Name>
  <Value className="java.lang.String">1</Value>
</Feature>
<Feature>
  <Name className="java.lang.String">string</Name>
  <Value className="java.lang.String"> </Value>
</Feature>
</Annotation>
<Annotation Type="Token" StartNode="1936" EndNode="1937">
<Feature>
  <Name className="java.lang.String">kind</Name>
  <Value className="java.lang.String">number</Value>
</Feature>
<Feature>
  <Name className="java.lang.String">length</Name>
  <Value className="java.lang.String">1</Value>
</Feature>
<Feature>
  <Name className="java.lang.String">string</Name>
  <Value className="java.lang.String">2</Value>
</Feature>
</Annotation>
<Annotation Type="Token" StartNode="3255" EndNode="3258">
<Feature>
  <Name className="java.lang.String">string</Name>
  <Value className="java.lang.String">The</Value>
</Feature>
<Feature>
  <Name className="java.lang.String">kind</Name>
  <Value className="java.lang.String">word</Value>
</Feature>
<Feature>
  <Name className="java.lang.String">length</Name>
  <Value className="java.lang.String">3</Value>
</Feature>
<Feature>
  <Name className="java.lang.String">orth</Name>
  <Value className="java.lang.String">upperInitial</Value>
</Feature>
</Annotation>
<Annotation Type="Token" StartNode="2869" EndNode="2871">
<Feature>
  <Name className="java.lang.String">string</Name>
  <Value className="java.lang.String">we</Value>
</Feature>
<Feature>
  <Name className="java.lang.String">kind</Name>
  <Value className="java.lang.String">word</Value>
</Feature>
<Feature>
  <Name className="java.lang.String">length</Name>
  <Value className="java.lang.String">2</Value>
</Feature>
<Feature>
  <Name className="java.lang.String">orth</Name>
  <Value className="java.lang.String">lowercase</Value>
</Feature>
</Annotation>
<Annotation Type="Token" StartNode="2128" EndNode="2131">
<Feature>
  <Name className="java.lang.String">kind</Name>
  <Value className="java.lang.String">number</Value>
</Feature>
<Feature>
  <Name className="java.lang.String">length</Name>
  <Value className="java.lang.String">3</Value>
</Feature>
<Feature>
  <Name className="java.lang.String">string</Name>
  <Value className="java.lang.String">100</Value>
</Feature>
</Annotation>
<Annotation Type="Token" StartNode="1566" EndNode="1571">
<Feature>
  <Name className="java.lang.String">string</Name>
  <Value className="java.lang.String">after</Value>
</Feature>
<Feature>
  <Name className="java.lang.String">kind</Name>
  <Value className="java.lang.String">word</Value>
</Feature>
<Feature>
  <Name className="java.lang.String">length</Name>
  <Value className="java.lang.String">5</Value>
</Feature>
<Feature>
  <Name className="java.lang.String">orth</Name>
  <Value className="java.lang.String">lowercase</Value>
</Feature>
</Annotation>
<Annotation Type="SpaceToken" StartNode="587" EndNode="588">
<Feature>
  <Name className="java.lang.String">kind</Name>
  <Value className="java.lang.String">space</Value>
</Feature>
<Feature>
  <Name className="java.lang.String">length</Name>
  <Value className="java.lang.String">1</Value>
</Feature>
<Feature>
  <Name className="java.lang.String">string</Name>
  <Value className="java.lang.String"> </Value>
</Feature>
</Annotation>
<Annotation Type="SpaceToken" StartNode="2429" EndNode="2430">
<Feature>
  <Name className="java.lang.String">kind</Name>
  <Value className="java.lang.String">space</Value>
</Feature>
<Feature>
  <Name className="java.lang.String">length</Name>
  <Value className="java.lang.String">1</Value>
</Feature>
<Feature>
  <Name className="java.lang.String">string</Name>
  <Value className="java.lang.String"> </Value>
</Feature>
</Annotation>
<Annotation Type="Token" StartNode="60" EndNode="62">
<Feature>
  <Name className="java.lang.String">string</Name>
  <Value className="java.lang.String">to</Value>
</Feature>
<Feature>
  <Name className="java.lang.String">kind</Name>
  <Value className="java.lang.String">word</Value>
</Feature>
<Feature>
  <Name className="java.lang.String">length</Name>
  <Value className="java.lang.String">2</Value>
</Feature>
<Feature>
  <Name className="java.lang.String">orth</Name>
  <Value className="java.lang.String">lowercase</Value>
</Feature>
</Annotation>
<Annotation Type="Token" StartNode="1741" EndNode="1745">
<Feature>
  <Name className="java.lang.String">string</Name>
  <Value className="java.lang.String">nine</Value>
</Feature>
<Feature>
  <Name className="java.lang.String">kind</Name>
  <Value className="java.lang.String">word</Value>
</Feature>
<Feature>
  <Name className="java.lang.String">length</Name>
  <Value className="java.lang.String">4</Value>
</Feature>
<Feature>
  <Name className="java.lang.String">orth</Name>
  <Value className="java.lang.String">lowercase</Value>
</Feature>
</Annotation>
<Annotation Type="Money" StartNode="448" EndNode="453">
<Feature>
  <Name className="java.lang.String">rule</Name>
  <Value className="java.lang.String">MoneySymbolUnit</Value>
</Feature>
<Feature>
  <Name className="java.lang.String">kind</Name>
  <Value className="java.lang.String">number</Value>
</Feature>
</Annotation>
<Annotation Type="Token" StartNode="1906" EndNode="1909">
<Feature>
  <Name className="java.lang.String">string</Name>
  <Value className="java.lang.String">the</Value>
</Feature>
<Feature>
  <Name className="java.lang.String">kind</Name>
  <Value className="java.lang.String">word</Value>
</Feature>
<Feature>
  <Name className="java.lang.String">length</Name>
  <Value className="java.lang.String">3</Value>
</Feature>
<Feature>
  <Name className="java.lang.String">orth</Name>
  <Value className="java.lang.String">lowercase</Value>
</Feature>
</Annotation>
<Annotation Type="SpaceToken" StartNode="1247" EndNode="1248">
<Feature>
  <Name className="java.lang.String">kind</Name>
  <Value className="java.lang.String">space</Value>
</Feature>
<Feature>
  <Name className="java.lang.String">length</Name>
  <Value className="java.lang.String">1</Value>
</Feature>
<Feature>
  <Name className="java.lang.String">string</Name>
  <Value className="java.lang.String"> </Value>
</Feature>
</Annotation>
<Annotation Type="Token" StartNode="2102" EndNode="2104">
<Feature>
  <Name className="java.lang.String">string</Name>
  <Value className="java.lang.String">no</Value>
</Feature>
<Feature>
  <Name className="java.lang.String">kind</Name>
  <Value className="java.lang.String">word</Value>
</Feature>
<Feature>
  <Name className="java.lang.String">length</Name>
  <Value className="java.lang.String">2</Value>
</Feature>
<Feature>
  <Name className="java.lang.String">orth</Name>
  <Value className="java.lang.String">lowercase</Value>
</Feature>
</Annotation>
<Annotation Type="SpaceToken" StartNode="545" EndNode="546">
<Feature>
  <Name className="java.lang.String">kind</Name>
  <Value className="java.lang.String">space</Value>
</Feature>
<Feature>
  <Name className="java.lang.String">length</Name>
  <Value className="java.lang.String">1</Value>
</Feature>
<Feature>
  <Name className="java.lang.String">string</Name>
  <Value className="java.lang.String"> </Value>
</Feature>
</Annotation>
<Annotation Type="Token" StartNode="1886" EndNode="1895">
<Feature>
  <Name className="java.lang.String">string</Name>
  <Value className="java.lang.String">operating</Value>
</Feature>
<Feature>
  <Name className="java.lang.String">kind</Name>
  <Value className="java.lang.String">word</Value>
</Feature>
<Feature>
  <Name className="java.lang.String">length</Name>
  <Value className="java.lang.String">9</Value>
</Feature>
<Feature>
  <Name className="java.lang.String">orth</Name>
  <Value className="java.lang.String">lowercase</Value>
</Feature>
</Annotation>
<Annotation Type="Token" StartNode="1482" EndNode="1486">
<Feature>
  <Name className="java.lang.String">string</Name>
  <Value className="java.lang.String">make</Value>
</Feature>
<Feature>
  <Name className="java.lang.String">kind</Name>
  <Value className="java.lang.String">word</Value>
</Feature>
<Feature>
  <Name className="java.lang.String">length</Name>
  <Value className="java.lang.String">4</Value>
</Feature>
<Feature>
  <Name className="java.lang.String">orth</Name>
  <Value className="java.lang.String">lowercase</Value>
</Feature>
</Annotation>
<Annotation Type="Token" StartNode="2584" EndNode="2589">
<Feature>
  <Name className="java.lang.String">string</Name>
  <Value className="java.lang.String">below</Value>
</Feature>
<Feature>
  <Name className="java.lang.String">kind</Name>
  <Value className="java.lang.String">word</Value>
</Feature>
<Feature>
  <Name className="java.lang.String">length</Name>
  <Value className="java.lang.String">5</Value>
</Feature>
<Feature>
  <Name className="java.lang.String">orth</Name>
  <Value className="java.lang.String">lowercase</Value>
</Feature>
</Annotation>
<Annotation Type="SpaceToken" StartNode="360" EndNode="361">
<Feature>
  <Name className="java.lang.String">kind</Name>
  <Value className="java.lang.String">space</Value>
</Feature>
<Feature>
  <Name className="java.lang.String">length</Name>
  <Value className="java.lang.String">1</Value>
</Feature>
<Feature>
  <Name className="java.lang.String">string</Name>
  <Value className="java.lang.String"> </Value>
</Feature>
</Annotation>
<Annotation Type="Token" StartNode="163" EndNode="165">
<Feature>
  <Name className="java.lang.String">kind</Name>
  <Value className="java.lang.String">number</Value>
</Feature>
<Feature>
  <Name className="java.lang.String">length</Name>
  <Value className="java.lang.String">2</Value>
</Feature>
<Feature>
  <Name className="java.lang.String">string</Name>
  <Value className="java.lang.String">08</Value>
</Feature>
</Annotation>
<Annotation Type="Token" StartNode="1421" EndNode="1429">
<Feature>
  <Name className="java.lang.String">string</Name>
  <Value className="java.lang.String">chairman</Value>
</Feature>
<Feature>
  <Name className="java.lang.String">kind</Name>
  <Value className="java.lang.String">word</Value>
</Feature>
<Feature>
  <Name className="java.lang.String">length</Name>
  <Value className="java.lang.String">8</Value>
</Feature>
<Feature>
  <Name className="java.lang.String">orth</Name>
  <Value className="java.lang.String">lowercase</Value>
</Feature>
</Annotation>
<Annotation Type="Token" StartNode="1653" EndNode="1658">
<Feature>
  <Name className="java.lang.String">string</Name>
  <Value className="java.lang.String">group</Value>
</Feature>
<Feature>
  <Name className="java.lang.String">kind</Name>
  <Value className="java.lang.String">word</Value>
</Feature>
<Feature>
  <Name className="java.lang.String">length</Name>
  <Value className="java.lang.String">5</Value>
</Feature>
<Feature>
  <Name className="java.lang.String">orth</Name>
  <Value className="java.lang.String">lowercase</Value>
</Feature>
</Annotation>
<Annotation Type="SpaceToken" StartNode="2150" EndNode="2151">
<Feature>
  <Name className="java.lang.String">kind</Name>
  <Value className="java.lang.String">space</Value>
</Feature>
<Feature>
  <Name className="java.lang.String">length</Name>
  <Value className="java.lang.String">1</Value>
</Feature>
<Feature>
  <Name className="java.lang.String">string</Name>
  <Value className="java.lang.String"> </Value>
</Feature>
</Annotation>
<Annotation Type="Token" StartNode="1937" EndNode="1938">
<Feature>
  <Name className="java.lang.String">kind</Name>
  <Value className="java.lang.String">punctuation</Value>
</Feature>
<Feature>
  <Name className="java.lang.String">length</Name>
  <Value className="java.lang.String">1</Value>
</Feature>
<Feature>
  <Name className="java.lang.String">string</Name>
  <Value className="java.lang.String">.</Value>
</Feature>
</Annotation>
<Annotation Type="Money" StartNode="1779" EndNode="1785">
<Feature>
  <Name className="java.lang.String">rule</Name>
  <Value className="java.lang.String">MoneySymbolUnit</Value>
</Feature>
<Feature>
  <Name className="java.lang.String">kind</Name>
  <Value className="java.lang.String">number</Value>
</Feature>
</Annotation>
<Annotation Type="Token" StartNode="1005" EndNode="1009">
<Feature>
  <Name className="java.lang.String">string</Name>
  <Value className="java.lang.String">rose</Value>
</Feature>
<Feature>
  <Name className="java.lang.String">kind</Name>
  <Value className="java.lang.String">word</Value>
</Feature>
<Feature>
  <Name className="java.lang.String">length</Name>
  <Value className="java.lang.String">4</Value>
</Feature>
<Feature>
  <Name className="java.lang.String">orth</Name>
  <Value className="java.lang.String">lowercase</Value>
</Feature>
</Annotation>
<Annotation Type="SpaceToken" StartNode="2154" EndNode="2155">
<Feature>
  <Name className="java.lang.String">kind</Name>
  <Value className="java.lang.String">space</Value>
</Feature>
<Feature>
  <Name className="java.lang.String">length</Name>
  <Value className="java.lang.String">1</Value>
</Feature>
<Feature>
  <Name className="java.lang.String">string</Name>
  <Value className="java.lang.String"> </Value>
</Feature>
</Annotation>
<Annotation Type="Token" StartNode="2475" EndNode="2478">
<Feature>
  <Name className="java.lang.String">string</Name>
  <Value className="java.lang.String">the</Value>
</Feature>
<Feature>
  <Name className="java.lang.String">kind</Name>
  <Value className="java.lang.String">word</Value>
</Feature>
<Feature>
  <Name className="java.lang.String">length</Name>
  <Value className="java.lang.String">3</Value>
</Feature>
<Feature>
  <Name className="java.lang.String">orth</Name>
  <Value className="java.lang.String">lowercase</Value>
</Feature>
</Annotation>
<Annotation Type="SpaceToken" StartNode="651" EndNode="652">
<Feature>
  <Name className="java.lang.String">kind</Name>
  <Value className="java.lang.String">space</Value>
</Feature>
<Feature>
  <Name className="java.lang.String">length</Name>
  <Value className="java.lang.String">1</Value>
</Feature>
<Feature>
  <Name className="java.lang.String">string</Name>
  <Value className="java.lang.String"> </Value>
</Feature>
</Annotation>
<Annotation Type="Token" StartNode="1146" EndNode="1147">
<Feature>
  <Name className="java.lang.String">kind</Name>
  <Value className="java.lang.String">punctuation</Value>
</Feature>
<Feature>
  <Name className="java.lang.String">length</Name>
  <Value className="java.lang.String">1</Value>
</Feature>
<Feature>
  <Name className="java.lang.String">string</Name>
  <Value className="java.lang.String">.</Value>
</Feature>
</Annotation>
<Annotation Type="SpaceToken" StartNode="1987" EndNode="1988">
<Feature>
  <Name className="java.lang.String">kind</Name>
  <Value className="java.lang.String">space</Value>
</Feature>
<Feature>
  <Name className="java.lang.String">length</Name>
  <Value className="java.lang.String">1</Value>
</Feature>
<Feature>
  <Name className="java.lang.String">string</Name>
  <Value className="java.lang.String"> </Value>
</Feature>
</Annotation>
<Annotation Type="SpaceToken" StartNode="2340" EndNode="2341">
<Feature>
  <Name className="java.lang.String">kind</Name>
  <Value className="java.lang.String">space</Value>
</Feature>
<Feature>
  <Name className="java.lang.String">length</Name>
  <Value className="java.lang.String">1</Value>
</Feature>
<Feature>
  <Name className="java.lang.String">string</Name>
  <Value className="java.lang.String"> </Value>
</Feature>
</Annotation>
<Annotation Type="SpaceToken" StartNode="2311" EndNode="2312">
<Feature>
  <Name className="java.lang.String">kind</Name>
  <Value className="java.lang.String">space</Value>
</Feature>
<Feature>
  <Name className="java.lang.String">length</Name>
  <Value className="java.lang.String">1</Value>
</Feature>
<Feature>
  <Name className="java.lang.String">string</Name>
  <Value className="java.lang.String"> </Value>
</Feature>
</Annotation>
<Annotation Type="Token" StartNode="33" EndNode="34">
<Feature>
  <Name className="java.lang.String">string</Name>
  <Value className="java.lang.String">(</Value>
</Feature>
<Feature>
  <Name className="java.lang.String">kind</Name>
  <Value className="java.lang.String">punctuation</Value>
</Feature>
<Feature>
  <Name className="java.lang.String">length</Name>
  <Value className="java.lang.String">1</Value>
</Feature>
<Feature>
  <Name className="java.lang.String">position</Name>
  <Value className="java.lang.String">startpunct</Value>
</Feature>
</Annotation>
<Annotation Type="SpaceToken" StartNode="1259" EndNode="1260">
<Feature>
  <Name className="java.lang.String">kind</Name>
  <Value className="java.lang.String">space</Value>
</Feature>
<Feature>
  <Name className="java.lang.String">length</Name>
  <Value className="java.lang.String">1</Value>
</Feature>
<Feature>
  <Name className="java.lang.String">string</Name>
  <Value className="java.lang.String"> </Value>
</Feature>
</Annotation>
<Annotation Type="SpaceToken" StartNode="1296" EndNode="1297">
<Feature>
  <Name className="java.lang.String">kind</Name>
  <Value className="java.lang.String">space</Value>
</Feature>
<Feature>
  <Name className="java.lang.String">length</Name>
  <Value className="java.lang.String">1</Value>
</Feature>
<Feature>
  <Name className="java.lang.String">string</Name>
  <Value className="java.lang.String"> </Value>
</Feature>
</Annotation>
<Annotation Type="SpaceToken" StartNode="3238" EndNode="3239">
<Feature>
  <Name className="java.lang.String">kind</Name>
  <Value className="java.lang.String">control</Value>
</Feature>
<Feature>
  <Name className="java.lang.String">length</Name>
  <Value className="java.lang.String">1</Value>
</Feature>
<Feature>
  <Name className="java.lang.String">string</Name>
  <Value className="java.lang.String">
</Value>
</Feature>
</Annotation>
<Annotation Type="SpaceToken" StartNode="2616" EndNode="2617">
<Feature>
  <Name className="java.lang.String">kind</Name>
  <Value className="java.lang.String">space</Value>
</Feature>
<Feature>
  <Name className="java.lang.String">length</Name>
  <Value className="java.lang.String">1</Value>
</Feature>
<Feature>
  <Name className="java.lang.String">string</Name>
  <Value className="java.lang.String"> </Value>
</Feature>
</Annotation>
<Annotation Type="Token" StartNode="498" EndNode="501">
<Feature>
  <Name className="java.lang.String">string</Name>
  <Value className="java.lang.String">for</Value>
</Feature>
<Feature>
  <Name className="java.lang.String">kind</Name>
  <Value className="java.lang.String">word</Value>
</Feature>
<Feature>
  <Name className="java.lang.String">length</Name>
  <Value className="java.lang.String">3</Value>
</Feature>
<Feature>
  <Name className="java.lang.String">orth</Name>
  <Value className="java.lang.String">lowercase</Value>
</Feature>
</Annotation>
<Annotation Type="Token" StartNode="1867" EndNode="1875">
<Feature>
  <Name className="java.lang.String">string</Name>
  <Value className="java.lang.String">recovery</Value>
</Feature>
<Feature>
  <Name className="java.lang.String">kind</Name>
  <Value className="java.lang.String">word</Value>
</Feature>
<Feature>
  <Name className="java.lang.String">length</Name>
  <Value className="java.lang.String">8</Value>
</Feature>
<Feature>
  <Name className="java.lang.String">orth</Name>
  <Value className="java.lang.String">lowercase</Value>
</Feature>
</Annotation>
<Annotation Type="SpaceToken" StartNode="352" EndNode="353">
<Feature>
  <Name className="java.lang.String">kind</Name>
  <Value className="java.lang.String">space</Value>
</Feature>
<Feature>
  <Name className="java.lang.String">length</Name>
  <Value className="java.lang.String">1</Value>
</Feature>
<Feature>
  <Name className="java.lang.String">string</Name>
  <Value className="java.lang.String"> </Value>
</Feature>
</Annotation>
<Annotation Type="Token" StartNode="1646" EndNode="1648">
<Feature>
  <Name className="java.lang.String">string</Name>
  <Value className="java.lang.String">as</Value>
</Feature>
<Feature>
  <Name className="java.lang.String">kind</Name>
  <Value className="java.lang.String">word</Value>
</Feature>
<Feature>
  <Name className="java.lang.String">length</Name>
  <Value className="java.lang.String">2</Value>
</Feature>
<Feature>
  <Name className="java.lang.String">orth</Name>
  <Value className="java.lang.String">lowercase</Value>
</Feature>
</Annotation>
<Annotation Type="SpaceToken" StartNode="556" EndNode="557">
<Feature>
  <Name className="java.lang.String">kind</Name>
  <Value className="java.lang.String">space</Value>
</Feature>
<Feature>
  <Name className="java.lang.String">length</Name>
  <Value className="java.lang.String">1</Value>
</Feature>
<Feature>
  <Name className="java.lang.String">string</Name>
  <Value className="java.lang.String"> </Value>
</Feature>
</Annotation>
<Annotation Type="Token" StartNode="2463" EndNode="2471">
<Feature>
  <Name className="java.lang.String">string</Name>
  <Value className="java.lang.String">bookings</Value>
</Feature>
<Feature>
  <Name className="java.lang.String">kind</Name>
  <Value className="java.lang.String">word</Value>
</Feature>
<Feature>
  <Name className="java.lang.String">length</Name>
  <Value className="java.lang.String">8</Value>
</Feature>
<Feature>
  <Name className="java.lang.String">orth</Name>
  <Value className="java.lang.String">lowercase</Value>
</Feature>
</Annotation>
<Annotation Type="SpaceToken" StartNode="117" EndNode="118">
<Feature>
  <Name className="java.lang.String">kind</Name>
  <Value className="java.lang.String">space</Value>
</Feature>
<Feature>
  <Name className="java.lang.String">length</Name>
  <Value className="java.lang.String">1</Value>
</Feature>
<Feature>
  <Name className="java.lang.String">string</Name>
  <Value className="java.lang.String"> </Value>
</Feature>
</Annotation>
<Annotation Type="SpaceToken" StartNode="1277" EndNode="1278">
<Feature>
  <Name className="java.lang.String">kind</Name>
  <Value className="java.lang.String">space</Value>
</Feature>
<Feature>
  <Name className="java.lang.String">length</Name>
  <Value className="java.lang.String">1</Value>
</Feature>
<Feature>
  <Name className="java.lang.String">string</Name>
  <Value className="java.lang.String"> </Value>
</Feature>
</Annotation>
<Annotation Type="SpaceToken" StartNode="2961" EndNode="2962">
<Feature>
  <Name className="java.lang.String">kind</Name>
  <Value className="java.lang.String">space</Value>
</Feature>
<Feature>
  <Name className="java.lang.String">length</Name>
  <Value className="java.lang.String">1</Value>
</Feature>
<Feature>
  <Name className="java.lang.String">string</Name>
  <Value className="java.lang.String"> </Value>
</Feature>
</Annotation>
<Annotation Type="Token" StartNode="993" EndNode="996">
<Feature>
  <Name className="java.lang.String">string</Name>
  <Value className="java.lang.String">the</Value>
</Feature>
<Feature>
  <Name className="java.lang.String">kind</Name>
  <Value className="java.lang.String">word</Value>
</Feature>
<Feature>
  <Name className="java.lang.String">length</Name>
  <Value className="java.lang.String">3</Value>
</Feature>
<Feature>
  <Name className="java.lang.String">orth</Name>
  <Value className="java.lang.String">lowercase</Value>
</Feature>
</Annotation>
<Annotation Type="Money" StartNode="1241" EndNode="1246">
<Feature>
  <Name className="java.lang.String">rule</Name>
  <Value className="java.lang.String">MoneySymbolUnit</Value>
</Feature>
<Feature>
  <Name className="java.lang.String">kind</Name>
  <Value className="java.lang.String">number</Value>
</Feature>
</Annotation>
<Annotation Type="Token" StartNode="276" EndNode="278">
<Feature>
  <Name className="java.lang.String">string</Name>
  <Value className="java.lang.String">to</Value>
</Feature>
<Feature>
  <Name className="java.lang.String">kind</Name>
  <Value className="java.lang.String">word</Value>
</Feature>
<Feature>
  <Name className="java.lang.String">length</Name>
  <Value className="java.lang.String">2</Value>
</Feature>
<Feature>
  <Name className="java.lang.String">orth</Name>
  <Value className="java.lang.String">lowercase</Value>
</Feature>
</Annotation>
<Annotation Type="Token" StartNode="899" EndNode="901">
<Feature>
  <Name className="java.lang.String">string</Name>
  <Value className="java.lang.String">in</Value>
</Feature>
<Feature>
  <Name className="java.lang.String">kind</Name>
  <Value className="java.lang.String">word</Value>
</Feature>
<Feature>
  <Name className="java.lang.String">length</Name>
  <Value className="java.lang.String">2</Value>
</Feature>
<Feature>
  <Name className="java.lang.String">orth</Name>
  <Value className="java.lang.String">lowercase</Value>
</Feature>
</Annotation>
<Annotation Type="SpaceToken" StartNode="1155" EndNode="1156">
<Feature>
  <Name className="java.lang.String">kind</Name>
  <Value className="java.lang.String">space</Value>
</Feature>
<Feature>
  <Name className="java.lang.String">length</Name>
  <Value className="java.lang.String">1</Value>
</Feature>
<Feature>
  <Name className="java.lang.String">string</Name>
  <Value className="java.lang.String"> </Value>
</Feature>
</Annotation>
<Annotation Type="Token" StartNode="2209" EndNode="2211">
<Feature>
  <Name className="java.lang.String">string</Name>
  <Value className="java.lang.String">Mr</Value>
</Feature>
<Feature>
  <Name className="java.lang.String">kind</Name>
  <Value className="java.lang.String">word</Value>
</Feature>
<Feature>
  <Name className="java.lang.String">length</Name>
  <Value className="java.lang.String">2</Value>
</Feature>
<Feature>
  <Name className="java.lang.String">orth</Name>
  <Value className="java.lang.String">upperInitial</Value>
</Feature>
</Annotation>
<Annotation Type="SpaceToken" StartNode="2790" EndNode="2791">
<Feature>
  <Name className="java.lang.String">kind</Name>
  <Value className="java.lang.String">space</Value>
</Feature>
<Feature>
  <Name className="java.lang.String">length</Name>
  <Value className="java.lang.String">1</Value>
</Feature>
<Feature>
  <Name className="java.lang.String">string</Name>
  <Value className="java.lang.String"> </Value>
</Feature>
</Annotation>
<Annotation Type="SpaceToken" StartNode="2318" EndNode="2319">
<Feature>
  <Name className="java.lang.String">kind</Name>
  <Value className="java.lang.String">space</Value>
</Feature>
<Feature>
  <Name className="java.lang.String">length</Name>
  <Value className="java.lang.String">1</Value>
</Feature>
<Feature>
  <Name className="java.lang.String">string</Name>
  <Value className="java.lang.String"> </Value>
</Feature>
</Annotation>
<Annotation Type="Token" StartNode="1722" EndNode="1725">
<Feature>
  <Name className="java.lang.String">string</Name>
  <Value className="java.lang.String">But</Value>
</Feature>
<Feature>
  <Name className="java.lang.String">kind</Name>
  <Value className="java.lang.String">word</Value>
</Feature>
<Feature>
  <Name className="java.lang.String">length</Name>
  <Value className="java.lang.String">3</Value>
</Feature>
<Feature>
  <Name className="java.lang.String">orth</Name>
  <Value className="java.lang.String">upperInitial</Value>
</Feature>
</Annotation>
<Annotation Type="Token" StartNode="1803" EndNode="1806">
<Feature>
  <Name className="java.lang.String">string</Name>
  <Value className="java.lang.String">the</Value>
</Feature>
<Feature>
  <Name className="java.lang.String">kind</Name>
  <Value className="java.lang.String">word</Value>
</Feature>
<Feature>
  <Name className="java.lang.String">length</Name>
  <Value className="java.lang.String">3</Value>
</Feature>
<Feature>
  <Name className="java.lang.String">orth</Name>
  <Value className="java.lang.String">lowercase</Value>
</Feature>
</Annotation>
<Annotation Type="Token" StartNode="1401" EndNode="1402">
<Feature>
  <Name className="java.lang.String">kind</Name>
  <Value className="java.lang.String">punctuation</Value>
</Feature>
<Feature>
  <Name className="java.lang.String">length</Name>
  <Value className="java.lang.String">1</Value>
</Feature>
<Feature>
  <Name className="java.lang.String">string</Name>
  <Value className="java.lang.String">.</Value>
</Feature>
</Annotation>
<Annotation Type="Token" StartNode="2488" EndNode="2489">
<Feature>
  <Name className="java.lang.String">kind</Name>
  <Value className="java.lang.String">number</Value>
</Feature>
<Feature>
  <Name className="java.lang.String">length</Name>
  <Value className="java.lang.String">1</Value>
</Feature>
<Feature>
  <Name className="java.lang.String">string</Name>
  <Value className="java.lang.String">7</Value>
</Feature>
</Annotation>
<Annotation Type="Token" StartNode="981" EndNode="989">
<Feature>
  <Name className="java.lang.String">string</Name>
  <Value className="java.lang.String">Turnover</Value>
</Feature>
<Feature>
  <Name className="java.lang.String">kind</Name>
  <Value className="java.lang.String">word</Value>
</Feature>
<Feature>
  <Name className="java.lang.String">length</Name>
  <Value className="java.lang.String">8</Value>
</Feature>
<Feature>
  <Name className="java.lang.String">orth</Name>
  <Value className="java.lang.String">upperInitial</Value>
</Feature>
</Annotation>
<Annotation Type="Date" StartNode="2978" EndNode="3005">
</Annotation>
<Annotation Type="Token" StartNode="1245" EndNode="1246">
<Feature>
  <Name className="java.lang.String">string</Name>
  <Value className="java.lang.String">m</Value>
</Feature>
<Feature>
  <Name className="java.lang.String">kind</Name>
  <Value className="java.lang.String">word</Value>
</Feature>
<Feature>
  <Name className="java.lang.String">length</Name>
  <Value className="java.lang.String">1</Value>
</Feature>
<Feature>
  <Name className="java.lang.String">orth</Name>
  <Value className="java.lang.String">lowercase</Value>
</Feature>
</Annotation>
<Annotation Type="Token" StartNode="293" EndNode="299">
<Feature>
  <Name className="java.lang.String">string</Name>
  <Value className="java.lang.String">during</Value>
</Feature>
<Feature>
  <Name className="java.lang.String">kind</Name>
  <Value className="java.lang.String">word</Value>
</Feature>
<Feature>
  <Name className="java.lang.String">length</Name>
  <Value className="java.lang.String">6</Value>
</Feature>
<Feature>
  <Name className="java.lang.String">orth</Name>
  <Value className="java.lang.String">lowercase</Value>
</Feature>
</Annotation>
<Annotation Type="Money" StartNode="2127" EndNode="2132">
<Feature>
  <Name className="java.lang.String">rule</Name>
  <Value className="java.lang.String">MoneySymbolUnit</Value>
</Feature>
<Feature>
  <Name className="java.lang.String">kind</Name>
  <Value className="java.lang.String">number</Value>
</Feature>
</Annotation>
<Annotation Type="SpaceToken" StartNode="2352" EndNode="2353">
<Feature>
  <Name className="java.lang.String">kind</Name>
  <Value className="java.lang.String">space</Value>
</Feature>
<Feature>
  <Name className="java.lang.String">length</Name>
  <Value className="java.lang.String">1</Value>
</Feature>
<Feature>
  <Name className="java.lang.String">string</Name>
  <Value className="java.lang.String"> </Value>
</Feature>
</Annotation>
<Annotation Type="SpaceToken" StartNode="2007" EndNode="2008">
<Feature>
  <Name className="java.lang.String">kind</Name>
  <Value className="java.lang.String">space</Value>
</Feature>
<Feature>
  <Name className="java.lang.String">length</Name>
  <Value className="java.lang.String">1</Value>
</Feature>
<Feature>
  <Name className="java.lang.String">string</Name>
  <Value className="java.lang.String"> </Value>
</Feature>
</Annotation>
<Annotation Type="Token" StartNode="776" EndNode="777">
<Feature>
  <Name className="java.lang.String">kind</Name>
  <Value className="java.lang.String">punctuation</Value>
</Feature>
<Feature>
  <Name className="java.lang.String">length</Name>
  <Value className="java.lang.String">1</Value>
</Feature>
<Feature>
  <Name className="java.lang.String">string</Name>
  <Value className="java.lang.String">.</Value>
</Feature>
</Annotation>
<Annotation Type="SpaceToken" StartNode="3129" EndNode="3130">
<Feature>
  <Name className="java.lang.String">kind</Name>
  <Value className="java.lang.String">space</Value>
</Feature>
<Feature>
  <Name className="java.lang.String">length</Name>
  <Value className="java.lang.String">1</Value>
</Feature>
<Feature>
  <Name className="java.lang.String">string</Name>
  <Value className="java.lang.String"> </Value>
</Feature>
</Annotation>
<Annotation Type="Token" StartNode="2827" EndNode="2830">
<Feature>
  <Name className="java.lang.String">string</Name>
  <Value className="java.lang.String">the</Value>
</Feature>
<Feature>
  <Name className="java.lang.String">kind</Name>
  <Value className="java.lang.String">word</Value>
</Feature>
<Feature>
  <Name className="java.lang.String">length</Name>
  <Value className="java.lang.String">3</Value>
</Feature>
<Feature>
  <Name className="java.lang.String">orth</Name>
  <Value className="java.lang.String">lowercase</Value>
</Feature>
</Annotation>
<Annotation Type="SpaceToken" StartNode="2761" EndNode="2762">
<Feature>
  <Name className="java.lang.String">kind</Name>
  <Value className="java.lang.String">space</Value>
</Feature>
<Feature>
  <Name className="java.lang.String">length</Name>
  <Value className="java.lang.String">1</Value>
</Feature>
<Feature>
  <Name className="java.lang.String">string</Name>
  <Value className="java.lang.String"> </Value>
</Feature>
</Annotation>
<Annotation Type="SpaceToken" StartNode="1009" EndNode="1010">
<Feature>
  <Name className="java.lang.String">kind</Name>
  <Value className="java.lang.String">space</Value>
</Feature>
<Feature>
  <Name className="java.lang.String">length</Name>
  <Value className="java.lang.String">1</Value>
</Feature>
<Feature>
  <Name className="java.lang.String">string</Name>
  <Value className="java.lang.String"> </Value>
</Feature>
</Annotation>
<Annotation Type="SpaceToken" StartNode="6" EndNode="7">
<Feature>
  <Name className="java.lang.String">kind</Name>
  <Value className="java.lang.String">space</Value>
</Feature>
<Feature>
  <Name className="java.lang.String">length</Name>
  <Value className="java.lang.String">1</Value>
</Feature>
<Feature>
  <Name className="java.lang.String">string</Name>
  <Value className="java.lang.String"> </Value>
</Feature>
</Annotation>
<Annotation Type="SpaceToken" StartNode="1287" EndNode="1288">
<Feature>
  <Name className="java.lang.String">kind</Name>
  <Value className="java.lang.String">space</Value>
</Feature>
<Feature>
  <Name className="java.lang.String">length</Name>
  <Value className="java.lang.String">1</Value>
</Feature>
<Feature>
  <Name className="java.lang.String">string</Name>
  <Value className="java.lang.String"> </Value>
</Feature>
</Annotation>
<Annotation Type="Token" StartNode="881" EndNode="890">
<Feature>
  <Name className="java.lang.String">string</Name>
  <Value className="java.lang.String">full-year</Value>
</Feature>
<Feature>
  <Name className="java.lang.String">kind</Name>
  <Value className="java.lang.String">word</Value>
</Feature>
<Feature>
  <Name className="java.lang.String">length</Name>
  <Value className="java.lang.String">9</Value>
</Feature>
<Feature>
  <Name className="java.lang.String">orth</Name>
  <Value className="java.lang.String">lowercase</Value>
</Feature>
</Annotation>
<Annotation Type="Token" StartNode="448" EndNode="449">
<Feature>
  <Name className="java.lang.String">string</Name>
  <Value className="java.lang.String">�</Value>
</Feature>
<Feature>
  <Name className="java.lang.String">kind</Name>
  <Value className="java.lang.String">symbol</Value>
</Feature>
<Feature>
  <Name className="java.lang.String">length</Name>
  <Value className="java.lang.String">1</Value>
</Feature>
<Feature>
  <Name className="java.lang.String">symbolkind</Name>
  <Value className="java.lang.String">currency</Value>
</Feature>
</Annotation>
<Annotation Type="Token" StartNode="147" EndNode="149">
<Feature>
  <Name className="java.lang.String">string</Name>
  <Value className="java.lang.String">in</Value>
</Feature>
<Feature>
  <Name className="java.lang.String">kind</Name>
  <Value className="java.lang.String">word</Value>
</Feature>
<Feature>
  <Name className="java.lang.String">length</Name>
  <Value className="java.lang.String">2</Value>
</Feature>
<Feature>
  <Name className="java.lang.String">orth</Name>
  <Value className="java.lang.String">lowercase</Value>
</Feature>
</Annotation>
<Annotation Type="SpaceToken" StartNode="2893" EndNode="2894">
<Feature>
  <Name className="java.lang.String">kind</Name>
  <Value className="java.lang.String">space</Value>
</Feature>
<Feature>
  <Name className="java.lang.String">length</Name>
  <Value className="java.lang.String">1</Value>
</Feature>
<Feature>
  <Name className="java.lang.String">string</Name>
  <Value className="java.lang.String"> </Value>
</Feature>
</Annotation>
<Annotation Type="SpaceToken" StartNode="2748" EndNode="2749">
<Feature>
  <Name className="java.lang.String">kind</Name>
  <Value className="java.lang.String">space</Value>
</Feature>
<Feature>
  <Name className="java.lang.String">length</Name>
  <Value className="java.lang.String">1</Value>
</Feature>
<Feature>
  <Name className="java.lang.String">string</Name>
  <Value className="java.lang.String"> </Value>
</Feature>
</Annotation>
<Annotation Type="SpaceToken" StartNode="2" EndNode="3">
<Feature>
  <Name className="java.lang.String">kind</Name>
  <Value className="java.lang.String">control</Value>
</Feature>
<Feature>
  <Name className="java.lang.String">length</Name>
  <Value className="java.lang.String">1</Value>
</Feature>
<Feature>
  <Name className="java.lang.String">string</Name>
  <Value className="java.lang.String">
</Value>
</Feature>
</Annotation>
<Annotation Type="SpaceToken" StartNode="528" EndNode="529">
<Feature>
  <Name className="java.lang.String">kind</Name>
  <Value className="java.lang.String">space</Value>
</Feature>
<Feature>
  <Name className="java.lang.String">length</Name>
  <Value className="java.lang.String">1</Value>
</Feature>
<Feature>
  <Name className="java.lang.String">string</Name>
  <Value className="java.lang.String"> </Value>
</Feature>
</Annotation>
<Annotation Type="Token" StartNode="3192" EndNode="3195">
<Feature>
  <Name className="java.lang.String">string</Name>
  <Value className="java.lang.String">Lex</Value>
</Feature>
<Feature>
  <Name className="java.lang.String">kind</Name>
  <Value className="java.lang.String">word</Value>
</Feature>
<Feature>
  <Name className="java.lang.String">length</Name>
  <Value className="java.lang.String">3</Value>
</Feature>
<Feature>
  <Name className="java.lang.String">orth</Name>
  <Value className="java.lang.String">upperInitial</Value>
</Feature>
</Annotation>
<Annotation Type="SpaceToken" StartNode="2736" EndNode="2737">
<Feature>
  <Name className="java.lang.String">kind</Name>
  <Value className="java.lang.String">space</Value>
</Feature>
<Feature>
  <Name className="java.lang.String">length</Name>
  <Value className="java.lang.String">1</Value>
</Feature>
<Feature>
  <Name className="java.lang.String">string</Name>
  <Value className="java.lang.String"> </Value>
</Feature>
</Annotation>
<Annotation Type="SpaceToken" StartNode="2771" EndNode="2772">
<Feature>
  <Name className="java.lang.String">kind</Name>
  <Value className="java.lang.String">space</Value>
</Feature>
<Feature>
  <Name className="java.lang.String">length</Name>
  <Value className="java.lang.String">1</Value>
</Feature>
<Feature>
  <Name className="java.lang.String">string</Name>
  <Value className="java.lang.String"> </Value>
</Feature>
</Annotation>
<Annotation Type="Token" StartNode="634" EndNode="644">
<Feature>
  <Name className="java.lang.String">string</Name>
  <Value className="java.lang.String">e-commerce</Value>
</Feature>
<Feature>
  <Name className="java.lang.String">kind</Name>
  <Value className="java.lang.String">word</Value>
</Feature>
<Feature>
  <Name className="java.lang.String">length</Name>
  <Value className="java.lang.String">10</Value>
</Feature>
<Feature>
  <Name className="java.lang.String">orth</Name>
  <Value className="java.lang.String">lowercase</Value>
</Feature>
</Annotation>
<Annotation Type="SpaceToken" StartNode="2636" EndNode="2637">
<Feature>
  <Name className="java.lang.String">kind</Name>
  <Value className="java.lang.String">space</Value>
</Feature>
<Feature>
  <Name className="java.lang.String">length</Name>
  <Value className="java.lang.String">1</Value>
</Feature>
<Feature>
  <Name className="java.lang.String">string</Name>
  <Value className="java.lang.String"> </Value>
</Feature>
</Annotation>
<Annotation Type="Token" StartNode="2091" EndNode="2096">
<Feature>
  <Name className="java.lang.String">string</Name>
  <Value className="java.lang.String">there</Value>
</Feature>
<Feature>
  <Name className="java.lang.String">kind</Name>
  <Value className="java.lang.String">word</Value>
</Feature>
<Feature>
  <Name className="java.lang.String">length</Name>
  <Value className="java.lang.String">5</Value>
</Feature>
<Feature>
  <Name className="java.lang.String">orth</Name>
  <Value className="java.lang.String">lowercase</Value>
</Feature>
</Annotation>
<Annotation Type="Token" StartNode="771" EndNode="773">
<Feature>
  <Name className="java.lang.String">kind</Name>
  <Value className="java.lang.String">number</Value>
</Feature>
<Feature>
  <Name className="java.lang.String">length</Name>
  <Value className="java.lang.String">2</Value>
</Feature>
<Feature>
  <Name className="java.lang.String">string</Name>
  <Value className="java.lang.String">26</Value>
</Feature>
</Annotation>
<Annotation Type="SpaceToken" StartNode="1979" EndNode="1980">
<Feature>
  <Name className="java.lang.String">kind</Name>
  <Value className="java.lang.String">space</Value>
</Feature>
<Feature>
  <Name className="java.lang.String">length</Name>
  <Value className="java.lang.String">1</Value>
</Feature>
<Feature>
  <Name className="java.lang.String">string</Name>
  <Value className="java.lang.String"> </Value>
</Feature>
</Annotation>
<Annotation Type="SpaceToken" StartNode="3073" EndNode="3074">
<Feature>
  <Name className="java.lang.String">kind</Name>
  <Value className="java.lang.String">space</Value>
</Feature>
<Feature>
  <Name className="java.lang.String">length</Name>
  <Value className="java.lang.String">1</Value>
</Feature>
<Feature>
  <Name className="java.lang.String">string</Name>
  <Value className="java.lang.String"> </Value>
</Feature>
</Annotation>
<Annotation Type="Token" StartNode="1116" EndNode="1125">
<Feature>
  <Name className="java.lang.String">string</Name>
  <Value className="java.lang.String">increased</Value>
</Feature>
<Feature>
  <Name className="java.lang.String">kind</Name>
  <Value className="java.lang.String">word</Value>
</Feature>
<Feature>
  <Name className="java.lang.String">length</Name>
  <Value className="java.lang.String">9</Value>
</Feature>
<Feature>
  <Name className="java.lang.String">orth</Name>
  <Value className="java.lang.String">lowercase</Value>
</Feature>
</Annotation>
<Annotation Type="SpaceToken" StartNode="1597" EndNode="1598">
<Feature>
  <Name className="java.lang.String">kind</Name>
  <Value className="java.lang.String">space</Value>
</Feature>
<Feature>
  <Name className="java.lang.String">length</Name>
  <Value className="java.lang.String">1</Value>
</Feature>
<Feature>
  <Name className="java.lang.String">string</Name>
  <Value className="java.lang.String"> </Value>
</Feature>
</Annotation>
<Annotation Type="SpaceToken" StartNode="2296" EndNode="2297">
<Feature>
  <Name className="java.lang.String">kind</Name>
  <Value className="java.lang.String">space</Value>
</Feature>
<Feature>
  <Name className="java.lang.String">length</Name>
  <Value className="java.lang.String">1</Value>
</Feature>
<Feature>
  <Name className="java.lang.String">string</Name>
  <Value className="java.lang.String"> </Value>
</Feature>
</Annotation>
<Annotation Type="Token" StartNode="1328" EndNode="1330">
<Feature>
  <Name className="java.lang.String">string</Name>
  <Value className="java.lang.String">to</Value>
</Feature>
<Feature>
  <Name className="java.lang.String">kind</Name>
  <Value className="java.lang.String">word</Value>
</Feature>
<Feature>
  <Name className="java.lang.String">length</Name>
  <Value className="java.lang.String">2</Value>
</Feature>
<Feature>
  <Name className="java.lang.String">orth</Name>
  <Value className="java.lang.String">lowercase</Value>
</Feature>
</Annotation>
<Annotation Type="SpaceToken" StartNode="1778" EndNode="1779">
<Feature>
  <Name className="java.lang.String">kind</Name>
  <Value className="java.lang.String">space</Value>
</Feature>
<Feature>
  <Name className="java.lang.String">length</Name>
  <Value className="java.lang.String">1</Value>
</Feature>
<Feature>
  <Name className="java.lang.String">string</Name>
  <Value className="java.lang.String"> </Value>
</Feature>
</Annotation>
<Annotation Type="Token" StartNode="426" EndNode="428">
<Feature>
  <Name className="java.lang.String">string</Name>
  <Value className="java.lang.String">to</Value>
</Feature>
<Feature>
  <Name className="java.lang.String">kind</Name>
  <Value className="java.lang.String">word</Value>
</Feature>
<Feature>
  <Name className="java.lang.String">length</Name>
  <Value className="java.lang.String">2</Value>
</Feature>
<Feature>
  <Name className="java.lang.String">orth</Name>
  <Value className="java.lang.String">lowercase</Value>
</Feature>
</Annotation>
<Annotation Type="Token" StartNode="2439" EndNode="2447">
<Feature>
  <Name className="java.lang.String">string</Name>
  <Value className="java.lang.String">increase</Value>
</Feature>
<Feature>
  <Name className="java.lang.String">kind</Name>
  <Value className="java.lang.String">word</Value>
</Feature>
<Feature>
  <Name className="java.lang.String">length</Name>
  <Value className="java.lang.String">8</Value>
</Feature>
<Feature>
  <Name className="java.lang.String">orth</Name>
  <Value className="java.lang.String">lowercase</Value>
</Feature>
</Annotation>
<Annotation Type="SpaceToken" StartNode="3114" EndNode="3115">
<Feature>
  <Name className="java.lang.String">kind</Name>
  <Value className="java.lang.String">control</Value>
</Feature>
<Feature>
  <Name className="java.lang.String">length</Name>
  <Value className="java.lang.String">1</Value>
</Feature>
<Feature>
  <Name className="java.lang.String">string</Name>
  <Value className="java.lang.String">
</Value>
</Feature>
</Annotation>
<Annotation Type="Token" StartNode="17" EndNode="18">
<Feature>
  <Name className="java.lang.String">kind</Name>
  <Value className="java.lang.String">punctuation</Value>
</Feature>
<Feature>
  <Name className="java.lang.String">length</Name>
  <Value className="java.lang.String">1</Value>
</Feature>
<Feature>
  <Name className="java.lang.String">string</Name>
  <Value className="java.lang.String">.</Value>
</Feature>
</Annotation>
<Annotation Type="Token" StartNode="133" EndNode="137">
<Feature>
  <Name className="java.lang.String">string</Name>
  <Value className="java.lang.String">Lisa</Value>
</Feature>
<Feature>
  <Name className="java.lang.String">kind</Name>
  <Value className="java.lang.String">word</Value>
</Feature>
<Feature>
  <Name className="java.lang.String">length</Name>
  <Value className="java.lang.String">4</Value>
</Feature>
<Feature>
  <Name className="java.lang.String">orth</Name>
  <Value className="java.lang.String">upperInitial</Value>
</Feature>
</Annotation>
<Annotation Type="Token" StartNode="1142" EndNode="1143">
<Feature>
  <Name className="java.lang.String">kind</Name>
  <Value className="java.lang.String">number</Value>
</Feature>
<Feature>
  <Name className="java.lang.String">length</Name>
  <Value className="java.lang.String">1</Value>
</Feature>
<Feature>
  <Name className="java.lang.String">string</Name>
  <Value className="java.lang.String">3</Value>
</Feature>
</Annotation>
<Annotation Type="SpaceToken" StartNode="2927" EndNode="2928">
<Feature>
  <Name className="java.lang.String">kind</Name>
  <Value className="java.lang.String">space</Value>
</Feature>
<Feature>
  <Name className="java.lang.String">length</Name>
  <Value className="java.lang.String">1</Value>
</Feature>
<Feature>
  <Name className="java.lang.String">string</Name>
  <Value className="java.lang.String"> </Value>
</Feature>
</Annotation>
<Annotation Type="Token" StartNode="1291" EndNode="1292">
<Feature>
  <Name className="java.lang.String">kind</Name>
  <Value className="java.lang.String">number</Value>
</Feature>
<Feature>
  <Name className="java.lang.String">length</Name>
  <Value className="java.lang.String">1</Value>
</Feature>
<Feature>
  <Name className="java.lang.String">string</Name>
  <Value className="java.lang.String">5</Value>
</Feature>
</Annotation>
<Annotation Type="SpaceToken" StartNode="2369" EndNode="2370">
<Feature>
  <Name className="java.lang.String">kind</Name>
  <Value className="java.lang.String">space</Value>
</Feature>
<Feature>
  <Name className="java.lang.String">length</Name>
  <Value className="java.lang.String">1</Value>
</Feature>
<Feature>
  <Name className="java.lang.String">string</Name>
  <Value className="java.lang.String"> </Value>
</Feature>
</Annotation>
<Annotation Type="SpaceToken" StartNode="766" EndNode="767">
<Feature>
  <Name className="java.lang.String">kind</Name>
  <Value className="java.lang.String">space</Value>
</Feature>
<Feature>
  <Name className="java.lang.String">length</Name>
  <Value className="java.lang.String">1</Value>
</Feature>
<Feature>
  <Name className="java.lang.String">string</Name>
  <Value className="java.lang.String"> </Value>
</Feature>
</Annotation>
<Annotation Type="SpaceToken" StartNode="1834" EndNode="1835">
<Feature>
  <Name className="java.lang.String">kind</Name>
  <Value className="java.lang.String">space</Value>
</Feature>
<Feature>
  <Name className="java.lang.String">length</Name>
  <Value className="java.lang.String">1</Value>
</Feature>
<Feature>
  <Name className="java.lang.String">string</Name>
  <Value className="java.lang.String"> </Value>
</Feature>
</Annotation>
<Annotation Type="Token" StartNode="2065" EndNode="2070">
<Feature>
  <Name className="java.lang.String">string</Name>
  <Value className="java.lang.String">stood</Value>
</Feature>
<Feature>
  <Name className="java.lang.String">kind</Name>
  <Value className="java.lang.String">word</Value>
</Feature>
<Feature>
  <Name className="java.lang.String">length</Name>
  <Value className="java.lang.String">5</Value>
</Feature>
<Feature>
  <Name className="java.lang.String">orth</Name>
  <Value className="java.lang.String">lowercase</Value>
</Feature>
</Annotation>
<Annotation Type="SpaceToken" StartNode="1624" EndNode="1625">
<Feature>
  <Name className="java.lang.String">kind</Name>
  <Value className="java.lang.String">space</Value>
</Feature>
<Feature>
  <Name className="java.lang.String">length</Name>
  <Value className="java.lang.String">1</Value>
</Feature>
<Feature>
  <Name className="java.lang.String">string</Name>
  <Value className="java.lang.String"> </Value>
</Feature>
</Annotation>
<Annotation Type="Token" StartNode="538" EndNode="545">
<Feature>
  <Name className="java.lang.String">string</Name>
  <Value className="java.lang.String">pre-tax</Value>
</Feature>
<Feature>
  <Name className="java.lang.String">kind</Name>
  <Value className="java.lang.String">word</Value>
</Feature>
<Feature>
  <Name className="java.lang.String">length</Name>
  <Value className="java.lang.String">7</Value>
</Feature>
<Feature>
  <Name className="java.lang.String">orth</Name>
  <Value className="java.lang.String">lowercase</Value>
</Feature>
[truncated: 294,971 more chars]
