# Supplementary material for: Getting More Out of Biomedical Documents with GATE's Full Lifecycle Open Source Text Analytics
Source: PLoS Comput Biol. 2013 Feb 7;9(2):e1002854. doi: 10.1371/journal.pcbi.1002854 (PMC3567135; doi:10.1371/journal.pcbi.1002854)
Supplement: Dataset S2 — GWAS AdAPT software. Dataset S2 contains the GWAS Adjusting Association Priors with Text (AdAPT) software. (TGZ) [file pcbi.1002854.s002.tgz]

Archive with 155 entries (108 files):
- plos-gate-gwas
- plos-gate-gwas/web-app
- plos-gate-gwas/web-app/META-INF
- plos-gate-gwas/web-app/images
- plos-gate-gwas/web-app/plugins
- plos-gate-gwas/web-app/plugins/gwas
- plos-gate-gwas/web-app/WEB-INF
- plos-gate-gwas/web-app/WEB-INF/gate.xml
- plos-gate-gwas/web-app/WEB-INF/tld
- plos-gate-gwas/web-app/WEB-INF/tld/grails.tld
- plos-gate-gwas/web-app/WEB-INF/tld/spring.tld
- plos-gate-gwas/web-app/WEB-INF/tld/fmt.tld
- plos-gate-gwas/web-app/WEB-INF/tld/c.tld
- plos-gate-gwas/web-app/WEB-INF/plugins
- plos-gate-gwas/web-app/WEB-INF/plugins/Tools
- plos-gate-gwas/web-app/WEB-INF/plugins/Tools/resources
- plos-gate-gwas/web-app/WEB-INF/plugins/Tools/resources/morph
- plos-gate-gwas/web-app/WEB-INF/plugins/Tools/resources/morph/default.rul
- plos-gate-gwas/web-app/WEB-INF/plugins/Tools/creole.xml
- plos-gate-gwas/web-app/WEB-INF/plugins/index.php
- plos-gate-gwas/web-app/WEB-INF/plugins/ANNIE
- plos-gate-gwas/web-app/WEB-INF/plugins/ANNIE/resources
- plos-gate-gwas/web-app/WEB-INF/plugins/ANNIE/resources/sentenceSplitter
- plos-gate-gwas/web-app/WEB-INF/plugins/ANNIE/resources/sentenceSplitter/gazetteer
- plos-gate-gwas/web-app/WEB-INF/plugins/ANNIE/resources/sentenceSplitter/gazetteer/abbreviations.lst
- plos-gate-gwas/web-app/WEB-INF/plugins/ANNIE/resources/sentenceSplitter/gazetteer/lists.def
- plos-gate-gwas/web-app/WEB-INF/plugins/ANNIE/resources/sentenceSplitter/grammar
- plos-gate-gwas/web-app/WEB-INF/plugins/ANNIE/resources/sentenceSplitter/grammar/cleanup.jape
- plos-gate-gwas/web-app/WEB-INF/plugins/ANNIE/resources/sentenceSplitter/grammar/prepare.jape
- plos-gate-gwas/web-app/WEB-INF/plugins/ANNIE/resources/sentenceSplitter/grammar/find.jape
- plos-gate-gwas/web-app/WEB-INF/plugins/ANNIE/resources/sentenceSplitter/grammar/main-single-nl.jape
- plos-gate-gwas/web-app/WEB-INF/plugins/ANNIE/resources/sentenceSplitter/grammar/find-single-nl.jape
- plos-gate-gwas/web-app/WEB-INF/plugins/ANNIE/resources/sentenceSplitter/grammar/no-splits.jape
- plos-gate-gwas/web-app/WEB-INF/plugins/ANNIE/resources/sentenceSplitter/grammar/main.jape
- plos-gate-gwas/web-app/WEB-INF/plugins/ANNIE/resources/sentenceSplitter/grammar/split.jape
- plos-gate-gwas/web-app/WEB-INF/plugins/ANNIE/resources/tokeniser
- plos-gate-gwas/web-app/WEB-INF/plugins/ANNIE/resources/tokeniser/postprocess.jape
- plos-gate-gwas/web-app/WEB-INF/plugins/ANNIE/resources/tokeniser/DefaultTokeniser.rules
- plos-gate-gwas/web-app/WEB-INF/plugins/ANNIE/resources/tokeniser/AlternateTokeniser.rules
- plos-gate-gwas/web-app/WEB-INF/plugins/ANNIE/resources/heptag
- plos-gate-gwas/web-app/WEB-INF/plugins/ANNIE/resources/heptag/lexicon_all
- plos-gate-gwas/web-app/WEB-INF/plugins/ANNIE/resources/heptag/lexicon
- plos-gate-gwas/web-app/WEB-INF/plugins/ANNIE/resources/heptag/lexicon_cap
- plos-gate-gwas/web-app/WEB-INF/plugins/ANNIE/resources/heptag/rules_cap
- plos-gate-gwas/web-app/WEB-INF/plugins/ANNIE/resources/heptag/old_lexicon
- plos-gate-gwas/web-app/WEB-INF/plugins/ANNIE/resources/heptag/ruleset
- plos-gate-gwas/web-app/WEB-INF/plugins/ANNIE/resources/heptag/lexicon_lower
- plos-gate-gwas/web-app/WEB-INF/plugins/ANNIE/creole.xml
- plos-gate-gwas/web-app/WEB-INF/applicationContext.xml
- plos-gate-gwas/web-app/WEB-INF/sitemesh.xml
- plos-gate-gwas/web-app/WEB-INF/user-gate.xml
- plos-gate-gwas/web-app/css
- plos-gate-gwas/web-app/css/main.css
- plos-gate-gwas/web-app/js
- plos-gate-gwas/web-app/js/webforms2-msie.js
- plos-gate-gwas/web-app/js/webforms2.js
- plos-gate-gwas/web-app/js/prototype
- plos-gate-gwas/web-app/js/prototype/prototype.js
- plos-gate-gwas/web-app/js/prototype/animation.js
- plos-gate-gwas/web-app/js/prototype/builder.js
- plos-gate-gwas/web-app/js/prototype/effects.js
- plos-gate-gwas/web-app/js/prototype/unittest.js
- plos-gate-gwas/web-app/js/prototype/dragdrop.js
- plos-gate-gwas/web-app/js/prototype/scriptaculous.js
- plos-gate-gwas/web-app/js/prototype/sound.js
- plos-gate-gwas/web-app/js/prototype/slider.js
- plos-gate-gwas/web-app/js/prototype/controls.js
- plos-gate-gwas/web-app/js/prototype/rico.js
- plos-gate-gwas/web-app/js/webforms2.css
- plos-gate-gwas/.classpath
- plos-gate-gwas/GwasGrailsPlugin.groovy
- plos-gate-gwas/grails-app
- plos-gate-gwas/grails-app/services
- plos-gate-gwas/grails-app/services/BfdpService.groovy
- plos-gate-gwas/grails-app/domain
- plos-gate-gwas/grails-app/domain/Keyword.groovy
- plos-gate-gwas/grails-app/domain/Bfdp.groovy
- plos-gate-gwas/grails-app/domain/GeneId.groovy
- plos-gate-gwas/grails-app/domain/PubmedId.groovy
- plos-gate-gwas/grails-app/domain/Search.groovy
- plos-gate-gwas/grails-app/utils
- plos-gate-gwas/grails-app/utils/gate
- plos-gate-gwas/grails-app/utils/gate/gwas
- plos-gate-gwas/grails-app/utils/gate/gwas/Utils.groovy
- plos-gate-gwas/grails-app/conf
- plos-gate-gwas/grails-app/conf/spring
- plos-gate-gwas/grails-app/conf/Config.groovy
- plos-gate-gwas/grails-app/conf/DataSource.groovy
- plos-gate-gwas/grails-app/conf/MyUrlMappings.groovy
- plos-gate-gwas/grails-app/conf/MyBootStrap.groovy
- plos-gate-gwas/grails-app/conf/hibernate
- plos-gate-gwas/grails-app/controllers
- plos-gate-gwas/grails-app/controllers/KeywordsController.groovy
- plos-gate-gwas/grails-app/controllers/ServiceController.groovy
- plos-gate-gwas/grails-app/controllers/BfdpController.groovy
- plos-gate-gwas/grails-app/i18n
- plos-gate-gwas/grails-app/views
- plos-gate-gwas/grails-app/views/bfdp
- plos-gate-gwas/grails-app/views/bfdp/search.gsp
- plos-gate-gwas/grails-app/views/bfdp/detail.gsp
- plos-gate-gwas/grails-app/views/keywords
- plos-gate-gwas/grails-app/views/keywords/keyword.gsp
- plos-gate-gwas/grails-app/views/keywords/_textarea.gsp
- plos-gate-gwas/grails-app/views/layouts
- plos-gate-gwas/grails-app/views/layouts/single.gsp
- plos-gate-gwas/grails-app/views/layouts/service.gsp
- plos-gate-gwas/grails-app/views/error.gsp
- plos-gate-gwas/grails-app/views/service
- plos-gate-gwas/grails-app/views/service/config.gsp
- plos-gate-gwas/grails-app/views/service/results.gsp
- plos-gate-gwas/grails-app/views/service/list.gsp
- plos-gate-gwas/grails-app/taglib
- plos-gate-gwas/scripts
- plos-gate-gwas/scripts/_Install.groovy
- plos-gate-gwas/scripts/_Upgrade.groovy
- plos-gate-gwas/docs
- plos-gate-gwas/docs/notes.html
- plos-gate-gwas/docs/todo.html
- plos-gate-gwas/docs/ideas.yam
- plos-gate-gwas/docs/readme.txt
- plos-gate-gwas/docs/notes.yam
- plos-gate-gwas/docs/todo.yam
- plos-gate-gwas/docs/ideas.html
- plos-gate-gwas/test
- plos-gate-gwas/test/integration
- plos-gate-gwas/test/integration/GeneIdTests.groovy
- plos-gate-gwas/test/integration/BFDPControllerTests.groovy
- plos-gate-gwas/test/integration/BFDPTests.groovy
- plos-gate-gwas/test/integration/SearchTests.groovy
- plos-gate-gwas/test/unit
- plos-gate-gwas/lib
- plos-gate-gwas/lib/log4j-1.2.15.jar
- plos-gate-gwas/lib/xstream-1.3.1.jar
- plos-gate-gwas/lib/xpp3_min-1.1.4c.jar
- plos-gate-gwas/lib/SPARQLClient.jar
- plos-gate-gwas/lib/mail-1.4.jar
- plos-gate-gwas/lib/BackgroundKnowledge.jar
- plos-gate-gwas/lib/slf4j-jdk14-1.5.0.jar
- plos-gate-gwas/lib/activation-1.3.1.jar
- plos-gate-gwas/lib/commons-codec-1.2.jar
- plos-gate-gwas/lib/openrdf-sesame-2.1.2-onejar.jar
- plos-gate-gwas/lib/commons-httpclient-3.1.jar
- plos-gate-gwas/lib/slf4j-api-1.5.0.jar
- plos-gate-gwas/lib/commons-logging-1.1.1.jar
- plos-gate-gwas/application.properties
- plos-gate-gwas/gwas.ipr
- plos-gate-gwas/src
- plos-gate-gwas/.project
- plos-gate-gwas/gwas.launch
- plos-gate-gwas/build.xml
- plos-gate-gwas/gwas.iml
- plos-gate-gwas/gwas.tmproj
- plos-gate-gwas/.settings
- plos-gate-gwas/.settings/org.eclipse.jdt.core.prefs
- plos-gate-gwas/.settings/org.codehaus.groovy.eclipse.preferences.prefs
