# Supplementary material for: Getting More Out of Biomedical Documents with GATE's Full Lifecycle Open Source Text Analytics
Source: PLoS Comput Biol. 2013 Feb 7;9(2):e1002854. doi: 10.1371/journal.pcbi.1002854 (PMC3567135; doi:10.1371/journal.pcbi.1002854)
Supplement: Dataset S2 — GWAS AdAPT software. Dataset S2 contains the GWAS Adjusting Association Priors with Text (AdAPT) software. (TGZ) [file pcbi.1002854.s002.tgz › plos-gate-gwas/web-app/WEB-INF/tld/grails.tld]

<?xml version="1.0" encoding="UTF-8"?>
<taglib xmlns="http://java.sun.com/xml/ns/j2ee"
        xmlns:xsi="http://www.w3.org/2001/XMLSchema-instance"
        xsi:schemaLocation="http://java.sun.com/xml/ns/j2ee
            http://java.sun.com/xml/ns/j2ee/web-jsptaglibrary_2_0.xsd"
        version="2.0">
    <description>The Grails (Groovy on Rails) custom tag library</description>
    <tlib-version>0.2</tlib-version>
    <short-name>grails</short-name>
    <uri>http://grails.codehaus.org/tags</uri>

    <tag>
        <description>
        	Includes a javascript src file, library or inline script
	 	if the tag has no src or library attributes its assumed to be an inline script
        </description>
        <name>javascript</name>
        <tag-class>org.codehaus.groovy.grails.plugins.web.taglib.JavascriptTagLib</tag-class>
        <body-content>JSP</body-content>
        <attribute>
            <description>A predefined JavaScript or AJAX library to load</description>
            <name>library</name>
            <required>false</required>
            <rtexprvalue>true</rtexprvalue>
        </attribute>
        <attribute>
            <description>A custom (or unknown to Grails) JavaScript source file</description>
            <name>src</name>
            <required>false</required>
            <rtexprvalue>true</rtexprvalue>
        </attribute>
        <attribute>
            <description>Since 0.6 Specifies the full base url to prepend to the library name</description>
            <name>base</name>
            <required>false</required>
            <rtexprvalue>true</rtexprvalue>
        </attribute>
        <dynamic-attributes>false</dynamic-attributes>
    </tag>
    
    <!--  
    <tag>
    	<description>
    	</description>
    	<name></name>
    	<tag-class></tag-class>
    	<body-content></body-content>
    	<attribute>
    		<description></description>
    		<name></name>
    		<required></required>
    		<rtexprvalue></rtexprvalue>
    	</attribute>
    </tag>
    -->
    <tag>
    	<description>Escapes a javasacript string replacing single/double quotes and new lines
    	</description>
    	<name>escapeJavascript</name>
    	<tag-class>org.codehaus.groovy.grails.plugins.web.taglib.JavascriptTagLib</tag-class>
    	<body-content>JSP</body-content>
    </tag>
    
    <tag>
    	<description>Creates a form submit button that submits the current form to a remote ajax call
    	</description>
    	<name>submitToRemote</name>
    	<tag-class>org.codehaus.groovy.grails.plugins.web.taglib.JavascriptTagLib</tag-class>
    	<body-content>JSP</body-content>
    	<attribute>
            <name>name</name>
            <required>true</required>
            <rtexprvalue>true</rtexprvalue>
        </attribute>
        <attribute>
            <name>value</name>
            <required>false</required>
            <rtexprvalue>true</rtexprvalue>
        </attribute>
        <attribute>
            <name>id</name>
            <required>false</required>
            <rtexprvalue>true</rtexprvalue>
        </attribute>
        <attribute>
            <name>class</name>
            <required>false</required>
            <rtexprvalue>true</rtexprvalue>
        </attribute>
    </tag>
    
    <tag>
    	<description>A field that sends its value to a remote link
    	</description>
    	<name>remoteField</name>
    	<tag-class>org.codehaus.groovy.grails.plugins.web.taglib.JavascriptTagLib</tag-class>
    	<body-content>JSP</body-content>
    	<attribute>
            <name>name</name>
            <required>true</required>
            <rtexprvalue>true</rtexprvalue>
        </attribute>
        <attribute>
            <name>value</name>
            <required>false</required>
            <rtexprvalue>true</rtexprvalue>
        </attribute>
        <attribute>
            <name>paramName</name>
            <required>false</required>
            <rtexprvalue>true</rtexprvalue>
        </attribute>
    	<attribute>
            <name>before</name>
            <required>false</required>
            <rtexprvalue>true</rtexprvalue>
        </attribute>
        <attribute>
            <name>after</name>
            <required>false</required>
            <rtexprvalue>true</rtexprvalue>
        </attribute>
        <attribute>
            <name>action</name>
            <required>false</required>
            <rtexprvalue>true</rtexprvalue>
        </attribute>
        <attribute>
            <name>controller</name>
            <required>false</required>
            <rtexprvalue>true</rtexprvalue>
        </attribute>
        <attribute>
            <name>id</name>
            <required>false</required>
            <rtexprvalue>true</rtexprvalue>
        </attribute>
        <attribute>
            <name>params</name>
            <required>false</required>
            <rtexprvalue>true</rtexprvalue>
        </attribute>
        <attribute>
            <name>asynchronous</name>
            <required>false</required>
            <rtexprvalue>true</rtexprvalue>
        </attribute>
        <attribute>
            <name>method</name>
            <required>false</required>
            <rtexprvalue>true</rtexprvalue>
        </attribute>
        <attribute>
            <name>update</name>
            <required>false</required>
            <rtexprvalue>true</rtexprvalue>
        </attribute>
        <attribute>
            <name>onSuccess</name>
            <required>false</required>
            <rtexprvalue>true</rtexprvalue>
        </attribute>
        <attribute>
            <name>onFailure</name>
            <required>false</required>
            <rtexprvalue>true</rtexprvalue>
        </attribute>
        <attribute>
            <name>onComplete</name>
            <required>false</required>
            <rtexprvalue>true</rtexprvalue>
        </attribute>
        <attribute>
            <name>onLoading</name>
            <required>false</required>
            <rtexprvalue>true</rtexprvalue>
        </attribute>
        <attribute>
            <name>onLoaded</name>
            <required>false</required>
            <rtexprvalue>true</rtexprvalue>
        </attribute>
        <attribute>
            <name>onUninitialized</name>
            <required>false</required>
            <rtexprvalue>true</rtexprvalue>
        </attribute>
        <attribute>
            <name>on_ERROR_CODE</name>
            <required>false</required>
            <rtexprvalue>true</rtexprvalue>
        </attribute>
        <dynamic-attributes>true</dynamic-attributes>
    </tag>
    <tag>
        <description>
        	Enables the storing of a value into the given ${var}
        </description>
        <name>set</name>
        <tag-class>org.codehaus.groovy.grails.web.taglib.GroovySetTag</tag-class>
        <body-content>JSP</body-content>
        <attribute>
            <description>The value to store</description>
            <name>value</name>
            <required>true</required>
            <rtexprvalue>true</rtexprvalue>
        </attribute>
        <attribute>
            <description>The name of the variable to store the value in</description>
            <name>var</name>
            <required>true</required>
            <rtexprvalue>true</rtexprvalue>
        </attribute>
        <dynamic-attributes>false</dynamic-attributes>
    </tag>

    <tag>
        <description>
        	Enables the storing of a value into the given ${var} into the page context
        </description>
        <name>def</name>
        <tag-class>org.codehaus.groovy.grails.web.taglib.GroovyDefTag</tag-class>
        <body-content>JSP</body-content>
        <attribute>
            <description>The value to store</description>
            <name>value</name>
            <required>true</required>
            <rtexprvalue>true</rtexprvalue>
        </attribute>
        <attribute>
            <description>The name of the variable to store the value in</description>
            <name>var</name>
            <required>true</required>
            <rtexprvalue>true</rtexprvalue>
        </attribute>
        <dynamic-attributes>false</dynamic-attributes>
    </tag>

    <tag>
        <description>
        	Logical if tag to test whether the given condition is true
        </description>
        <name>if</name>
        <tag-class>org.codehaus.groovy.grails.web.taglib.GroovyIfTag</tag-class>
        <body-content>JSP</body-content>
        <attribute>
            <description>The condition to test</description>
            <name>test</name>
            <required>true</required>
            <rtexprvalue>true</rtexprvalue>
        </attribute>
        <dynamic-attributes>false</dynamic-attributes>
    </tag>

    <tag>
        <description>
        	Logical else tag as fallback if the if condition fails
        </description>
        <name>else</name>
        <tag-class>org.codehaus.groovy.grails.web.taglib.GroovyElseTag</tag-class>
        <body-content>JSP</body-content>
        <dynamic-attributes>false</dynamic-attributes>
    </tag>

    <tag>
        <description>
        	Logical elseif tag to test whether the given condition is true
        </description>
        <name>elseif</name>
        <tag-class>org.codehaus.groovy.grails.web.taglib.GroovyElseIfTag</tag-class>
        <body-content>JSP</body-content>
        <attribute>
            <description>The condition to test</description>
            <name>test</name>
            <required>true</required>
            <rtexprvalue>true</rtexprvalue>
        </attribute>
        <dynamic-attributes>false</dynamic-attributes>
    </tag>

	<tag>
        <description>
        	Tag to loop over a collection while the test expression returns true
        </description>
        <name>while</name>
        <tag-class>org.codehaus.groovy.grails.web.taglib.GroovyWhileTag</tag-class>
        <body-content>JSP</body-content>
        <attribute>
            <description>The condition to test</description>
            <name>test</name>
            <required>true</required>
            <rtexprvalue>true</rtexprvalue>
        </attribute>
        <dynamic-attributes>false</dynamic-attributes>
    </tag>

    <tag>
        <description>Iterates over the given collection</description>
        <name>each</name>
        <tag-class>org.codehaus.groovy.grails.web.taglib.GroovyEachTag</tag-class>
        <body-content>JSP</body-content>
        <attribute>
        	<description>The collection to iterate over</description>
            <name>in</name>
            <required>true</required>
            <rtexprvalue>true</rtexprvalue>
        </attribute>
        <attribute>
        	<description>An optional var-name to reference onto the elements</description>
            <name>var</name>
            <required>false</required>
            <rtexprvalue>true</rtexprvalue>
        </attribute>
        <attribute>
            <name>status</name>
            <required>false</required>
            <rtexprvalue>true</rtexprvalue>
        </attribute>
        <dynamic-attributes>true</dynamic-attributes>
    </tag>

    <tag>
        <description>Iterates over the given collection</description>
        <name>findAll</name>
        <tag-class>org.codehaus.groovy.grails.web.taglib.GroovyFindAllTag</tag-class>
        <body-content>JSP</body-content>
        <attribute>
        	<description>The collection to iterate over</description>
            <name>in</name>
            <required>true</required>
            <rtexprvalue>true</rtexprvalue>
        </attribute>
        <attribute>
        	<description>An optional var-name to reference onto the elements</description>
            <name>var</name>
            <required>false</required>
            <rtexprvalue>true</rtexprvalue>
        </attribute>
        <attribute>
        	<description>The expression to filter the elements to iterate over</description>
            <name>expr</name>
            <required>true</required>
            <rtexprvalue>true</rtexprvalue>
        </attribute>
        <attribute>
            <name>status</name>
            <required>false</required>
            <rtexprvalue>true</rtexprvalue>
        </attribute>
        <dynamic-attributes>true</dynamic-attributes>
    </tag>

	<tag>
        <description>Iterates over the given collection and collects the elements
        	you want to work with</description>
        <name>collect</name>
        <tag-class>org.codehaus.groovy.grails.web.taglib.GroovyCollectTag</tag-class>
        <body-content>JSP</body-content>
        <attribute>
        	<description>The collection to iterate over</description>
            <name>in</name>
            <required>true</required>
            <rtexprvalue>true</rtexprvalue>
        </attribute>
        <attribute>
        	<description>An optional var-name to reference onto the elements</description>
            <name>var</name>
            <required>false</required>
            <rtexprvalue>true</rtexprvalue>
        </attribute>
        <attribute>
        	<description>The expression to use to collect the elements. The
        	expression must retur true to add the element to the
        	collection</description>
            <name>expr</name>
            <required>true</required>
            <rtexprvalue>true</rtexprvalue>
        </attribute>
        <attribute>
            <name>status</name>
            <required>false</required>
            <rtexprvalue>true</rtexprvalue>
        </attribute>
        <dynamic-attributes>false</dynamic-attributes>
    </tag>

    <tag>
        <description>Iterates over the given collection and filters the elements
        with a regular expression</description>
        <name>grep</name>
        <tag-class>org.codehaus.groovy.grails.web.taglib.GroovyGrepTag</tag-class>
        <body-content>JSP</body-content>
        <attribute>
        	<description>The collection to iterate over</description>
            <name>in</name>
            <required>true</required>
            <rtexprvalue>true</rtexprvalue>
        </attribute>
        <attribute>
        	<description>An optional var-name to reference onto the elements</description>
            <name>var</name>
            <required>false</required>
            <rtexprvalue>true</rtexprvalue>
        </attribute>
        <attribute>
        	<description>The regular expression to filter the element with. The
        	filter is a simple Groovy Regex</description>
            <name>filter</name>
            <required>true</required>
            <rtexprvalue>true</rtexprvalue>
        </attribute>
        <attribute>
            <name>status</name>
            <required>false</required>
            <rtexprvalue>true</rtexprvalue>
        </attribute>
        <dynamic-attributes>false</dynamic-attributes>
    </tag>


    <tag>
        <name>link</name>
        <tag-class>org.codehaus.groovy.grails.web.taglib.jsp.JspLinkTag</tag-class>
        <body-content>JSP</body-content>
        <attribute>
            <name>action</name>
            <required>false</required>
            <rtexprvalue>true</rtexprvalue>
        </attribute>
        <attribute>
            <name>controller</name>
            <required>false</required>
            <rtexprvalue>true</rtexprvalue>
        </attribute>
        <attribute>
            <name>id</name>
            <required>false</required>
            <rtexprvalue>true</rtexprvalue>
        </attribute>
        <attribute>
            <name>url</name>
            <required>false</required>
            <rtexprvalue>true</rtexprvalue>
        </attribute>
        <attribute>
            <name>params</name>
            <required>false</required>
            <rtexprvalue>true</rtexprvalue>
        </attribute>
        <dynamic-attributes>true</dynamic-attributes>
    </tag>
    <tag>
        <name>form</name>
        <tag-class>org.codehaus.groovy.grails.web.taglib.jsp.JspFormTag</tag-class>
        <body-content>JSP</body-content>
        <attribute>
            <name>action</name>
            <required>false</required>
            <rtexprvalue>true</rtexprvalue>
        </attribute>
        <attribute>
            <name>controller</name>
            <required>false</required>
            <rtexprvalue>true</rtexprvalue>
        </attribute>
        <attribute>
            <name>id</name>
            <required>false</required>
            <rtexprvalue>true</rtexprvalue>
        </attribute>
        <attribute>
            <name>url</name>
            <required>false</required>
            <rtexprvalue>true</rtexprvalue>
        </attribute>
        <attribute>
            <name>method</name>
            <required>true</required>
            <rtexprvalue>true</rtexprvalue>
        </attribute>
        <dynamic-attributes>true</dynamic-attributes>
    </tag>
    <tag>
        <name>select</name>
        <tag-class>org.codehaus.groovy.grails.web.taglib.jsp.JspSelectTag</tag-class>
        <body-content>JSP</body-content>
        <attribute>
            <name>name</name>
            <required>true</required>
            <rtexprvalue>true</rtexprvalue>
        </attribute>
        <attribute>
            <name>value</name>
            <required>false</required>
            <rtexprvalue>true</rtexprvalue>
        </attribute>
        <attribute>
            <name>optionKey</name>
            <required>false</required>
            <rtexprvalue>true</rtexprvalue>
        </attribute>
        <attribute>
            <name>optionValue</name>
            <required>false</required>
            <rtexprvalue>true</rtexprvalue>
        </attribute>
        <dynamic-attributes>true</dynamic-attributes>
    </tag>
    <tag>
        <name>datePicker</name>
        <tag-class>org.codehaus.groovy.grails.web.taglib.jsp.JspDatePickerTag</tag-class>
        <body-content>empty</body-content>
        <attribute>
            <name>name</name>
            <required>true</required>
            <rtexprvalue>true</rtexprvalue>
        </attribute>
        <attribute>
            <name>value</name>
            <required>false</required>
            <rtexprvalue>true</rtexprvalue>
        </attribute>
        <attribute>
            <name>precision</name>
            <required>false</required>
            <rtexprvalue>true</rtexprvalue>
        </attribute>
        <dynamic-attributes>false</dynamic-attributes>
    </tag>
    <tag>
        <name>currencySelect</name>
        <tag-class>org.codehaus.groovy.grails.web.taglib.jsp.JspCurrencySelectTag</tag-class>
        <body-content>empty</body-content>
        <attribute>
            <name>name</name>
            <required>true</required>
            <rtexprvalue>true</rtexprvalue>
        </attribute>
        <attribute>
            <name>value</name>
            <required>false</required>
            <rtexprvalue>true</rtexprvalue>
        </attribute>
        <dynamic-attributes>true</dynamic-attributes>
    </tag>
    <tag>
        <name>localeSelect</name>
        <tag-class>org.codehaus.groovy.grails.web.taglib.jsp.JspLocaleSelectTag</tag-class>
        <body-content>empty</body-content>
        <attribute>
            <name>name</name>
            <required>true</required>
            <rtexprvalue>true</rtexprvalue>
        </attribute>
        <attribute>
            <name>value</name>
            <required>false</required>
            <rtexprvalue>true</rtexprvalue>
        </attribute>
        <dynamic-attributes>true</dynamic-attributes>
    </tag>
    <tag>
        <name>timeZoneSelect</name>
        <tag-class>org.codehaus.groovy.grails.web.taglib.jsp.JspTimeZoneSelectTag</tag-class>
        <body-content>empty</body-content>
        <attribute>
            <name>name</name>
            <required>true</required>
            <rtexprvalue>true</rtexprvalue>
        </attribute>
        <attribute>
            <name>value</name>
            <required>false</required>
            <rtexprvalue>true</rtexprvalue>
        </attribute>
        <dynamic-attributes>true</dynamic-attributes>
    </tag>
    <tag>
        <name>checkBox</name>
        <tag-class>org.codehaus.groovy.grails.web.taglib.jsp.JspCheckboxTag</tag-class>
        <body-content>empty</body-content>
        <attribute>
            <name>name</name>
            <required>true</required>
            <rtexprvalue>true</rtexprvalue>
        </attribute>
        <attribute>
            <name>value</name>
            <required>true</required>
            <rtexprvalue>true</rtexprvalue>
        </attribute>
        <dynamic-attributes>true</dynamic-attributes>
    </tag>
    <tag>
        <name>hasErrors</name>
        <tag-class>org.codehaus.groovy.grails.web.taglib.jsp.JspHasErrorsTag</tag-class>
        <body-content>JSP</body-content>
        <attribute>
            <name>model</name>
            <required>false</required>
            <rtexprvalue>true</rtexprvalue>
        </attribute>
        <attribute>
            <name>bean</name>
            <required>false</required>
            <rtexprvalue>true</rtexprvalue>
        </attribute>
        <attribute>
            <name>field</name>
            <required>false</required>
            <rtexprvalue>true</rtexprvalue>
        </attribute>
        <dynamic-attributes>false</dynamic-attributes>
    </tag>
    <tag>
        <name>eachError</name>
        <tag-class>org.codehaus.groovy.grails.web.taglib.jsp.JspEachErrorTag</tag-class>
        <body-content>JSP</body-content>
        <attribute>
            <name>model</name>
            <required>false</required>
            <rtexprvalue>true</rtexprvalue>
        </attribute>
        <attribute>
            <name>bean</name>
            <required>false</required>
            <rtexprvalue>true</rtexprvalue>
        </attribute>
        <attribute>
            <name>field</name>
            <required>false</required>
            <rtexprvalue>true</rtexprvalue>
        </attribute>
        <dynamic-attributes>false</dynamic-attributes>
    </tag>
    <tag>
        <name>renderErrors</name>
        <tag-class>org.codehaus.groovy.grails.web.taglib.jsp.JspEachErrorTag</tag-class>
        <body-content>JSP</body-content>
        <attribute>
            <name>model</name>
            <required>false</required>
            <rtexprvalue>true</rtexprvalue>
        </attribute>
        <attribute>
            <name>bean</name>
            <required>false</required>
            <rtexprvalue>true</rtexprvalue>
        </attribute>
        <attribute>
            <name>field</name>
            <required>false</required>
            <rtexprvalue>true</rtexprvalue>
        </attribute>
        <attribute>
            <name>as</name>
            <required>true</required>
            <rtexprvalue>true</rtexprvalue>
        </attribute>
        <dynamic-attributes>false</dynamic-attributes>
    </tag>
    <tag>
        <name>message</name>
        <tag-class>org.codehaus.groovy.grails.web.taglib.jsp.JspMessageTag</tag-class>
        <body-content>JSP</body-content>
        <attribute>
            <name>code</name>
            <required>false</required>
            <rtexprvalue>true</rtexprvalue>
        </attribute>
        <attribute>
            <name>error</name>
            <required>false</required>
            <rtexprvalue>true</rtexprvalue>
        </attribute>
        <attribute>
            <name>default</name>
            <required>false</required>
            <rtexprvalue>true</rtexprvalue>
        </attribute>
        <dynamic-attributes>false</dynamic-attributes>
    </tag>
    <tag>
        <name>remoteFunction</name>
        <tag-class>org.codehaus.groovy.grails.web.taglib.jsp.JspRemoteFunctionTag</tag-class>
        <body-content>empty</body-content>
        <attribute>
            <name>before</name>
            <required>false</required>
            <rtexprvalue>true</rtexprvalue>
        </attribute>
        <attribute>
            <name>after</name>
            <required>false</required>
            <rtexprvalue>true</rtexprvalue>
        </attribute>
        <attribute>
            <name>action</name>
            <required>false</required>
            <rtexprvalue>true</rtexprvalue>
        </attribute>
        <attribute>
            <name>controller</name>
            <required>false</required>
            <rtexprvalue>true</rtexprvalue>
        </attribute>
        <attribute>
            <name>id</name>
            <required>false</required>
            <rtexprvalue>true</rtexprvalue>
        </attribute>
        <attribute>
            <name>url</name>
            <required>false</required>
            <rtexprvalue>true</rtexprvalue>
        </attribute>
        <attribute>
            <name>params</name>
            <required>false</required>
            <rtexprvalue>true</rtexprvalue>
        </attribute>
        <attribute>
            <name>asynchronous</name>
            <required>false</required>
            <rtexprvalue>true</rtexprvalue>
        </attribute>
        <attribute>
            <name>method</name>
            <required>false</required>
            <rtexprvalue>true</rtexprvalue>
        </attribute>
        <attribute>
            <name>update</name>
            <required>false</required>
            <rtexprvalue>true</rtexprvalue>
        </attribute>
        <attribute>
            <name>onSuccess</name>
            <required>false</required>
            <rtexprvalue>true</rtexprvalue>
        </attribute>
        <attribute>
            <name>onFailure</name>
            <required>false</required>
            <rtexprvalue>true</rtexprvalue>
        </attribute>
        <attribute>
            <name>onComplete</name>
            <required>false</required>
            <rtexprvalue>true</rtexprvalue>
        </attribute>
        <attribute>
            <name>onLoading</name>
            <required>false</required>
            <rtexprvalue>true</rtexprvalue>
        </attribute>
        <attribute>
            <name>onLoaded</name>
            <required>false</required>
            <rtexprvalue>true</rtexprvalue>
        </attribute>
        <attribute>
            <name>onInteractive</name>
            <required>false</required>
            <rtexprvalue>true</rtexprvalue>
        </attribute>
        <dynamic-attributes>true</dynamic-attributes>
    </tag>
    <tag>
        <name>remoteLink</name>
        <tag-class>org.codehaus.groovy.grails.web.taglib.jsp.JspRemoteLinkTag</tag-class>
        <body-content>JSP</body-content>
        <attribute>
            <name>before</name>
            <required>false</required>
            <rtexprvalue>true</rtexprvalue>
        </attribute>
        <attribute>
            <name>after</name>
            <required>false</required>
            <rtexprvalue>true</rtexprvalue>
        </attribute>
        <attribute>
            <name>action</name>
            <required>false</required>
            <rtexprvalue>true</rtexprvalue>
        </attribute>
        <attribute>
            <name>controller</name>
            <required>false</required>
            <rtexprvalue>true</rtexprvalue>
        </attribute>
        <attribute>
            <name>id</name>
            <required>false</required>
            <rtexprvalue>true</rtexprvalue>
        </attribute>
        <attribute>
            <name>url</name>
            <required>false</required>
            <rtexprvalue>true</rtexprvalue>
        </attribute>
        <attribute>
            <name>params</name>
            <required>false</required>
            <rtexprvalue>true</rtexprvalue>
        </attribute>
        <attribute>
            <name>asynchronous</name>
            <required>false</required>
            <rtexprvalue>true</rtexprvalue>
        </attribute>
        <attribute>
            <name>method</name>
            <required>false</required>
            <rtexprvalue>true</rtexprvalue>
        </attribute>
        <attribute>
            <name>update</name>
            <required>false</required>
            <rtexprvalue>true</rtexprvalue>
        </attribute>
        <attribute>
            <name>onSuccess</name>
            <required>false</required>
            <rtexprvalue>true</rtexprvalue>
        </attribute>
        <attribute>
            <name>onFailure</name>
            <required>false</required>
            <rtexprvalue>true</rtexprvalue>
        </attribute>
        <attribute>
            <name>onComplete</name>
            <required>false</required>
            <rtexprvalue>true</rtexprvalue>
        </attribute>
        <attribute>
            <name>onLoading</name>
            <required>false</required>
            <rtexprvalue>true</rtexprvalue>
        </attribute>
        <attribute>
            <name>onLoaded</name>
            <required>false</required>
            <rtexprvalue>true</rtexprvalue>
        </attribute>
        <attribute>
            <name>onInteractive</name>
            <required>false</required>
            <rtexprvalue>true</rtexprvalue>
        </attribute>
        <dynamic-attributes>true</dynamic-attributes>
    </tag>
    <tag>
        <name>formRemote</name>
        <tag-class>org.codehaus.groovy.grails.web.taglib.jsp.JspFormRemoteTag</tag-class>
        <body-content>JSP</body-content>
        <attribute>
            <name>before</name>
            <required>false</required>
            <rtexprvalue>true</rtexprvalue>
        </attribute>
        <attribute>
            <name>after</name>
            <required>false</required>
            <rtexprvalue>true</rtexprvalue>
        </attribute>
        <attribute>
            <name>action</name>
            <required>false</required>
            <rtexprvalue>true</rtexprvalue>
        </attribute>
        <attribute>
            <name>controller</name>
            <required>false</required>
            <rtexprvalue>true</rtexprvalue>
        </attribute>
        <attribute>
            <name>id</name>
            <required>false</required>
            <rtexprvalue>true</rtexprvalue>
        </attribute>
        <attribute>
            <name>url</name>
            <required>false</required>
            <rtexprvalue>true</rtexprvalue>
        </attribute>
        <attribute>
            <name>params</name>
            <required>false</required>
            <rtexprvalue>true</rtexprvalue>
        </attribute>
        <attribute>
            <name>asynchronous</name>
            <required>false</required>
            <rtexprvalue>true</rtexprvalue>
        </attribute>
        <attribute>
            <name>method</name>
            <required>false</required>
            <rtexprvalue>true</rtexprvalue>
        </attribute>
        <attribute>
            <name>update</name>
            <required>false</required>
            <rtexprvalue>true</rtexprvalue>
        </attribute>
        <attribute>
            <name>onSuccess</name>
            <required>false</required>
            <rtexprvalue>true</rtexprvalue>
        </attribute>
        <attribute>
            <name>onFailure</name>
            <required>false</required>
            <rtexprvalue>true</rtexprvalue>
        </attribute>
        <attribute>
            <name>onComplete</name>
            <required>false</required>
            <rtexprvalue>true</rtexprvalue>
        </attribute>
        <attribute>
            <name>onLoading</name>
            <required>false</required>
            <rtexprvalue>true</rtexprvalue>
        </attribute>
        <attribute>
            <name>onLoaded</name>
            <required>false</required>
            <rtexprvalue>true</rtexprvalue>
        </attribute>
        <attribute>
            <name>onInteractive</name>
            <required>false</required>
            <rtexprvalue>true</rtexprvalue>
        </attribute>
        <dynamic-attributes>true</dynamic-attributes>
    </tag>
    <tag>
        <name>invokeTag</name>
        <tag-class>org.codehaus.groovy.grails.web.taglib.jsp.JspInvokeGrailsTagLibTag</tag-class>
        <body-content>JSP</body-content>
        <variable>
            <name-given>it</name-given>
            <variable-class>java.lang.Object</variable-class>
            <declare>true</declare>
            <scope>NESTED</scope>
        </variable>
        <attribute>
            <name>name</name>
            <required>true</required>
            <rtexprvalue>true</rtexprvalue>
        </attribute>
        <dynamic-attributes>true</dynamic-attributes>
    </tag>
</taglib>
