# Supplementary material for: Getting More Out of Biomedical Documents with GATE's Full Lifecycle Open Source Text Analytics
Source: PLoS Comput Biol. 2013 Feb 7;9(2):e1002854. doi: 10.1371/journal.pcbi.1002854 (PMC3567135; doi:10.1371/journal.pcbi.1002854)
Supplement: Dataset S2 — GWAS AdAPT software. Dataset S2 contains the GWAS Adjusting Association Priors with Text (AdAPT) software. (TGZ) [file pcbi.1002854.s002.tgz › plos-gate-gwas/web-app/WEB-INF/plugins/Tools/creole.xml]

<?xml version="1.0"?>
<!-- $Id: creole.xml 11912 2009-11-06 17:25:28Z thomas_heitz $ -->
<CREOLE-DIRECTORY>
  <!-- Processing Resources -->
  <CREOLE>
    <RESOURCE>
      <NAME>GATE Morphological analyser</NAME>
      <CLASS>gate.creole.morph.Morph</CLASS>
      <COMMENT>Morphological Analyzer for the English Language.</COMMENT>
      <HELPURL>http://gate.ac.uk/userguide/sec:parsers:morpher</HELPURL>
      <PARAMETER NAME="document" COMMENT="The document to be processed"
        RUNTIME="true">gate.Document</PARAMETER>
      <PARAMETER NAME="rulesFile"
        COMMENT="File which defines rules for the morphological analysis"
        DEFAULT="resources/morph/default.rul" RUNTIME="false">
        java.net.URL</PARAMETER>
      <PARAMETER NAME="annotationSetName"
        COMMENT="The name of the annotation set used for input" RUNTIME="true"
        OPTIONAL="true">java.lang.String</PARAMETER>
      <PARAMETER NAME="affixFeatureName" COMMENT="Name of the affix variable"
        DEFAULT="affix" OPTIONAL="false" RUNTIME="true">
        java.lang.String</PARAMETER>
      <PARAMETER NAME="rootFeatureName"
        COMMENT="Name of the variable which shows the root word" DEFAULT="root"
        OPTIONAL="false" RUNTIME="true">java.lang.String</PARAMETER>
      <PARAMETER NAME="considerPOSTag"
        COMMENT="If parser should consider POS Tag prior to running Morph"
        DEFAULT="true" OPTIONAL="false" RUNTIME="true">
        java.lang.Boolean</PARAMETER>
      <PARAMETER NAME="caseSensitive"
        COMMENT="If parser should be converted to lowercase first"
        DEFAULT="false" OPTIONAL="false" RUNTIME="false">
        java.lang.Boolean</PARAMETER>
    </RESOURCE>
  </CREOLE>
</CREOLE-DIRECTORY>
