# Supplementary material for: Getting More Out of Biomedical Documents with GATE's Full Lifecycle Open Source Text Analytics
Source: PLoS Comput Biol. 2013 Feb 7;9(2):e1002854. doi: 10.1371/journal.pcbi.1002854 (PMC3567135; doi:10.1371/journal.pcbi.1002854)
Supplement: Dataset S2 — GWAS AdAPT software. Dataset S2 contains the GWAS Adjusting Association Priors with Text (AdAPT) software. (TGZ) [file pcbi.1002854.s002.tgz › plos-gate-gwas/web-app/WEB-INF/plugins/index.php]

Terms and Conditions
1. Interpretation

1.1. 'Terms and Conditions' means these standard terms and conditions as set out below.

1.2. The clause headings are for convenience of reference only and shall not affect the construction or interpretation of these Terms and Conditions. 

1.3. References to 'documents', 'records', 'books' and 'data' shall include information contained in computer programs, disks, records or any other machine readable form or records kept other than in a legible form, but capable of being produced into a legible form. 

1.4. The word 'including' shall be understood to mean 'including without limitation' and the word 'includes' shall be understood to mean 'includes without limitation'. 

1.5. Words of a technical nature shall be construed in accordance with general trade usage in the computer industry in England. 

1.6. In the event of any conflict between any part of a Contract, the documents constituting the agreement between the parties shall have priority in the following order: 

1.6.1. Service level agreement (if any) entered into between the parties. 

1.6.2. These Terms and Conditions.

1.7. 'Confidential Information' means information (in any form) which is confidential either to CLIENT or to EMIL and which either CLIENT discloses to EMIL or EMIL discloses to CLIENT in connection with the Services. 

1.8. 'Intellectual Property Rights' means any rights in or to any patent, copyright, database right, registered design, design right, utility model, trade mark, brand name, service mark, trade name, business name, chip topography right, know how or Confidential Information, Translation Memory and any other rights in respect of any other industrial or intellectual property, whether capable of being registered or not and including all rights to apply for any such rights. 

1.9. 'Order' means an order for the Services provided by CLIENT from time to time. 

1.10. 'Original Works' means the documents, files, materials and works provided by CLIENT for the purposes of carrying out the Services. 

1.11. 'Services' means translation services performed by EMIL for CLIENT. 

1.12. 'Translated Works' means the documents, files, materials and works translated and produced from the Original Works in accordance with your instructions and provided to CLIENT by EMIL. 

1.13. 'EMIL' means EMIL Limited whose registered office is at 31 Wrentham Avenue, London NW10 3HS. 

1.14. 'CLIENT' means the company, firm, body or person to whom EMIL are supplying the Services and / or the Work Products. 

1.15. 'Work Products' means all the products and/or Services supplied by EMIL. 

1.16. 'Contract' means the contract between the customer and EMIL, and consisting of the purchase order from the customer and these Terms and Conditions. 

2. General

2.1. Quotations are not binding on EMIL and a Contract will only come into being when EMIL issues a written confirmation of your Order, or when EMIL deliver the Translated Works to CLIENT. 

2.2. The Contract will be subject to these Terms and Conditions. All Terms and Conditions appearing or referred to in the Order, or otherwise stipulated by CLIENT, shall have no effect. Any variation of the Contract must be confirmed in writing by one of our directors. 

2.3. Our written quotations are given on the basis that the terms quoted will remain open for the placing of orders for 30 days from the date of the quotation. 

2.4. Quotations are given on the basis of your description of the source material, the purpose of the translation and any other instructions. Such quotations may be amended at any time if, in our opinion, the description of the source materials is materially inadequate or inaccurate. 

2.5. Information provided in our brochures, catalogues or other published material is a general description only and does not form part of the Contract. 

2.6. These Terms and Conditions apply to all Services provided to CLIENT unless otherwise agreed between the parties in writing. 

3. Price and Payment

3.1. Prices will be determined individually and agreed in writing prior to all transactions. 

3.2. Unless otherwise stated, prices are in sterling and are exclusive of value added tax and any other tax or duty. EMIL shall invoice CLIENT for all appropriate taxes and expenses for which EMIL are liable to collect. CLIENT shall be liable to pay any penalties or interest on such taxes which are payable by EMIL as a result of your delay in paying such taxes. 

3.3. Discounts included on quoted prices are only applicable if invoices are paid within 30 days of receipt. 

3.4. Price includes transmission to the address specified in our quotation or confirmation of Order. 

3.5. Quotations in a currency other than sterling are based on the rate of exchange at the time of quoting and, unless otherwise stated, the price may be subject to revision up or down if any different rate of exchange is ruling at the date of invoice. 

3.6.  All translations will be carried out after payment has been made through the e-commerce facility on the EMIL website. 

3.7.  Work will only commence on the translation when the funds have actually been credited to the EMIL account. 

3.8. Services lasting over 21 days will be invoiced 50% on commencement and 50% on completion. Services running under 21 days will be invoiced in full on completion. 

3.9. Payment shall be made within 30 days from the date of invoice. All payments shall be made without deduction or set-off of bank charges. 

3.10. In the event that payment has not been received then an administration charge of �50.00 will be applied after 60 days and a further �50 after 90 days. For foreign currencies the exchange rate will be taken from HSBC Bank on the appropriate day. 

3.11. Failure to pay any invoice in accordance with the foregoing terms, or other terms specified in the Contract, shall entitle EMIL to suspend further work both on the same order, and on any other order from CLIENT, without prejudice to any other right EMIL may have. 

3.12. EMIL reserves the right to charge interest on overdue accounts, such interest to be calculated daily on the amount outstanding at the rate of 8 per cent above the published base rate of the Bank of England. 

4. Delivery Methods and Timing

4.1. The service consists of the acceptance of documents in a language other than English in the specified formats by EMIL from CLIENT.  Such documents will be automatically translated into English using SYSTRANET and thereafter submitted to the agreed level of post-editing by EMIL�s proprietary software Protext and then returned to CLIENT. 

4.2. The service may be provided either as a single transaction or on a subscription basis. 

4.3. Payment for the service will in all cases be made in advance and at the rates specified by EMIL at any given time.  The acceptance of payments will also be subject to the registration of CLIENT in EMIL�s e-commerce system. 

4.4. It is stressed by EMIL, and explicitly acknowledged by CLIENT, that the Protext service is based on an automated process.  This makes it possible to provide translation of near-human quality with much more rapid turnround times than are possible with conventional translation approaches.  On the other hand, it is not possible to guarantee a complete absence of error from the translation.  While every effort will be made to ensure that translations are returned free of material error, it is not possible for EMIL to give CLIENT a 100% accuracy guarantee. 

4.5. Turnround speeds.  EMIL will endeavour to return translations at an approximate rate of 5,000 words per hour. 

5. Refund Policy

All services are provided on a best endeavour basis, and refunds will only be made in the event of breach of statutory obligations by EMIL. 

6. Our Responsibility and Liability

6.1. The Services shall be carried out using reasonable skill and care in accordance with the standards of the industry. 

6.2. EMIL shall use all reasonable skill and care in selecting translators, interpreters and other personnel used to produce the Translated Works and perform the Services. 

6.3. No terms, conditions or warranties, whether express or implied, about the quality or fitness for purpose of the Services or the Translated Works shall be incorporated unless expressly set out in the Contract. 

6.4. EMIL shall incur no liability to CLIENT for innocent or negligent misrepresentation by virtue of any statement made by or on behalf of EMIL prior to the Contract, whether orally or in writing, and CLIENT shall not be entitled to rescind the Contract on the grounds of any such misrepresentation. 

6.5. EMIL do not warrant that the Translated Works will meet your specific requirements and, unless otherwise agreed, EMIL do not warrant that the operation of any Translated Works sent to CLIENT will be uninterrupted or error free. Furthermore, EMIL do not warrant that or make any representation regarding the use of the Translated Works in terms of their accuracy, correctness, reliability or otherwise. 

6.6. CLIENT acknowledge that any Original Works and Translated Works submitted by and to CLIENT over the Internet cannot be guaranteed to be free from the risk of interception, even if transmitted in encrypted form, and that EMIL have no liability for the loss, corruption or interception of any Original Works or Translated Works. 

6.7. Save in respect of death or personal injury resulting from our negligence and subject to clause 6.8, our liability to CLIENT in respect of the provision of the Services and / or the Translated Works shall be limited as follows: 

6.7.1. EMIL shall not be liable for loss of profits, business, contracts, revenue, damage to your reputation or goodwill, anticipated savings, and or any other indirect or consequential loss or damage whatsoever. 

6.7.2. Our entire liability to CLIENT under any Contract, including but not limited to in respect of the Services and the Translated Works, shall not exceed the price payable to EMIL by CLIENT under the Contract to which any claim relates. 

6.8. CLIENT must notify EMIL within 30 days of delivery of the Translated Works of any claim arising out of the provision of the Services and /or the Translated Works, together with full details of such Claim. In any event, EMIL shall not be liable to CLIENT if CLIENT fail to notify EMIL of any Claim within a reasonable time of delivery of the Translated Works. 

6.9. CLIENT must notify EMIL within 30 days of delivery of the Translated Works of any alleged inaccuracies in the Translated Works, at which point our liability will be no more than to rectify any such alleged inaccuracies, that EMIL feel to be justified, to our satisfaction. At no time will such allegations delay payment. 

7. Translated Works shall be limited as follows:

7.1. EMIL shall not be liable for loss of profits, business, contracts, revenue, damage to your reputation or goodwill, anticipated savings, and or any other indirect or consequential loss or damage whatsoever. 

7.2. Our entire liability to CLIENT under any Contract including but not limited to in respect of the Services and the Translated Works shall not exceed the price payable to EMIL by CLIENT under the Contract to which any claim relates. 

7.3. CLIENT must notify EMIL within 30 days of delivery of the Translated Works of any claim arising out of the provision of the Services and /or the Translated Works, together with full details of any claim. In any event, EMIL shall not be liable to CLIENT if CLIENT fail to notify EMIL of any claim within a reasonable time of delivery of the Translated Works. 

8. Your Responsibility and Liability

8.1. CLIENT warrant, represent and undertake that the materials submitted by CLIENT shall not contain anything of an obscene, blasphemous or libellous nature and shall not (directly or indirectly) infringe the Intellectual Property Rights of any third parties. Unless otherwise agreed by EMIL, CLIENT (which for the purposes of this clause includes any of your associated companies) shall not, for a period of one year after termination of the Contract, either directly or indirectly, on your own account or for any other person, firm or company, solicit, employ, endeavour to entice away from EMIL or use the services of a translator or interpreter who has provided the Services and/or Translated Works to CLIENT on our behalf under the Contract. In the event of your breach under this clause, CLIENT agree to pay EMIL an amount equal to the aggregate remuneration paid by EMIL to the translator for the year immediately prior to the date on which CLIENT employed or used the services of the translator. 

8.2. CLIENT agree, upon demand, to indemnify EMIL (which for the purposes of this clause includes our employees, agents and sub-contractors), and keep EMIL indemnified, from all losses, damages, injury, costs and expenses of whatever nature suffered by EMIL to the extent that the same are caused by or related to: 

8.2.1. The use or possession by EMIL of any of the Original Works or materials provided by CLIENT in relation to the provision of the Services, including the breach of any Intellectual Property Rights of any third party in or to any such Original Works or materials. 

8.2.2. The processing by EMIL of any data (where 'processing' and 'data' have the meaning given in section 1(1) of the Data Protection Act 1998) in the provision of the Services as anticipated by clause 10 below. 

8.2.3. Any breach of warranty given by CLIENT in this clause 8. 

8.2.4. Any other breach by CLIENT of these Terms and Conditions. 

8.3. In the event CLIENT require EMIL to provide the Services on your premises, or any other premises designated by CLIENT, CLIENT shall: 

8.3.1. Assign members of staff with suitable skill and experience to be responsible for our activities. 

8.3.2. Provide such access to premises, interpretation systems and other facilities which may be reasonably required by EMIL. 

8.3.3. Provide such information as may be required by EMIL to carry out the Services and ensure all such information is correct and accurate. 

8.3.4. Ensure that all necessary safety and security precautions are in place at your premise

8.3.5. EMIL shall be entitled to charge CLIENT for any additional costs and expenses which EMIL may incur as a result of any hazardous conditions or material encountered at your premises. 

8.3.6. EMIL shall not be obliged to continue to perform the Services where EMIL consider, at our sole discretion, this would constitute a breach of warranty given by CLIENT in this clause 6, an illegal act or a safety hazard. 

9. Intellectual Property

9.1. All Intellectual Property Rights (including, but not limited to copyright) in the Original Works and the Translated Works shall vest in CLIENT (or your licensors) but, for the avoidance of doubt, CLIENT hereby grant to EMIL (and our sub-contractors) a license to store and use the Original Works and the Translated Works for the duration of the Contract and for the purposes of providing the Services to CLIENT. 

9.2. In the course of the translation process, certain by-products are generated by Protext.  It is stressed by EMIL, and explicitly accepted by CLIENT, that such by-products will be and remain the exclusive intellectual property of EMIL and accordingly may be reused by EMIL for its own purposes at any time and in any context. 

10. Confidentiality

10.1. Subject to clause 10.3, and (on our part) save as necessary in order for EMIL to provide the Services neither party may use any of the other party's Confidential Information. 

10.2. Subject to clause 10.3, neither party may disclose to any other person any of the other party's Confidential Information. 

10.3. Either party may disclose the Confidential Information of the other: 

10.3.1 When required to do so by law or any regulatory authority, provided that party required to disclose the Confidential Information, where practicable and legitimate to do so: 

10.3.1.1. Promptly notifies the owner of any such requirement; and

10.3.1.2. Co-operates with the owner regarding the manner, scope or timing of such disclosure or any action the owner may take to challenge the validity of such requirement. 

10.3.2. To its (or any of its associated company's) personnel, sub-contractor's personnel or any person whose duties reasonably require such disclosure, on condition that the party making such disclosure ensures that each such person to whom such disclosure is made: 

Is informed of the obligations of confidentiality under these Terms and Conditions; and

10.3.2.2. Complies with those obligations as if they were bound by them. 

10.4. The obligation of confidentiality contained within this clause 10 shall survive termination of the Contract howsoever caused. 

11. Data Protection

11.1. Each party shall ensure that in the performance of its obligations under these Terms and Conditions it will at all times comply with relevant provisions of the Data Protection Act 1998

11.2. EMIL acknowledge that if EMIL are required to process any data in the course of providing the Services EMIL shall do so only on your instructions. 

12. Non-Solicitation

Unless otherwise agreed by ALS, the Customer (which for the purposes of this clause includes any of the Customer's Affiliates) shall not, for a period of one year after termination of the agreement, either directly or indirectly, on its account or for any other person, firm or company solicit, employ, endeavour to entice away from ALS or use the services of ALS's Staff or any of its freelance linguists. In the event of any breach under this clause, the Customer shall pay to ALS an amount equal to the aggregate remuneration paid by ALS to that member of Staff for the year immediately prior to the date on which the Customer employed or used the services of that member of Staff. In the case of a freelance linguist the amount will be equal to the equivalent of a full year full time salary. This clause shall not apply where the customer has an existing relationship before contract start-date. 

13. Termination

13.1. If CLIENT subsequently cancel, reduce in scope or frustrate (by an act or omission on your part, or any third party relied upon by CLIENT) the Contract, the full price for the Contract shall remain payable unless otherwise agreed in advance. Any Original Works provided to EMIL, and Translated Works completed by EMIL, under the Contract shall be made available to CLIENT on termination of the Contract. 

13.2. EMIL shall be entitled to terminate the Contract immediately by written notice to CLIENT if: 

13.2.1. CLIENT commit a material breach of the Contract and, in the case of such a breach which is capable of remedy, CLIENT fail to remedy the same within 7 days of receipt of a written notice specifying the breach and requiring it to be remedied, 

13.2.2. CLIENT make any voluntary arrangement with your creditors or (being an individual or firm) become bankrupt or (being a company) become subject to an administrative order or go into liquidation, or an encumbrance takes possession or a receiver is appointed over any of your property or assets, or CLIENT cease or threaten to cease business, or an equivalent or analogous event occurs in any other jurisdiction. 

13.2.3. Any termination of the Contract shall not prejudice any rights or remedies which may have accrued to either party. 

14. Dispute Resolution

14.1. If any dispute arises between the parties with respect to translation or other similar services provided by EMIL, then such dispute shall, at the request of either party, be referred to a person agreed between the parties or (in default of agreement within 7 days of notice from either party) to a person chosen on the application of either party by the Chairman for the time being of the Institute of Translation and Interpreting. 

14.2. Such a person shall be appointed to act as an expert and not as an arbitrator, and the decision of that person shall be final and binding. 

14.3. The cost of such an expert shall be borne equally by the parties, unless such expert otherwise directs. 

15. Miscellaneous

15.1. Neither party shall be liable to the other for any delay in, or failure of, performance of its obligations under the Contract arising from any cause beyond its reasonable control including act of God, government act, war, fire, flood, explosion or civil commotion. 

15.2. EMIL may engage any person, firm or company as our sub-contractor to perform any or all of our obligations, and EMIL may assign any or all of our rights and obligations under the Contract. 

15.3. Any notice or other communication to be given under these conditions must be in writing and may be delivered or sent by prepaid first class letter post, facsimile transmission or e-mail. Any notice or document shall be deemed served: if delivered, at the time of delivery; if posted, 48 hours after posting; and if sent by facsimile transmission or e-mail, at the time of transmission. 

15.4. No waiver by EMIL of any breach of the Contract by CLIENT shall be considered as a waiver of any subsequent breach of the same or any other provision. 

15.5. If any provision of these Terms and Conditions is or becomes invalid or unenforceable it will be severed from the rest of the Terms and Conditions so that it is ineffective to the extent that it is invalid or unenforceable and no other provisions of the Terms and Conditions shall be rendered invalid, unenforceable or be otherwise effected. 

15.6. A person who is not party to this agreement shall have no right under the Contracts (Rights of Third Parties) Act 1999 to enforce any term of this agreement. 

This clause does not affect any right or remedy of any person which exists or is available otherwise than pursuant to that Act. 

15.9. Entry into effect.  The present agreement will enter into effect at the time of the conclusion of the first transaction between EMIL and CLIENT. 

15.10. Duration of the agreement.  The agreement will continue to apply to all subsequent transactions concluded between EMIL and CLIENT after the conclusion of the initial transaction. 

15.11. The Contract (and any proceedings whereby one party might be entitled to join the other as a third party) shall be governed by and construed in all respects in accordance with English law and the parties hereby submit to the non-exclusive jurisdiction of the English courts. 

These terms and conditions are subject to change without prior written notice. 
