# Supplementary material for: Getting More Out of Biomedical Documents with GATE's Full Lifecycle Open Source Text Analytics
Source: PLoS Comput Biol. 2013 Feb 7;9(2):e1002854. doi: 10.1371/journal.pcbi.1002854 (PMC3567135; doi:10.1371/journal.pcbi.1002854)
Supplement: Dataset S2 — GWAS AdAPT software. Dataset S2 contains the GWAS Adjusting Association Priors with Text (AdAPT) software. (TGZ) [file pcbi.1002854.s002.tgz › plos-gate-gwas/web-app/WEB-INF/plugins/ANNIE/resources/sentenceSplitter/gazetteer/abbreviations.lst]

AG
APR
AUG
Adm
Brig
CO
CORP
Capt
Cmdr
Co
Col
Comdr
DEC
DR
Dr
FEB
Fig
FRI
GMBH
Gen
Gov
INC
JAN
JUL
JUN
LTD
Lt
Ltd
MAR
MON
MP
Maj
Mr
Mrs
Ms
NA
NOV
NV
OCT
Oy
PLC
Prof
Rep
SA
SAT
SEP
SIR
SR
SUN
Sen
Sgt
SpA
St
THU
THUR
TUE
VP
WED
ad
al
b
ed
eds
eg
e.g
et
etc
fig
p
usu
vs
yr
yrs
