# Supplementary material for: Getting More Out of Biomedical Documents with GATE's Full Lifecycle Open Source Text Analytics
Source: PLoS Comput Biol. 2013 Feb 7;9(2):e1002854. doi: 10.1371/journal.pcbi.1002854 (PMC3567135; doi:10.1371/journal.pcbi.1002854)
Supplement: Dataset S2 — GWAS AdAPT software. Dataset S2 contains the GWAS Adjusting Association Priors with Text (AdAPT) software. (TGZ) [file pcbi.1002854.s002.tgz › plos-gate-gwas/web-app/WEB-INF/plugins/ANNIE/resources/sentenceSplitter/grammar/prepare.jape]

/*
*  prepare.jape
*
* Copyright (c) 1998-2007, The University of Sheffield.
*
*  This file is part of GATE (see http://gate.ac.uk/), and is free
*  software, licenced under the GNU Library General Public License,
*  Version 2, June 1991 (in the distribution as file licence.html,
*  and also available at http://gate.ac.uk/gate/licence.html).
*
*  Valentin Tablan, June 22nd, 2007 
* 
*  $Id$
*/

Phase:	prepare
Input: Token
Options: control = once

//Makes sure there is no temporary data created by a previous run of the 
//sentence splitter
Rule: cleanUp
{Token}
-->
{
  //if there were any sentences created, then we need to remove the document
  //feature -> useful for future runs
  doc.getFeatures().remove("temp-last-sentence-end");
}
