# Supplementary material for: Getting More Out of Biomedical Documents with GATE's Full Lifecycle Open Source Text Analytics
Source: PLoS Comput Biol. 2013 Feb 7;9(2):e1002854. doi: 10.1371/journal.pcbi.1002854 (PMC3567135; doi:10.1371/journal.pcbi.1002854)
Supplement: Dataset S2 — GWAS AdAPT software. Dataset S2 contains the GWAS Adjusting Association Priors with Text (AdAPT) software. (TGZ) [file pcbi.1002854.s002.tgz › plos-gate-gwas/web-app/WEB-INF/plugins/ANNIE/resources/tokeniser/AlternateTokeniser.rules]

#AlternateTokeniser.rules#
#diana 28/6/00#
#update 25/04/06#

#Tokeniser rule file
#Each rule should be on one line
#Lines that end with "\" are appended with the next one. This facility \
 is used for longer rules that cannot be written on a single line
#
#Lines starting with "#" are treated as comment
//Lines starting with "//" are treated as comment
# Empty lines are ignored.

#A rule has a left hand side (LHS) and a right hand side (RHS);
#the RHS is a regular expression tha has to be matched on the input
#the LHS describes the annotations to be added to the AnnotationSet.
#LHS is separated from the RHS by '>'
#LHS knows about the following operators:
#	+ (1..n)
#	* (0..n)
#	| (boolean OR)
#
#RHS uses as separator ';' and has the following format
#{LHS} > {Annotation type};{attribute1}={value1};...;{attribute n}={value n}


#The primitive constructs are:
#UNASSIGNED
#UPPERCASE_LETTER
#LOWERCASE_LETTER
#TITLECASE_LETTER
#MODIFIER_LETTER
#OTHER_LETTER
#NON_SPACING_MARK
#ENCLOSING_MARK
#COMBINING_SPACING_MARK
#DECIMAL_DIGIT_NUMBER
#LETTER_NUMBER
#OTHER_NUMBER
#SPACE_SEPARATOR
#LINE_SEPARATOR
#PARAGRAPH_SEPARATOR
#CONTROL
#FORMAT
#PRIVATE_USE
#SURROGATE
#DASH_PUNCTUATION
#START_PUNCTUATION
#END_PUNCTUATION
#CONNECTOR_PUNCTUATION
#OTHER_PUNCTUATION
#MATH_SYMBOL
#CURRENCY_SYMBOL
#MODIFIER_SYMBOL
#OTHER_SYMBOL
#...representing the corresponding enumerated Unicode category types
# See java.lang.Character for the Java version you are using

#------- The rules start here -----------------

#words#
// a word can be any combination of letters,
// excluding hyphens, symbols and punctuation, e.g. apostrophes


"UPPERCASE_LETTER" (LOWERCASE_LETTER)* > Token;orth=upperInitial;kind=word;

"UPPERCASE_LETTER" (UPPERCASE_LETTER)+ > Token;orth=allCaps;kind=word;

"LOWERCASE_LETTER" (LOWERCASE_LETTER)* > Token;orth=lowercase;kind=word;


// MixedCaps is any mixture of caps and small letters that doesn't 
// fit in the preceding categories

("LOWERCASE_LETTER" "LOWERCASE_LETTER"+"UPPERCASE_LETTER"+ \
 (UPPERCASE_LETTER|LOWERCASE_LETTER)*)|\
("LOWERCASE_LETTER" "LOWERCASE_LETTER"*"UPPERCASE_LETTER"+\
 (UPPERCASE_LETTER|LOWERCASE_LETTER)*)|\
("UPPERCASE_LETTER" "UPPERCASE_LETTER" (UPPERCASE_LETTER|LOWERCASE_LETTER)*\
 ("LOWERCASE_LETTER")+ (UPPERCASE_LETTER|LOWERCASE_LETTER)*)|\
("UPPERCASE_LETTER" "LOWERCASE_LETTER"+ ("UPPERCASE_LETTER"+ "LOWERCASE_LETTER"+))+\
> Token;orth=mixedCaps;kind=word;


#numbers#
// a number is any combination of digits
"DECIMAL_DIGIT_NUMBER"+ >Token;kind=number;
"OTHER_NUMBER"+ >Token;kind=number;

#whitespace#
(SPACE_SEPARATOR) >SpaceToken;kind=space;
(CONTROL) >SpaceToken;kind=control;

#symbols#
(MODIFIER_SYMBOL|MATH_SYMBOL|OTHER_SYMBOL) > Token;kind=symbol;
CURRENCY_SYMBOL > Token;kind=symbol;symbolkind=currency;

#punctuation#
"DASH_PUNCTUATION" >Token;kind=punctuation;subkind=dashpunct;
(CONNECTOR_PUNCTUATION|OTHER_PUNCTUATION)>Token;kind=punctuation;
("START_PUNCTUATION"|"INITIAL_QUOTE_PUNCTUATION") >Token;kind=punctuation;position=startpunct;
("END_PUNCTUATION"|"FINAL_QUOTE_PUNCTUATION") >Token;kind=punctuation;position=endpunct;
