# Supplementary material for: Getting More Out of Biomedical Documents with GATE's Full Lifecycle Open Source Text Analytics
Source: PLoS Comput Biol. 2013 Feb 7;9(2):e1002854. doi: 10.1371/journal.pcbi.1002854 (PMC3567135; doi:10.1371/journal.pcbi.1002854)
Supplement: Dataset S2 — GWAS AdAPT software. Dataset S2 contains the GWAS Adjusting Association Priors with Text (AdAPT) software. (TGZ) [file pcbi.1002854.s002.tgz › plos-gate-gwas/web-app/WEB-INF/plugins/ANNIE/creole.xml]

<?xml version="1.0"?>
<!-- $Id: creole.xml 12304 2010-02-25 10:20:15Z ian_roberts $ -->
<!-- creole.xml directory file for ANNIE Processing resources -->
<CREOLE-DIRECTORY>

	<!-- Processing Resources -->
	<CREOLE>
		<!-- creole.xml for the Unicode tokeniser -->
		<RESOURCE>
			<NAME>GATE Unicode Tokeniser</NAME>
			<CLASS>gate.creole.tokeniser.SimpleTokeniser</CLASS>
			<COMMENT>A customisable Unicode tokeniser.</COMMENT>
			<HELPURL>http://gate.ac.uk/userguide/sec:annie:tokeniser</HELPURL>
			<PARAMETER NAME="document"
				COMMENT="The document to be tokenised" RUNTIME="true">
				gate.Document
			</PARAMETER>
			<PARAMETER NAME="annotationSetName" RUNTIME="true"
				COMMENT="The annotation set to be used for the generated annotations"
				OPTIONAL="true">
				java.lang.String
			</PARAMETER>
			<PARAMETER
				DEFAULT="resources/tokeniser/DefaultTokeniser.rules"
				COMMENT="The URL to the rules file" SUFFIXES="rules"
				NAME="rulesURL">
				java.net.URL
			</PARAMETER>
			<PARAMETER DEFAULT="UTF-8"
				COMMENT="The encoding used for reading the definitions"
				NAME="encoding">
				java.lang.String
			</PARAMETER>
			<ICON>tokeniser</ICON>
		</RESOURCE>

		<!-- creole.xml for the Englishtokeniser -->
		<RESOURCE>
			<NAME>ANNIE English Tokeniser</NAME>
			<CLASS>gate.creole.tokeniser.DefaultTokeniser</CLASS>
			<COMMENT>A customisable English tokeniser.</COMMENT>
			<HELPURL>http://gate.ac.uk/userguide/sec:annie:tokeniser</HELPURL>
			<PARAMETER NAME="document"
				COMMENT="The document to be tokenised" RUNTIME="true">
				gate.Document
			</PARAMETER>
			<PARAMETER NAME="annotationSetName" RUNTIME="true"
				COMMENT="The annotation set to be used for the generated annotations"
				OPTIONAL="true">
				java.lang.String
			</PARAMETER>
			<PARAMETER NAME="tokeniserRulesURL"
				DEFAULT="resources/tokeniser/DefaultTokeniser.rules"
				COMMENT="The URL to the rules file" SUFFIXES="rules">
				java.net.URL
			</PARAMETER>
			<PARAMETER NAME="transducerGrammarURL"
				DEFAULT="resources/tokeniser/postprocess.jape"
				COMMENT="The URL to the postprocessing transducer"
				SUFFIXES="jape">
				java.net.URL
			</PARAMETER>
			<PARAMETER NAME="encoding"
				COMMENT="The encoding used for reading the definitions"
				DEFAULT="UTF-8">
				java.lang.String
			</PARAMETER>
			<ICON>tokeniser</ICON>
		</RESOURCE>

		<!-- creole.xml for JapeTransducer -->
		<RESOURCE>
			<NAME>Jape Transducer</NAME>
			<CLASS>gate.creole.Transducer</CLASS>
			<COMMENT>A module for executing Jape grammars.</COMMENT>
			<HELPURL>http://gate.ac.uk/userguide/chap:jape</HELPURL>
			<PARAMETER NAME="document" RUNTIME="true"
				COMMENT="The document to be processed">
				gate.Document
			</PARAMETER>
			<PARAMETER NAME="inputASName" RUNTIME="true"
				COMMENT="The annotation set to be used as input for the transducer"
				OPTIONAL="true">
				java.lang.String
			</PARAMETER>
			<PARAMETER NAME="outputASName" RUNTIME="true"
				COMMENT="The annotation set to be used as output for the transducer"
				OPTIONAL="true">
				java.lang.String
			</PARAMETER>
			<OR>
				<PARAMETER NAME="grammarURL"
					COMMENT="The URL to the grammar file" SUFFIXES="jape">
					java.net.URL
				</PARAMETER>
				<PARAMETER NAME="binaryGrammarURL"
					COMMENT="The URL to the binary grammar file" SUFFIXES="jape">
					java.net.URL
				</PARAMETER>
			</OR>
			<PARAMETER NAME="encoding" DEFAULT="UTF-8"
				COMMENT="The encoding used for reading the grammar">
				java.lang.String
			</PARAMETER>
			<PARAMETER NAME="ontology"
				COMMENT="The ontology to be used by this transducer" OPTIONAL="true"
				RUNTIME="true">
				gate.creole.ontology.Ontology
			</PARAMETER>
			<PARAMETER NAME="operators" RUNTIME="false" OPTIONAL="true"
        COMMENT="Class names that implement gate.jape.constraint.ConstraintPredicate."
				ITEM_CLASS_NAME="java.lang.String">
				java.util.ArrayList
			</PARAMETER>
			<PARAMETER NAME="annotationAccessors" RUNTIME="false" OPTIONAL="true"
        COMMENT="Class names that implement gate.jape.constraint.AnnotationAccessor."
				ITEM_CLASS_NAME="java.lang.String">
				java.util.ArrayList
			</PARAMETER>
			<ICON>jape</ICON>
		</RESOURCE>

		<!-- creole.xml for Sentence splitter-->
		<RESOURCE>
			<NAME>ANNIE Sentence Splitter</NAME>
			<COMMENT>ANNIE sentence splitter.</COMMENT>
			<HELPURL>http://gate.ac.uk/userguide/sec:annie:splitter</HELPURL>
			<CLASS>gate.creole.splitter.SentenceSplitter</CLASS>
			<PARAMETER COMMENT="The document to be processed"
				NAME="document" RUNTIME="true">
				gate.Document
			</PARAMETER>
			<PARAMETER NAME="inputASName"
				COMMENT="The annotation set to be used as input that must contain 'Token' annotations"
				RUNTIME="true" OPTIONAL="true">
				java.lang.String
			</PARAMETER>
			<PARAMETER NAME="outputASName"
				COMMENT="The annotation set to be used as output for 'Sentence' and 'Split' annotations"
				RUNTIME="true" OPTIONAL="true">
				java.lang.String
			</PARAMETER>
			<PARAMETER NAME="encoding"
				COMMENT="The encoding used for reading the definition files"
				DEFAULT="UTF-8">
				java.lang.String
			</PARAMETER>
			<PARAMETER NAME="gazetteerListsURL"
				DEFAULT="resources/sentenceSplitter/gazetteer/lists.def"
				COMMENT="The URL to the custom list lookup definition file"
				OPTIONAL="true" SUFFIXES="def">
				java.net.URL
			</PARAMETER>
			<PARAMETER NAME="transducerURL"
				DEFAULT="resources/sentenceSplitter/grammar/main.jape"
				COMMENT="The URL to the custom Jape grammar file" OPTIONAL="true"
				SUFFIXES="jape">
				java.net.URL
			</PARAMETER>
			<ICON>sentence-splitter</ICON>
		</RESOURCE>

		<!-- creole.xml for HepTag (Mark Hepple's POS tagger)-->
		<RESOURCE>
			<NAME>ANNIE POS Tagger</NAME>
			<COMMENT>Mark Hepple's Brill-style POS tagger.</COMMENT>
			<HELPURL>http://gate.ac.uk/userguide/sec:annie:tagger</HELPURL>
			<CLASS>gate.creole.POSTagger</CLASS>
			<PARAMETER NAME="document"
				COMMENT="The document to be processed" RUNTIME="true">
				gate.Document
			</PARAMETER>
			<PARAMETER NAME="inputASName"
        COMMENT="The annotation set to be used as input that must contain 'Token' and 'Sentence' annotations"
				RUNTIME="true" OPTIONAL="true">
				java.lang.String
			</PARAMETER>
			<PARAMETER NAME="outputASName"
        COMMENT="The annotation set to be used as output for POS annotations"
				RUNTIME="true" OPTIONAL="true">
				java.lang.String
			</PARAMETER>
			<PARAMETER NAME="encoding"
				COMMENT="The encoding used for reading rules and lexicons"
				OPTIONAL="true">
				java.lang.String
			</PARAMETER>
			<PARAMETER NAME="lexiconURL"
				DEFAULT="resources/heptag/lexicon"
				COMMENT="The URL to the lexicon file" OPTIONAL="true">
				java.net.URL
			</PARAMETER>
			<PARAMETER NAME="rulesURL"
				DEFAULT="resources/heptag/ruleset"
				COMMENT="The URL to the ruleset file" OPTIONAL="true">
				java.net.URL
			</PARAMETER>
			<PARAMETER NAME="baseTokenAnnotationType"
				COMMENT="The name of the base 'Token' annotation type" RUNTIME="true"
				OPTIONAL="false" DEFAULT="Token">
				java.lang.String
			</PARAMETER>
			<PARAMETER NAME="baseSentenceAnnotationType"
				COMMENT="The name of the base 'Sentence' annotation type"
				RUNTIME="true" OPTIONAL="false" DEFAULT="Sentence">
				java.lang.String
			</PARAMETER>
			<PARAMETER NAME="outputAnnotationType"
				COMMENT="The name of the annotation type where the new features should be added"
				RUNTIME="true" OPTIONAL="false" DEFAULT="Token">
				java.lang.String
			</PARAMETER>
			<ICON>pos-tagger</ICON>
		</RESOURCE>
	</CREOLE>
</CREOLE-DIRECTORY>
