# Supplementary material for: Getting More Out of Biomedical Documents with GATE's Full Lifecycle Open Source Text Analytics
Source: PLoS Comput Biol. 2013 Feb 7;9(2):e1002854. doi: 10.1371/journal.pcbi.1002854 (PMC3567135; doi:10.1371/journal.pcbi.1002854)
Supplement: Dataset S2 — GWAS AdAPT software. Dataset S2 contains the GWAS Adjusting Association Priors with Text (AdAPT) software. (TGZ) [file pcbi.1002854.s002.tgz › plos-gate-gwas/web-app/WEB-INF/applicationContext.xml]

<?xml version="1.0" encoding="UTF-8"?>
<beans xmlns="http://www.springframework.org/schema/beans"
       xmlns:xsi="http://www.w3.org/2001/XMLSchema-instance"
       xsi:schemaLocation="
http://www.springframework.org/schema/beans http://www.springframework.org/schema/beans/spring-beans-2.5.xsd">

	<bean id="grailsApplication" class="org.codehaus.groovy.grails.commons.GrailsApplicationFactoryBean">
		<description>Grails application factory bean</description>
        <property name="grailsDescriptor" value="/WEB-INF/grails.xml" />
        <property name="grailsResourceLoader" ref="grailsResourceLoader" />
	</bean>

	<bean id="pluginManager" class="org.codehaus.groovy.grails.plugins.GrailsPluginManagerFactoryBean">
		<description>A bean that manages Grails plugins</description>
        <property name="grailsDescriptor" value="/WEB-INF/grails.xml" />
        <property name="application" ref="grailsApplication" />
	</bean>

    <bean id="pluginMetaManager" class="org.codehaus.groovy.grails.plugins.DefaultPluginMetaManager">
        <constructor-arg value="classpath*:**/plugins/*/plugin.xml" />
    </bean>

    <bean id="grailsConfigurator" class="org.codehaus.groovy.grails.commons.spring.GrailsRuntimeConfigurator">
        <constructor-arg>
            <ref bean="grailsApplication" />
        </constructor-arg>
        <property name="pluginManager" ref="pluginManager" />
    </bean>

    <bean id="grailsResourceLoader" class="org.codehaus.groovy.grails.commons.GrailsResourceLoaderFactoryBean">
        <property name="grailsResourceHolder" ref="grailsResourceHolder" />
    </bean>

    <bean id="grailsResourceHolder" scope="prototype" class="org.codehaus.groovy.grails.commons.spring.GrailsResourceHolder">
        <property name="resources">
              <value>classpath*:**/grails-app/**/*.groovy</value>
        </property>
    </bean>    
    
   <bean id="characterEncodingFilter"
      class="org.springframework.web.filter.CharacterEncodingFilter">
        <property name="encoding">
          <value>utf-8</value>
        </property>
   </bean>    	
</beans>
