# Supplementary material for: Getting More Out of Biomedical Documents with GATE's Full Lifecycle Open Source Text Analytics
Source: PLoS Comput Biol. 2013 Feb 7;9(2):e1002854. doi: 10.1371/journal.pcbi.1002854 (PMC3567135; doi:10.1371/journal.pcbi.1002854)
Supplement: Dataset S2 — GWAS AdAPT software. Dataset S2 contains the GWAS Adjusting Association Priors with Text (AdAPT) software. (TGZ) [file pcbi.1002854.s002.tgz › plos-gate-gwas/web-app/WEB-INF/sitemesh.xml]

<sitemesh>
    <page-parsers>
        <parser content-type="text/html"
            class="com.opensymphony.module.sitemesh.parser.FastPageParser" />
        <parser content-type="text/html;charset=ISO-8859-1"
            class="com.opensymphony.module.sitemesh.parser.FastPageParser" />
        <parser content-type="text/html;charset=UTF-8"
            class="com.opensymphony.module.sitemesh.parser.FastPageParser" />            
    </page-parsers>

    <decorator-mappers>
        <mapper class="org.codehaus.groovy.grails.web.sitemesh.GrailsLayoutDecoratorMapper" />
    </decorator-mappers>
</sitemesh>
