# Supplementary material for: Getting More Out of Biomedical Documents with GATE's Full Lifecycle Open Source Text Analytics
Source: PLoS Comput Biol. 2013 Feb 7;9(2):e1002854. doi: 10.1371/journal.pcbi.1002854 (PMC3567135; doi:10.1371/journal.pcbi.1002854)
Supplement: Dataset S2 — GWAS AdAPT software. Dataset S2 contains the GWAS Adjusting Association Priors with Text (AdAPT) software. (TGZ) [file pcbi.1002854.s002.tgz › plos-gate-gwas/web-app/css/main.css]

body {
margin: 3% 5% 3% 5%;
}
a:link {
color: rgb(0, 0, 0);
}
a:active {
color: rgb(0, 0, 0);
}
a:visited {
color: rgb(175, 175, 175);
}
a:hover {
color: rgb(50, 150, 50);
}
h1 {
text-align: center;
margin: 1em 20% 1.5em 20%;
border-top: 1px solid rgb(100, 200, 100);
background-color: rgb(230, 250, 230);
}
h2 {
text-align: center;
margin: 1em 30% 0.5em 30%;
border-top: 1px solid rgb(100, 200, 100);
background-color: rgb(230, 250, 230);
}
table {
border: 1px solid rgb(200, 200, 200);
background-color: rgb(250, 250, 250);
}
table td, table th {
padding: 1px 10px 2px 10px;
text-align: center;
}
table th {
background-color: rgb(240, 240, 240);
}
table.list {
border-collapse: collapse;
}
table.list td, table.list th {
padding: 1px 10px 2px 10px;
}
table.detail td {
border-top: 5px solid rgb(250, 250, 250);
border-bottom: 5px solid rgb(250, 250, 250);
vertical-align: top;
text-align: left;
}
span.currentStep, a.step, a.nextLink, a.prevLink, a.backlink {
padding: 2px 4px 2px 4px;
border: 1px solid rgb(230, 230, 230);
background-color: rgb(255, 255, 255);
text-decoration: none;
color: black;
}
span.currentStep {
background-color: rgb(240, 240, 240);
}
a.step:hover, a.nextLink:hover, a.prevLink:hover, a.backlink:hover {
background-color: rgb(240, 240, 240);
}
address {
font-size: 75%;
text-align: center;
margin: 3em 25% 1em 25%;
padding-top: 3px;
border-top: 1px solid rgb(200, 220, 200);
color: rgb(175, 175, 175);
background-color: rgb(250, 255, 250);
}
address a:link {
color: rgb(175, 175, 175);
}
address a:hover {
color: rgb(50, 150, 50);
}
strong.keyword {
color: red;
}
.pubmedid {
margin-bottom: 0.5em;
}
.hidden {
display:none;
visibility:hidden;
}
