# Supplementary material for: Getting More Out of Biomedical Documents with GATE's Full Lifecycle Open Source Text Analytics
Source: PLoS Comput Biol. 2013 Feb 7;9(2):e1002854. doi: 10.1371/journal.pcbi.1002854 (PMC3567135; doi:10.1371/journal.pcbi.1002854)
Supplement: Dataset S2 — GWAS AdAPT software. Dataset S2 contains the GWAS Adjusting Association Priors with Text (AdAPT) software. (TGZ) [file pcbi.1002854.s002.tgz › plos-gate-gwas/web-app/js/prototype/effects.js]

// script.aculo.us effects.js v1.8.0, Tue Nov 06 15:01:40 +0300 2007

// Copyright (c) 2005-2007 Thomas Fuchs (http://script.aculo.us, http://mir.aculo.us)
// Contributors:
//  Justin Palmer (http://encytemedia.com/)
//  Mark Pilgrim (http://diveintomark.org/)
//  Martin Bialasinki
// 
// script.aculo.us is freely distributable under the terms of an MIT-style license.
// For details, see the script.aculo.us web site: http://script.aculo.us/ 

// converts rgb() and #xxx to #xxxxxx format,  
// returns self (or first argument) if not convertable  
String.prototype.parseColor = function() {  
  var color = '#';
  if (this.slice(0,4) == 'rgb(') {  
    var cols = this.slice(4,this.length-1).split(',');  
    var i=0; do { color += parseInt(cols[i]).toColorPart() } while (++i<3);  
  } else {  
    if (this.slice(0,1) == '#') {  
      if (this.length==4) for(var i=1;i<4;i++) color += (this.charAt(i) + this.charAt(i)).toLowerCase();  
      if (this.length==7) color = this.toLowerCase();  
    }  
  }  
  return (color.length==7 ? color : (arguments[0] || this));  
};

/*--------------------------------------------------------------------------*/

Element.collectTextNodes = function(element) {  
  return $A($(element).childNodes).collect( function(node) {
    return (node.nodeType==3 ? node.nodeValue : 
      (node.hasChildNodes() ? Element.collectTextNodes(node) : ''));
  }).flatten().join('');
};

Element.collectTextNodesIgnoreClass = function(element, className) {  
  return $A($(element).childNodes).collect( function(node) {
    return (node.nodeType==3 ? node.nodeValue : 
      ((node.hasChildNodes() && !Element.hasClassName(node,className)) ? 
        Element.collectTextNodesIgnoreClass(node, className) : ''));
  }).flatten().join('');
};

Element.setContentZoom = function(element, percent) {
  element = $(element);  
  element.setStyle({fontSize: (percent/100) + 'em'});   
  if (Prototype.Browser.WebKit) window.scrollBy(0,0);
  return element;
};

Element.getInlineOpacity = function(element){
  return $(element).style.opacity || '';
};

Element.forceRerendering = function(element) {
  try {
    element = $(element);
    var n = document.createTextNode(' ');
    element.appendChild(n);
    element.removeChild(n);
  } catch(e) { }
};

/*--------------------------------------------------------------------------*/

var Effect = {
  _elementDoesNotExistError: {
    name: 'ElementDoesNotExistError',
    message: 'The specified DOM element does not exist, but is required for this effect to operate'
  },
  Transitions: {
    linear: Prototype.K,
    sinoidal: function(pos) {
      return (-Math.cos(pos*Math.PI)/2) + 0.5;
    },
    reverse: function(pos) {
      return 1-pos;
    },
    flicker: function(pos) {
      var pos = ((-Math.cos(pos*Math.PI)/4) + 0.75) + Math.random()/4;
      return pos > 1 ? 1 : pos;
    },
    wobble: function(pos) {
      return (-Math.cos(pos*Math.PI*(9*pos))/2) + 0.5;
    },
    pulse: function(pos, pulses) { 
      pulses = pulses || 5; 
      return (
        ((pos % (1/pulses)) * pulses).round() == 0 ? 
              ((pos * pulses * 2) - (pos * pulses * 2).floor()) : 
          1 - ((pos * pulses * 2) - (pos * pulses * 2).floor())
        );
    },
    spring: function(pos) { 
      return 1 - (Math.cos(pos * 4.5 * Math.PI) * Math.exp(-pos * 6)); 
    },
    none: function(pos) {
      return 0;
    },
    full: function(pos) {
      return 1;
    }
  },
  DefaultOptions: {
    duration:   1.0,   // seconds
    fps:        100,   // 100= assume 66fps max.
    sync:       false, // true for combining
    from:       0.0,
    to:         1.0,
    delay:      0.0,
    queue:      'parallel'
  },
  tagifyText: function(element) {
    var tagifyStyle = 'position:relative';
    if (Prototype.Browser.IE) tagifyStyle += ';zoom:1';
    
    element = $(element);
    $A(element.childNodes).each( function(child) {
      if (child.nodeType==3) {
        child.nodeValue.toArray().each( function(character) {
          element.insertBefore(
            new Element('span', {style: tagifyStyle}).update(
              character == ' ' ? String.fromCharCode(160) : character), 
              child);
        });
        Element.remove(child);
      }
    });
  },
  multiple: function(element, effect) {
    var elements;
    if (((typeof element == 'object') || 
        Object.isFunction(element)) && 
       (element.length))
      elements = element;
    else
      elements = $(element).childNodes;
      
    var options = Object.extend({
      speed: 0.1,
      delay: 0.0
    }, arguments[2] || { });
    var masterDelay = options.delay;

    $A(elements).each( function(element, index) {
      new effect(element, Object.extend(options, { delay: index * options.speed + masterDelay }));
    });
  },
  PAIRS: {
    'slide':  ['SlideDown','SlideUp'],
    'blind':  ['BlindDown','BlindUp'],
    'appear': ['Appear','Fade']
  },
  toggle: function(element, effect) {
    element = $(element);
    effect = (effect || 'appear').toLowerCase();
    var options = Object.extend({
      queue: { position:'end', scope:(element.id || 'global'), limit: 1 }
    }, arguments[2] || { });
    Effect[element.visible() ? 
      Effect.PAIRS[effect][1] : Effect.PAIRS[effect][0]](element, options);
  }
};

Effect.DefaultOptions.transition = Effect.Transitions.sinoidal;

/* ------------- core effects ------------- */

Effect.ScopedQueue = Class.create(Enumerable, {
  initialize: function() {
    this.effects  = [];
    this.interval = null;    
  },
  _each: function(iterator) {
    this.effects._each(iterator);
  },
  add: function(effect) {
    var timestamp = new Date().getTime();
    
    var position = Object.isString(effect.options.queue) ? 
      effect.options.queue : effect.options.queue.position;
    
    switch(position) {
      case 'front':
        // move unstarted effects after this effect  
        this.effects.findAll(function(e){ return e.state=='idle' }).each( function(e) {
            e.startOn  += effect.finishOn;
            e.finishOn += effect.finishOn;
          });
        break;
      case 'with-last':
        timestamp = this.effects.pluck('startOn').max() || timestamp;
        break;
      case 'end':
        // start effect after last queued effect has finished
        timestamp = this.effects.pluck('finishOn').max() || timestamp;
        break;
    }
    
    effect.startOn  += timestamp;
    effect.finishOn += timestamp;

    if (!effect.options.queue.limit || (this.effects.length < effect.options.queue.limit))
      this.effects.push(effect);
    
    if (!this.interval)
      this.interval = setInterval(this.loop.bind(this), 15);
  },
  remove: function(effect) {
    this.effects = this.effects.reject(function(e) { return e==effect });
    if (this.effects.length == 0) {
      clearInterval(this.interval);
      this.interval = null;
    }
  },
  loop: function() {
    var timePos = new Date().getTime();
    for(var i=0, len=this.effects.length;i<len;i++) 
      this.effects[i] && this.effects[i].loop(timePos);
  }
});

Effect.Queues = {
  instances: $H(),
  get: function(queueName) {
    if (!Object.isString(queueName)) return queueName;
    
    return this.instances.get(queueName) ||
      this.instances.set(queueName, new Effect.ScopedQueue());
  }
};
Effect.Queue = Effect.Queues.get('global');

Effect.Base = Class.create({
  position: null,
  start: function(options) {
    function codeForEvent(options,eventName){
      return (
        (options[eventName+'Internal'] ? 'this.options.'+eventName+'Internal(this);' : '') +
        (options[eventName] ? 'this.options.'+eventName+'(this);' : '')
      );
    }
    if (options && options.transition === false) options.transition = Effect.Transitions.linear;
    this.options      = Object.extend(Object.extend({ },Effect.DefaultOptions), options || { });
    this.currentFrame = 0;
    this.state        = 'idle';
    this.startOn      = this.options.delay*1000;
    this.finishOn     = this.startOn+(this.options.duration*1000);
    this.fromToDelta  = this.options.to-this.options.from;
    this.totalTime    = this.finishOn-this.startOn;
    this.totalFrames  = this.options.fps*this.options.duration;
    
    eval('this.render = function(pos){ '+
      'if (this.state=="idle"){this.state="running";'+
      codeForEvent(this.options,'beforeSetup')+
      (this.setup ? 'this.setup();':'')+ 
      codeForEvent(this.options,'afterSetup')+
      '};if (this.state=="running"){'+
      'pos=this.options.transition(pos)*'+this.fromToDelta+'+'+this.options.from+';'+
      'this.position=pos;'+
      codeForEvent(this.options,'beforeUpdate')+
      (this.update ? 'this.update(pos);':'')+
      codeForEvent(this.options,'afterUpdate')+
      '}}');
    
    this.event('beforeStart');
    if (!this.options.sync)
      Effect.Queues.get(Object.isString(this.options.queue) ? 
        'global' : this.options.queue.scope).add(this);
  },
  loop: function(timePos) {
    if (timePos >= this.startOn) {
      if (timePos >= this.finishOn) {
        this.render(1.0);
        this.cancel();
        this.event('beforeFinish');
        if (this.finish) this.finish(); 
        this.event('afterFinish');
        return;  
      }
      var pos   = (timePos - this.startOn) / this.totalTime,
          frame = (pos * this.totalFrames).round();
      if (frame > this.currentFrame) {
        this.render(pos);
        this.currentFrame = frame;
      }
    }
  },
  cancel: function() {
    if (!this.options.sync)
      Effect.Queues.get(Object.isString(this.options.queue) ? 
        'global' : this.options.queue.scope).remove(this);
    this.state = 'finished';
  },
  event: function(eventName) {
    if (this.options[eventName + 'Internal']) this.options[eventName + 'Internal'](this);
    if (this.options[eventName]) this.options[eventName](this);
  },
  inspect: function() {
    var data = $H();
    for(property in this)
      if (!Object.isFunction(this[property])) data.set(property, this[property]);
    return '#<Effect:' + data.inspect() + ',options:' + $H(this.options).inspect() + '>';
  }
});

Effect.Parallel = Class.create(Effect.Base, {
  initialize: function(effects) {
    this.effects = effects || [];
    this.start(arguments[1]);
  },
  update: function(position) {
    this.effects.invoke('render', position);
  },
  finish: function(position) {
    this.effects.each( function(effect) {
      effect.render(1.0);
      effect.cancel();
      effect.event('beforeFinish');
      if (effect.finish) effect.finish(position);
      effect.event('afterFinish');
    });
  }
});

Effect.Tween = Class.create(Effect.Base, {
  initialize: function(object, from, to) {
    object = Object.isString(object) ? $(object) : object;
    var args = $A(arguments), method = args.last(), 
      options = args.length == 5 ? args[3] : null;
    this.method = Object.isFunction(method) ? method.bind(object) :
      Object.isFunction(object[method]) ? object[method].bind(object) : 
      function(value) { object[method] = value };
    this.start(Object.extend({ from: from, to: to }, options || { }));
  },
  update: function(position) {
    this.method(position);
  }
});

Effect.Event = Class.create(Effect.Base, {
  initialize: function() {
    this.start(Object.extend({ duration: 0 }, arguments[0] || { }));
  },
  update: Prototype.emptyFunction
});

Effect.Opacity = Class.create(Effect.Base, {
  initialize: function(element) {
    this.element = $(element);
    if (!this.element) throw(Effect._elementDoesNotExistError);
    // make this work on IE on elements without 'layout'
    if (Prototype.Browser.IE && (!this.element.currentStyle.hasLayout))
      this.element.setStyle({zoom: 1});
    var options = Object.extend({
      from: this.element.getOpacity() || 0.0,
      to:   1.0
    }, arguments[1] || { });
    this.start(options);
  },
  update: function(position) {
    this.element.setOpacity(position);
  }
});

Effect.Move = Class.create(Effect.Base, {
  initialize: function(element) {
    this.element = $(element);
    if (!this.element) throw(Effect._elementDoesNotExistError);
    var options = Object.extend({
      x:    0,
      y:    0,
      mode: 'relative'
    }, arguments[1] || { });
    this.start(options);
  },
  setup: function() {
    this.element.makePositioned();
    this.originalLeft = parseFloat(this.element.getStyle('left') || '0');
    this.originalTop  = parseFloat(this.element.getStyle('top')  || '0');
    if (this.options.mode == 'absolute') {
      this.options.x = this.options.x - this.originalLeft;
      this.options.y = this.options.y - this.originalTop;
    }
  },
  update: function(position) {
    this.element.setStyle({
      left: (this.options.x  * position + this.originalLeft).round() + 'px',
      top:  (this.options.y  * position + this.originalTop).round()  + 'px'
    });
  }
});

// for backwards compatibility
Effect.MoveBy = function(element, toTop, toLeft) {
  return new Effect.Move(element, 
    Object.extend({ x: toLeft, y: toTop }, arguments[3] || { }));
};

Effect.Scale = Class.create(Effect.Base, {
  initialize: function(element, percent) {
    this.element = $(element);
    if (!this.element) throw(Effect._elementDoesNotExistError);
    var options = Object.extend({
      scaleX: true,
      scaleY: true,
      scaleContent: true,
      scaleFromCenter: false,
      scaleMode: 'box',        // 'box' or 'contents' or { } with provided values
      scaleFrom: 100.0,
      scaleTo:   percent
    }, arguments[2] || { });
    this.start(options);
  },
  setup: function() {
    this.restoreAfterFinish = this.options.restoreAfterFinish || false;
    this.elementPositioning = this.element.getStyle('position');
    
    this.originalStyle = { };
    ['top','left','width','height','fontSize'].each( function(k) {
      this.originalStyle[k] = this.element.style[k];
    }.bind(this));
      
    this.originalTop  = this.element.offsetTop;
    this.originalLeft = this.element.offsetLeft;
    
    var fontSize = this.element.getStyle('font-size') || '100%';
    ['em','px','%','pt'].each( function(fontSizeType) {
      if (fontSize.indexOf(fontSizeType)>0) {
        this.fontSize     = parseFloat(fontSize);
        this.fontSizeType = fontSizeType;
      }
    }.bind(this));
    
    this.factor = (this.options.scaleTo - this.options.scaleFrom)/100;
    
    this.dims = null;
    if (this.options.scaleMode=='box')
      this.dims = [this.element.offsetHeight, this.element.offsetWidth];
    if (/^content/.test(this.options.scaleMode))
      this.dims = [this.element.scrollHeight, this.element.scrollWidth];
    if (!this.dims)
      this.dims = [this.options.scaleMode.originalHeight,
                   this.options.scaleMode.originalWidth];
  },
  update: function(position) {
    var currentScale = (this.options.scaleFrom/100.0) + (this.factor * position);
    if (this.options.scaleContent && this.fontSize)
      this.element.setStyle({fontSize: this.fontSize * currentScale + this.fontSizeType });
    this.setDimensions(this.dims[0] * currentScale, this.dims[1] * currentScale);
  },
  finish: function(position) {
    if (this.restoreAfterFinish) this.element.setStyle(this.originalStyle);
  },
  setDimensions: function(height, width) {
    var d = { };
    if (this.options.scaleX) d.width = width.round() + 'px';
    if (this.options.scaleY) d.height = height.round() + 'px';
    if (this.options.scaleFromCenter) {
      var topd  = (height - this.dims[0])/2;
      var leftd = (width  - this.dims[1])/2;
      if (this.elementPositioning == 'absolute') {
        if (this.options.scaleY) d.top = this.originalTop-topd + 'px';
        if (this.options.scaleX) d.left = this.originalLeft-leftd + 'px';
      } else {
        if (this.options.scaleY) d.top = -topd + 'px';
        if (this.options.scaleX) d.left = -leftd + 'px';
      }
    }
    this.element.setStyle(d);
  }
});

Effect.Highlight = Class.create(Effect.Base, {
  initialize: function(element) {
    this.element = $(element);
    if (!this.element) throw(Effect._elementDoesNotExistError);
    var options = Object.extend({ startcolor: '#ffff99' }, arguments[1] || { });
    this.start(options);
  },
  setup: function() {
    // Prevent executing on elements not in the layout flow
    if (this.element.getStyle('display')=='none') { this.cancel(); return; }
    // Disable background image during the effect
    this.oldStyle = { };
    if (!this.options.keepBackgroundImage) {
      this.oldStyle.backgroundImage = this.element.getStyle('background-image');
      this.element.setStyle({backgroundImage: 'none'});
    }
    if (!this.options.endcolor)
      this.options.endcolor = this.element.getStyle('background-color').parseColor('#ffffff');
    if (!this.options.restorecolor)
      this.options.restorecolor = this.element.getStyle('background-color');
    // init color calculations
    this._base  = $R(0,2).map(function(i){ return parseInt(this.options.startcolor.slice(i*2+1,i*2+3),16) }.bind(this));
    this._delta = $R(0,2).map(function(i){ return parseInt(this.options.endcolor.slice(i*2+1,i*2+3),16)-this._base[i] }.bind(this));
  },
  update: function(position) {
    this.element.setStyle({backgroundColor: $R(0,2).inject('#',function(m,v,i){
      return m+((this._base[i]+(this._delta[i]*position)).round().toColorPart()); }.bind(this)) });
  },
  finish: function() {
    this.element.setStyle(Object.extend(this.oldStyle, {
      backgroundColor: this.options.restorecolor
    }));
  }
});

Effect.ScrollTo = function(element) {
  var options = arguments[1] || { },
    scrollOffsets = document.viewport.getScrollOffsets(),
    elementOffsets = $(element).cumulativeOffset(),
    max = (window.height || document.body.scrollHeight) - document.viewport.getHeight();  

  if (options.offset) elementOffsets[1] += options.offset;

  return new Effect.Tween(null,
    scrollOffsets.top,
    elementOffsets[1] > max ? max : elementOffsets[1],
    options,
    function(p){ scrollTo(scrollOffsets.left, p.round()) }
  );
};

/* ------------- combination effects ------------- */

Effect.Fade = function(element) {
  element = $(element);
  var oldOpacity = element.getInlineOpacity();
  var options = Object.extend({
    from: element.getOpacity() || 1.0,
    to:   0.0,
    afterFinishInternal: function(effect) { 
      if (effect.options.to!=0) return;
      effect.element.hide().setStyle({opacity: oldOpacity}); 
    }
  }, arguments[1] || { });
  return new Effect.Opacity(element,options);
};

Effect.Appear = function(element) {
  element = $(element);
  var options = Object.extend({
  from: (element.getStyle('display') == 'none' ? 0.0 : element.getOpacity() || 0.0),
  to:   1.0,
  // force Safari to render floated elements properly
  afterFinishInternal: function(effect) {
    effect.element.forceRerendering();
  },
  beforeSetup: function(effect) {
    effect.element.setOpacity(effect.options.from).show(); 
  }}, arguments[1] || { });
  return new Effect.Opacity(element,options);
};

Effect.Puff = function(element) {
  element = $(element);
  var oldStyle = { 
    opacity: element.getInlineOpacity(), 
    position: element.getStyle('position'),
    top:  element.style.top,
    left: element.style.left,
    width: element.style.width,
    height: element.style.height
  };
  return new Effect.Parallel(
   [ new Effect.Scale(element, 200, 
      { sync: true, scaleFromCenter: true, scaleContent: true, restoreAfterFinish: true }), 
     new Effect.Opacity(element, { sync: true, to: 0.0 } ) ], 
     Object.extend({ duration: 1.0, 
      beforeSetupInternal: function(effect) {
        Position.absolutize(effect.effects[0].element)
      },
      afterFinishInternal: function(effect) {
         effect.effects[0].element.hide().setStyle(oldStyle); }
     }, arguments[1] || { })
   );
};

Effect.BlindUp = function(element) {
  element = $(element);
  element.makeClipping();
  return new Effect.Scale(element, 0,
    Object.extend({ scaleContent: false, 
      scaleX: false, 
      restoreAfterFinish: true,
      afterFinishInternal: function(effect) {
        effect.element.hide().undoClipping();
      } 
    }, arguments[1] || { })
  );
};

Effect.BlindDown = function(element) {
  element = $(element);
  var elementDimensions = element.getDimensions();
  return new Effect.Scale(element, 100, Object.extend({ 
    scaleContent: false, 
    scaleX: false,
    scaleFrom: 0,
    scaleMode: {originalHeight: elementDimensions.height, originalWidth: elementDimensions.width},
    restoreAfterFinish: true,
    afterSetup: function(effect) {
      effect.element.makeClipping().setStyle({height: '0px'}).show(); 
    },  
    afterFinishInternal: function(effect) {
      effect.element.undoClipping();
    }
  }, arguments[1] || { }));
};

Effect.SwitchOff = function(element) {
  element = $(element);
  var oldOpacity = element.getInlineOpacity();
  return new Effect.Appear(element, Object.extend({
    duration: 0.4,
    from: 0,
    transition: Effect.Transitions.flicker,
    afterFinishInternal: function(effect) {
      new Effect.Scale(effect.element, 1, { 
        duration: 0.3, scaleFromCenter: true,
        scaleX: false, scaleContent: false, restoreAfterFinish: true,
        beforeSetup: function(effect) { 
          effect.element.makePositioned().makeClipping();
        },
        afterFinishInternal: function(effect) {
          effect.element.hide().undoClipping().undoPositioned().setStyle({opacity: oldOpacity});
        }
      })
    }
  }, arguments[1] || { }));
};

Effect.DropOut = function(element) {
  element = $(element);
  var oldStyle = {
    top: element.getStyle('top'),
    left: element.getStyle('left'),
    opacity: element.getInlineOpacity() };
  return new Effect.Parallel(
    [ new Effect.Move(element, {x: 0, y: 100, sync: true }), 
      new Effect.Opacity(element, { sync: true, to: 0.0 }) ],
    Object.extend(
      { duration: 0.5,
        beforeSetup: function(effect) {
          effect.effects[0].element.makePositioned(); 
        },
        afterFinishInternal: function(effect) {
          effect.effects[0].element.hide().undoPositioned().setStyle(oldStyle);
        } 
      }, arguments[1] || { }));
};

Effect.Shake = function(element) {
  element = $(element);
  var options = Object.extend({
    distance: 20,
    duration: 0.5
  }, arguments[1] || {});
  var distance = parseFloat(options.distance);
  var split = parseFloat(options.duration) / 10.0;
  var oldStyle = {
    top: element.getStyle('top'),
    left: element.getStyle('left') };
    return new Effect.Move(element,
      { x:  distance, y: 0, duration: split, afterFinishInternal: function(effect) {
    new Effect.Move(effect.element,
      { x: -distance*2, y: 0, duration: split*2,  afterFinishInternal: function(effect) {
    new Effect.Move(effect.element,
      { x:  distance*2, y: 0, duration: split*2,  afterFinishInternal: function(effect) {
    new Effect.Move(effect.element,
      { x: -distance*2, y: 0, duration: split*2,  afterFinishInternal: function(effect) {
    new Effect.Move(effect.element,
      { x:  distance*2, y: 0, duration: split*2,  afterFinishInternal: function(effect) {
    new Effect.Move(effect.element,
      { x: -distance, y: 0, duration: split, afterFinishInternal: function(effect) {
        effect.element.undoPositioned().setStyle(oldStyle);
  }}) }}) }}) }}) }}) }});
};

Effect.SlideDown = function(element) {
  element = $(element).cleanWhitespace();
  // SlideDown need to have the content of the element wrapped in a container element with fixed height!
  var oldInnerBottom = element.down().getStyle('bottom');
  var elementDimensions = element.getDimensions();
  return new Effect.Scale(element, 100, Object.extend({ 
    scaleContent: false, 
    scaleX: false, 
    scaleFrom: window.opera ? 0 : 1,
    scaleMode: {originalHeight: elementDimensions.height, originalWidth: elementDimensions.width},
    restoreAfterFinish: true,
    afterSetup: function(effect) {
      effect.element.makePositioned();
      effect.element.down().makePositioned();
      if (window.opera) effect.element.setStyle({top: ''});
      effect.element.makeClipping().setStyle({height: '0px'}).show(); 
    },
    afterUpdateInternal: function(effect) {
      effect.element.down().setStyle({bottom:
        (effect.dims[0] - effect.element.clientHeight) + 'px' }); 
    },
    afterFinishInternal: function(effect) {
      effect.element.undoClipping().undoPositioned();
      effect.element.down().undoPositioned().setStyle({bottom: oldInnerBottom}); }
    }, arguments[1] || { })
  );
};

Effect.SlideUp = function(element) {
  element = $(element).cleanWhitespace();
  var oldInnerBottom = element.down().getStyle('bottom');
  var elementDimensions = element.getDimensions();
  return new Effect.Scale(element, window.opera ? 0 : 1,
   Object.extend({ scaleContent: false, 
    scaleX: false, 
    scaleMode: 'box',
    scaleFrom: 100,
    scaleMode: {originalHeight: elementDimensions.height, originalWidth: elementDimensions.width},
    restoreAfterFinish: true,
    afterSetup: function(effect) {
      effect.element.makePositioned();
      effect.element.down().makePositioned();
      if (window.opera) effect.element.setStyle({top: ''});
      effect.element.makeClipping().show();
    },  
    afterUpdateInternal: function(effect) {
      effect.element.down().setStyle({bottom:
        (effect.dims[0] - effect.element.clientHeight) + 'px' });
    },
    afterFinishInternal: function(effect) {
      effect.element.hide().undoClipping().undoPositioned();
      effect.element.down().undoPositioned().setStyle({bottom: oldInnerBottom});
    }
   }, arguments[1] || { })
  );
};

// Bug in opera makes the TD containing this element expand for a instance after finish 
Effect.Squish = function(element) {
  return new Effect.Scale(element, window.opera ? 1 : 0, { 
    restoreAfterFinish: true,
    beforeSetup: function(effect) {
      effect.element.makeClipping(); 
    },  
    afterFinishInternal: function(effect) {
      effect.element.hide().undoClipping(); 
    }
  });
};

Effect.Grow = function(element) {
  element = $(element);
  var options = Object.extend({
    direction: 'center',
    moveTransition: Effect.Transitions.sinoidal,
    scaleTransition: Effect.Transitions.sinoidal,
    opacityTransition: Effect.Transitions.full
  }, arguments[1] || { });
  var oldStyle = {
    top: element.style.top,
    left: element.style.left,
    height: element.style.height,
    width: element.style.width,
    opacity: element.getInlineOpacity() };

  var dims = element.getDimensions();    
  var initialMoveX, initialMoveY;
  var moveX, moveY;
  
  switch (options.direction) {
    case 'top-left':
      initialMoveX = initialMoveY = moveX = moveY = 0; 
      break;
    case 'top-right':
      initialMoveX = dims.width;
      initialMoveY = moveY = 0;
      moveX = -dims.width;
      break;
    case 'bottom-left':
      initialMoveX = moveX = 0;
      initialMoveY = dims.height;
      moveY = -dims.height;
      break;
    case 'bottom-right':
      initialMoveX = dims.width;
      initialMoveY = dims.height;
      moveX = -dims.width;
      moveY = -dims.height;
      break;
    case 'center':
      initialMoveX = dims.width / 2;
      initialMoveY = dims.height / 2;
      moveX = -dims.width / 2;
      moveY = -dims.height / 2;
      break;
  }
  
  return new Effect.Move(element, {
    x: initialMoveX,
    y: initialMoveY,
    duration: 0.01, 
    beforeSetup: function(effect) {
      effect.element.hide().makeClipping().makePositioned();
    },
    afterFinishInternal: function(effect) {
      new Effect.Parallel(
        [ new Effect.Opacity(effect.element, { sync: true, to: 1.0, from: 0.0, transition: options.opacityTransition }),
          new Effect.Move(effect.element, { x: moveX, y: moveY, sync: true, transition: options.moveTransition }),
          new Effect.Scale(effect.element, 100, {
            scaleMode: { originalHeight: dims.height, originalWidth: dims.width }, 
            sync: true, scaleFrom: window.opera ? 1 : 0, transition: options.scaleTransition, restoreAfterFinish: true})
        ], Object.extend({
             beforeSetup: function(effect) {
               effect.effects[0].element.setStyle({height: '0px'}).show(); 
             },
             afterFinishInternal: function(effect) {
               effect.effects[0].element.undoClipping().undoPositioned().setStyle(oldStyle); 
             }
           }, options)
      )
    }
  });
};

Effect.Shrink = function(element) {
  element = $(element);
  var options = Object.extend({
    direction: 'center',
    moveTransition: Effect.Transitions.sinoidal,
    scaleTransition: Effect.Transitions.sinoidal,
    opacityTransition: Effect.Transitions.none
  }, arguments[1] || { });
  var oldStyle = {
    top: element.style.top,
    left: element.style.left,
    height: element.style.height,
    width: element.style.width,
    opacity: element.getInlineOpacity() };

  var dims = element.getDimensions();
  var moveX, moveY;
  
  switch (options.direction) {
    case 'top-left':
      moveX = moveY = 0;
      break;
    case 'top-right':
      moveX = dims.width;
      moveY = 0;
      break;
    case 'bottom-left':
      moveX = 0;
      moveY = dims.height;
      break;
    case 'bottom-right':
      moveX = dims.width;
      moveY = dims.height;
      break;
    case 'center':  
      moveX = dims.width / 2;
      moveY = dims.height / 2;
      break;
  }
  
  return new Effect.Parallel(
    [ new Effect.Opacity(element, { sync: true, to: 0.0, from: 1.0, transition: options.opacityTransition }),
      new Effect.Scale(element, window.opera ? 1 : 0, { sync: true, transition: options.scaleTransition, restoreAfterFinish: true}),
      new Effect.Move(element, { x: moveX, y: moveY, sync: true, transition: options.moveTransition })
    ], Object.extend({            
         beforeStartInternal: function(effect) {
           effect.effects[0].element.makePositioned().makeClipping(); 
         },
         afterFinishInternal: function(effect) {
           effect.effects[0].element.hide().undoClipping().undoPositioned().setStyle(oldStyle); }
       }, options)
  );
};

Effect.Pulsate = function(element) {
  element = $(element);
  var options    = arguments[1] || { };
  var oldOpacity = element.getInlineOpacity();
  var transition = options.transition || Effect.Transitions.sinoidal;
  var reverser   = function(pos){ return transition(1-Effect.Transitions.pulse(pos, options.pulses)) };
  reverser.bind(transition);
  return new Effect.Opacity(element, 
    Object.extend(Object.extend({  duration: 2.0, from: 0,
      afterFinishInternal: function(effect) { effect.element.setStyle({opacity: oldOpacity}); }
    }, options), {transition: reverser}));
};

Effect.Fold = function(element) {
  element = $(element);
  var oldStyle = {
    top: element.style.top,
    left: element.style.left,
    width: element.style.width,
    height: element.style.height };
  element.makeClipping();
  return new Effect.Scale(element, 5, Object.extend({   
    scaleContent: false,
    scaleX: false,
    afterFinishInternal: function(effect) {
    new Effect.Scale(element, 1, { 
      scaleContent: false, 
      scaleY: false,
      afterFinishInternal: function(effect) {
        effect.element.hide().undoClipping().setStyle(oldStyle);
      } });
  }}, arguments[1] || { }));
};

Effect.Morph = Class.create(Effect.Base, {
  initialize: function(element) {
    this.element = $(element);
    if (!this.element) throw(Effect._elementDoesNotExistError);
    var options = Object.extend({
      style: { }
    }, arguments[1] || { });
    
    if (!Object.isString(options.style)) this.style = $H(options.style);
    else {
      if (options.style.include(':'))
        this.style = options.style.parseStyle();
      else {
        this.element.addClassName(options.style);
        this.style = $H(this.element.getStyles());
        this.element.removeClassName(options.style);
        var css = this.element.getStyles();
        this.style = this.style.reject(function(style) {
          return style.value == css[style.key];
        });
        options.afterFinishInternal = function(effect) {
          effect.element.addClassName(effect.options.style);
          effect.transforms.each(function(transform) {
            effect.element.style[transform.style] = '';
          });
        }
      }
    }
    this.start(options);
  },
  
  setup: function(){
    function parseColor(color){
      if (!color || ['rgba(0, 0, 0, 0)','transparent'].include(color)) color = '#ffffff';
      color = color.parseColor();
      return $R(0,2).map(function(i){
        return parseInt( color.slice(i*2+1,i*2+3), 16 ) 
      });
    }
    this.transforms = this.style.map(function(pair){
      var property = pair[0], value = pair[1], unit = null;

      if (value.parseColor('#zzzzzz') != '#zzzzzz') {
        value = value.parseColor();
        unit  = 'color';
      } else if (property == 'opacity') {
        value = parseFloat(value);
        if (Prototype.Browser.IE && (!this.element.currentStyle.hasLayout))
          this.element.setStyle({zoom: 1});
      } else if (Element.CSS_LENGTH.test(value)) {
          var components = value.match(/^([\+\-]?[0-9\.]+)(.*)$/);
          value = parseFloat(components[1]);
          unit = (components.length == 3) ? components[2] : null;
      }

      var originalValue = this.element.getStyle(property);
      return { 
        style: property.camelize(), 
        originalValue: unit=='color' ? parseColor(originalValue) : parseFloat(originalValue || 0), 
        targetValue: unit=='color' ? parseColor(value) : value,
        unit: unit
      };
    }.bind(this)).reject(function(transform){
      return (
        (transform.originalValue == transform.targetValue) ||
        (
          transform.unit != 'color' &&
          (isNaN(transform.originalValue) || isNaN(transform.targetValue))
        )
      )
    });
  },
  update: function(position) {
    var style = { }, transform, i = this.transforms.length;
    while(i--)
      style[(transform = this.transforms[i]).style] = 
        transform.unit=='color' ? '#'+
          (Math.round(transform.originalValue[0]+
            (transform.targetValue[0]-transform.originalValue[0])*position)).toColorPart() +
          (Math.round(transform.originalValue[1]+
            (transform.targetValue[1]-transform.originalValue[1])*position)).toColorPart() +
          (Math.round(transform.originalValue[2]+
            (transform.targetValue[2]-transform.originalValue[2])*position)).toColorPart() :
        (transform.originalValue +
          (transform.targetValue - transform.originalValue) * position).toFixed(3) + 
            (transform.unit === null ? '' : transform.unit);
    this.element.setStyle(style, true);
  }
});

Effect.Transform = Class.create({
  initialize: function(tracks){
    this.tracks  = [];
    this.options = arguments[1] || { };
    this.addTracks(tracks);
  },
  addTracks: function(tracks){
    tracks.each(function(track){
      track = $H(track);
      var data = track.values().first();
      this.tracks.push($H({
        ids:     track.keys().first(),
        effect:  Effect.Morph,
        options: { style: data }
      }));
    }.bind(this));
    return this;
  },
  play: function(){
    return new Effect.Parallel(
      this.tracks.map(function(track){
        var ids = track.get('ids'), effect = track.get('effect'), options = track.get('options');
        var elements = [$(ids) || $$(ids)].flatten();
        return elements.map(function(e){ return new effect(e, Object.extend({ sync:true }, options)) });
      }).flatten(),
      this.options
    );
  }
});

Element.CSS_PROPERTIES = $w(
  'backgroundColor backgroundPosition borderBottomColor borderBottomStyle ' + 
  'borderBottomWidth borderLeftColor borderLeftStyle borderLeftWidth ' +
  'borderRightColor borderRightStyle borderRightWidth borderSpacing ' +
  'borderTopColor borderTopStyle borderTopWidth bottom clip color ' +
  'fontSize fontWeight height left letterSpacing lineHeight ' +
  'marginBottom marginLeft marginRight marginTop markerOffset maxHeight '+
  'maxWidth minHeight minWidth opacity outlineColor outlineOffset ' +
  'outlineWidth paddingBottom paddingLeft paddingRight paddingTop ' +
  'right textIndent top width wordSpacing zIndex');
  
Element.CSS_LENGTH = /^(([\+\-]?[0-9\.]+)(em|ex|px|in|cm|mm|pt|pc|\%))|0$/;

String.__parseStyleElement = document.createElement('div');
String.prototype.parseStyle = function(){
  var style, styleRules = $H();
  if (Prototype.Browser.WebKit)
    style = new Element('div',{style:this}).style;
  else {
    String.__parseStyleElement.innerHTML = '<div style="' + this + '"></div>';
    style = String.__parseStyleElement.childNodes[0].style;
  }
  
  Element.CSS_PROPERTIES.each(function(property){
    if (style[property]) styleRules.set(property, style[property]); 
  });
  
  if (Prototype.Browser.IE && this.include('opacity'))
    styleRules.set('opacity', this.match(/opacity:\s*((?:0|1)?(?:\.\d*)?)/)[1]);

  return styleRules;
};

if (document.defaultView && document.defaultView.getComputedStyle) {
  Element.getStyles = function(element) {
    var css = document.defaultView.getComputedStyle($(element), null);
    return Element.CSS_PROPERTIES.inject({ }, function(styles, property) {
      styles[property] = css[property];
      return styles;
    });
  };
} else {
  Element.getStyles = function(element) {
    element = $(element);
    var css = element.currentStyle, styles;
    styles = Element.CSS_PROPERTIES.inject({ }, function(hash, property) {
      hash.set(property, css[property]);
      return hash;
    });
    if (!styles.opacity) styles.set('opacity', element.getOpacity());
    return styles;
  };
};

Effect.Methods = {
  morph: function(element, style) {
    element = $(element);
    new Effect.Morph(element, Object.extend({ style: style }, arguments[2] || { }));
    return element;
  },
  visualEffect: function(element, effect, options) {
    element = $(element)
    var s = effect.dasherize().camelize(), klass = s.charAt(0).toUpperCase() + s.substring(1);
    new Effect[klass](element, options);
    return element;
  },
  highlight: function(element, options) {
    element = $(element);
    new Effect.Highlight(element, options);
    return element;
  }
};

$w('fade appear grow shrink fold blindUp blindDown slideUp slideDown '+
  'pulsate shake puff squish switchOff dropOut').each(
  function(effect) { 
    Effect.Methods[effect] = function(element, options){
      element = $(element);
      Effect[effect.charAt(0).toUpperCase() + effect.substring(1)](element, options);
      return element;
    }
  }
);

$w('getInlineOpacity forceRerendering setContentZoom collectTextNodes collectTextNodesIgnoreClass getStyles').each( 
  function(f) { Effect.Methods[f] = Element[f]; }
);

Element.addMethods(Effect.Methods);
