# Supplementary material for: Getting More Out of Biomedical Documents with GATE's Full Lifecycle Open Source Text Analytics
Source: PLoS Comput Biol. 2013 Feb 7;9(2):e1002854. doi: 10.1371/journal.pcbi.1002854 (PMC3567135; doi:10.1371/journal.pcbi.1002854)
Supplement: Dataset S2 — GWAS AdAPT software. Dataset S2 contains the GWAS Adjusting Association Priors with Text (AdAPT) software. (TGZ) [file pcbi.1002854.s002.tgz › plos-gate-gwas/web-app/js/prototype/scriptaculous.js]

// script.aculo.us scriptaculous.js v1.8.0, Tue Nov 06 15:01:40 +0300 2007

// Copyright (c) 2005-2007 Thomas Fuchs (http://script.aculo.us, http://mir.aculo.us)
// 
// Permission is hereby granted, free of charge, to any person obtaining
// a copy of this software and associated documentation files (the
// "Software"), to deal in the Software without restriction, including
// without limitation the rights to use, copy, modify, merge, publish,
// distribute, sublicense, and/or sell copies of the Software, and to
// permit persons to whom the Software is furnished to do so, subject to
// the following conditions:
// 
// The above copyright notice and this permission notice shall be
// included in all copies or substantial portions of the Software.
//
// THE SOFTWARE IS PROVIDED "AS IS", WITHOUT WARRANTY OF ANY KIND,
// EXPRESS OR IMPLIED, INCLUDING BUT NOT LIMITED TO THE WARRANTIES OF
// MERCHANTABILITY, FITNESS FOR A PARTICULAR PURPOSE AND
// NONINFRINGEMENT. IN NO EVENT SHALL THE AUTHORS OR COPYRIGHT HOLDERS BE
// LIABLE FOR ANY CLAIM, DAMAGES OR OTHER LIABILITY, WHETHER IN AN ACTION
// OF CONTRACT, TORT OR OTHERWISE, ARISING FROM, OUT OF OR IN CONNECTION
// WITH THE SOFTWARE OR THE USE OR OTHER DEALINGS IN THE SOFTWARE.
//
// For details, see the script.aculo.us web site: http://script.aculo.us/

var Scriptaculous = {
  Version: '1.8.0',
  require: function(libraryName) {
    // inserting via DOM fails in Safari 2.0, so brute force approach
    document.write('<script type="text/javascript" src="'+libraryName+'"><\/script>');
  },
  REQUIRED_PROTOTYPE: '1.6.0',
  load: function() {
    function convertVersionString(versionString){
      var r = versionString.split('.');
      return parseInt(r[0])*100000 + parseInt(r[1])*1000 + parseInt(r[2]);
    }
 
    if((typeof Prototype=='undefined') || 
       (typeof Element == 'undefined') || 
       (typeof Element.Methods=='undefined') ||
       (convertVersionString(Prototype.Version) < 
        convertVersionString(Scriptaculous.REQUIRED_PROTOTYPE)))
       throw("script.aculo.us requires the Prototype JavaScript framework >= " +
        Scriptaculous.REQUIRED_PROTOTYPE);
    
    $A(document.getElementsByTagName("script")).findAll( function(s) {
      return (s.src && s.src.match(/scriptaculous\.js(\?.*)?$/))
    }).each( function(s) {
      var path = s.src.replace(/scriptaculous\.js(\?.*)?$/,'');
      var includes = s.src.match(/\?.*load=([a-z,]*)/);
      (includes ? includes[1] : 'builder,effects,dragdrop,controls,slider,sound').split(',').each(
       function(include) { Scriptaculous.require(path+include+'.js') });
    });
  }
}

Scriptaculous.load();
