# Supplementary material for: Getting More Out of Biomedical Documents with GATE's Full Lifecycle Open Source Text Analytics
Source: PLoS Comput Biol. 2013 Feb 7;9(2):e1002854. doi: 10.1371/journal.pcbi.1002854 (PMC3567135; doi:10.1371/journal.pcbi.1002854)
Supplement: Dataset S2 — GWAS AdAPT software. Dataset S2 contains the GWAS Adjusting Association Priors with Text (AdAPT) software. (TGZ) [file pcbi.1002854.s002.tgz › plos-gate-gwas/web-app/js/prototype/controls.js]

// script.aculo.us controls.js v1.8.0, Tue Nov 06 15:01:40 +0300 2007

// Copyright (c) 2005-2007 Thomas Fuchs (http://script.aculo.us, http://mir.aculo.us)
//           (c) 2005-2007 Ivan Krstic (http://blogs.law.harvard.edu/ivan)
//           (c) 2005-2007 Jon Tirsen (http://www.tirsen.com)
// Contributors:
//  Richard Livsey
//  Rahul Bhargava
//  Rob Wills
// 
// script.aculo.us is freely distributable under the terms of an MIT-style license.
// For details, see the script.aculo.us web site: http://script.aculo.us/

// Autocompleter.Base handles all the autocompletion functionality 
// that's independent of the data source for autocompletion. This
// includes drawing the autocompletion menu, observing keyboard
// and mouse events, and similar.
//
// Specific autocompleters need to provide, at the very least, 
// a getUpdatedChoices function that will be invoked every time
// the text inside the monitored textbox changes. This method 
// should get the text for which to provide autocompletion by
// invoking this.getToken(), NOT by directly accessing
// this.element.value. This is to allow incremental tokenized
// autocompletion. Specific auto-completion logic (AJAX, etc)
// belongs in getUpdatedChoices.
//
// Tokenized incremental autocompletion is enabled automatically
// when an autocompleter is instantiated with the 'tokens' option
// in the options parameter, e.g.:
// new Ajax.Autocompleter('id','upd', '/url/', { tokens: ',' });
// will incrementally autocomplete with a comma as the token.
// Additionally, ',' in the above example can be replaced with
// a token array, e.g. { tokens: [',', '\n'] } which
// enables autocompletion on multiple tokens. This is most 
// useful when one of the tokens is \n (a newline), as it 
// allows smart autocompletion after linebreaks.

if(typeof Effect == 'undefined')
  throw("controls.js requires including script.aculo.us' effects.js library");

var Autocompleter = { }
Autocompleter.Base = Class.create({
  baseInitialize: function(element, update, options) {
    element          = $(element)
    this.element     = element; 
    this.update      = $(update);  
    this.hasFocus    = false; 
    this.changed     = false; 
    this.active      = false; 
    this.index       = 0;     
    this.entryCount  = 0;
    this.oldElementValue = this.element.value;

    if(this.setOptions)
      this.setOptions(options);
    else
      this.options = options || { };

    this.options.paramName    = this.options.paramName || this.element.name;
    this.options.tokens       = this.options.tokens || [];
    this.options.frequency    = this.options.frequency || 0.4;
    this.options.minChars     = this.options.minChars || 1;
    this.options.onShow       = this.options.onShow || 
      function(element, update){ 
        if(!update.style.position || update.style.position=='absolute') {
          update.style.position = 'absolute';
          Position.clone(element, update, {
            setHeight: false, 
            offsetTop: element.offsetHeight
          });
        }
        Effect.Appear(update,{duration:0.15});
      };
    this.options.onHide = this.options.onHide || 
      function(element, update){ new Effect.Fade(update,{duration:0.15}) };

    if(typeof(this.options.tokens) == 'string') 
      this.options.tokens = new Array(this.options.tokens);
    // Force carriage returns as token delimiters anyway
    if (!this.options.tokens.include('\n'))
      this.options.tokens.push('\n');

    this.observer = null;
    
    this.element.setAttribute('autocomplete','off');

    Element.hide(this.update);

    Event.observe(this.element, 'blur', this.onBlur.bindAsEventListener(this));
    Event.observe(this.element, 'keypress', this.onKeyPress.bindAsEventListener(this));
  },

  show: function() {
    if(Element.getStyle(this.update, 'display')=='none') this.options.onShow(this.element, this.update);
    if(!this.iefix && 
      (Prototype.Browser.IE) &&
      (Element.getStyle(this.update, 'position')=='absolute')) {
      new Insertion.After(this.update, 
       '<iframe id="' + this.update.id + '_iefix" '+
       'style="display:none;position:absolute;filter:progid:DXImageTransform.Microsoft.Alpha(opacity=0);" ' +
       'src="javascript:false;" frameborder="0" scrolling="no"></iframe>');
      this.iefix = $(this.update.id+'_iefix');
    }
    if(this.iefix) setTimeout(this.fixIEOverlapping.bind(this), 50);
  },
  
  fixIEOverlapping: function() {
    Position.clone(this.update, this.iefix, {setTop:(!this.update.style.height)});
    this.iefix.style.zIndex = 1;
    this.update.style.zIndex = 2;
    Element.show(this.iefix);
  },

  hide: function() {
    this.stopIndicator();
    if(Element.getStyle(this.update, 'display')!='none') this.options.onHide(this.element, this.update);
    if(this.iefix) Element.hide(this.iefix);
  },

  startIndicator: function() {
    if(this.options.indicator) Element.show(this.options.indicator);
  },

  stopIndicator: function() {
    if(this.options.indicator) Element.hide(this.options.indicator);
  },

  onKeyPress: function(event) {
    if(this.active)
      switch(event.keyCode) {
       case Event.KEY_TAB:
       case Event.KEY_RETURN:
         this.selectEntry();
         Event.stop(event);
       case Event.KEY_ESC:
         this.hide();
         this.active = false;
         Event.stop(event);
         return;
       case Event.KEY_LEFT:
       case Event.KEY_RIGHT:
         return;
       case Event.KEY_UP:
         this.markPrevious();
         this.render();
         if(Prototype.Browser.WebKit) Event.stop(event);
         return;
       case Event.KEY_DOWN:
         this.markNext();
         this.render();
         if(Prototype.Browser.WebKit) Event.stop(event);
         return;
      }
     else 
       if(event.keyCode==Event.KEY_TAB || event.keyCode==Event.KEY_RETURN || 
         (Prototype.Browser.WebKit > 0 && event.keyCode == 0)) return;

    this.changed = true;
    this.hasFocus = true;

    if(this.observer) clearTimeout(this.observer);
      this.observer = 
        setTimeout(this.onObserverEvent.bind(this), this.options.frequency*1000);
  },

  activate: function() {
    this.changed = false;
    this.hasFocus = true;
    this.getUpdatedChoices();
  },

  onHover: function(event) {
    var element = Event.findElement(event, 'LI');
    if(this.index != element.autocompleteIndex) 
    {
        this.index = element.autocompleteIndex;
        this.render();
    }
    Event.stop(event);
  },
  
  onClick: function(event) {
    var element = Event.findElement(event, 'LI');
    this.index = element.autocompleteIndex;
    this.selectEntry();
    this.hide();
  },
  
  onBlur: function(event) {
    // needed to make click events working
    setTimeout(this.hide.bind(this), 250);
    this.hasFocus = false;
    this.active = false;     
  }, 
  
  render: function() {
    if(this.entryCount > 0) {
      for (var i = 0; i < this.entryCount; i++)
        this.index==i ? 
          Element.addClassName(this.getEntry(i),"selected") : 
          Element.removeClassName(this.getEntry(i),"selected");
      if(this.hasFocus) { 
        this.show();
        this.active = true;
      }
    } else {
      this.active = false;
      this.hide();
    }
  },
  
  markPrevious: function() {
    if(this.index > 0) this.index--
      else this.index = this.entryCount-1;
    this.getEntry(this.index).scrollIntoView(true);
  },
  
  markNext: function() {
    if(this.index < this.entryCount-1) this.index++
      else this.index = 0;
    this.getEntry(this.index).scrollIntoView(false);
  },
  
  getEntry: function(index) {
    return this.update.firstChild.childNodes[index];
  },
  
  getCurrentEntry: function() {
    return this.getEntry(this.index);
  },
  
  selectEntry: function() {
    this.active = false;
    this.updateElement(this.getCurrentEntry());
  },

  updateElement: function(selectedElement) {
    if (this.options.updateElement) {
      this.options.updateElement(selectedElement);
      return;
    }
    var value = '';
    if (this.options.select) {
      var nodes = $(selectedElement).select('.' + this.options.select) || [];
      if(nodes.length>0) value = Element.collectTextNodes(nodes[0], this.options.select);
    } else
      value = Element.collectTextNodesIgnoreClass(selectedElement, 'informal');
    
    var bounds = this.getTokenBounds();
    if (bounds[0] != -1) {
      var newValue = this.element.value.substr(0, bounds[0]);
      var whitespace = this.element.value.substr(bounds[0]).match(/^\s+/);
      if (whitespace)
        newValue += whitespace[0];
      this.element.value = newValue + value + this.element.value.substr(bounds[1]);
    } else {
      this.element.value = value;
    }
    this.oldElementValue = this.element.value;
    this.element.focus();
    
    if (this.options.afterUpdateElement)
      this.options.afterUpdateElement(this.element, selectedElement);
  },

  updateChoices: function(choices) {
    if(!this.changed && this.hasFocus) {
      this.update.innerHTML = choices;
      Element.cleanWhitespace(this.update);
      Element.cleanWhitespace(this.update.down());

      if(this.update.firstChild && this.update.down().childNodes) {
        this.entryCount = 
          this.update.down().childNodes.length;
        for (var i = 0; i < this.entryCount; i++) {
          var entry = this.getEntry(i);
          entry.autocompleteIndex = i;
          this.addObservers(entry);
        }
      } else { 
        this.entryCount = 0;
      }

      this.stopIndicator();
      this.index = 0;
      
      if(this.entryCount==1 && this.options.autoSelect) {
        this.selectEntry();
        this.hide();
      } else {
        this.render();
      }
    }
  },

  addObservers: function(element) {
    Event.observe(element, "mouseover", this.onHover.bindAsEventListener(this));
    Event.observe(element, "click", this.onClick.bindAsEventListener(this));
  },

  onObserverEvent: function() {
    this.changed = false;   
    this.tokenBounds = null;
    if(this.getToken().length>=this.options.minChars) {
      this.getUpdatedChoices();
    } else {
      this.active = false;
      this.hide();
    }
    this.oldElementValue = this.element.value;
  },

  getToken: function() {
    var bounds = this.getTokenBounds();
    return this.element.value.substring(bounds[0], bounds[1]).strip();
  },

  getTokenBounds: function() {
    if (null != this.tokenBounds) return this.tokenBounds;
    var value = this.element.value;
    if (value.strip().empty()) return [-1, 0];
    var diff = arguments.callee.getFirstDifferencePos(value, this.oldElementValue);
    var offset = (diff == this.oldElementValue.length ? 1 : 0);
    var prevTokenPos = -1, nextTokenPos = value.length;
    var tp;
    for (var index = 0, l = this.options.tokens.length; index < l; ++index) {
      tp = value.lastIndexOf(this.options.tokens[index], diff + offset - 1);
      if (tp > prevTokenPos) prevTokenPos = tp;
      tp = value.indexOf(this.options.tokens[index], diff + offset);
      if (-1 != tp && tp < nextTokenPos) nextTokenPos = tp;
    }
    return (this.tokenBounds = [prevTokenPos + 1, nextTokenPos]);
  }
});

Autocompleter.Base.prototype.getTokenBounds.getFirstDifferencePos = function(newS, oldS) {
  var boundary = Math.min(newS.length, oldS.length);
  for (var index = 0; index < boundary; ++index)
    if (newS[index] != oldS[index])
      return index;
  return boundary;
};

Ajax.Autocompleter = Class.create(Autocompleter.Base, {
  initialize: function(element, update, url, options) {
    this.baseInitialize(element, update, options);
    this.options.asynchronous  = true;
    this.options.onComplete    = this.onComplete.bind(this);
    this.options.defaultParams = this.options.parameters || null;
    this.url                   = url;
  },

  getUpdatedChoices: function() {
    this.startIndicator();
    
    var entry = encodeURIComponent(this.options.paramName) + '=' + 
      encodeURIComponent(this.getToken());

    this.options.parameters = this.options.callback ?
      this.options.callback(this.element, entry) : entry;

    if(this.options.defaultParams) 
      this.options.parameters += '&' + this.options.defaultParams;
    
    new Ajax.Request(this.url, this.options);
  },

  onComplete: function(request) {
    this.updateChoices(request.responseText);
  }
});

// The local array autocompleter. Used when you'd prefer to
// inject an array of autocompletion options into the page, rather
// than sending out Ajax queries, which can be quite slow sometimes.
//
// The constructor takes four parameters. The first two are, as usual,
// the id of the monitored textbox, and id of the autocompletion menu.
// The third is the array you want to autocomplete from, and the fourth
// is the options block.
//
// Extra local autocompletion options:
// - choices - How many autocompletion choices to offer
//
// - partialSearch - If false, the autocompleter will match entered
//                    text only at the beginning of strings in the 
//                    autocomplete array. Defaults to true, which will
//                    match text at the beginning of any *word* in the
//                    strings in the autocomplete array. If you want to
//                    search anywhere in the string, additionally set
//                    the option fullSearch to true (default: off).
//
// - fullSsearch - Search anywhere in autocomplete array strings.
//
// - partialChars - How many characters to enter before triggering
//                   a partial match (unlike minChars, which defines
//                   how many characters are required to do any match
//                   at all). Defaults to 2.
//
// - ignoreCase - Whether to ignore case when autocompleting.
//                 Defaults to true.
//
// It's possible to pass in a custom function as the 'selector' 
// option, if you prefer to write your own autocompletion logic.
// In that case, the other options above will not apply unless
// you support them.

Autocompleter.Local = Class.create(Autocompleter.Base, {
  initialize: function(element, update, array, options) {
    this.baseInitialize(element, update, options);
    this.options.array = array;
  },

  getUpdatedChoices: function() {
    this.updateChoices(this.options.selector(this));
  },

  setOptions: function(options) {
    this.options = Object.extend({
      choices: 10,
      partialSearch: true,
      partialChars: 2,
      ignoreCase: true,
      fullSearch: false,
      selector: function(instance) {
        var ret       = []; // Beginning matches
        var partial   = []; // Inside matches
        var entry     = instance.getToken();
        var count     = 0;

        for (var i = 0; i < instance.options.array.length &&  
          ret.length < instance.options.choices ; i++) { 

          var elem = instance.options.array[i];
          var foundPos = instance.options.ignoreCase ? 
            elem.toLowerCase().indexOf(entry.toLowerCase()) : 
            elem.indexOf(entry);

          while (foundPos != -1) {
            if (foundPos == 0 && elem.length != entry.length) { 
              ret.push("<li><strong>" + elem.substr(0, entry.length) + "</strong>" + 
                elem.substr(entry.length) + "</li>");
              break;
            } else if (entry.length >= instance.options.partialChars && 
              instance.options.partialSearch && foundPos != -1) {
              if (instance.options.fullSearch || /\s/.test(elem.substr(foundPos-1,1))) {
                partial.push("<li>" + elem.substr(0, foundPos) + "<strong>" +
                  elem.substr(foundPos, entry.length) + "</strong>" + elem.substr(
                  foundPos + entry.length) + "</li>");
                break;
              }
            }

            foundPos = instance.options.ignoreCase ? 
              elem.toLowerCase().indexOf(entry.toLowerCase(), foundPos + 1) : 
              elem.indexOf(entry, foundPos + 1);

          }
        }
        if (partial.length)
          ret = ret.concat(partial.slice(0, instance.options.choices - ret.length))
        return "<ul>" + ret.join('') + "</ul>";
      }
    }, options || { });
  }
});

// AJAX in-place editor and collection editor
// Full rewrite by Christophe Porteneuve <tdd@tddsworld.com> (April 2007).

// Use this if you notice weird scrolling problems on some browsers,
// the DOM might be a bit confused when this gets called so do this
// waits 1 ms (with setTimeout) until it does the activation
Field.scrollFreeActivate = function(field) {
  setTimeout(function() {
    Field.activate(field);
  }, 1);
}

Ajax.InPlaceEditor = Class.create({
  initialize: function(element, url, options) {
    this.url = url;
    this.element = element = $(element);
    this.prepareOptions();
    this._controls = { };
    arguments.callee.dealWithDeprecatedOptions(options); // DEPRECATION LAYER!!!
    Object.extend(this.options, options || { });
    if (!this.options.formId && this.element.id) {
      this.options.formId = this.element.id + '-inplaceeditor';
      if ($(this.options.formId))
        this.options.formId = '';
    }
    if (this.options.externalControl)
      this.options.externalControl = $(this.options.externalControl);
    if (!this.options.externalControl)
      this.options.externalControlOnly = false;
    this._originalBackground = this.element.getStyle('background-color') || 'transparent';
    this.element.title = this.options.clickToEditText;
    this._boundCancelHandler = this.handleFormCancellation.bind(this);
    this._boundComplete = (this.options.onComplete || Prototype.emptyFunction).bind(this);
    this._boundFailureHandler = this.handleAJAXFailure.bind(this);
    this._boundSubmitHandler = this.handleFormSubmission.bind(this);
    this._boundWrapperHandler = this.wrapUp.bind(this);
    this.registerListeners();
  },
  checkForEscapeOrReturn: function(e) {
    if (!this._editing || e.ctrlKey || e.altKey || e.shiftKey) return;
    if (Event.KEY_ESC == e.keyCode)
      this.handleFormCancellation(e);
    else if (Event.KEY_RETURN == e.keyCode)
      this.handleFormSubmission(e);
  },
  createControl: function(mode, handler, extraClasses) {
    var control = this.options[mode + 'Control'];
    var text = this.options[mode + 'Text'];
    if ('button' == control) {
      var btn = document.createElement('input');
      btn.type = 'submit';
      btn.value = text;
      btn.className = 'editor_' + mode + '_button';
      if ('cancel' == mode)
        btn.onclick = this._boundCancelHandler;
      this._form.appendChild(btn);
      this._controls[mode] = btn;
    } else if ('link' == control) {
      var link = document.createElement('a');
      link.href = '#';
      link.appendChild(document.createTextNode(text));
      link.onclick = 'cancel' == mode ? this._boundCancelHandler : this._boundSubmitHandler;
      link.className = 'editor_' + mode + '_link';
      if (extraClasses)
        link.className += ' ' + extraClasses;
      this._form.appendChild(link);
      this._controls[mode] = link;
    }
  },
  createEditField: function() {
    var text = (this.options.loadTextURL ? this.options.loadingText : this.getText());
    var fld;
    if (1 >= this.options.rows && !/\r|\n/.test(this.getText())) {
      fld = document.createElement('input');
      fld.type = 'text';
      var size = this.options.size || this.options.cols || 0;
      if (0 < size) fld.size = size;
    } else {
      fld = document.createElement('textarea');
      fld.rows = (1 >= this.options.rows ? this.options.autoRows : this.options.rows);
      fld.cols = this.options.cols || 40;
    }
    fld.name = this.options.paramName;
    fld.value = text; // No HTML breaks conversion anymore
    fld.className = 'editor_field';
    if (this.options.submitOnBlur)
      fld.onblur = this._boundSubmitHandler;
    this._controls.editor = fld;
    if (this.options.loadTextURL)
      this.loadExternalText();
    this._form.appendChild(this._controls.editor);
  },
  createForm: function() {
    var ipe = this;
    function addText(mode, condition) {
      var text = ipe.options['text' + mode + 'Controls'];
      if (!text || condition === false) return;
      ipe._form.appendChild(document.createTextNode(text));
    };
    this._form = $(document.createElement('form'));
    this._form.id = this.options.formId;
    this._form.addClassName(this.options.formClassName);
    this._form.onsubmit = this._boundSubmitHandler;
    this.createEditField();
    if ('textarea' == this._controls.editor.tagName.toLowerCase())
      this._form.appendChild(document.createElement('br'));
    if (this.options.onFormCustomization)
      this.options.onFormCustomization(this, this._form);
    addText('Before', this.options.okControl || this.options.cancelControl);
    this.createControl('ok', this._boundSubmitHandler);
    addText('Between', this.options.okControl && this.options.cancelControl);
    this.createControl('cancel', this._boundCancelHandler, 'editor_cancel');
    addText('After', this.options.okControl || this.options.cancelControl);
  },
  destroy: function() {
    if (this._oldInnerHTML)
      this.element.innerHTML = this._oldInnerHTML;
    this.leaveEditMode();
    this.unregisterListeners();
  },
  enterEditMode: function(e) {
    if (this._saving || this._editing) return;
    this._editing = true;
    this.triggerCallback('onEnterEditMode');
    if (this.options.externalControl)
      this.options.externalControl.hide();
    this.element.hide();
    this.createForm();
    this.element.parentNode.insertBefore(this._form, this.element);
    if (!this.options.loadTextURL)
      this.postProcessEditField();
    if (e) Event.stop(e);
  },
  enterHover: function(e) {
    if (this.options.hoverClassName)
      this.element.addClassName(this.options.hoverClassName);
    if (this._saving) return;
    this.triggerCallback('onEnterHover');
  },
  getText: function() {
    return this.element.innerHTML;
  },
  handleAJAXFailure: function(transport) {
    this.triggerCallback('onFailure', transport);
    if (this._oldInnerHTML) {
      this.element.innerHTML = this._oldInnerHTML;
      this._oldInnerHTML = null;
    }
  },
  handleFormCancellation: function(e) {
    this.wrapUp();
    if (e) Event.stop(e);
  },
  handleFormSubmission: function(e) {
    var form = this._form;
    var value = $F(this._controls.editor);
    this.prepareSubmission();
    var params = this.options.callback(form, value) || '';
    if (Object.isString(params))
      params = params.toQueryParams();
    params.editorId = this.element.id;
    if (this.options.htmlResponse) {
      var options = Object.extend({ evalScripts: true }, this.options.ajaxOptions);
      Object.extend(options, {
        parameters: params,
        onComplete: this._boundWrapperHandler,
        onFailure: this._boundFailureHandler
      });
      new Ajax.Updater({ success: this.element }, this.url, options);
    } else {
      var options = Object.extend({ method: 'get' }, this.options.ajaxOptions);
      Object.extend(options, {
        parameters: params,
        onComplete: this._boundWrapperHandler,
        onFailure: this._boundFailureHandler
      });
      new Ajax.Request(this.url, options);
    }
    if (e) Event.stop(e);
  },
  leaveEditMode: function() {
    this.element.removeClassName(this.options.savingClassName);
    this.removeForm();
    this.leaveHover();
    this.element.style.backgroundColor = this._originalBackground;
    this.element.show();
    if (this.options.externalControl)
      this.options.externalControl.show();
    this._saving = false;
    this._editing = false;
    this._oldInnerHTML = null;
    this.triggerCallback('onLeaveEditMode');
  },
  leaveHover: function(e) {
    if (this.options.hoverClassName)
      this.element.removeClassName(this.options.hoverClassName);
    if (this._saving) return;
    this.triggerCallback('onLeaveHover');
  },
  loadExternalText: function() {
    this._form.addClassName(this.options.loadingClassName);
    this._controls.editor.disabled = true;
    var options = Object.extend({ method: 'get' }, this.options.ajaxOptions);
    Object.extend(options, {
      parameters: 'editorId=' + encodeURIComponent(this.element.id),
      onComplete: Prototype.emptyFunction,
      onSuccess: function(transport) {
        this._form.removeClassName(this.options.loadingClassName);
        var text = transport.responseText;
        if (this.options.stripLoadedTextTags)
          text = text.stripTags();
        this._controls.editor.value = text;
        this._controls.editor.disabled = false;
        this.postProcessEditField();
      }.bind(this),
      onFailure: this._boundFailureHandler
    });
    new Ajax.Request(this.options.loadTextURL, options);
  },
  postProcessEditField: function() {
    var fpc = this.options.fieldPostCreation;
    if (fpc)
      $(this._controls.editor)['focus' == fpc ? 'focus' : 'activate']();
  },
  prepareOptions: function() {
    this.options = Object.clone(Ajax.InPlaceEditor.DefaultOptions);
    Object.extend(this.options, Ajax.InPlaceEditor.DefaultCallbacks);
    [this._extraDefaultOptions].flatten().compact().each(function(defs) {
      Object.extend(this.options, defs);
    }.bind(this));
  },
  prepareSubmission: function() {
    this._saving = true;
    this.removeForm();
    this.leaveHover();
    this.showSaving();
  },
  registerListeners: function() {
    this._listeners = { };
    var listener;
    $H(Ajax.InPlaceEditor.Listeners).each(function(pair) {
      listener = this[pair.value].bind(this);
      this._listeners[pair.key] = listener;
      if (!this.options.externalControlOnly)
        this.element.observe(pair.key, listener);
      if (this.options.externalControl)
        this.options.externalControl.observe(pair.key, listener);
    }.bind(this));
  },
  removeForm: function() {
    if (!this._form) return;
    this._form.remove();
    this._form = null;
    this._controls = { };
  },
  showSaving: function() {
    this._oldInnerHTML = this.element.innerHTML;
    this.element.innerHTML = this.options.savingText;
    this.element.addClassName(this.options.savingClassName);
    this.element.style.backgroundColor = this._originalBackground;
    this.element.show();
  },
  triggerCallback: function(cbName, arg) {
    if ('function' == typeof this.options[cbName]) {
      this.options[cbName](this, arg);
    }
  },
  unregisterListeners: function() {
    $H(this._listeners).each(function(pair) {
      if (!this.options.externalControlOnly)
        this.element.stopObserving(pair.key, pair.value);
      if (this.options.externalControl)
        this.options.externalControl.stopObserving(pair.key, pair.value);
    }.bind(this));
  },
  wrapUp: function(transport) {
    this.leaveEditMode();
    // Can't use triggerCallback due to backward compatibility: requires
    // binding + direct element
    this._boundComplete(transport, this.element);
  }
});

Object.extend(Ajax.InPlaceEditor.prototype, {
  dispose: Ajax.InPlaceEditor.prototype.destroy
});

Ajax.InPlaceCollectionEditor = Class.create(Ajax.InPlaceEditor, {
  initialize: function($super, element, url, options) {
    this._extraDefaultOptions = Ajax.InPlaceCollectionEditor.DefaultOptions;
    $super(element, url, options);
  },

  createEditField: function() {
    var list = document.createElement('select');
    list.name = this.options.paramName;
    list.size = 1;
    this._controls.editor = list;
    this._collection = this.options.collection || [];
    if (this.options.loadCollectionURL)
      this.loadCollection();
    else
      this.checkForExternalText();
    this._form.appendChild(this._controls.editor);
  },

  loadCollection: function() {
    this._form.addClassName(this.options.loadingClassName);
    this.showLoadingText(this.options.loadingCollectionText);
    var options = Object.extend({ method: 'get' }, this.options.ajaxOptions);
    Object.extend(options, {
      parameters: 'editorId=' + encodeURIComponent(this.element.id),
      onComplete: Prototype.emptyFunction,
      onSuccess: function(transport) {
        var js = transport.responseText.strip();
        if (!/^\[.*\]$/.test(js)) // TODO: improve sanity check
          throw 'Server returned an invalid collection representation.';
        this._collection = eval(js);
        this.checkForExternalText();
      }.bind(this),
      onFailure: this.onFailure
    });
    new Ajax.Request(this.options.loadCollectionURL, options);
  },

  showLoadingText: function(text) {
    this._controls.editor.disabled = true;
    var tempOption = this._controls.editor.firstChild;
    if (!tempOption) {
      tempOption = document.createElement('option');
      tempOption.value = '';
      this._controls.editor.appendChild(tempOption);
      tempOption.selected = true;
    }
    tempOption.update((text || '').stripScripts().stripTags());
  },

  checkForExternalText: function() {
    this._text = this.getText();
    if (this.options.loadTextURL)
      this.loadExternalText();
    else
      this.buildOptionList();
  },

  loadExternalText: function() {
    this.showLoadingText(this.options.loadingText);
    var options = Object.extend({ method: 'get' }, this.options.ajaxOptions);
    Object.extend(options, {
      parameters: 'editorId=' + encodeURIComponent(this.element.id),
      onComplete: Prototype.emptyFunction,
      onSuccess: function(transport) {
        this._text = transport.responseText.strip();
        this.buildOptionList();
      }.bind(this),
      onFailure: this.onFailure
    });
    new Ajax.Request(this.options.loadTextURL, options);
  },

  buildOptionList: function() {
    this._form.removeClassName(this.options.loadingClassName);
    this._collection = this._collection.map(function(entry) {
      return 2 === entry.length ? entry : [entry, entry].flatten();
    });
    var marker = ('value' in this.options) ? this.options.value : this._text;
    var textFound = this._collection.any(function(entry) {
      return entry[0] == marker;
    }.bind(this));
    this._controls.editor.update('');
    var option;
    this._collection.each(function(entry, index) {
      option = document.createElement('option');
      option.value = entry[0];
      option.selected = textFound ? entry[0] == marker : 0 == index;
      option.appendChild(document.createTextNode(entry[1]));
      this._controls.editor.appendChild(option);
    }.bind(this));
    this._controls.editor.disabled = false;
    Field.scrollFreeActivate(this._controls.editor);
  }
});

//**** DEPRECATION LAYER FOR InPlace[Collection]Editor! ****
//**** This only  exists for a while,  in order to  let ****
//**** users adapt to  the new API.  Read up on the new ****
//**** API and convert your code to it ASAP!            ****

Ajax.InPlaceEditor.prototype.initialize.dealWithDeprecatedOptions = function(options) {
  if (!options) return;
  function fallback(name, expr) {
    if (name in options || expr === undefined) return;
    options[name] = expr;
  };
  fallback('cancelControl', (options.cancelLink ? 'link' : (options.cancelButton ? 'button' :
    options.cancelLink == options.cancelButton == false ? false : undefined)));
  fallback('okControl', (options.okLink ? 'link' : (options.okButton ? 'button' :
    options.okLink == options.okButton == false ? false : undefined)));
  fallback('highlightColor', options.highlightcolor);
  fallback('highlightEndColor', options.highlightendcolor);
};

Object.extend(Ajax.InPlaceEditor, {
  DefaultOptions: {
    ajaxOptions: { },
    autoRows: 3,                                // Use when multi-line w/ rows == 1
    cancelControl: 'link',                      // 'link'|'button'|false
    cancelText: 'cancel',
    clickToEditText: 'Click to edit',
    externalControl: null,                      // id|elt
    externalControlOnly: false,
    fieldPostCreation: 'activate',              // 'activate'|'focus'|false
    formClassName: 'inplaceeditor-form',
    formId: null,                               // id|elt
    highlightColor: '#ffff99',
    highlightEndColor: '#ffffff',
    hoverClassName: '',
    htmlResponse: true,
    loadingClassName: 'inplaceeditor-loading',
    loadingText: 'Loading...',
    okControl: 'button',                        // 'link'|'button'|false
    okText: 'ok',
    paramName: 'value',
    rows: 1,                                    // If 1 and multi-line, uses autoRows
    savingClassName: 'inplaceeditor-saving',
    savingText: 'Saving...',
    size: 0,
    stripLoadedTextTags: false,
    submitOnBlur: false,
    textAfterControls: '',
    textBeforeControls: '',
    textBetweenControls: ''
  },
  DefaultCallbacks: {
    callback: function(form) {
      return Form.serialize(form);
    },
    onComplete: function(transport, element) {
      // For backward compatibility, this one is bound to the IPE, and passes
      // the element directly.  It was too often customized, so we don't break it.
      new Effect.Highlight(element, {
        startcolor: this.options.highlightColor, keepBackgroundImage: true });
    },
    onEnterEditMode: null,
    onEnterHover: function(ipe) {
      ipe.element.style.backgroundColor = ipe.options.highlightColor;
      if (ipe._effect)
        ipe._effect.cancel();
    },
    onFailure: function(transport, ipe) {
      alert('Error communication with the server: ' + transport.responseText.stripTags());
    },
    onFormCustomization: null, // Takes the IPE and its generated form, after editor, before controls.
    onLeaveEditMode: null,
    onLeaveHover: function(ipe) {
      ipe._effect = new Effect.Highlight(ipe.element, {
        startcolor: ipe.options.highlightColor, endcolor: ipe.options.highlightEndColor,
        restorecolor: ipe._originalBackground, keepBackgroundImage: true
      });
    }
  },
  Listeners: {
    click: 'enterEditMode',
    keydown: 'checkForEscapeOrReturn',
    mouseover: 'enterHover',
    mouseout: 'leaveHover'
  }
});

Ajax.InPlaceCollectionEditor.DefaultOptions = {
  loadingCollectionText: 'Loading options...'
};

// Delayed observer, like Form.Element.Observer, 
// but waits for delay after last key input
// Ideal for live-search fields

Form.Element.DelayedObserver = Class.create({
  initialize: function(element, delay, callback) {
    this.delay     = delay || 0.5;
    this.element   = $(element);
    this.callback  = callback;
    this.timer     = null;
    this.lastValue = $F(this.element); 
    Event.observe(this.element,'keyup',this.delayedListener.bindAsEventListener(this));
  },
  delayedListener: function(event) {
    if(this.lastValue == $F(this.element)) return;
    if(this.timer) clearTimeout(this.timer);
    this.timer = setTimeout(this.onTimerEvent.bind(this), this.delay * 1000);
    this.lastValue = $F(this.element);
  },
  onTimerEvent: function() {
    this.timer = null;
    this.callback(this.element, $F(this.element));
  }
});
