# Supplementary material for: Getting More Out of Biomedical Documents with GATE's Full Lifecycle Open Source Text Analytics
Source: PLoS Comput Biol. 2013 Feb 7;9(2):e1002854. doi: 10.1371/journal.pcbi.1002854 (PMC3567135; doi:10.1371/journal.pcbi.1002854)
Supplement: Dataset S2 — GWAS AdAPT software. Dataset S2 contains the GWAS Adjusting Association Priors with Text (AdAPT) software. (TGZ) [file pcbi.1002854.s002.tgz › plos-gate-gwas/GwasGrailsPlugin.groovy]

class GwasGrailsPlugin {
    def version = 0.1
    def dependsOn = [:]

    // TODO Fill in these fields
    def author = "Thomas Heitz"
    def authorEmail = ""
    def title = "Life Science Browser"
    def description = '''\
Brief description of the plugin.
'''

    // URL to the plugin's documentation
    def documentation = "http://grails.org/Gwas+Plugin"

    def doWithSpring = {
        // TODO Implement runtime spring config (optional)
    }
   
    def doWithApplicationContext = { applicationContext ->
        // TODO Implement post initialization spring config (optional)		
    }

    def doWithWebDescriptor = { xml ->
        // TODO Implement additions to web.xml (optional)
    }
	                                      
    def doWithDynamicMethods = { ctx ->
        // TODO Implement registering dynamic methods to classes (optional)
    }
	
    def onChange = { event ->
        // TODO Implement code that is executed when any artefact that this plugin is
        // watching is modified and reloaded. The event contains: event.source,
        // event.application, event.manager, event.ctx, and event.plugin.
    }

    def onConfigChange = { event ->
        // TODO Implement code that is executed when the project configuration changes.
        // The event is the same as for 'onChange'.
    }
}
