# Supplementary material for: Getting More Out of Biomedical Documents with GATE's Full Lifecycle Open Source Text Analytics
Source: PLoS Comput Biol. 2013 Feb 7;9(2):e1002854. doi: 10.1371/journal.pcbi.1002854 (PMC3567135; doi:10.1371/journal.pcbi.1002854)
Supplement: Dataset S2 — GWAS AdAPT software. Dataset S2 contains the GWAS Adjusting Association Priors with Text (AdAPT) software. (TGZ) [file pcbi.1002854.s002.tgz › plos-gate-gwas/grails-app/services/BfdpService.groovy]

import gate.lifesci.scoring.*;
import gate.lifesci.scoring.gwas.*;
import java.util.*;


class BfdpService {

  /**
   * A wrapper around the main BFDP class
   */
  Bfdp calcBFDP(String snp, boolean searchInRif, Set keywords, int beforeAfter, long date, boolean useUmls)
  {

    // create an array with keywords
    String [] keywordsArray = keywords == null ? 
                              new String[0] : keywords as String[]

    // using SNPKnowledge to query snp mimir-index to obtain geneIds that 
    // lie within the set window (i.e. 50K) of snp
    
    // if we need to filter out data based on keyword search, we collect
    // the actual medline abstract after filtering.
    SNPKnowledge bk = new SNPKnowledge(searchInRif);
    boolean searchWithKeywords = keywordsArray.length == 0;
    boolean newSearch = true;
    int collectResultsFromIndex = 0;
    int collectResultsToIndex = -1;
    bk.search(snp, searchWithKeywords, newSearch, collectResultsFromIndex, 
              collectResultsToIndex, beforeAfter, date);
    
    // score results
    KeywordPriorScore s = new KeywordPriorScore(bk, keywordsArray, true, 
                                                beforeAfter, date, useUmls);
    def score = s.score();
        
    // Bfdp class
    // just calculating prior
    def Bfdp bfdp = new Bfdp(snp: snp, rank: 1, prior: s.getScore())

    // obtain the background knowledge
    // a map containing geneid (without namespace) as key and 
    // list of document hits as values
    def data = bk.getData()
    
    // for every gene in the data, collet its pubmed ID and the abstract text
    data.each { geneid, docHits ->

      // gene entry
      def gene;
      
      // document htis
      if(docHits.size() > 0) {
        for(aHit in docHits) {
          if(gene == null) {
            gene = new GeneId(ident: geneid, name:aHit.getGeneName());            
          }
            
          gene.addToPubmedids(
            new PubmedId(ident:aHit.getPubmedId(), 
                         abs:aHit.getRenderedDocumentText(), 
                         title:aHit.getPubmedTitle(), 
                         date:aHit.getPubmedDate()
            )
          )  
    	}
      }
      
      bfdp.addToGeneids(gene)
    }
    
    return bfdp;
  }
}
