# Supplementary material for: Getting More Out of Biomedical Documents with GATE's Full Lifecycle Open Source Text Analytics
Source: PLoS Comput Biol. 2013 Feb 7;9(2):e1002854. doi: 10.1371/journal.pcbi.1002854 (PMC3567135; doi:10.1371/journal.pcbi.1002854)
Supplement: Dataset S2 — GWAS AdAPT software. Dataset S2 contains the GWAS Adjusting Association Priors with Text (AdAPT) software. (TGZ) [file pcbi.1002854.s002.tgz › plos-gate-gwas/grails-app/domain/Keyword.groovy]

class Keyword implements Comparable {
  static belongsTo = [ search : Search ]
  String value

  String toString() {
    return value
  }

  int compareTo(obj) {
    value.compareToIgnoreCase(obj.value)
  }
}
