# Supplementary material for: Getting More Out of Biomedical Documents with GATE's Full Lifecycle Open Source Text Analytics
Source: PLoS Comput Biol. 2013 Feb 7;9(2):e1002854. doi: 10.1371/journal.pcbi.1002854 (PMC3567135; doi:10.1371/journal.pcbi.1002854)
Supplement: Dataset S2 — GWAS AdAPT software. Dataset S2 contains the GWAS Adjusting Association Priors with Text (AdAPT) software. (TGZ) [file pcbi.1002854.s002.tgz › plos-gate-gwas/grails-app/domain/Bfdp.groovy]

class Bfdp {
  int rank // ranking number
  String snp // snp id
  
  // no bfdp score available for this version
  // float bfdp // bfpd score
  
  float prior // prior for computating the bfdp
  
  // no pvalue available for this version
  //float pvalue // old pvalue to compare with bfdp
  
  static hasMany = [ geneids : GeneId ]
  
  
  static constraints = {
    rank(min:0, nullable:false, unique:true)
    snp(blank:false, unique:true)
  
    //bfdp(min:0f, max:1f)
    
    prior(min:0f, max:1f)
    
    //pvalue(nullable:true)
  }
}
