# Supplementary material for: Getting More Out of Biomedical Documents with GATE's Full Lifecycle Open Source Text Analytics
Source: PLoS Comput Biol. 2013 Feb 7;9(2):e1002854. doi: 10.1371/journal.pcbi.1002854 (PMC3567135; doi:10.1371/journal.pcbi.1002854)
Supplement: Dataset S2 — GWAS AdAPT software. Dataset S2 contains the GWAS Adjusting Association Priors with Text (AdAPT) software. (TGZ) [file pcbi.1002854.s002.tgz › plos-gate-gwas/grails-app/domain/PubmedId.groovy]

class PubmedId {
  static belongsTo = [ geneid : GeneId ]
  int ident // pubmed id used to compute the prior
  String abs // abstract of the article
  String title // title of the article
  String date // date of the pubmed

  static constraints = {
    abs(nullable:true)
    title(nullable:true)
    date(nullable:true)
  }
}
