# Supplementary material for: Getting More Out of Biomedical Documents with GATE's Full Lifecycle Open Source Text Analytics
Source: PLoS Comput Biol. 2013 Feb 7;9(2):e1002854. doi: 10.1371/journal.pcbi.1002854 (PMC3567135; doi:10.1371/journal.pcbi.1002854)
Supplement: Dataset S2 — GWAS AdAPT software. Dataset S2 contains the GWAS Adjusting Association Priors with Text (AdAPT) software. (TGZ) [file pcbi.1002854.s002.tgz › plos-gate-gwas/grails-app/domain/Search.groovy]

class Search {
  String snp // snp id
  Set keywords
  static hasMany = [ keywords : Keyword ]
  
  transient static mapping = {
    // turn off lazy loading to work around GRAILS-3611
    keywordGroups(lazy:false)
  }

}
