# Supplementary material for: Getting More Out of Biomedical Documents with GATE's Full Lifecycle Open Source Text Analytics
Source: PLoS Comput Biol. 2013 Feb 7;9(2):e1002854. doi: 10.1371/journal.pcbi.1002854 (PMC3567135; doi:10.1371/journal.pcbi.1002854)
Supplement: Dataset S2 — GWAS AdAPT software. Dataset S2 contains the GWAS Adjusting Association Priors with Text (AdAPT) software. (TGZ) [file pcbi.1002854.s002.tgz › plos-gate-gwas/grails-app/utils/gate/gwas/Utils.groovy]

package gate.gwas

import org.codehaus.groovy.grails.commons.ConfigurationHolder

class Utils {
  /** Access the Grails config object. */
  static Map getConfig() { return ConfigurationHolder.config }
  
  static List<File> getDirectories(String root) {
  	def found = new ArrayList<File>();
  	
  	File dir = new File(root);
  	
  	for (File f : dir.listFiles()) {
  		if (f.isDirectory()) found.add(f);
  	}
  	
  	return found;
  }
}
