# Supplementary material for: Getting More Out of Biomedical Documents with GATE's Full Lifecycle Open Source Text Analytics
Source: PLoS Comput Biol. 2013 Feb 7;9(2):e1002854. doi: 10.1371/journal.pcbi.1002854 (PMC3567135; doi:10.1371/journal.pcbi.1002854)
Supplement: Dataset S2 — GWAS AdAPT software. Dataset S2 contains the GWAS Adjusting Association Priors with Text (AdAPT) software. (TGZ) [file pcbi.1002854.s002.tgz › plos-gate-gwas/grails-app/conf/Config.groovy]

String gwasUserHome = System.getProperty("user.home")
String sysUserDir = System.getProperty("user.dir")

gate {
  gwas {
    user.home           = gwasUserHome
    data                = "${user.home}/gwasrc.d"
  }
}

// setting mimir-home
mimir.home              = "${sysUserDir}/../../../gate-extras/mimir-core/"
mimir.legacy.home       = "${sysUserDir}/../../../gate-extras/mimir-legacy/"

// The following properties have been added by the Upgrade process...
grails.views.default.codec="none" // none, html, base64
grails.views.gsp.encoding="UTF-8"

grails.war.resources = { stagingDir, args ->
  copy(todir:"${stagingDir}/WEB-INF/lib") {
    fileset(dir:"${mimir.home}/lib", includes:"*.jar")
    fileset(dir:"${mimir.home}", includes:"*.jar")
  }
  
  // copy mimir legacy jar to be able to use old indices (created with
  // com.ontotext... packagenames.. such as umls index etc.
  copy(todir:"${stagingDir}/WEB-INF/lib") {
    fileset(dir:"${mimir.legacy.home}", includes:"*.jar")
  }

  delete(file:"${stagingDir}/WEB-INF/lib/xstream-1.2.1.jar")
  delete(file:"${stagingDir}/WEB-INF/lib/xpp3_min-1.1.3.4.O.jar")
}


// make sure you don't provide trailing slash
System.setProperty("larkc.endpoint", "http://localhost:8000");

// set the following values as appropriate
// where the LLD is running?
System.setProperty("bk.endpoint","http://services.gate.ac.uk/lld/openrdf-sesame/")
//System.setProperty("bk.endpoint","http://linkedlifedata.com/")
//System.setProperty("bk.endpoint.username","wp7b")
//System.setProperty("bk.endpoint.password","wp7b")

// ID of the repository
System.setProperty("repository.id","owlim")
//System.setProperty("repository.id","bigowlimTest")

// where the medline index directory is
System.setProperty("mimir.index.dir","/data/lld/mimir-indices")
//System.setProperty("mimir.index.dir","/home/niraj/work/gwas-data/mimir-indices")

// if you don't want to use the following service just comment it out
// random indexing service
System.setProperty("ri.endpoint","http://services.gate.ac.uk/lld/ri/service/words");

//email
System.setProperty("email.host","mailhost.shef.ac.uk");
System.setProperty("email.from","n.aswani@shef.ac.uk");
System.setProperty("email.user","n.aswani@shef.ac.uk");
System.setProperty("email.password","");
