# Supplementary material for: Getting More Out of Biomedical Documents with GATE's Full Lifecycle Open Source Text Analytics
Source: PLoS Comput Biol. 2013 Feb 7;9(2):e1002854. doi: 10.1371/journal.pcbi.1002854 (PMC3567135; doi:10.1371/journal.pcbi.1002854)
Supplement: Dataset S2 — GWAS AdAPT software. Dataset S2 contains the GWAS Adjusting Association Priors with Text (AdAPT) software. (TGZ) [file pcbi.1002854.s002.tgz › plos-gate-gwas/grails-app/conf/DataSource.groovy]

dataSource {
	pooled = true
	driverClassName = "org.hsqldb.jdbcDriver"
	username = "sa"
	password = ""
}
hibernate {
    cache.use_second_level_cache=true
    cache.use_query_cache=true
    cache.provider_class='com.opensymphony.oscache.hibernate.OSCacheProvider'
}
// environment specific settings
environments {
	development {
		dataSource {
			dbCreate = "create-drop" // one of 'create', 'create-drop','update'
			url = "jdbc:hsqldb:mem:devDB"
		}
	}
	test {
		dataSource {
			dbCreate = "update"
			url = "jdbc:hsqldb:mem:testDb"
		}
	}
	production {
		dataSource {
			dbCreate = "update"
			url = "jdbc:hsqldb:file:prodDb;shutdown=true"
		}
	}
}
