# Supplementary material for: Getting More Out of Biomedical Documents with GATE's Full Lifecycle Open Source Text Analytics
Source: PLoS Comput Biol. 2013 Feb 7;9(2):e1002854. doi: 10.1371/journal.pcbi.1002854 (PMC3567135; doi:10.1371/journal.pcbi.1002854)
Supplement: Dataset S2 — GWAS AdAPT software. Dataset S2 contains the GWAS Adjusting Association Priors with Text (AdAPT) software. (TGZ) [file pcbi.1002854.s002.tgz › plos-gate-gwas/grails-app/conf/MyUrlMappings.groovy]

class MyUrlMappings {

  static mappings = {

    "/$path**?" {
      constraints {
        // don't map css etc.; note that sometimes URIs from plugins get
        // an extra leading "/"
        path( validator: { ! ( it =~
          /^((css)|(js)|(images)|(plugins)|(.plugins))\//
        ) } )
      }
      controller = "bfdp"
      action = "search"
    }

    "/$controller/$action?/$id?" {}
  }

}
