# Supplementary material for: Getting More Out of Biomedical Documents with GATE's Full Lifecycle Open Source Text Analytics
Source: PLoS Comput Biol. 2013 Feb 7;9(2):e1002854. doi: 10.1371/journal.pcbi.1002854 (PMC3567135; doi:10.1371/journal.pcbi.1002854)
Supplement: Dataset S2 — GWAS AdAPT software. Dataset S2 contains the GWAS Adjusting Association Priors with Text (AdAPT) software. (TGZ) [file pcbi.1002854.s002.tgz › plos-gate-gwas/grails-app/controllers/KeywordsController.groovy]

import gate.lifesci.ri.*;
import gate.lifesci.*;

class KeywordsController {


  def index = { redirect(action: riSearch) }

  /**
   * Random Indexing controller
   */
  def riSearch = {
     
    List<String> keywords = new ArrayList<String>();
    keywords.addAll(RandomIndexing.getKeywords(params.keyword, 30));
    
    StringBuffer buffer = new StringBuffer();
    for(String k : keywords) {
      buffer.append(k + "\n");
    }

    // render message
    render g.render(template: "/keywords/textarea", model: [message: "${buffer.toString()}"])
  }
  
  /**
   * UMLs search controller
   */
  def umlsSearch = {
     
    Set<String> keywords = new HashSet<String>();
    keywords.add(params.keyword);
    Constants.umlsIndexSearcher.mergeUmlsResults(keywords);
    
    StringBuffer buffer = new StringBuffer();
    for(String k : keywords) {
      buffer.append(k + "\n");
    }

    // render message
    render g.render(template: "/keywords/textarea", model: [message: "${buffer.toString()}"])
  }

  def tfidfSearch = {
    List<String> keywords = new ArrayList<String>();
    keywords.addAll(Constants.termsIndexSearcher.getTerms(params.keyword, 30));
    
    StringBuffer buffer = new StringBuffer();
    for(String k : keywords) {
      buffer.append(k + "\n");
    }

    // render message
    render g.render(template: "/keywords/textarea", model: [message: "${buffer.toString()}"])
  }
  
  /**
   * form for keyword query
   */
  def keywordHelpForm = {
    render(view: "/keywords/keyword")
  }
}
