# Supplementary material for: Getting More Out of Biomedical Documents with GATE's Full Lifecycle Open Source Text Analytics
Source: PLoS Comput Biol. 2013 Feb 7;9(2):e1002854. doi: 10.1371/journal.pcbi.1002854 (PMC3567135; doi:10.1371/journal.pcbi.1002854)
Supplement: Dataset S2 — GWAS AdAPT software. Dataset S2 contains the GWAS Adjusting Association Priors with Text (AdAPT) software. (TGZ) [file pcbi.1002854.s002.tgz › plos-gate-gwas/grails-app/controllers/ServiceController.groovy]

import gate.lifesci.scoring.gwas.SNPGeneRIFScoreService
import gate.gwas.Utils


class ServiceController {

  def index = { render(view: "config") }
  
  def list = { render(view: "list") }

  def results = { render(view: "results") }

  def config = { render(view: "config") }

  def rscript = {
    def rscriptFile = gate.gwas.Utils.getConfig().gate.gwas.data + "/rscript.zip"
    def file = new File(rscriptFile)
    byte[] content = file.readBytes()
    OutputStream out = response.getOutputStream();
    
    response.setContentType("application/octet-stream");
    response.setContentLength(content.size())
    response.setHeader("Content-disposition",
                       "attachment;filename=rscript.zip")
    out.write(content)
    out.close()
  }

  def download = {
    def csvfile = gate.gwas.Utils.getConfig().gate.gwas.data + "/" + 
                  params.dir + "/snp-scores.csv"
    def file = new File(csvfile)
    byte[] content = file.readBytes()
    OutputStream out = response.getOutputStream();
    
    response.setContentType("text/csv");
    response.setContentLength(content.size())
    response.setHeader("Content-disposition",
                       "attachment;filename=snp-scores.csv")
    
    out.write(content)
    out.close()
  }
  
  def add = { 
    Set allKeywords = new HashSet()
    int groupid=1
    
	params.each { key, value ->
	  if (key.equals("keywords_1")) {
	    groupid = 1;
	  } else if (key.equals("keywords_2")) {
        groupid = 2;
      } else if (key.equals("keywords_3")) {
        groupid = 3;
      } else {
        groupid = -1;
      }
	    
	  if(groupid != -1 && value.trim().length() > 0) {
        def keywords = value.split("\r\n")
	    keywords.each {
	      allKeywords.add(it+";"+groupid)
	    } 
	  }
	}
	
	if(allKeywords.isEmpty()) {
      flash.message = "No keywords are provided. " + 
                      "Please provide at least one group of keywords";
      render(view: "/error")
      return
	}

    
    def dir = new File(gate.gwas.Utils.getConfig().gate.gwas.data, params.name)
    dir.mkdirs()
    
    // default value 1 indicating all
    int allOrBeforeOrAfter = 1
    long date = 0
    
    if(!params.beforeAfter.equals("All")) {
      if(params.beforeAfter.equals("Before"))
        allOrBeforeOrAfter = 2
      else
        allOrBeforeOrAfter = 3
      
      String day = ""+params.when_day;
      String mon = ""+params.when_month;
      String year = ""+params.when_year;
      if(day.length() == 1) day = "0" + day;
      if(mon.length() == 1) mon = "0" + mon;
      date = Long.parseLong(year + mon + day);
    }
    boolean useUmls = params.useUmls.equals("on")
    boolean searchInRif = params.searchIn.equals("Rif Texts")
    def snpFile = request.getFile("file");
    SNPGeneRIFScoreService service = null;
    String email = params.email;
    String requestUrl = request.request.requestURL;
    String rootLink = createLinkTo(dir: '/');
    requestUrl = requestUrl.substring(0, requestUrl.indexOf(rootLink));
    requestUrl += rootLink + "service/download?dir=" + URLEncoder.encode(params.name);
    if(!snpFile.empty) {
        def file = new File(dir, "snpFile.txt");
        def fileOutStream = new FileOutputStream(file)
        def out = new BufferedOutputStream(fileOutStream)
        out << request.getFile("file").inputStream
        out.close()
        service = 
          new SNPGeneRIFScoreService(params.name, dir, file, 
                                     allKeywords as String[], searchInRif, 
                                     allOrBeforeOrAfter, date, useUmls, email, 
                                     requestUrl);
    // searching for all snps
    } else if (params.snp.equals("ALL")) {
    	 service = 
    	   new SNPGeneRIFScoreService(params.name, dir, allKeywords as String[],
    	                              searchInRif, allOrBeforeOrAfter, date, 
    	                              useUmls, email, requestUrl);
    }
    // searching with sparql query
    else if (params.snp.toUpperCase().indexOf("SELECT") != -1) {
    	service = 
    	  new SNPGeneRIFScoreService(params.name, dir, params.snp, 
    	                             allKeywords as String[], searchInRif, 
    	                             allOrBeforeOrAfter, date,  
    	                             useUmls, email, requestUrl);
    }
    // search for a list of snps
    else if (params.snp.trim().length() == 0) {
      flash.message = "Please provide either a list of SNP ids or a file" + 
                      " containing one SNP id on each line";
      render(view: "/error")
      return
    } else {
    	service = 
    	  new SNPGeneRIFScoreService(params.name, dir, params.snp.split("\\s"), 
    	                             allKeywords as String[], searchInRif, 
    	                             allOrBeforeOrAfter, date,  
    	                             useUmls, email, requestUrl);
    }
    service.runService()
    flash.message = "You should receive an email when your experiment has ended";
    render(view: "config")
  }
}
