# Supplementary material for: Getting More Out of Biomedical Documents with GATE's Full Lifecycle Open Source Text Analytics
Source: PLoS Comput Biol. 2013 Feb 7;9(2):e1002854. doi: 10.1371/journal.pcbi.1002854 (PMC3567135; doi:10.1371/journal.pcbi.1002854)
Supplement: Dataset S2 — GWAS AdAPT software. Dataset S2 contains the GWAS Adjusting Association Priors with Text (AdAPT) software. (TGZ) [file pcbi.1002854.s002.tgz › plos-gate-gwas/grails-app/controllers/BfdpController.groovy]

import gate.lifesci.ri.*;

class BfdpController {


  def index = { redirect(action: search) }

  def fulldetail = {
    // get one specific instance for a SNP ID
    // get the related medline papers for a SNP ID
    // save the search parameters if not already existing
    def newSearch = new Search(snp: params.snp)

    int groupid=1;

    params.each { key, value ->

      if (key.equals("keywords_1")) {
        groupid = 1;
      } else if (key.equals("keywords_2")) {
        groupid = 2;
      } else if (key.equals("keywords_3")) {
        groupid = 3;
      } else {
        groupid = -1;
      }

      if (groupid != -1 && value.trim().length() > 0) {
	    def keywords = value.split("\r\n")
        keywords.each {
          newSearch.addToKeywords(new Keyword(value: it+";"+groupid))
        } 
      }
    }

    boolean useUmls = params.useUmls.equals("on")
    boolean searchInRif = params.searchIn.equals("Rif Texts")
    
    // default value 1 indicating all
    int when = 1
    long date = Long.MIN_VALUE
    if(!params.beforeAfter.equals("All")) {
      if(params.beforeAfter.equals("Before"))
        when = 2
      else
        when = 3
      
      String day = ""+params.when_day;
      String mon = ""+params.when_month;
      String year = ""+params.when_year;
      if(day.length() == 1) day = "0" + day;
      if(mon.length() == 1) mon = "0" + mon;
      date = Long.parseLong(year + mon + day);
    }
     
    // get the results
    def bfdp = bfdpService.calcBFDP(params.snp, searchInRif, newSearch.keywords, 
                                    when, date, useUmls)

    // render all the results
    render(view: "detail", model: [bfdp: bfdp, searchInRif:searchInRif])
  }

  // takes you to the search view
  def search = {}


  // bfdpService gets initialized automatically at runtime
  def bfdpService
}
