# Supplementary material for: Getting More Out of Biomedical Documents with GATE's Full Lifecycle Open Source Text Analytics
Source: PLoS Comput Biol. 2013 Feb 7;9(2):e1002854. doi: 10.1371/journal.pcbi.1002854 (PMC3567135; doi:10.1371/journal.pcbi.1002854)
Supplement: Dataset S2 — GWAS AdAPT software. Dataset S2 contains the GWAS Adjusting Association Priors with Text (AdAPT) software. (TGZ) [file pcbi.1002854.s002.tgz › plos-gate-gwas/grails-app/views/bfdp/search.gsp]

<%@ page contentType="text/html;charset=UTF-8" %>
  <html>
    <head>
      <g:javascript library="prototype"/>
      <title>Details</title>
      <meta name="layout" content="single"/>
      <script type='text/javascript' 
              src='${createLinkTo(dir:'js',file:'webforms2.js')}'></script>
      <script type="text/javascript">
        function cutPaste(destination)
        {
          var textarea = document.getElementById("keywords");
          var len = textarea.value.length;
          var start = textarea.selectionStart;
          var end = textarea.selectionEnd;
          if(start == end) {
            destination.value= document.getElementById('keywords').value;
            textarea.value = "";
          } else {
            var sel = textarea.value.substring(start, end);
            textarea.value =  textarea.value.substring(0,start)
                            + textarea.value.substring(end,len);
            destination.value= sel;
          }
        }
        function copyToGroup1()
        {
          cutPaste(document.getElementById('keywords_1'));
        }
        function copyToGroup2()
        {
          cutPaste(document.getElementById('keywords_2'));
        }
        function copyToGroup3()
        {
          cutPaste(document.getElementById('keywords_3'));
        }
        function clearKeywordHelpDiv()
        {
          document.getElementById('keywordHelpDiv').innerHTML ='';
        }
        function inProgressStatus()
        {
          document.getElementById('message').innerHTML ='<br>Please wait...</br>';
        }
        function completedStatus()
        {
          document.getElementById('message').innerHTML ='';
        }
      </script>
    </head>
    <body>
      <div id="error"></div>
      <br>
      <table>
        <tbody>
            <tr>
              <td style="text-align:left"> 
                Download the R-Script <g:link controller="service" action="rscript" class="backlink">here</g:link>
              </td>
            </tr>
          <tr>
            <td style="text-align:left"> 
                To expand keywords list <g:remoteLink action="keywordHelpForm" 
                controller="keywords" update="keywordHelpDiv">click here</g:remoteLink> 
            </td>
          </tr>
          <tr>
            <td>
              <div align="left" id="message"></div>
            </td>
          </tr>
          <tr>
            <td>
              <div align="left" id="keywordHelpDiv"></div>
            </td>
          </tr>
        </tbody>
      </table>
      
      <br />
      
      <!-- input text field to get a specific SNP -->
      <g:form name="gwasform" action="fulldetail">
        <table>
          <tbody>
            <tr>
              <td style="text-align:left">
                SNP ID
                <g:textField name="snp" required="true" 
                             title="Enter a SNP to search for."/>
              </td>
            </tr>
            <tr>
              <td>
                <table>
                  <tr>
                    <td>Keyword Group 1</td>
                    <td>Keyword Group 2</td>
                    <td>Keyword Group 3</td>
                  </tr>
                  <tr>
                    <td>
                      <g:textArea id="keywords_1" name="keywords_1" rows="10" 
                                  cols="25" 
                                  title="Enter some keywords separated by a new line to search for."/>
                    </td>
                    <td>
                      <g:textArea id="keywords_2" name="keywords_2" rows="10" 
                                  cols="25" 
                                  title="Enter some keywords separated by a new line to search for."/>
                    </td>
                    <td>
                      <g:textArea id="keywords_3" name="keywords_3" rows="10" 
                                  cols="25" 
                                  title="Enter some keywords separated by a new line to search for."/>
                    </td>
                  </tr>
                </table>
              </td>
            </tr>
            <tr>
              <td style="text-align:left"> Expand keywords list with UMLs <g:checkBox name="useUmls" value="${false}" />  </td>
            </tr>
            <tr>
              <td style="text-align:left">
                  Search keywords in 
                  <g:select name="searchIn" 
                     from="${['Medline Abstracts','Rif Texts']}" />
              </td>
            </tr>
            <tr>
              <td style="text-align:left">
                Return results 
                <g:select name="beforeAfter" from="${['All','Before','After']}" />
                <g:datePicker name="when" value="${new Date()}" 
                                precision="day" />
              </td>
            </tr>
            <tr>
              <td style="text-align:right">
                <g:submitButton name="search" value="Find Articles"/>
              </td>
            </tr>
          </tbody>
        </table>
      </g:form>
      <br/>
    </body>
  </html>
