# Supplementary material for: Getting More Out of Biomedical Documents with GATE's Full Lifecycle Open Source Text Analytics
Source: PLoS Comput Biol. 2013 Feb 7;9(2):e1002854. doi: 10.1371/journal.pcbi.1002854 (PMC3567135; doi:10.1371/journal.pcbi.1002854)
Supplement: Dataset S2 — GWAS AdAPT software. Dataset S2 contains the GWAS Adjusting Association Priors with Text (AdAPT) software. (TGZ) [file pcbi.1002854.s002.tgz › plos-gate-gwas/grails-app/views/bfdp/detail.gsp]

<%@ page contentType="text/html;charset=UTF-8" %>
<html>
  <head>
    <title>Results</title>
    <meta name="layout" content="single" />
    <style type="text/css" media="screen">
      .mimir-hit {color:red; }
    </style>
  </head>
  <body>

  <table>
    <tbody>
    <tr>
      <th><abbr title="Single Nucleotide Polymorphism">SNP Identifier</abbr></th>
      <th>Prior Score</th>
    </tr>
    <tr>
      <td>
        <a href="http://www.ncbi.nlm.nih.gov/projects/SNP/snp_ref.cgi?searchType=adhoc_search&type=rs&rs=${bfdp.snp}"
           target="_blank">${bfdp.snp}</a>
      </td>
      <td>${gate.lifesci.scoring.gwas.KeywordPriorScore.getPriorCode(bfdp.prior)}</td>
    </tr>
    </tbody>
  </table>

  <br/>

  <p>
  <g:link controller="bfdp" action="search" class="backlink">New search</g:link>
  </p>

  <br/>

  <a name="genesummary"></a>
  <table class="detail">
    <tbody>
      <tr>
        <th>Gene</th>
        <th>Name</th>
      </tr>
          
      <g:if test="${bfdp.geneids == null}"><tr><td colspan="2">No related genes found.</td></tr></g:if>
      <g:else>
        <g:each in="${bfdp.geneids}" var="gene">
          <tr>
            <td>
              <a href="#${gene.ident}">${gene.ident}</a>
            </td>
            <td>${gene.name}</td>
          </tr>
        </g:each>
      </g:else>
    </tbody>
  </table>

  <br/>
    
  <table class="detail">
    <tbody>
      <tr>
        <th>Gene</th>
        <g:if test="${searchInRif}"> <th>Rif Text</th></g:if>
        <g:else> <th>PubMed article</th> </g:else>
      </tr>
  
      <g:if test="${bfdp.geneids == null}"><tr><td>No related genes found.</td></tr></g:if>
      <g:else>
        <g:each in="${bfdp.geneids}" var="gene">
          <tr>
            <td>
              <a href="http://www.ncbi.nlm.nih.gov/sites/entrez?Db=gene&amp;Cmd=ShowDetailView&amp;TermToSearch=${gene.ident}"
               target="_blank">${gene.ident}</a>
               <a name="${gene.ident}"></a>
            </td>
            <td>
              <g:if test="${gene.pubmedids?.empty}">No PubMed articles found.</g:if>
              <g:each in="${gene.pubmedids}" var="pubmed">          
                <b>Pubmed Id:</b>
                <a href="http://www.ncbi.nlm.nih.gov/sites/entrez/${pubmed.ident}" 
                   target="_blank">${pubmed.ident}</a><BR>
                <b>Pubmed Date:</b>${pubmed.date}<BR>
                <b>Pubmed Title:</b>${pubmed.title}<BR>
                ${pubmed.abs}<BR>
                <a href="#genesummary"> Back to top</a><BR><BR>
              </g:each> %{-- bfdp.geneids.pubmedids --}%
            </td>
          </tr>
        </g:each> %{-- bfdp.geneids --}%
      </g:else>
      </tbody>
    </table>
  <br/>

  <p>
  <g:link controller="bfdp" action="search" class="backlink">New search</g:link>
  </p>

  </body>
</html>
