# Supplementary material for: Getting More Out of Biomedical Documents with GATE's Full Lifecycle Open Source Text Analytics
Source: PLoS Comput Biol. 2013 Feb 7;9(2):e1002854. doi: 10.1371/journal.pcbi.1002854 (PMC3567135; doi:10.1371/journal.pcbi.1002854)
Supplement: Dataset S2 — GWAS AdAPT software. Dataset S2 contains the GWAS Adjusting Association Priors with Text (AdAPT) software. (TGZ) [file pcbi.1002854.s002.tgz › plos-gate-gwas/grails-app/views/keywords/keyword.gsp]

      <table>
        <tbody>
          <tr align="right">
              <a href="javascript:clearKeywordHelpDiv()">Close</a>
            </td>
          </tr>
          <tr>
            <td>
              <g:form name="keywordForm" url="[controller:'keywords',action:'riSearch']"
                       enctype="multipart/form-data">
                Keyword 
                <g:textField name="keyword" required="true" title="Enter a Keyword to search for."/>
                <br />
                <g:submitToRemote action="riSearch" controller="keywords"
                              onLoading="inProgressStatus()"
                              onComplete="completedStatus()"
                              value="RI Search"
                              update="[success:'keywordsTF', failure:'error']" 
                />
                              

                <g:submitToRemote action="umlsSearch" controller="keywords" 
                              onLoading="inProgressStatus()"
                              onComplete="completedStatus()"
                              value="UMLs Search" 
                              update="[success:'keywordsTF', failure:'error']"
                />

                <g:submitToRemote action="tfidfSearch" controller="keywords" 
                              onLoading="inProgressStatus()"
                              onComplete="completedStatus()"
                              value="TFIDF Search" 
                              update="[success:'keywordsTF', failure:'error']"
                />

              </g:form>
            </td>
          </tr>
          <tr>
            <td>
              <div id="keywordsTF">
                <g:textArea id="keywords" name="keywords" rows="10" cols="25" />
              </div> 
            </td>
          </tr>
          <tr>
            <td>
              Copy keywords to <a href="javascript:copyToGroup1()">Group 1</a>&nbsp;
              <a href="javascript:copyToGroup2()">Group 2</a>&nbsp;
              <a href="javascript:copyToGroup3()">Group 3</a>
            </td>
          </tr>
        </tbody>
      </table>
