# Supplementary material for: Getting More Out of Biomedical Documents with GATE's Full Lifecycle Open Source Text Analytics
Source: PLoS Comput Biol. 2013 Feb 7;9(2):e1002854. doi: 10.1371/journal.pcbi.1002854 (PMC3567135; doi:10.1371/journal.pcbi.1002854)
Supplement: Dataset S2 — GWAS AdAPT software. Dataset S2 contains the GWAS Adjusting Association Priors with Text (AdAPT) software. (TGZ) [file pcbi.1002854.s002.tgz › plos-gate-gwas/grails-app/views/layouts/service.gsp]

<?xml version="1.0" encoding="UTF-8"?>
<!DOCTYPE html
     PUBLIC "-//W3C//DTD XHTML 1.0 Transitional//EN"
     "http://www.w3.org/TR/xhtml1/DTD/xhtml1-transitional.dtd">
<html xmlns="http://www.w3.org/1999/xhtml" xml:lang="en" lang="en">
<head>
  <title>AdAPT - Adjusting Association Priors with Text - <g:layoutTitle/></title>
  <meta http-equiv="Content-Type" content="text/html; charset=UTF-8"/>
  <link rel="stylesheet" href="${createLinkTo(dir:'css',file:'main.css')}" />
  <g:layoutHead/>
</head>
<body>

<h1>AdAPT - Adjusting Association Priors with Text - <g:layoutTitle/></h1>

<div align="center">
  <g:layoutBody/>
</div>

<address>
&copy; 2009 The University of Sheffield -
<a href="http://gate.ac.uk/" target="_blank">GATE</a> Group.
</address>

</body>
</html>
