# Supplementary material for: Getting More Out of Biomedical Documents with GATE's Full Lifecycle Open Source Text Analytics
Source: PLoS Comput Biol. 2013 Feb 7;9(2):e1002854. doi: 10.1371/journal.pcbi.1002854 (PMC3567135; doi:10.1371/journal.pcbi.1002854)
Supplement: Dataset S2 — GWAS AdAPT software. Dataset S2 contains the GWAS Adjusting Association Priors with Text (AdAPT) software. (TGZ) [file pcbi.1002854.s002.tgz › plos-gate-gwas/grails-app/views/error.gsp]

<%@ page contentType="text/html;charset=UTF-8" %>
<html>
  <head>
    <title>Server Error</title>
    <meta name="layout" content="main" />
  </head>
  <body>

  <g:if test="${flash.message}">
    <div class="message">${flash.message}</div>
  </g:if>
  <g:if test="${flash.errMessage}">
    <div class="errors">${flash.errMessage}</div>
  </g:if>
  <g:if test="${errMessage}">
    <div class="errors">${errMessage}</div>
  </g:if>

  
  <g:if test="${exception}">
      <h2>Error Details</h2>
    
      <div class="message">
        <strong>Message:</strong> ${exception.message?.encodeAsHTML()}
        <br />
        <strong>Caused by:</strong> ${exception.cause?.message?.encodeAsHTML()}
        <br />
    
        <g:if env="development">
          <strong>Class:</strong> ${exception.className}
          <br />
          <strong>At Line:</strong> [${exception.lineNumber}]
          <br />
          <strong>Code Snippet:</strong>
          <br />
          <div class="snippet">
            <g:each var="cs" in="${exception.codeSnippet}">
              ${cs?.encodeAsHTML()}<br />
            </g:each>
          </div>
        </g:if>
      </div>
    
      <h2>Stack Trace</h2>
      <div class="stack">
        <pre><g:each in="${exception.stackTraceLines}">${it.encodeAsHTML()}<br/>
        </g:each></pre>
      </div>
  </g:if>
  

  <g:else>
  </div>
  </g:else>

  </body>
</html>
