# Supplementary material for: Getting More Out of Biomedical Documents with GATE's Full Lifecycle Open Source Text Analytics
Source: PLoS Comput Biol. 2013 Feb 7;9(2):e1002854. doi: 10.1371/journal.pcbi.1002854 (PMC3567135; doi:10.1371/journal.pcbi.1002854)
Supplement: Dataset S2 — GWAS AdAPT software. Dataset S2 contains the GWAS Adjusting Association Priors with Text (AdAPT) software. (TGZ) [file pcbi.1002854.s002.tgz › plos-gate-gwas/grails-app/views/service/config.gsp]

<%@ page contentType="text/html;charset=UTF-8" %>
<html>
  <head>
    <g:javascript library="prototype"/>
    <title>Configuration</title>
    <meta name="layout" content="service" />
    <script type='text/javascript' src='${createLinkTo(dir:'js',file:'webforms2.js')}'></script>
    <script type="text/javascript">
      function cutPaste(destination)
      {
        var textarea = document.getElementById("keywords");
        var len = textarea.value.length;
        var start = textarea.selectionStart;
        var end = textarea.selectionEnd;
        if(start == end) {
          destination.value= document.getElementById('keywords').value;
          textarea.value = "";
        } else {
          var sel = textarea.value.substring(start, end);
          textarea.value =  textarea.value.substring(0,start)
                          + textarea.value.substring(end,len);
          destination.value= sel;
        }
      }
      function copyToGroup1()
      {
        cutPaste(document.getElementById('keywords_1'));
      }
      function copyToGroup2()
      {
        cutPaste(document.getElementById('keywords_2'));
      }
      function copyToGroup3()
      {
        cutPaste(document.getElementById('keywords_3'));
      }
      function clearKeywordHelpDiv()
      {
        document.getElementById('keywordHelpDiv').innerHTML ='';
      }
      function inProgressStatus()
      {
        document.getElementById('message').innerHTML ='<br>Please wait...</br>';
      }
      function completedStatus()
      {
        document.getElementById('message').innerHTML ='';
      }
    </script>    
  </head>
  <body>
    <g:if test="${flash.message}">
      <div class="message">${flash.message}</div>
    </g:if>
    <g:if test="${flash.errMessage}">
      <div class="errors">${flash.errMessage}</div>
    </g:if>
    <g:if test="${errMessage}">
      <div class="errors">${errMessage}</div>
    </g:if>
    <div id="error"></div>
    <br>
    <table>
      <tbody>
        <tr>
          <td style="text-align:left"> 
            Download the R-Script <g:link controller="service" action="rscript" class="backlink">here</g:link>
          </td>
        </tr>
        <tr>
          <td style="text-align:left"> 
            To expand keywords list <g:remoteLink action="keywordHelpForm" 
                controller="keywords" update="keywordHelpDiv">click here</g:remoteLink>
          </td>
        </tr>
        <tr>
          <td>
            <div align="left" id="message"></div>
          </td>
        </tr>
        <tr>
          <td>
            <div align="left" id="keywordHelpDiv"></div>
          </td>
        </tr>
      </tbody>
    </table>
    

  <!-- input text field to get a specific SNP -->
  <g:form action="add" enctype="multipart/form-data">
    <table>
      <tbody>
        <tr style="text-align:left">
          <td>
            Search Name:
            <g:textField name="name" required="true" 
                         title="The name of the search instance"/>
          </td>
        </tr>
        <tr>
          <td>
            <table>
              <tr style="text-align:left">
                <td>
                  SNP IDs
                  <g:textArea rows="5" cols="23" name="snp" title="Enter a SNP to search for."/>
                </td>
              </tr>
              <tr style="text-align:left">
                <td><b>OR</b></td>
              </tr>
              <tr  style="text-align:left">
                <td>
                  Upload a file with SNP ids: 
                  <input type="file" name="file"/>
                </td>
              </tr>
            </table>
          </td>
        </tr>
        <tr>
          <td>
            <table>
              <tr>
                <td>Keyword Group 1</td>
                <td>Keyword Group 2</td>
                <td>Keyword Group 3</td>
              </tr>
              <tr>
                <td>
                  <g:textArea id="keywords_1" name="keywords_1" rows="10" 
                              cols="25" 
                              title="Enter some keywords separated by a new line to search for."/>
                </td>
                <td>
                  <g:textArea id="keywords_2" name="keywords_2" rows="10" 
                              cols="25" 
                              title="Enter some keywords separated by a new line to search for."/>
                </td>
                <td>
                  <g:textArea id="keywords_3" name="keywords_3" rows="10" 
                              cols="25" 
                              title="Enter some keywords separated by a new line to search for."/>
                </td>
              </tr>
            </table>
          </td>
        </tr>
        <tr>
          <td style="text-align:left"> Expand keywords list  with UMLs <g:checkBox name="useUmls" value="${false}" />  </td>
        </tr>
        <tr>
          <td style="text-align:left">
              Search keywords in 
              <g:select name="searchIn" 
                 from="${['Medline Abstracts','Rif Texts']}" />
          </td>
        </tr>
        <tr>
          <td style="text-align:left">
            Return results 
            <g:select name="beforeAfter" from="${['All','Before','After']}" />
            <g:datePicker name="when" value="${new Date()}" 
                            precision="day" />
          </td>
        </tr>
        <tr style="text-align:left">
          <td>
            Email: <g:textField name="email" required="true" 
                      title="Enter email address for results download link to be sent off to"/>
                   <g:submitButton name="search" value="Start Search" />
          </td>
        </tr>
      </tbody>
    </table>
  </g:form>
  <br/>
  </body>
</html>
