# Supplementary material for: Getting More Out of Biomedical Documents with GATE's Full Lifecycle Open Source Text Analytics
Source: PLoS Comput Biol. 2013 Feb 7;9(2):e1002854. doi: 10.1371/journal.pcbi.1002854 (PMC3567135; doi:10.1371/journal.pcbi.1002854)
Supplement: Dataset S2 — GWAS AdAPT software. Dataset S2 contains the GWAS Adjusting Association Priors with Text (AdAPT) software. (TGZ) [file pcbi.1002854.s002.tgz › plos-gate-gwas/grails-app/views/service/results.gsp]

<%@ page contentType="text/html;charset=UTF-8" %>
<html>
  <head>
    <title>Details</title>
    <meta name="layout" content="service" />
  </head>
  <body>
    <g:def var="service" value="${gate.lifesci.scoring.gwas.SNPGeneRIFScoreService.load(new File(gate.gwas.Utils.getConfig().gate.gwas.data,params.dir))}"/>
    <table>
      <tr><th>${service.name}</th><th><g:formatNumber number="${service.getPercentageDone()*100}" format="#.###" />% complete</th></tr>
      <tr><td>Number of SNPs:</td><td>${service.totalSnps}</td></tr>
      <tr><th colspan="2">Keywords</th></tr>
      <tr>
        <td colspan="2">
          <table style="border: none">
            <tr>
              <th>Priority Group 1</th>
              <th>Priority Group 2</th>
              <th>Priority Group 3</th>
            </tr>
            <tr>
              <td>
                <g:each in="${service.getKeywords('1')}" var="context">
                  ${context}<br>
                </g:each>
              </td>
              <td>
                <g:each in="${service.getKeywords('2')}" var="context">
                  ${context}<br>
                </g:each>
              </td>
              <td>
                <g:each in="${service.getKeywords('3')}" var="context">
                  ${context}<br>
                </g:each>
              </td>
            </tr>
            <tr>
              <th>Prior</th>
              <th>SNP count</th>
            </tr>
            <g:each in="${service.histogram.entrySet()}" var="histo">
              <tr>
                <td>${gate.lifesci.scoring.gwas.KeywordPriorScore.getPriorCode(histo.key)}</td>
                <td>${histo.value}</td>
              </tr>
            </g:each>
          </table>
        </td>
      </tr>
    </table>
    <p>
      <g:link controller="service" action="download" params="[dir: params.dir]" class="backlink">download search results</g:link>
      <g:link controller="service" action="rscript" class="backlink">download the r-script</g:link>
      <g:link controller="service" action="results" params="[dir: params.dir]" class="backlink">refresh</g:link>
    </p>
  </body>
</html>
