# Supplementary material for: Getting More Out of Biomedical Documents with GATE's Full Lifecycle Open Source Text Analytics
Source: PLoS Comput Biol. 2013 Feb 7;9(2):e1002854. doi: 10.1371/journal.pcbi.1002854 (PMC3567135; doi:10.1371/journal.pcbi.1002854)
Supplement: Dataset S2 — GWAS AdAPT software. Dataset S2 contains the GWAS Adjusting Association Priors with Text (AdAPT) software. (TGZ) [file pcbi.1002854.s002.tgz › plos-gate-gwas/grails-app/views/service/list.gsp]

<%@ page contentType="text/html;charset=UTF-8" %>
<html>
  <head>
    <title>In Progress</title>
    <meta name="layout" content="service" />
  </head>
  <body>
  	<table>
  		
	<g:each in="${gate.lifesci.scoring.gwas.SNPGeneRIFScoreService.loadAll(new File(gate.gwas.Utils.getConfig().gate.gwas.data))}" var="dir">
		<tr>
			<td><g:link controller="service" action="results" params="[dir: dir.name]">${dir.name}</g:link></td>
			<td><g:formatNumber number="${dir.getPercentageDone()*100}" format="#.###" />% complete</td>
		</tr>
	</g:each>
	</table>

    <p>
      <g:link controller="service" action="config" class="backlink">add new</g:link>
      <g:link controller="service" action="index" class="backlink">refresh</g:link>
      <g:link controller="service" action="rscript" class="backlink">download the r-script</g:link>
    </p>
  </body>
</html>
