# Supplementary material for: Getting More Out of Biomedical Documents with GATE's Full Lifecycle Open Source Text Analytics
Source: PLoS Comput Biol. 2013 Feb 7;9(2):e1002854. doi: 10.1371/journal.pcbi.1002854 (PMC3567135; doi:10.1371/journal.pcbi.1002854)
Supplement: Dataset S2 — GWAS AdAPT software. Dataset S2 contains the GWAS Adjusting Association Priors with Text (AdAPT) software. (TGZ) [file pcbi.1002854.s002.tgz › plos-gate-gwas/scripts/_Install.groovy]

//
// This script is executed by Grails after plugin was installed to project.
// This script is a Gant script so you can use all special variables provided
// by Gant (such as 'baseDir' which points on project base dir). You can
// use 'Ant' to access a global instance of AntBuilder
//
// For example you can create directory under project tree:
// Ant.mkdir(dir:"/home/angus/vc/gate-top/externals/sam/lifesci/gwas/grails-app/jobs")
//

Ant.property(environment:"env")
grailsHome = Ant.antProject.properties."env.GRAILS_HOME"
