# Supplementary material for: Getting More Out of Biomedical Documents with GATE's Full Lifecycle Open Source Text Analytics
Source: PLoS Comput Biol. 2013 Feb 7;9(2):e1002854. doi: 10.1371/journal.pcbi.1002854 (PMC3567135; doi:10.1371/journal.pcbi.1002854)
Supplement: Dataset S2 — GWAS AdAPT software. Dataset S2 contains the GWAS Adjusting Association Priors with Text (AdAPT) software. (TGZ) [file pcbi.1002854.s002.tgz › plos-gate-gwas/docs/readme.txt]

how to prepare data - we might have an ant task to do the following automatically but not now :(
=====================================================================================================
1) create a folder called "gwas-data"
2) Download snp-data from  
   ftp://ftp.ncbi.nlm.nih.gov/hapmap/frequencies/latest_phaseIII_ncbi_b36/fwd_strand/non-redundant/. 
3) Create a folder gwas-data/snp-data and create sub-folders for every different
   chromoson and put relevant files in them.
3) download ftp://ftp.ncbi.nih.gov/gene/DATA/gene2refseq.gz and unzip this under
   gwas-data/
5) create a folder gwas-data/medline-data and download data from 
   ftp://ftp.nlm.nih.gov/nlmdata/.medleasebaseline/gz/ in it.
6) run gate.lifesci.lld.PrepareDataForLLD with the following parameters. 
   The output file gwas.nt should be sent to the ontotext people to upload to 
   lld.

parameters:
------------
gwas-data/snp-data
gwas-data/gwas.nt

7) Open ftp://ftp.ontotext.com/pub/lld with anonymous user. 
   Please note that this works in active mode so you would need some client such
   as filezilla to connect to it. Download the file EntrezGene.tar.gz. Unpack 
   this.

8) run gate.lifesci.lld.PrepareMimirIndices with the following parameters.  
   This will 
   a) use PubmedIdsCollector to collect pubmed ids available in LLD.
   b) user GeneRifCollector to collect geneRifs from the downloaded 
      EntrezGene.tar.gz. These two programs will also create a file called
      pubmed2geneIds.txt that will have pubmed ids and the gene ids that they
      belong to. This is used by following programs to index only those genes
      that are available in LLD.
   c) index medline abstracts in gwas-data/mimir-indices/medline-index
   d) index gene rifs in gwas-data/mimir-indices/rif-index
   e) index snps in gwas-data/mimir-indices/snp-index. Note that the snp-index
      is explicitly configured to not store any files in the index. This is to
      keep the index size low (10x) and improve the indexing speed (3x).
   
parameters:
-----------
gwas-data/                  // directory where all data is downloaded
http://lld-dev.ontotext.com //url for lld-dev
owlim                       //repository name
wp7                         //username pass to access repository
wp7
<filename>                  //unpacked file from EntrezGene.tar.gz

If successful, you will see the following directories:
gwas-data/mimir-indices/
  medline-index
  rif-index

random indexing service
=======================
1) go to gate-extras/larkc/ri-service folder
2) follow steps in readme.txt and do ant to deploy

tomcat installation
===================
1) check out sam/lifesci
2) go to sam/lifesci/background-knowledge and do ant clean;ant
3) copy BackgroundKnowledge.jar to sam/lifesci/gwas/lib folder
4) edit sam/lifesci/gwas/grails-app/conf/Config.groovy
5) set the appropriate variables in the file - save it and go to sam/lifesci/gwas
6) ant clean war
7) copy gwas.war to tomcat/webapps folder and start tomcat
8) point your browser to host/gwas

NOTE:
======
Please make sure you specify atleast 2GB ram to tomcat - more the better

example queries
==========

searching in medline abstracts
------------------------------
snps: rs28412942, rs2853519
keywords: malaria, gastroenteritis

searching in rif texts
----------------------
snp: rs11120645
keyword: akt

snp: rs6540912
keyword: hypertrophy
