# Supplementary material for: Getting More Out of Biomedical Documents with GATE's Full Lifecycle Open Source Text Analytics
Source: PLoS Comput Biol. 2013 Feb 7;9(2):e1002854. doi: 10.1371/journal.pcbi.1002854 (PMC3567135; doi:10.1371/journal.pcbi.1002854)
Supplement: Dataset S2 — GWAS AdAPT software. Dataset S2 contains the GWAS Adjusting Association Priors with Text (AdAPT) software. (TGZ) [file pcbi.1002854.s002.tgz › plos-gate-gwas/gwas.ipr]

<?xml version="1.0" encoding="UTF-8"?>
<project relativePaths="false" version="4">
  <component name="AntConfiguration">
    <defaultAnt bundledAnt="true" />
    <buildFile url="file://$PROJECT_DIR$/build.xml">
      <additionalClassPath />
      <antReference projectDefault="true" />
      <customJdkName value="" />
      <maximumHeapSize value="128" />
      <maximumStackSize value="32" />
      <properties />
    </buildFile>
  </component>
  <component name="BuildJarProjectSettings">
    <option name="BUILD_JARS_ON_MAKE" value="false" />
  </component>
  <component name="CCaseConfig">
    <option name="checkoutReserved" value="false" />
    <option name="markExternalChangeAsUpToDate" value="true" />
    <option name="checkInUseHijack" value="true" />
    <option name="useUcmModel" value="true" />
    <option name="isOffline" value="false" />
    <option name="synchOutside" value="false" />
    <option name="isHistoryResticted" value="true" />
    <option name="useIdenticalSwitch" value="true" />
    <option name="synchActivitiesOnRefresh" value="true" />
    <option name="lastScr" value="" />
    <option name="scrTextFileName" value="" />
    <option name="historyRevisionsNumber" value="4" />
  </component>
  <component name="CodeStyleProjectProfileManger">
    <option name="PROJECT_PROFILE" />
    <option name="USE_PROJECT_LEVEL_SETTINGS" value="false" />
  </component>
  <component name="CodeStyleSettingsManager">
    <option name="PER_PROJECT_SETTINGS" />
    <option name="USE_PER_PROJECT_SETTINGS" value="false" />
  </component>
  <component name="CompilerConfiguration">
    <option name="DEFAULT_COMPILER" value="Javac" />
    <option name="DEPLOY_AFTER_MAKE" value="0" />
    <resourceExtensions>
      <entry name=".+\.(properties|xml|html|dtd|tld)" />
      <entry name=".+\.(gif|png|jpeg|jpg)" />
    </resourceExtensions>
    <wildcardResourcePatterns>
      <entry name="?*.properties" />
      <entry name="?*.xml" />
      <entry name="?*.gif" />
      <entry name="?*.png" />
      <entry name="?*.jpeg" />
      <entry name="?*.jpg" />
      <entry name="?*.html" />
      <entry name="?*.dtd" />
      <entry name="?*.tld" />
    </wildcardResourcePatterns>
  </component>
  <component name="DependenciesAnalyzeManager">
    <option name="myForwardDirection" value="false" />
  </component>
  <component name="DependencyValidationManager">
    <option name="SKIP_IMPORT_STATEMENTS" value="false" />
  </component>
  <component name="EclipseCompilerSettings">
    <option name="DEBUGGING_INFO" value="true" />
    <option name="GENERATE_NO_WARNINGS" value="true" />
    <option name="DEPRECATION" value="false" />
    <option name="ADDITIONAL_OPTIONS_STRING" value="" />
    <option name="MAXIMUM_HEAP_SIZE" value="128" />
  </component>
  <component name="EclipseEmbeddedCompilerSettings">
    <option name="DEBUGGING_INFO" value="true" />
    <option name="GENERATE_NO_WARNINGS" value="true" />
    <option name="DEPRECATION" value="false" />
    <option name="ADDITIONAL_OPTIONS_STRING" value="" />
    <option name="MAXIMUM_HEAP_SIZE" value="128" />
  </component>
  <component name="Encoding" useUTFGuessing="true" native2AsciiForPropertiesFiles="false" />
  <component name="EntryPointsManager">
    <entry_points version="2.0" />
  </component>
  <component name="FacetAutodetectingManager">
    <autodetection-disabled>
      <facet-type id="Groovy">
        <modules>
          <module name="gwas" />
        </modules>
      </facet-type>
    </autodetection-disabled>
  </component>
  <component name="HierarchyBrowserManager">
    <option name="IS_AUTOSCROLL_TO_SOURCE" value="false" />
    <option name="SORT_ALPHABETICALLY" value="false" />
    <option name="HIDE_CLASSES_WHERE_METHOD_NOT_IMPLEMENTED" value="false" />
  </component>
  <component name="IdProvider" IDEtalkID="7E6F1F58554E7B03A6C42E65DA83B195" />
  <component name="InspectionProjectProfileManager">
    <option name="PROJECT_PROFILE" value="Project Default" />
    <option name="USE_PROJECT_LEVEL_SETTINGS" value="false" />
    <scopes />
    <profiles>
      <profile version="1.0" is_locked="false">
        <option name="myName" value="Project Default" />
        <option name="myLocal" value="false" />
        <inspection_tool class="RequiredAttributes" level="WARNING" enabled="true">
          <option name="myAdditionalRequiredHtmlAttributes" value="type" />
        </inspection_tool>
      </profile>
    </profiles>
    <list size="0" />
  </component>
  <component name="JavacSettings">
    <option name="DEBUGGING_INFO" value="true" />
    <option name="GENERATE_NO_WARNINGS" value="false" />
    <option name="DEPRECATION" value="true" />
    <option name="ADDITIONAL_OPTIONS_STRING" value="" />
    <option name="MAXIMUM_HEAP_SIZE" value="128" />
  </component>
  <component name="JavadocGenerationManager">
    <option name="OUTPUT_DIRECTORY" />
    <option name="OPTION_SCOPE" value="protected" />
    <option name="OPTION_HIERARCHY" value="true" />
    <option name="OPTION_NAVIGATOR" value="true" />
    <option name="OPTION_INDEX" value="true" />
    <option name="OPTION_SEPARATE_INDEX" value="true" />
    <option name="OPTION_DOCUMENT_TAG_USE" value="false" />
    <option name="OPTION_DOCUMENT_TAG_AUTHOR" value="false" />
    <option name="OPTION_DOCUMENT_TAG_VERSION" value="false" />
    <option name="OPTION_DOCUMENT_TAG_DEPRECATED" value="true" />
    <option name="OPTION_DEPRECATED_LIST" value="true" />
    <option name="OTHER_OPTIONS" value="" />
    <option name="HEAP_SIZE" />
    <option name="LOCALE" />
    <option name="OPEN_IN_BROWSER" value="true" />
  </component>
  <component name="JikesSettings">
    <option name="JIKES_PATH" value="" />
    <option name="DEBUGGING_INFO" value="true" />
    <option name="DEPRECATION" value="true" />
    <option name="GENERATE_NO_WARNINGS" value="false" />
    <option name="IS_EMACS_ERRORS_MODE" value="true" />
    <option name="ADDITIONAL_OPTIONS_STRING" value="" />
  </component>
  <component name="Palette2">
    <group name="Swing">
      <item class="com.intellij.uiDesigner.HSpacer" tooltip-text="Horizontal Spacer" icon="/com/intellij/uiDesigner/icons/hspacer.png" removable="false" auto-create-binding="false" can-attach-label="false">
        <default-constraints vsize-policy="1" hsize-policy="6" anchor="0" fill="1" />
      </item>
      <item class="com.intellij.uiDesigner.VSpacer" tooltip-text="Vertical Spacer" icon="/com/intellij/uiDesigner/icons/vspacer.png" removable="false" auto-create-binding="false" can-attach-label="false">
        <default-constraints vsize-policy="6" hsize-policy="1" anchor="0" fill="2" />
      </item>
      <item class="javax.swing.JPanel" icon="/com/intellij/uiDesigner/icons/panel.png" removable="false" auto-create-binding="false" can-attach-label="false">
        <default-constraints vsize-policy="3" hsize-policy="3" anchor="0" fill="3" />
      </item>
      <item class="javax.swing.JScrollPane" icon="/com/intellij/uiDesigner/icons/scrollPane.png" removable="false" auto-create-binding="false" can-attach-label="true">
        <default-constraints vsize-policy="7" hsize-policy="7" anchor="0" fill="3" />
      </item>
      <item class="javax.swing.JButton" icon="/com/intellij/uiDesigner/icons/button.png" removable="false" auto-create-binding="true" can-attach-label="false">
        <default-constraints vsize-policy="0" hsize-policy="3" anchor="0" fill="1" />
        <initial-values>
          <property name="text" value="Button" />
        </initial-values>
      </item>
      <item class="javax.swing.JRadioButton" icon="/com/intellij/uiDesigner/icons/radioButton.png" removable="false" auto-create-binding="true" can-attach-label="false">
        <default-constraints vsize-policy="0" hsize-policy="3" anchor="8" fill="0" />
        <initial-values>
          <property name="text" value="RadioButton" />
        </initial-values>
      </item>
      <item class="javax.swing.JCheckBox" icon="/com/intellij/uiDesigner/icons/checkBox.png" removable="false" auto-create-binding="true" can-attach-label="false">
        <default-constraints vsize-policy="0" hsize-policy="3" anchor="8" fill="0" />
        <initial-values>
          <property name="text" value="CheckBox" />
        </initial-values>
      </item>
      <item class="javax.swing.JLabel" icon="/com/intellij/uiDesigner/icons/label.png" removable="false" auto-create-binding="false" can-attach-label="false">
        <default-constraints vsize-policy="0" hsize-policy="0" anchor="8" fill="0" />
        <initial-values>
          <property name="text" value="Label" />
        </initial-values>
      </item>
      <item class="javax.swing.JTextField" icon="/com/intellij/uiDesigner/icons/textField.png" removable="false" auto-create-binding="true" can-attach-label="true">
        <default-constraints vsize-policy="0" hsize-policy="6" anchor="8" fill="1">
          <preferred-size width="150" height="-1" />
        </default-constraints>
      </item>
      <item class="javax.swing.JPasswordField" icon="/com/intellij/uiDesigner/icons/passwordField.png" removable="false" auto-create-binding="true" can-attach-label="true">
        <default-constraints vsize-policy="0" hsize-policy="6" anchor="8" fill="1">
          <preferred-size width="150" height="-1" />
        </default-constraints>
      </item>
      <item class="javax.swing.JFormattedTextField" icon="/com/intellij/uiDesigner/icons/formattedTextField.png" removable="false" auto-create-binding="true" can-attach-label="true">
        <default-constraints vsize-policy="0" hsize-policy="6" anchor="8" fill="1">
          <preferred-size width="150" height="-1" />
        </default-constraints>
      </item>
      <item class="javax.swing.JTextArea" icon="/com/intellij/uiDesigner/icons/textArea.png" removable="false" auto-create-binding="true" can-attach-label="true">
        <default-constraints vsize-policy="6" hsize-policy="6" anchor="0" fill="3">
          <preferred-size width="150" height="50" />
        </default-constraints>
      </item>
      <item class="javax.swing.JTextPane" icon="/com/intellij/uiDesigner/icons/textPane.png" removable="false" auto-create-binding="true" can-attach-label="true">
        <default-constraints vsize-policy="6" hsize-policy="6" anchor="0" fill="3">
          <preferred-size width="150" height="50" />
        </default-constraints>
      </item>
      <item class="javax.swing.JEditorPane" icon="/com/intellij/uiDesigner/icons/editorPane.png" removable="false" auto-create-binding="true" can-attach-label="true">
        <default-constraints vsize-policy="6" hsize-policy="6" anchor="0" fill="3">
          <preferred-size width="150" height="50" />
        </default-constraints>
      </item>
      <item class="javax.swing.JComboBox" icon="/com/intellij/uiDesigner/icons/comboBox.png" removable="false" auto-create-binding="true" can-attach-label="true">
        <default-constraints vsize-policy="0" hsize-policy="2" anchor="8" fill="1" />
      </item>
      <item class="javax.swing.JTable" icon="/com/intellij/uiDesigner/icons/table.png" removable="false" auto-create-binding="true" can-attach-label="false">
        <default-constraints vsize-policy="6" hsize-policy="6" anchor="0" fill="3">
          <preferred-size width="150" height="50" />
        </default-constraints>
      </item>
      <item class="javax.swing.JList" icon="/com/intellij/uiDesigner/icons/list.png" removable="false" auto-create-binding="true" can-attach-label="false">
        <default-constraints vsize-policy="6" hsize-policy="2" anchor="0" fill="3">
          <preferred-size width="150" height="50" />
        </default-constraints>
      </item>
      <item class="javax.swing.JTree" icon="/com/intellij/uiDesigner/icons/tree.png" removable="false" auto-create-binding="true" can-attach-label="false">
        <default-constraints vsize-policy="6" hsize-policy="6" anchor="0" fill="3">
          <preferred-size width="150" height="50" />
        </default-constraints>
      </item>
      <item class="javax.swing.JTabbedPane" icon="/com/intellij/uiDesigner/icons/tabbedPane.png" removable="false" auto-create-binding="true" can-attach-label="false">
        <default-constraints vsize-policy="3" hsize-policy="3" anchor="0" fill="3">
          <preferred-size width="200" height="200" />
        </default-constraints>
      </item>
      <item class="javax.swing.JSplitPane" icon="/com/intellij/uiDesigner/icons/splitPane.png" removable="false" auto-create-binding="false" can-attach-label="false">
        <default-constraints vsize-policy="3" hsize-policy="3" anchor="0" fill="3">
          <preferred-size width="200" height="200" />
        </default-constraints>
      </item>
      <item class="javax.swing.JSpinner" icon="/com/intellij/uiDesigner/icons/spinner.png" removable="false" auto-create-binding="true" can-attach-label="true">
        <default-constraints vsize-policy="0" hsize-policy="6" anchor="8" fill="1" />
      </item>
      <item class="javax.swing.JSlider" icon="/com/intellij/uiDesigner/icons/slider.png" removable="false" auto-create-binding="true" can-attach-label="false">
        <default-constraints vsize-policy="0" hsize-policy="6" anchor="8" fill="1" />
      </item>
      <item class="javax.swing.JSeparator" icon="/com/intellij/uiDesigner/icons/separator.png" removable="false" auto-create-binding="false" can-attach-label="false">
        <default-constraints vsize-policy="6" hsize-policy="6" anchor="0" fill="3" />
      </item>
      <item class="javax.swing.JProgressBar" icon="/com/intellij/uiDesigner/icons/progressbar.png" removable="false" auto-create-binding="true" can-attach-label="false">
        <default-constraints vsize-policy="0" hsize-policy="6" anchor="0" fill="1" />
      </item>
      <item class="javax.swing.JToolBar" icon="/com/intellij/uiDesigner/icons/toolbar.png" removable="false" auto-create-binding="false" can-attach-label="false">
        <default-constraints vsize-policy="0" hsize-policy="6" anchor="0" fill="1">
          <preferred-size width="-1" height="20" />
        </default-constraints>
      </item>
      <item class="javax.swing.JToolBar$Separator" icon="/com/intellij/uiDesigner/icons/toolbarSeparator.png" removable="false" auto-create-binding="false" can-attach-label="false">
        <default-constraints vsize-policy="0" hsize-policy="0" anchor="0" fill="1" />
      </item>
      <item class="javax.swing.JScrollBar" icon="/com/intellij/uiDesigner/icons/scrollbar.png" removable="false" auto-create-binding="true" can-attach-label="false">
        <default-constraints vsize-policy="6" hsize-policy="0" anchor="0" fill="2" />
      </item>
    </group>
  </component>
  <component name="ProjectDetails">
    <option name="projectName" value="gwas" />
  </component>
  <component name="ProjectFileVersion" converted="true" />
  <component name="ProjectModuleManager">
    <modules>
      <module fileurl="file://$PROJECT_DIR$/gwas.iml" filepath="$PROJECT_DIR$/gwas.iml" />
    </modules>
  </component>
  <component name="ProjectRootManager" version="2" languageLevel="JDK_1_5" assert-keyword="true" jdk-15="true" project-jdk-name="1.5" project-jdk-type="JavaSDK">
    <output url="file://$PROJECT_DIR$/out" />
  </component>
  <component name="ResourceManagerContainer">
    <option name="myResourceBundles">
      <value>
        <list size="0" />
      </value>
    </option>
  </component>
  <component name="RmicSettings">
    <option name="IS_EANABLED" value="false" />
    <option name="DEBUGGING_INFO" value="true" />
    <option name="GENERATE_NO_WARNINGS" value="false" />
    <option name="GENERATE_IIOP_STUBS" value="false" />
    <option name="ADDITIONAL_OPTIONS_STRING" value="" />
  </component>
  <component name="StarteamConfiguration">
    <option name="SERVER" value="" />
    <option name="PORT" value="49201" />
    <option name="USER" value="" />
    <option name="PASSWORD" value="" />
    <option name="PROJECT" value="" />
    <option name="VIEW" value="" />
    <option name="ALTERNATIVE_WORKING_PATH" value="" />
    <option name="LOCK_ON_CHECKOUT" value="false" />
    <option name="UNLOCK_ON_CHECKIN" value="false" />
  </component>
  <component name="SvnBranchConfigurationManager">
    <option name="myConfigurationMap">
      <map>
        <entry key="$PROJECT_DIR$">
          <value>
            <SvnBranchConfiguration>
              <option name="branchUrls">
                <list>
                  <option value="svn+ssh://gateservice2.dcs.shef.ac.uk/data/svn/sam-svnrep/branches" />
                  <option value="svn+ssh://gateservice2.dcs.shef.ac.uk/data/svn/sam-svnrep/tags" />
                </list>
              </option>
              <option name="trunkUrl" value="svn+ssh://gateservice2.dcs.shef.ac.uk/data/svn/sam-svnrep/trunk" />
            </SvnBranchConfiguration>
          </value>
        </entry>
      </map>
    </option>
    <option name="myVersion" value="124" />
  </component>
  <component name="VcsDirectoryMappings">
    <mapping directory="" vcs="svn" />
  </component>
  <component name="VssConfiguration">
    <option name="CLIENT_PATH" value="" />
    <option name="SRCSAFEINI_PATH" value="" />
    <option name="USER_NAME" value="" />
    <option name="PWD" value="" />
    <CheckoutOptions>
      <option name="COMMENT" value="" />
      <option name="DO_NOT_GET_LATEST_VERSION" value="false" />
      <option name="REPLACE_WRITABLE" value="false" />
      <option name="RECURSIVE" value="false" />
    </CheckoutOptions>
    <CheckinOptions>
      <option name="COMMENT" value="" />
      <option name="KEEP_CHECKED_OUT" value="false" />
      <option name="RECURSIVE" value="false" />
    </CheckinOptions>
    <AddOptions>
      <option name="STORE_ONLY_LATEST_VERSION" value="false" />
      <option name="CHECK_OUT_IMMEDIATELY" value="false" />
    </AddOptions>
    <UndocheckoutOptions>
      <option name="MAKE_WRITABLE" value="false" />
      <option name="REPLACE_LOCAL_COPY" value="2" />
      <option name="RECURSIVE" value="false" />
    </UndocheckoutOptions>
    <GetOptions>
      <option name="REPLACE_WRITABLE" value="0" />
      <option name="MAKE_WRITABLE" value="false" />
      <option name="ANSWER_NEGATIVELY" value="false" />
      <option name="ANSWER_POSITIVELY" value="false" />
      <option name="RECURSIVE" value="false" />
      <option name="VERSION" />
    </GetOptions>
  </component>
  <component name="WebServicesPlugin" addRequiredLibraries="true" />
</project>
