# Supplementary material for: Getting More Out of Biomedical Documents with GATE's Full Lifecycle Open Source Text Analytics
Source: PLoS Comput Biol. 2013 Feb 7;9(2):e1002854. doi: 10.1371/journal.pcbi.1002854 (PMC3567135; doi:10.1371/journal.pcbi.1002854)
Supplement: Dataset S2 — GWAS AdAPT software. Dataset S2 contains the GWAS Adjusting Association Priors with Text (AdAPT) software. (TGZ) [file pcbi.1002854.s002.tgz › plos-gate-gwas/gwas.launch]

<?xml version="1.0" encoding="UTF-8"?>
<launchConfiguration type="org.eclipse.jdt.launching.localJavaApplication">
<booleanAttribute key="org.eclipse.jdt.launching.DEFAULT_CLASSPATH" value="false"/>
<stringAttribute key="org.eclipse.jdt.launching.MAIN_TYPE" value="grails.util.GrailsMain"/>
<booleanAttribute key="org.eclipse.jdt.debug.ui.INCLUDE_EXTERNAL_JARS" value="true"/>
<listAttribute key="org.eclipse.jdt.launching.CLASSPATH">
<listEntry value="&lt;?xml version=&quot;1.0&quot; encoding=&quot;UTF-8&quot;?&gt;&#10;&lt;runtimeClasspathEntry containerPath=&quot;org.eclipse.jdt.launching.JRE_CONTAINER&quot; javaProject=&quot;gwas&quot; path=&quot;1&quot; type=&quot;4&quot;/&gt;&#10;"/>
<listEntry value="&lt;?xml version=&quot;1.0&quot; encoding=&quot;UTF-8&quot;?&gt;&#10;&lt;runtimeClasspathEntry id=&quot;org.eclipse.jdt.launching.classpathentry.defaultClasspath&quot;&gt;&#10;&lt;memento exportedEntriesOnly=&quot;false&quot; project=&quot;gwas&quot;/&gt;&#10;&lt;/runtimeClasspathEntry&gt;&#10;"/>
<listEntry value="&lt;?xml version=&quot;1.0&quot; encoding=&quot;UTF-8&quot;?&gt;&#10;&lt;runtimeClasspathEntry internalArchive=&quot;/gwas&quot; path=&quot;3&quot; type=&quot;2&quot;/&gt;&#10;"/>
</listAttribute>
<listAttribute key="org.eclipse.debug.core.MAPPED_RESOURCE_TYPES">
<listEntry value="4"/>
</listAttribute>
<stringAttribute key="org.eclipse.jdt.launching.PROJECT_ATTR" value="gwas"/>
<stringAttribute key="org.eclipse.jdt.launching.VM_ARGUMENTS" value="-Dbase.dir=${project_loc} -Dserver.port=8081 -Dgrails.env=development"/>
<listAttribute key="org.eclipse.debug.core.MAPPED_RESOURCE_PATHS">
<listEntry value="/gwas"/>
</listAttribute>
<booleanAttribute key="org.eclipse.debug.core.appendEnvironmentVariables" value="true"/>
</launchConfiguration>
