# Supplementary material for: Getting More Out of Biomedical Documents with GATE's Full Lifecycle Open Source Text Analytics
Source: PLoS Comput Biol. 2013 Feb 7;9(2):e1002854. doi: 10.1371/journal.pcbi.1002854 (PMC3567135; doi:10.1371/journal.pcbi.1002854)
Supplement: Dataset S2 — GWAS AdAPT software. Dataset S2 contains the GWAS Adjusting Association Priors with Text (AdAPT) software. (TGZ) [file pcbi.1002854.s002.tgz › plos-gate-gwas/build.xml]

<project name="gwas" default="test">

    <condition property="grails" value="grails.bat">
        <os family="windows"/>
    </condition>
    <property name="grails" value="grails" />

	<!-- ================================= 
          target: clean              
         ================================= -->
    <target name="clean" description="--> Cleans a Grails application">
		<exec executable="${grails}" failonerror="true">
			<arg value="clean"/>
		</exec>                               
    </target>

	<!-- ================================= 
          target: war              
         ================================= -->
    <target name="war" description="--> Creates a WAR of a Grails application">
		<exec executable="${grails}" failonerror="true">
			<arg value="war"/>
		</exec>                               
    </target>
	
	<!-- ================================= 
          target: test              
         ================================= -->
    <target name="test" description="--> Run a Grails applications unit tests">
		<exec executable="${grails}" failonerror="true">
			<arg value="test-app"/>
		</exec>                               
    </target>
	
	<!-- ================================= 
          target: deploy              
         ================================= -->
    <target name="deploy" depends="war" description="--> The deploy target (initially empty)">
        <!-- TODO -->
    </target>
</project>
