# Supplementary material for: Getting More Out of Biomedical Documents with GATE's Full Lifecycle Open Source Text Analytics
Source: PLoS Comput Biol. 2013 Feb 7;9(2):e1002854. doi: 10.1371/journal.pcbi.1002854 (PMC3567135; doi:10.1371/journal.pcbi.1002854)
Supplement: Dataset S2 — GWAS AdAPT software. Dataset S2 contains the GWAS Adjusting Association Priors with Text (AdAPT) software. (TGZ) [file pcbi.1002854.s002.tgz › plos-gate-gwas/gwas.iml]

<?xml version="1.0" encoding="UTF-8"?>
<module relativePaths="false" type="GRAILS_MODULE" version="4">
  <component name="FacetManager">
    <facet type="Spring" name="Spring">
      <configuration />
    </facet>
    <facet type="Grails" name="Grails">
      <configuration />
    </facet>
  </component>
  <component name="NewModuleRootManager" inherit-compiler-output="true">
    <exclude-output />
    <content url="file://$MODULE_DIR$">
      <sourceFolder url="file://$MODULE_DIR$/grails-app/conf" isTestSource="false" />
      <sourceFolder url="file://$MODULE_DIR$/grails-app/conf/hibernate" isTestSource="false" />
      <sourceFolder url="file://$MODULE_DIR$/grails-app/controllers" isTestSource="false" />
      <sourceFolder url="file://$MODULE_DIR$/grails-app/domain" isTestSource="false" />
      <sourceFolder url="file://$MODULE_DIR$/grails-app/services" isTestSource="false" />
      <sourceFolder url="file://$MODULE_DIR$/grails-app/taglib" isTestSource="false" />
      <sourceFolder url="file://$MODULE_DIR$/src/groovy" isTestSource="false" />
      <sourceFolder url="file://$MODULE_DIR$/src/java" isTestSource="false" />
      <sourceFolder url="file://$MODULE_DIR$/test/integration" isTestSource="false" />
      <sourceFolder url="file://$MODULE_DIR$/test/unit" isTestSource="false" />
    </content>
    <orderEntry type="sourceFolder" forTests="false" />
    <orderEntry type="library" name="grails-1.0.4" level="application" />
    <orderEntry type="inheritedJdk" />
    <orderEntry type="module-library">
      <library>
        <CLASSES>
          <root url="jar://$MODULE_DIR$/lib/commons-logging-1.1.1.jar!/" />
        </CLASSES>
        <JAVADOC />
        <SOURCES />
      </library>
    </orderEntry>
    <orderEntry type="module-library">
      <library>
        <CLASSES>
          <root url="jar://$MODULE_DIR$/lib/commons-codec-1.2.jar!/" />
        </CLASSES>
        <JAVADOC />
        <SOURCES />
      </library>
    </orderEntry>
    <orderEntry type="module-library">
      <library>
        <CLASSES>
          <root url="jar://$MODULE_DIR$/lib/openrdf-sesame-2.1.2-onejar.jar!/" />
        </CLASSES>
        <JAVADOC />
        <SOURCES />
      </library>
    </orderEntry>
    <orderEntry type="module-library">
      <library>
        <CLASSES>
          <root url="jar://$MODULE_DIR$/lib/log4j-1.2.15.jar!/" />
        </CLASSES>
        <JAVADOC />
        <SOURCES />
      </library>
    </orderEntry>
    <orderEntry type="module-library">
      <library>
        <CLASSES>
          <root url="jar://$MODULE_DIR$/lib/commons-httpclient-3.1.jar!/" />
        </CLASSES>
        <JAVADOC />
        <SOURCES />
      </library>
    </orderEntry>
    <orderEntry type="module-library">
      <library>
        <CLASSES>
          <root url="jar://$MODULE_DIR$/lib/slf4j-jdk14-1.5.0.jar!/" />
        </CLASSES>
        <JAVADOC />
        <SOURCES />
      </library>
    </orderEntry>
    <orderEntry type="module-library">
      <library>
        <CLASSES>
          <root url="jar://$MODULE_DIR$/lib/slf4j-api-1.5.0.jar!/" />
        </CLASSES>
        <JAVADOC />
        <SOURCES />
      </library>
    </orderEntry>
  </component>
</module>
