# Supplementary material for: Getting More Out of Biomedical Documents with GATE's Full Lifecycle Open Source Text Analytics
Source: PLoS Comput Biol. 2013 Feb 7;9(2):e1002854. doi: 10.1371/journal.pcbi.1002854 (PMC3567135; doi:10.1371/journal.pcbi.1002854)
Supplement: Dataset S2 — GWAS AdAPT software. Dataset S2 contains the GWAS Adjusting Association Priors with Text (AdAPT) software. (TGZ) [file pcbi.1002854.s002.tgz › plos-gate-gwas/gwas.tmproj]

<?xml version="1.0" encoding="UTF-8"?>
<!DOCTYPE plist PUBLIC "-//Apple Computer//DTD PLIST 1.0//EN" "http://www.apple.com/DTDs/PropertyList-1.0.dtd">
<plist version="1.0">
<dict>
	<key>documents</key>
	<array>
		<dict>
			<key>filename</key>
			<string>gwas.launch</string>
		</dict>
		<dict>
			<key>filename</key>
			<string>build.xml</string>
		</dict>
		<dict>
			<key>name</key>
			<string>grails-app</string>
			<key>regexFolderFilter</key>
			<string>!.*/(\.[^/]*|CVS|_darcs|_MTN|\{arch\}|blib|.*~\.nib|.*\.(framework|app|pbproj|pbxproj|xcode(proj)?|bundle))$</string>
			<key>sourceDirectory</key>
			<string>grails-app</string>
		</dict>
		<dict>
			<key>name</key>
			<string>test</string>
			<key>regexFolderFilter</key>
			<string>!.*/(\.[^/]*|CVS|_darcs|_MTN|\{arch\}|blib|.*~\.nib|.*\.(framework|app|pbproj|pbxproj|xcode(proj)?|bundle))$</string>
			<key>sourceDirectory</key>
			<string>test</string>
		</dict>
		<dict>
			<key>name</key>
			<string>lib</string>
			<key>regexFolderFilter</key>
			<string>!.*/(\.[^/]*|CVS|_darcs|_MTN|\{arch\}|blib|.*~\.nib|.*\.(framework|app|pbproj|pbxproj|xcode(proj)?|bundle))$</string>
			<key>sourceDirectory</key>
			<string>lib</string>
		</dict>
		<dict>
			<key>name</key>
			<string>scripts</string>
			<key>regexFolderFilter</key>
			<string>!.*/(\.[^/]*|CVS|_darcs|_MTN|\{arch\}|blib|.*~\.nib|.*\.(framework|app|pbproj|pbxproj|xcode(proj)?|bundle))$</string>
			<key>sourceDirectory</key>
			<string>scripts</string>
		</dict>
		<dict>
			<key>name</key>
			<string>src</string>
			<key>regexFolderFilter</key>
			<string>!.*/(\.[^/]*|CVS|_darcs|_MTN|\{arch\}|blib|.*~\.nib|.*\.(framework|app|pbproj|pbxproj|xcode(proj)?|bundle))$</string>
			<key>sourceDirectory</key>
			<string>src</string>
		</dict>
		<dict>
			<key>name</key>
			<string>web-app</string>
			<key>regexFolderFilter</key>
			<string>!.*/(\.[^/]*|CVS|_darcs|_MTN|\{arch\}|blib|.*~\.nib|.*\.(framework|app|pbproj|pbxproj|xcode(proj)?|bundle))$</string>
			<key>sourceDirectory</key>
			<string>web-app</string>
		</dict>
	</array>
	<key>fileHierarchyDrawerWidth</key>
	<integer>200</integer>
	<key>metaData</key>
	<dict/>
	<key>showFileHierarchyDrawer</key>
	<true/>
	<key>windowFrame</key>
	<string>{{237, 127}, {742, 553}}</string>
</dict>
</plist>
